# Supplementary material for: Community conservatism is widespread across microbial phyla and environments
Source: Nat Ecol Evol. 2026 Jan 16;10(2):232–45. doi: 10.1038/s41559-025-02957-4 (PMC12890590; doi:10.1038/s41559-025-02957-4)
Supplement: Supplementary file 3 — Supplementary Tables 1–7. [file 41559_2025_2957_MOESM3_ESM.xlsx]

## Sheet: Supplementary Table 1
Supplementary Table 1: Baselines of comparing samples belonging to different environments. Used to obtain phylum-specific baselines to reduce the environmental effect.	env_1	env_2	median	5percentile	25percentile	75percentile	95percentile	mean	nrdists
	soil1	soil2	0.0154588	0	0	0.0885484	0.234567	0.056691	1593976814
	plant1	plant2	0.0050617	0	0	0.0558333	0.189906	0.0404684	1592427978
	animal1	animal2	0.013317	0	0.00159235	0.0615775	0.17368	0.0425922	1594680410
	marine1	marine2	0.00759577	0	0	0.032783	0.123891	0.0270578	1583458484
	freshwater1	freshwater2	0.011948	0	0.000820396	0.0469675	0.143427	0.0340302	1586269028
	general1	general2	0.00272063	0	7.39e-05	0.0194564	0.11753	0.0221741	2497065080
	animal1	marine1	0.000175696	0	0	0.00142611	0.0136396	0.00288409	1599615360
	animal1	freshwater1	0.000964529	0	5.59e-05	0.00537567	0.043179	0.00815632	1599666592
	animal1	general1	0.00404006	0	0.000249791	0.0290387	0.137987	0.0275814	1996521902
	animal1	soil1	0.000882638	0	0	0.00596013	0.0455297	0.00857997	1599878035
	animal1	plant1	0.00112888	0	0	0.00823347	0.066093	0.0121506	1599710464
	marine1	freshwater1	0.0043054	0	6.06e-05	0.0156022	0.0533138	0.0128908	1599678535
	marine1	general1	0.000447854	0	0	0.00470497	0.0341027	0.00691162	1998676311
	marine1	soil1	0.00270626	0	0	0.0112042	0.0370447	0.00905136	1599849849
	marine1	plant1	0.00165186	0	0	0.00951003	0.0353223	0.00813653	1599921952
	freshwater1	general1	0.00188893	0	6.03e-05	0.0137253	0.0717368	0.014306	1999335687
	freshwater1	soil1	0.0111038	0	4.65e-05	0.0421774	0.107725	0.0282212	1598877365
	freshwater1	plant1	0.00721121	0	0	0.0374465	0.099603	0.0249374	1599936257
	general1	soil1	0.00170564	0	0	0.0148268	0.110599	0.0197171	1998642334
	general1	plant1	0.00178787	0	0	0.0158782	0.107062	0.0196427	1998871344
	soil1	plant1	0.00818518	0	0	0.0655531	0.207964	0.0458016	1596754429

## Sheet: Supplementary Table 2
Supplementary table 2: Comparing the statistical increase in community similarity from Genus to species level and Phylum to Species level respectively, in different Phyla.	Phylum	Spec/Gen	Spec/Phy
	Proteobacteria	0.000558227	5.65489e-146
	Firmicutes	3.3094e-20	1.82565e-237
	Bacteroidetes	3.67153e-09	1.23365e-199		p-values (mann whitney u) corrected by bonferroni
	Actinobacteria	9.34712e-05	2.37221e-249
	Planctomycetes	0.0274407	6.30187e-122
	Acidobacteria	9.71904e-12	5.50744e-154
	Chloroflexi	2.04492e-18	1.27963e-145
	Euryarchaeota	2.94267e-19	1.40634e-276
	Cyanobacteria	2.86302e-07	1.34309e-140
	Verrucomicrobia	6.08628	6.67657e-260
	Spirochaetes	8.06705e-20	1.47845e-260
	Crenarchaeota	1.34383e-56	7.02226e-291
	Tenericutes	1.442	4.3954e-73
	Gemmatimonadetes	3.15428e-21	9.32101e-150
	Nitrospirae	3.28328e-15	1.49762e-162
	Thaumarchaeota	6.97085e-18	5.24486e-254
	Deinococcus-Thermus	0.0664354	8.05952e-142
	Ignavibacteriae	3.40374e-25	1.02155e-113
	Fusobacteria	2.73258e-113	8.05952e-142

## Sheet: Supplementary Table 3
Supplementary Table 3: Values for the Curve steepness (Ratio from Phylum level to species level) and SNB (sociel niche breadth) score of different phyla	Phylum	Spec/Gen	Spec/Phy	Habitat Generalism Score	SNB	Gen/Spec	Bas/Spec (Curve Steepness)
	Proteobacteria	1.16467	2.14035	0.507701	0.56208	0.858609	0.467212
	Firmicutes	1.309	3.08125	0.469687	0.553484	0.763943	0.324543
	Bacteroidetes	1.22611	4.16943	0.425613	0.558718	0.815586	0.239841
	Actinobacteria	1.10057	2.67418	0.577516	0.557915	0.908617	0.373946
	Planctomycetes	1.07881	1.8878	0.434333	0.486317	0.926948	0.529717
	Acidobacteria	1.10449	1.63479	0.403271	0.502464	0.905395	0.611698
	Chloroflexi	1.32628	2.11572	0.443266	0.507812	0.753986	0.472653
	Euryarchaeota	1.3456	4.74792	0.256744	0.527101	0.743166	0.210619
	Cyanobacteria	1.12293	1.8788	0.457887	0.523328	0.89053	0.532255
	Verrucomicrobia	0.98234	3.27714	0.417635	0.532484	1.01798	0.305145
	Spirochaetes	1.43466	4.50934	0.360492	0.527099	0.697032	0.221762
	Crenarchaeota	1.60073	3.94125	0.17747	0.411912	0.624716	0.253727
	Tenericutes	1.11571	2.07645	0.491723	0.514569	0.89629	0.481591
	Gemmatimonadetes	1.142	1.6374	0.476993	0.459665	0.875657	0.610723
	Nitrospirae	1.18689	1.89269	0.398171	0.431197	0.842538	0.528349
	Thaumarchaeota	1.17852	2.82135	0.166104	0.458565	0.848522	0.354441
	Deinococcus-Thermus	1.0597	1.81125	0.56072	0.464213	0.943668	0.552106
	Ignavibacteriae	1.26839	1.7176	0.452246	0.442514	0.788399	0.582209
	Fusobacteria	1.67338	4.86936	0.420509	0.488822	0.597592	0.205366

## Sheet: Supplementary Table 4
Supplementary Table 4: Closely related OTU-pairs with dissimilar communities	short_tax_1	short_tax_2	median	5percentile	25percentile	75percentile	95percentile	mean	nrdist	tax_long_1	tax_long_2	phylogenetic distance	Taxonomy_OTU_1	Taxonomy_OTU_2
	B99_5258	B99_147871	0.0173774	0.000449223	0.00541196	0.0421608	0.108478	0.0313568	14319002	B16S_90_28444_96_2655_97_3199_98_3950_99_5258	B16S_90_28444_96_2655_97_3199_98_3950_99_147871	0.01323	Meiothermus silvanus	Meiothermus silvanus
	B99_19912	B99_8278	0.0246316	0.00324953	0.0125056	0.0466563	0.101159	0.0349013	429661	B16S_90_1340_96_3969_97_4827_98_6109_99_19912	B16S_90_1340_96_3969_97_4827_98_6109_99_8278	0.01062	Parvibaculum lavamentivorans	Parvibaculum lavamentivorans
	B99_75608	B99_24569	0.0201226	0.00209826	0.00836559	0.0462059	0.129396	0.0387319	34867	B16S_90_60_96_1863_97_2221_98_2720_99_75608	B16S_90_60_96_1863_97_2221_98_2720_99_24569	0.01018	Clostridium kluyveri	Clostridium kluyveri
	B99_160725	B99_53	0.0163208	0.00225214	0.00747149	0.0369009	0.0886528	0.0281255	132253	B16S_90_2029_96_11362_97_28461_98_48319_99_160725	B16S_90_15_96_18_97_18_98_21_99_53	0.00547	Aeromonas hydrophila	Aeromonas hydrophila
	B99_170529	B99_6270	0.0169578	0.00090828	0.00669027	0.0378455	0.118333	0.0312196	58604	B16S_90_1079_96_3087_97_3754_98_117168_99_170529	B16S_90_1079_96_3087_97_3754_98_4691_99_6270	0.02229	Coraliomargarita akajimensis	Coraliomargarita akajimensis
	B99_7201	B99_6062	0.01359	0.000889447	0.00553307	0.0323156	0.0948366	0.0264125	64565	B16S_90_18_96_2994_97_3634_98_4529_99_7201	B16S_90_18_96_2994_97_3634_98_4529_99_6062	0.02143	Vibrio gazogenes	Vibrio gazogenes
	B99_68967	B99_82357	0.0195104	0.00172747	0.0076134	0.0464582	0.112035	0.0343756	311378	B16S_90_47_96_160_97_172_98_50043_99_68967	B16S_90_26837_96_37013_97_46204_98_59239_99_82357	0.01725	Clostridium beijerinckii	Clostridium beijerinckii
	B99_918	B99_34593	0.0133919	0.0027554	0.00748393	0.0351645	0.103846	0.0283758	269920	B16S_90_259_96_563_97_640_98_733_99_918	B16S_90_259_96_563_97_640_98_26062_99_34593	0.03079	Prosthecobacter debontii	Prosthecobacter debontii
	B99_46841	B99_7248	0.0254917	0.0024945	0.0107948	0.0506602	0.114276	0.0374976	344307	B16S_90_399_96_3524_97_4286_98_5382_99_46841	B16S_90_399_96_3524_97_4286_98_5382_99_7248	0.02273	Actinomyces nasicola	Actinomyces nasicola
	B99_38616	B99_40806	0.0128995	0.00174399	0.00585396	0.0262275	0.0721334	0.0222574	13561	B16S_90_1107_96_19162_97_23311_98_28939_99_38616	B16S_90_1107_96_3207_97_3907_98_4896_99_40806	0.02746	Tistrella mobilis	Tistrella mobilis
	B99_63538	B99_40806	0.0240404	0.00195935	0.0113086	0.0464979	0.111311	0.0358835	93561	B16S_90_1107_96_3207_97_3907_98_46303_99_63538	B16S_90_1107_96_3207_97_3907_98_4896_99_40806	0.02587	Tistrella mobilis	Tistrella mobilis
	B99_6809	B99_160725	0.0154947	0.00235817	0.00701052	0.0341734	0.0894936	0.0270247	28879	B16S_90_15_96_18_97_18_98_21_99_6809	B16S_90_2029_96_11362_97_28461_98_48319_99_160725	0.0228	Aeromonas hydrophila	Aeromonas hydrophila
	B99_89398	B99_10559	0.0162964	0.000858671	0.00510667	0.0312473	0.0792024	0.0237407	86773	B16S_90_648_96_35101_97_43735_98_63971_99_89398	B16S_90_648_96_5138_97_6214_98_7798_99_10559	0.03541	Dichotomicrobium thermohalophilum	Dichotomicrobium thermohalophilum
	B99_10559	B99_25756	0.0171585	0.00172466	0.00744514	0.039419	0.144393	0.0356066	1536001	B16S_90_648_96_5138_97_6214_98_7798_99_10559	B16S_90_648_96_5138_97_6214_98_11059_99_25756	0.02153	Dichotomicrobium thermohalophilum	Dichotomicrobium thermohalophilum
	B99_236775	B99_131421	0.0253899	0.00119802	0.00945698	0.0500209	0.102897	0.0352079	923066	B16S_90_177_96_2770_97_119389_98_159487_99_236775	B16S_90_177_96_375_97_415_98_470_99_131421	0.02607	Acinetobacter lwoffii	Acinetobacter lwoffii
	B99_80171	B99_96268	0.0200918	0.00211905	0.00880911	0.0434938	0.104424	0.0325271	154785	B16S_90_166_96_2077_97_2483_98_57774_99_80171	B16S_90_166_96_2077_97_2483_98_68687_99_96268	0.03527	Trichodesmium erythraeum	Trichodesmium erythraeum
	B99_34156	B99_35088	0.0223542	0.00202502	0.00940464	0.0446731	0.10791	0.0343806	267070	B16S_90_26779_96_3237_97_3940_98_16824_99_34156	B16S_90_1372_96_17593_97_21355_98_26431_99_35088	0.01827	Alcanivorax sp. NBRC 101092	Alcanivorax sp. NBRC 101092
	B99_66567	B99_33574	0.0242155	0.0019354	0.0113334	0.0454271	0.106115	0.0354053	14132	B16S_90_340_96_4404_97_5367_98_25369_99_66567	B16S_90_340_96_4404_97_5367_98_25369_99_33574	0.02229	Idiomarina woesei	Idiomarina woesei
	B99_133280	B99_3731	0.0175259	0.000997496	0.0061179	0.0432541	0.1139	0.0323664	1806515	B16S_90_10574_96_56339_97_71151_98_92957_99_133280	B16S_90_25896_96_1962_97_2338_98_2862_99_3731	0.00181	Sphingobacterium spiritivorum	Sphingobacterium spiritivorum
	B99_558	B99_188556	0.00812243	0.000845058	0.00303692	0.0322818	0.111746	0.0258841	115224	B16S_90_155_96_288_97_313_98_349_99_558	B16S_90_155_96_288_97_313_98_128606_99_188556	0.03428	Alteromonas macleodii	Alteromonas mediterranea
	B99_19334	B99_116673	0.0112477	0	0.00388437	0.0455365	0.126279	0.031403	17287	B16S_90_7_96_7_97_4604_98_14705_99_19334	B16S_90_7_96_7_97_7_98_20_99_116673	0.02609	Leminorella grimontii	Enterobacter cloacae complex 'Hoffmann cluster IV'
	B99_31697	B99_5911	0.00410902	0.00110772	0.00260289	0.0079332	0.0911321	0.0155621	102333	B16S_90_1028_96_2927_97_3545_98_4420_99_31697	B16S_90_1028_96_2927_97_3545_98_4420_99_5911	0.00924	Reichenbachiella faecimaris	Reichenbachiella faecimaris
	B99_119934	B99_22318	0.0198385	0.00111958	0.00826231	0.0352055	0.0887039	0.0289723	60484	B16S_90_15346_96_51555_97_64850_98_84296_99_119934	B16S_90_3_96_20_97_20_98_23_99_22318	0.06411	Bacillus velezensis	Bacillus velezensis
	B99_235386	B99_197755	0.0290355	0.00490488	0.0148656	0.0528234	0.100268	0.0384129	36213	B16S_90_177_96_92814_97_118766_98_158613_99_235386	B16S_90_220_96_19271_97_45055_98_57727_99_197755	0.07257	Acinetobacter guillouiae	Acinetobacter lwoffii
	B99_125688	B99_87923	0.0185787	0.00153733	0.00602861	0.0514775	0.133272	0.0371683	45251	B16S_90_166_96_2077_97_2483_98_88077_99_125688	B16S_90_166_96_2077_97_45093_98_57770_99_87923	0.04494	Trichodesmium erythraeum	Trichodesmium erythraeum
	B99_331	B99_180103	0.0150377	0	0.00508849	0.0402936	0.121383	0.0320224	42059673	B16S_90_7_96_7_97_7_98_7_99_331	B16S_90_25870_96_73238_97_93215_98_123196_99_180103	0.06628	Escherichia coli	Salmonella enterica
	B99_157746	B99_102140	0.0253789	0.00249378	0.0120078	0.0494179	0.11986	0.0379854	62271	B16S_90_121_96_211_97_229_98_108878_99_157746	B16S_90_121_96_211_97_229_98_256_99_102140	0.04255	Colwellia psychrerythraea	Colwellia psychrerythraea
	B99_9162	B99_226017	0.019138	0.000881075	0.00712208	0.0468564	0.121839	0.0351741	674757	B16S_90_25870_96_4349_97_5299_98_6728_99_9162	B16S_90_7_96_89576_97_114549_98_152738_99_226017	0.06794	Cronobacter sakazakii	Cronobacter dublinensis
	B99_56186	B99_223076	0.00820286	0.00142916	0.00341577	0.0248017	0.0729545	0.0207348	41313	B16S_90_4_96_4_97_32625_98_41264_99_56186	B16S_90_4_96_4_97_113149_98_150803_99_223076	0.04636	Streptococcus oralis	Streptococcus oralis
	B99_199366	B99_1547	0.000637146	0	0.000129623	0.00489364	0.051799	0.0127815	579041	B16S_90_397_96_898_97_102109_98_135531_99_199366	B16S_90_397_96_898_97_1041_98_1221_99_1547	0.03991	Roseiflexus sp. RS-1	Roseiflexus sp. RS-1
	B99_223076	B99_26515	0.00749313	0.00133252	0.00276081	0.0224055	0.0694356	0.0201611	16823	B16S_90_4_96_4_97_113149_98_150803_99_223076	B16S_90_4_96_4_97_4_98_4_99_26515	0.04466	Streptococcus oralis	Streptococcus pneumoniae
	B99_6927	B99_6820	0.022322	0.00228963	0.00998212	0.0427545	0.121803	0.0360218	181121	B16S_90_25865_96_3375_97_4112_98_5158_99_6927	B16S_90_418_96_3327_97_4050_98_5079_99_6820	0.05769	Paenibacillus barengoltzii	Paenibacillus macerans
	B99_183964	B99_116673	0.019011	0	0.00693164	0.055146	0.143299	0.0392211	19747	B16S_90_52_96_201_97_69977_98_91390_99_183964	B16S_90_7_96_7_97_7_98_20_99_116673	0.06752	Salmonella enterica	Enterobacter cloacae complex 'Hoffmann cluster IV'
	B99_3332	B99_44678	0.0113849	0.0014252	0.00423522	0.0495265	0.125509	0.0332375	5935704	B16S_90_183_96_1770_97_2102_98_2569_99_3332	B16S_90_183_96_2002_97_2388_98_33274_99_44678	0.05949	Pedobacter oryzae	Pedobacter ruber
	B99_190179	B99_4961	0.0181314	0.000623682	0.00620715	0.0415592	0.107231	0.032304	27752	B16S_90_3_96_76776_97_97828_98_129581_99_190179	B16S_90_749_96_1981_97_2361_98_2888_99_4961	0.06114	Bacillus velezensis	Bacillus velezensis
	B99_8459	B99_132760	0.0169414	0.0016336	0.00676983	0.0331744	0.0768674	0.0255272	43933	B16S_90_1210_96_4056_97_4928_98_6237_99_8459	B16S_90_3_96_56152_97_70921_98_92633_99_132760	0.08235	Bacillus velezensis	Bacillus licheniformis
	B99_218060	B99_183964	0.0198302	0	0.00783203	0.0474292	0.0959979	0.0318092	10720	B16S_90_7_96_7_97_7_98_20_99_218060	B16S_90_52_96_201_97_69977_98_91390_99_183964	0.10686	Riemerella anatipestifer	Salmonella enterica
	B99_75482	B99_183965	0.0129134	0	0.00233506	0.037836	0.116608	0.0297121	439756	B16S_90_52_96_34320_97_42706_98_54536_99_75482	B16S_90_52_96_201_97_69977_98_91390_99_183965	0.08862	Escherichia coli	Salmonella enterica
	B99_187811	B99_85939	0.0153663	0	0.00435256	0.0385776	0.108455	0.029512	59341	B16S_90_29_96_39_97_40_98_128132_99_187811	B16S_90_29_96_39_97_6243_98_61671_99_85939	0.09183	Pseudomonas aeruginosa	Pseudomonas aeruginosa
	B99_80452	B99_119934	0.0146341	0.00118196	0.00722032	0.0328187	0.106732	0.0280752	15360	B16S_90_3_96_36235_97_45211_98_57945_99_80452	B16S_90_15346_96_51555_97_64850_98_84296_99_119934	0.09774	Bacillus licheniformis	Bacillus velezensis
	B99_2612	B99_194377	0.0207831	0.00118651	0.00561047	0.0459581	0.102508	0.0321546	2780740	B16S_90_99_96_1425_97_1680_98_2038_99_2612	B16S_90_99_96_4353_97_5304_98_132271_99_194377	0.07562	Flavobacterium indicum	Flavobacterium haoranii
	B99_167627	B99_1211	0.00832327	0.000601249	0.00361899	0.023213	0.0555677	0.0174663	22447	B16S_90_85_96_844_97_1105_98_27422_99_167627	B16S_90_85_96_713_97_823_98_952_99_1211	0.10102	Shewanella pealeana	Shewanella algae
	B99_242698	B99_172841	0.0160509	0	0.00385086	0.0419712	0.126796	0.0331793	547471	B16S_90_7_96_7_97_3086_98_163179_99_242698	B16S_90_7_96_70762_97_89971_98_118650_99_172841	0.0865	Klebsiella pneumoniae	Salmonella enterica
	B99_230460	B99_42640	0.0302112	0.0030443	0.0128292	0.0559101	0.0980279	0.0389317	31547	B16S_90_3_96_91147_97_116582_98_155530_99_230460	B16S_90_1132_96_20946_97_25554_98_31829_99_42640	0.0992	Bacillus velezensis	Bacillus velezensis
	B99_5508	B99_241621	0.0102052	0.00129308	0.00604687	0.0193286	0.085194	0.0204837	34325	B16S_90_363_96_2758_97_3329_98_4133_99_5508	B16S_90_363_96_807_97_937_98_162490_99_241621	0.0793	Sporomusa sphaeroides	Sporomusa ovata
	B99_42473	B99_28746	0.0162977	0	0.00534272	0.0382623	0.0995913	0.0291837	44417	B16S_90_29_96_39_97_6243_98_15239_99_42473	B16S_90_5143_96_14687_97_17726_98_21814_99_28746	0.10309	Pseudomonas aeruginosa	Pseudomonas aeruginosa
	B99_52532	B99_98967	0.0284651	0.00236964	0.0106587	0.0539332	0.0966484	0.0371768	38869	B16S_90_4_96_24944_97_30724_98_38727_99_52532	B16S_90_4_96_108_97_766_98_891_99_98967	0.0985	Streptococcus sp. MR-1933	Streptococcus equinus
	B99_164828	B99_118097	0.0129376	0.000366192	0.00349675	0.0379591	0.135491	0.0325608	164530	B16S_90_4_96_4_97_86230_98_113451_99_164828	B16S_90_4_96_50905_97_63989_98_83095_99_118097	0.09161	Streptococcus pneumoniae	Streptococcus oralis
	B99_244417	B99_187811	0.0216619	0	0.00648793	0.0502836	0.122644	0.0365214	547342	B16S_90_29_96_95885_97_122800_98_164255_99_244417	B16S_90_29_96_39_97_40_98_128132_99_187811	0.10065	Pseudomonas aeruginosa	Pseudomonas aeruginosa
	B99_228051	B99_918	0.0102924	0.000985416	0.00418321	0.0310866	0.103317	0.0258023	835512	B16S_90_259_96_11230_97_13439_98_16443_99_228051	B16S_90_259_96_563_97_640_98_733_99_918	0.094	Prosthecobacter vanneervenii	Prosthecobacter debontii
	B99_8459	B99_137567	0.0223962	0.00206392	0.00970195	0.0410432	0.0801545	0.0304297	10371	B16S_90_1210_96_4056_97_4928_98_6237_99_8459	B16S_90_3_96_20_97_20_98_23_99_137567	0.10478	Bacillus velezensis	Bacillus velezensis
	B99_182960	B99_60299	0.0193429	0.00108101	0.00679343	0.0451031	0.122642	0.0347033	29863	B16S_90_7_96_74312_97_94584_98_125050_99_182960	B16S_90_52_96_1627_97_34743_98_44044_99_60299	0.09625	Escherichia coli	Cronobacter sakazakii
	B99_10448	B99_54950	0.0115531	0.00143212	0.00478268	0.0293163	0.0764058	0.0225707	12644	B16S_90_801_96_5065_97_6133_98_7708_99_10448	B16S_90_801_96_3653_97_4431_98_37434_99_54950	0.08428	Methylococcus capsulatus	Methylococcus capsulatus
	B99_7770	B99_167941	0.0101084	0.000689841	0.00377359	0.0252281	0.131624	0.0267888	12988	B16S_90_7_96_943_97_1096_98_3092_99_7770	B16S_90_52_96_68978_97_87681_98_115486_99_167941	0.0752	Salmonella enterica	Escherichia coli
	B99_75484	B99_75482	0.0148605	0	0.00248738	0.0489476	0.144719	0.0363033	648328	B16S_90_52_96_462_97_42708_98_54538_99_75484	B16S_90_52_96_34320_97_42706_98_54536_99_75482	0.08112	Escherichia coli	Escherichia coli
	B99_114062	B99_9284	0.00617531	0.00113706	0.0031989	0.0127069	0.0487952	0.0130562	66593	B16S_90_27353_96_1786_97_2122_98_2594_99_114062	B16S_90_27353_96_4402_97_5363_98_6813_99_9284	0.0981	Orenia marismortui	Halonatronum saccharophilum
	B99_979	B99_104918	0.0129801	0.00165844	0.00689703	0.0291851	0.088138	0.0250073	5451701	B16S_90_3_96_20_97_675_98_774_99_979	B16S_90_3_96_20_97_48810_98_74348_99_104918	0.0929	Bacillus velezensis	Bacillus velezensis
	B99_195135	B99_167961	0.0253504	0.000563251	0.00987355	0.0544739	0.12674	0.0394374	474606	B16S_90_6002_96_78485_97_100104_98_132763_99_195135	B16S_90_19646_96_68986_97_87693_98_115501_99_167961	0.09341	Alteromonas macleodii	Alteromonas macleodii
	B99_123641	B99_42640	0.0268686	0.00263874	0.0118215	0.0547048	0.109386	0.0385235	14392	B16S_90_749_96_52855_97_66551_98_86690_99_123641	B16S_90_1132_96_20946_97_25554_98_31829_99_42640	0.08261	Bacillus velezensis	Bacillus velezensis
	B99_13719	B99_20101	0.019498	0.00194959	0.00837691	0.0416777	0.101161	0.0312064	195196	B16S_90_85_96_7049_97_8442_98_10368_99_13719	B16S_90_85_96_10485_97_12544_98_15325_99_20101	0.08981	Shewanella baltica	Shewanella baltica
	B99_8258	B99_170476	0.0214234	0.0021681	0.00914783	0.0415421	0.100767	0.0326023	224358	B16S_90_3_96_3961_97_4816_98_6098_99_8258	B16S_90_3_96_69919_97_88885_98_117129_99_170476	0.10614	Aerococcus viridans	Bacillus licheniformis
	B99_229920	B99_75919	0.0143911	0.00161741	0.00698971	0.0260602	0.0688377	0.0220815	121710	B16S_90_85_96_844_97_1317_98_155232_99_229920	B16S_90_85_96_713_97_823_98_54876_99_75919	0.08874	Shewanella loihica	Shewanella chilikensis
	B99_14671	B99_149233	0.0183172	0.00248988	0.00849871	0.0415115	0.1007	0.0312415	11168	B16S_90_25_96_594_97_679_98_3758_99_14671	B16S_90_25_96_62283_97_78908_98_103451_99_149233	0.10961	Paracoccus seriniphilus	Paracoccus denitrificans
	B99_2937	B99_80672	0.0137791	0.00043595	0.00486689	0.0308471	0.0825752	0.0240403	56599205	B16S_90_17_96_1585_97_1879_98_2276_99_2937	B16S_90_135_96_36329_97_45328_98_58098_99_80672	0.10075	Granulicatella adiacens	Carnobacterium maltaromaticum
	B99_62617	B99_245406	0.0197129	0.00204286	0.0089568	0.0379592	0.0894215	0.0293115	78088	B16S_90_85_96_136_97_1818_98_2201_99_62617	B16S_90_85_96_136_97_123218_98_164848_99_245406	0.08844	Shewanella denitrificans	Shewanella baltica
	B99_1635	B99_80250	0.0141783	0.00433269	0.00858388	0.0311896	0.195471	0.0376633	25332	B16S_90_3_96_940_97_1093_98_1287_99_1635	B16S_90_3_96_2111_97_2525_98_3088_99_80250	0.12226	Bacillus alkalitelluris	Bacillus sp. JCM 10530
	B99_100794	B99_8066	0.0205548	0.00108615	0.00621523	0.0541766	0.124979	0.037292	37290	B16S_90_99_96_1143_97_1329_98_1588_99_100794	B16S_90_99_96_3882_97_4716_98_5962_99_8066	0.14156	Flavobacterium columnare	Flavobacterium columnare
	B99_116508	B99_223135	0.000876637	0	0	0.0311826	0.174546	0.0328633	187001	B16S_90_64_96_50292_97_63202_98_82030_99_116508	B16S_90_662_96_33483_97_41641_98_53108_99_223135	0.13721	Lactobacillus amylovorus	Lactobacillus bombicola
	B99_23520	B99_178449	0.0180573	0	0.00636585	0.0402068	0.101957	0.0303843	85419	B16S_90_3_96_3816_97_4635_98_5850_99_23520	B16S_90_3_96_2031_97_2425_98_2966_99_178449	0.13132	Anaerobacillus macyae	Bacillus smithii
	B99_70220	B99_19340	0.0183677	0.00102547	0.00773432	0.041578	0.109508	0.0326375	113069	B16S_90_7_96_505_97_574_98_781_99_70220	B16S_90_7_96_7_97_12028_98_14709_99_19340	0.11686	Pectobacterium carotovorum	Methylobacterium extorquens
	B99_88165	B99_234238	0.0101828	0.0018579	0.00545177	0.0182729	0.0536347	0.0161877	296946	B16S_90_25865_96_4390_97_49086_98_63122_99_88165	B16S_90_25865_96_92380_97_118217_98_157883_99_234238	0.11856	Paenibacillus rigui	Paenibacillus mucilaginosus
	B99_9468	B99_60758	0.0108991	0	0.00251842	0.0333184	0.167779	0.0323536	11249	B16S_90_25865_96_3375_97_4112_98_6944_99_9468	B16S_90_25865_96_9204_97_11494_98_44367_99_60758	0.11845	Paenibacillus beijingensis	Paenibacillus agaridevorans
	B99_136	B99_189927	0.0239104	0.00433056	0.0125935	0.0322093	0.0562893	0.0255099	41630	B16S_90_3_96_104_97_111_98_121_99_136	B16S_90_1132_96_6033_97_7240_98_8973_99_189927	0.13251	Bacillus halosaccharovorans	Bacillus velezensis
	B99_5641	B99_7881	0.020167	0.00207556	0.0075391	0.051403	0.137342	0.0385888	2062491	B16S_90_11_96_2634_97_3403_98_4230_99_5641	B16S_90_11_96_3797_97_4615_98_5827_99_7881	0.13077	Demequina aurantiaca	Paraoerskovia marina
	B99_74231	B99_196024	0.0196796	0.00160514	0.00807794	0.0418768	0.100895	0.0319055	20389	B16S_90_6865_96_33840_97_42081_98_53688_99_74231	B16S_90_85_96_136_97_1582_98_13732_99_196024	0.14073	Shewanella sp. ANA-3	Shewanella frigidimarina
	B99_109541	B99_88803	0.0160125	0.002954	0.00855648	0.028647	0.0583063	0.0216583	35262	B16S_90_509_96_1253_97_1461_98_28119_99_109541	B16S_90_509_96_5851_97_8222_98_29876_99_88803	0.11835	Syntrophus gentianae	Syntrophus aciditrophicus
	B99_118124	B99_67645	0.0131151	0.00199843	0.00625347	0.0280773	0.0737994	0.0221663	75303	B16S_90_4_96_50914_97_64001_98_83111_99_118124	B16S_90_4_96_937_97_1088_98_1282_99_67645	0.14063	Streptococcus dysgalactiae	Streptococcus minor
	B99_221093	B99_22545	0.0182371	0.0040417	0.0103177	0.0362209	0.0699922	0.0264024	43141	B16S_90_577_96_3561_97_34093_98_94715_99_221093	B16S_90_577_96_1663_97_14025_98_17166_99_22545	0.13557	Nitrosomonas sp. Is79A3	Nitrosospira multiformis
	B99_234320	B99_121316	0.0127269	0.00109031	0.00622013	0.0248179	0.0705487	0.0207445	22219	B16S_90_7565_96_92414_97_118256_98_157940_99_234320	B16S_90_577_96_51989_97_65431_98_85140_99_121316	0.12523	Nitrosomonas cryotolerans	Nitrosomonas eutropha
	B99_20101	B99_31278	0.0104294	0.000425065	0.0039697	0.0226489	0.0965882	0.021543	69098	B16S_90_85_96_10485_97_12544_98_15325_99_20101	B16S_90_85_96_844_97_1105_98_1304_99_31278	0.11891	Shewanella baltica	Shewanella piezotolerans
	B99_182223	B99_163844	0.0192235	0	0.00659173	0.0440381	0.10789	0.0317847	19663	B16S_90_701_96_1831_97_36084_98_102890_99_182223	B16S_90_29_96_39_97_40_98_112826_99_163844	0.13818	Pseudomonas stutzeri	Pseudomonas aeruginosa
	B99_21075	B99_9291	0.0117435	0.0013979	0.00589371	0.0252819	0.0777641	0.0217375	33951043	B16S_90_340_96_2000_97_11604_98_16024_99_21075	B16S_90_340_96_4404_97_5367_98_6819_99_9291	0.14633	Idiomarina loihiensis	Idiomarina woesei
	B99_12720	B99_65261	0.02629	0	0.010435	0.0561279	0.106151	0.037691	33441	B16S_90_29_96_718_97_1478_98_9553_99_12720	B16S_90_7691_96_30163_97_37417_98_47516_99_65261	0.12528	Azotobacter vinelandii	Pseudomonas stutzeri
	B99_80450	B99_13714	0.0157391	0.0012237	0.00564742	0.0391156	0.0925814	0.0277736	341990	B16S_90_85_96_36234_97_45210_98_57943_99_80450	B16S_90_85_96_7044_97_8437_98_10363_99_13714	0.11173	Shewanella baltica	Shewanella baltica
	B99_211350	B99_121191	0.0221671	0.00266814	0.00950962	0.0454547	0.0985026	0.0330947	132106	B16S_90_4_96_84423_97_107789_98_143326_99_211350	B16S_90_4_96_108_97_8407_98_10329_99_121191	0.14458	Streptococcus oralis	Streptococcus alactolyticus
	B99_3677	B99_189927	0.0181153	0.000616647	0.00687811	0.0297754	0.0591419	0.0218284	36478	B16S_90_3_96_1891_97_2256_98_2821_99_3677	B16S_90_1132_96_6033_97_7240_98_8973_99_189927	0.14335	Bacillus oleronius	Bacillus velezensis
	B99_9452	B99_151132	0.0136686	0.00168885	0.00502386	0.0360188	0.0840816	0.0248797	108285	B16S_90_47_96_4464_97_5452_98_6932_99_9452	B16S_90_47_96_62993_97_79826_98_104678_99_151132	0.13381	Clostridium ventriculi	Clostridium intestinale
	B99_163965	B99_42639	0.018173	0.00131247	0.00809205	0.0340638	0.082136	0.0274822	103300	B16S_90_695_96_67550_97_85827_98_112910_99_163965	B16S_90_1132_96_20946_97_25554_98_31828_99_42639	0.12036	Bacillus shackletonii	Bacillus velezensis
	B99_226017	B99_7392	0.0181204	0.000660563	0.00582254	0.0502123	0.146905	0.038509	185356	B16S_90_7_96_89576_97_114549_98_152738_99_226017	B16S_90_25870_96_693_97_3317_98_4114_99_7392	0.135	Cronobacter dublinensis	Raoultella ornithinolytica
	B99_182960	B99_172939	0.0142237	0	0.00587829	0.0335728	0.106666	0.0291532	22266	B16S_90_7_96_74312_97_94584_98_125050_99_182960	B16S_90_7_96_70796_97_90017_98_118707_99_172939	0.14067	Escherichia coli	Escherichia coli
	B99_198396	B99_9359	0.013335	0.00134067	0.00619224	0.037501	0.127303	0.0323377	143227	B16S_90_52_96_79679_97_101660_98_134918_99_198396	B16S_90_7_96_7_97_262_98_294_99_9359	0.1111	Escherichia coli	Cronobacter sakazakii
	B99_246338	B99_58767	0.0204175	0.00252846	0.00894502	0.0397872	0.0926904	0.030222	18535	B16S_90_10_96_39146_97_92583_98_165486_99_246338	B16S_90_8900_96_27441_97_33961_98_43012_99_58767	0.12862	Acinetobacter baumannii	Acinetobacter ursingii
	B99_181328	B99_57627	0.0161875	0.000807778	0.00673528	0.0325541	0.0703406	0.0241829	20175	B16S_90_3_96_20_97_44160_98_124000_99_181328	B16S_90_7357_96_26973_97_33366_98_42224_99_57627	0.11835	Bacillus velezensis	Bacillus velezensis
	B99_185547	B99_2493	0.0238837	0.00206918	0.0106053	0.0467523	0.10637	0.0354793	7826078	B16S_90_17_96_2123_97_2538_98_10582_99_185547	B16S_90_17_96_45_97_1606_98_1946_99_2493	0.13801	Vagococcus carniphilus	Carnobacterium maltaromaticum
	B99_138205	B99_45534	0.021535	0.00139046	0.00831398	0.0464963	0.120421	0.0353831	1657109	B16S_90_6002_96_58216_97_73573_98_96206_99_138205	B16S_90_155_96_22084_97_27067_98_33880_99_45534	0.13489	Alteromonas macleodii	Alteromonas mediterranea
	B99_27879	B99_90667	0.0197611	5.96184e-05	0.00686401	0.0466344	0.114617	0.0340501	926948	B16S_90_7_96_7_97_7_98_265_99_27879	B16S_90_7_96_40226_97_50344_98_64859_99_90667	0.14402	Enterobacteriaceae bacterium strain FGI 57	Escherichia coli
	B99_33573	B99_21075	0.0104889	0.00155715	0.00513443	0.0233546	0.073955	0.0200851	709943	B16S_90_340_96_2254_97_2695_98_3314_99_33573	B16S_90_340_96_2000_97_11604_98_16024_99_21075	0.12171	Idiomarina woesei	Idiomarina loihiensis
	B99_244506	B99_60937	0.0220584	0.00146494	0.00818741	0.0496427	0.110647	0.0353504	3054539	B16S_90_177_96_95912_97_122833_98_164304_99_244506	B16S_90_10_96_28337_97_35099_98_44486_99_60937	0.13067	Acinetobacter guillouiae	Acinetobacter baumannii
	B99_137277	B99_7872	0.0136739	0.00108503	0.0049437	0.0335339	0.109638	0.0296192	524331	B16S_90_18_96_565_97_3316_98_4113_99_137277	B16S_90_18_96_23_97_24_98_27_99_7872	0.14252	Photobacterium aphoticum	Vibrio navarrensis
	B99_80099	B99_3626	0.0155753	0	0.0042642	0.0396339	0.106423	0.0300706	5511631	B16S_90_26662_96_15855_97_19171_98_23617_99_80099	B16S_90_63_96_1903_97_2271_98_2779_99_3626	0.1535	Lactobacillus kunkeei	Lactobacillus florum
	B99_30658	B99_139037	0.0103579	0.000481844	0.00400414	0.0260269	0.0850587	0.0224411	99860795	B16S_90_3_96_15602_97_18864_98_23253_99_30658	B16S_90_26505_96_58552_97_74012_98_96773_99_139037	0.1759	Staphylococcus lugdunensis	Staphylococcus lugdunensis
	B99_235646	B99_77997	0.0191871	0.00139092	0.008177	0.0313335	0.0737199	0.0243678	12158	B16S_90_3_96_20_97_20_98_158777_99_235646	B16S_90_429_96_35267_97_43948_98_56249_99_77997	0.17588	Bacillus subtilis	Bacillus badius
	B99_170686	B99_180104	0.0240741	0.00203548	0.0104253	0.0525601	0.123668	0.0388236	11437	B16S_90_7_96_1485_97_1752_98_2122_99_170686	B16S_90_52_96_73239_97_93216_98_123197_99_180104	0.18341	Brenneria nigrifluens	Salmonella enterica
	B99_103455	B99_138257	0.0168309	0.00132955	0.00668905	0.0433471	0.125794	0.034429	102975	B16S_90_13686_96_45201_97_56676_98_73372_99_103455	B16S_90_3_96_9371_97_11219_98_13728_99_138257	0.17518	Bacillus smithii	Bacillus decolorationis
	B99_181725	B99_97193	0.0244723	0.00169343	0.0101643	0.0481081	0.100054	0.0352881	11043	B16S_90_177_96_344_97_380_98_428_99_181725	B16S_90_177_96_42820_97_53624_98_69308_99_97193	0.16515	Acinetobacter baumannii	Acinetobacter baumannii
	B99_146479	B99_6601	0.0158873	0.000436794	0.00477214	0.0403298	0.124839	0.0322693	226202	B16S_90_27337_96_1213_97_1410_98_1690_99_146479	B16S_90_28193_96_3232_97_3934_98_4926_99_6601	0.17597	Psychrilyobacter atlanticus	Cetobacterium ceti
	B99_153946	B99_4319	0.0185805	0.0028945	0.00853754	0.0408508	0.123027	0.0343986	65679	B16S_90_11_96_14_97_14_98_5224_99_153946	B16S_90_11_96_1528_97_2679_98_3293_99_4319	0.18272	Rothia dentocariosa	Arthrobacter woluwensis
	B99_93167	B99_2625	0.0153018	0.0019289	0.00618071	0.0481853	0.139763	0.0365272	42109	B16S_90_626_96_41232_97_51604_98_66548_99_93167	B16S_90_25865_96_1433_97_1688_98_2047_99_2625	0.17406	Paenibacillus pabuli	Paenibacillus alvei
	B99_77664	B99_158123	0.0261349	0.00353976	0.0132241	0.0493636	0.110865	0.03896	17822	B16S_90_4_96_3903_97_43790_98_56031_99_77664	B16S_90_4_96_4_97_4_98_109153_99_158123	0.17469	Streptococcus downei	Streptococcus parasanguinis
	B99_168052	B99_121192	0.0277227	0.00164087	0.0130772	0.0486177	0.0989972	0.0361575	472945	B16S_90_4_96_69028_97_87745_98_115566_99_168052	B16S_90_4_96_108_97_8407_98_10329_99_121192	0.16156	Streptococcus oralis	Streptococcus alactolyticus
	B99_2463	B99_3004	0.0101615	0.00067175	0.00442779	0.0250859	0.080819	0.0223734	176019	B16S_90_31323_96_1355_97_1589_98_1925_99_2463	B16S_90_132_96_1620_97_1921_98_2332_99_3004	0.17335	Marinithermus hydrothermalis	Thermus islandicus
	B99_220312	B99_8064	0.018916	0.00135933	0.00778416	0.0430413	0.142734	0.0361602	425646	B16S_90_11_96_18033_97_21900_98_149033_99_220312	B16S_90_11_96_3881_97_4714_98_5960_99_8064	0.18008	Rothia dentocariosa	Haematomicrobium sanguinis
	B99_27879	B99_209881	0.0109914	0	0.00346192	0.0306992	0.103816	0.0257862	5225641	B16S_90_7_96_7_97_7_98_265_99_27879	B16S_90_7_96_27566_97_107056_98_142330_99_209881	0.16082	Enterobacteriaceae bacterium strain FGI 57	Escherichia coli
	B99_52265	B99_149066	0.0232755	0.00469663	0.0137058	0.041658	0.110157	0.0357206	11400	B16S_90_3_96_291_97_319_98_38545_99_52265	B16S_90_3_96_20_97_78835_98_103356_99_149066	0.16375	Bacillus shackletonii	Bacillus velezensis
	B99_121995	B99_736	0.0207353	0.00149727	0.00936674	0.0465622	0.136492	0.0385431	30173	B16S_90_222_96_811_97_941_98_1097_99_121995	B16S_90_222_96_463_97_521_98_597_99_736	0.16813	Sulfurimonas autotrophica	Sulfurimonas denitrificans
	B99_243985	B99_138243	0.0214946	0.00300084	0.00968375	0.048709	0.119366	0.036157	60061	B16S_90_4_96_4_97_119093_98_163995_99_243985	B16S_90_30_96_58240_97_73602_98_96239_99_138243	0.17751	Streptococcus oralis	Streptococcus equinus
	B99_68967	B99_186823	0.0169881	0.0022441	0.0091837	0.0395324	0.110211	0.0315296	11067	B16S_90_47_96_160_97_172_98_50043_99_68967	B16S_90_47_96_2924_97_96343_98_127511_99_186823	0.1759	Clostridium beijerinckii	Clostridium cavendishii
	B99_87558	B99_183490	0.0201841	0.00251168	0.00907942	0.0462143	0.13339	0.0374533	16192	B16S_90_4_96_108_97_115_98_62737_99_87558	B16S_90_4_96_4_97_4_98_17277_99_183490	0.17422	Streptococcus salivarius	Streptococcus oralis
	B99_60758	B99_7048	0.010477	0.00306943	0.00615272	0.0255217	0.102653	0.0253371	325896	B16S_90_25865_96_9204_97_11494_98_44367_99_60758	B16S_90_25865_96_3433_97_4184_98_5249_99_7048	0.16518	Paenibacillus agaridevorans	Saccharibacillus sacchari
	B99_49106	B99_44994	0.0172948	0.00403364	0.0100811	0.0293714	0.058499	0.0230717	46960	B16S_90_170_96_23519_97_28914_98_36351_99_49106	B16S_90_77_96_5213_97_17510_98_33496_99_44994	0.15162	Ulvibacter litoralis	Gillisia mitskevichiae
	B99_179477	B99_3828	0.0221717	0.00182802	0.00992932	0.0459298	0.114679	0.0352042	623832	B16S_90_373_96_834_97_92963_98_122846_99_179477	B16S_90_3_96_2016_97_2404_98_2937_99_3828	0.17711	Bacillus anthracis	Thalassobacillus sp. C254
	B99_173666	B99_128193	0.0218856	0.00273805	0.0102426	0.0349543	0.0786898	0.0279655	30652	B16S_90_3_96_1891_97_3222_98_3979_99_173666	B16S_90_3_96_54534_97_68739_98_89688_99_128193	0.15992	Bacillus sp. (in: Bacteria)	Bacillus velezensis
	B99_12181	B99_52317	0.0269999	0.0060976	0.0131324	0.0537179	0.101633	0.0382993	12530	B16S_90_25862_96_578_97_660_98_9136_99_12181	B16S_90_25862_96_7615_97_9101_98_38577_99_52317	0.18019	Geobacter daltonii	Geobacter sp.
	B99_45452	B99_1635	0.0158971	0.00246108	0.00754629	0.0394157	0.154231	0.0360486	309021	B16S_90_3797_96_14413_97_17381_98_33826_99_45452	B16S_90_3_96_940_97_1093_98_1287_99_1635	0.16537	Anaerobacillus macyae	Bacillus alkalitelluris
	B99_54112	B99_88686	0.0163158	0.00135522	0.00771501	0.0336092	0.0843415	0.0263282	247912	B16S_90_3_96_1704_97_2023_98_4784_99_54112	B16S_90_3_96_3_97_49370_98_63501_99_88686	0.18214	Jeotgalibacillus marinus	Staphylococcus epidermidis
	B99_7147	B99_97500	0.0108389	0	0	0.0253637	0.0616282	0.0182408	635201	B16S_90_3_96_3483_97_4241_98_5320_99_7147	B16S_90_26505_96_2164_97_2590_98_3179_99_97500	0.15176	Bacillus koreensis	Staphylococcus epidermidis
	B99_5446	B99_168200	0.00983594	0	0.00286091	0.0279857	0.0999703	0.0245096	184924840	B16S_90_17_96_2735_97_3301_98_4087_99_5446	B16S_90_3_96_69072_97_87808_98_115659_99_168200	0.15188	Streptomyces cinnamoneus	Staphylococcus aureus
	B99_178857	B99_98967	0.0168329	0.00162428	0.00565285	0.0479626	0.12202	0.0347891	29416	B16S_90_4_96_72832_97_92687_98_122465_99_178857	B16S_90_4_96_108_97_766_98_891_99_98967	0.14772	Streptococcus oralis	Streptococcus equinus
	B99_230183	B99_226061	0.0182565	0	0.00557537	0.0359719	0.081093	0.0265311	25279	B16S_90_3_96_3762_97_4569_98_5764_99_230183	B16S_90_3_96_20_97_20_98_152777_99_226061	0.1784	Bacillus indicus	Bacillus velezensis
	B99_6870	B99_204536	0.010536	0.00180667	0.0055821	0.0325324	0.119496	0.0303569	31076	B16S_90_156_96_562_97_4080_98_5116_99_6870	B16S_90_156_96_1636_97_23189_98_73961_99_204536	0.15989	Desulfitobacterium dichloroeliminans	Desulfosporosinus orientis
	B99_28195	B99_239070	0.0206646	0.00317909	0.0115297	0.0351054	0.0760766	0.0275546	65474	B16S_90_7_96_579_97_661_98_21401_99_28195	B16S_90_7454_96_22409_97_27480_98_160952_99_239070	0.18004	Sodalis glossinidius	Wigglesworthia glossinidia
	B99_159042	B99_172484	0.016946	0.00410269	0.0103098	0.0364566	0.117624	0.0317268	20447	B16S_90_3_96_24_97_83627_98_109836_99_159042	B16S_90_429_96_13502_97_16258_98_99420_99_172484	0.15685	Bacillus cereus	Bacillus boroniphilus
	B99_18472	B99_46370	0.0106698	0.000659125	0.00404315	0.0266697	0.0764028	0.0210836	80058	B16S_90_85_96_9562_97_11456_98_14027_99_18472	B16S_90_85_96_22406_97_27477_98_34445_99_46370	0.16242	Shewanella fodinae	Shewanella pealeana
	B99_140050	B99_177363	0.0209737	0.00108938	0.0073948	0.0545078	0.136708	0.0392295	4238889	B16S_90_52_96_1627_97_34743_98_97436_99_140050	B16S_90_7_96_72350_97_92057_98_121542_99_177363	0.15344	Cronobacter sakazakii	Escherichia coli
	B99_196197	B99_101854	0.0248865	4.76358e-05	0.0021245	0.0586347	0.106123	0.0351221	41288	B16S_90_577_96_1663_97_100592_98_133442_99_196197	B16S_90_577_96_1803_97_54159_98_70045_99_101854	0.17527	Nitrosospira multiformis	Nitrosomonas eutropha
	B99_19970	B99_218060	0.0254236	0.000526689	0.0104751	0.0477993	0.0964716	0.0343031	389688	B16S_90_7_96_7_97_725_98_15229_99_19970	B16S_90_7_96_7_97_7_98_20_99_218060	0.17701	Pantoea stewartii	Riemerella anatipestifer
	B99_241577	B99_175000	0.0256877	0.00245043	0.013632	0.0395598	0.0682139	0.0295192	632609	B16S_90_3_96_104_97_111_98_121_99_241577	B16S_90_3_96_3_97_90967_98_120022_99_175000	0.17293	Bacillus halosaccharovorans	Staphylococcus aureus
	B99_7620	B99_120713	0.0229273	0.00202584	0.0103329	0.0494053	0.127607	0.0387338	8467137	B16S_90_63_96_631_97_4493_98_5652_99_7620	B16S_90_63_96_51802_97_65174_98_84758_99_120713	0.14764	Lactobacillus oligofermentans	Lactobacillus ceti
	B99_239608	B99_88960	0.0192238	0.0021384	0.00666855	0.0369084	0.0989755	0.0285111	39197	B16S_90_47_96_1395_97_1642_98_1993_99_239608	B16S_90_47_96_1419_97_2367_98_2896_99_88960	0.15374	Clostridium amylolyticum	Clostridium paraputrificum
	B99_162390	B99_85939	0.0205802	0.00125238	0.0083766	0.0450661	0.103819	0.0330425	58394	B16S_90_29_96_220_97_85113_98_111909_99_162390	B16S_90_29_96_39_97_6243_98_61671_99_85939	0.17895	Pseudomonas nitroreducens	Pseudomonas aeruginosa
	B99_224240	B99_68967	0.0187255	0.00141035	0.00756414	0.043638	0.108655	0.0324672	187022	B16S_90_47_96_31497_97_39106_98_49761_99_224240	B16S_90_47_96_160_97_172_98_50043_99_68967	0.16443	Clostridium polyendosporum	Clostridium beijerinckii
	B99_49098	B99_58031	0.0250042	0.00294327	0.011605	0.0478227	0.107178	0.0363056	70500	B16S_90_85_96_136_97_1582_98_1913_99_49098	B16S_90_6865_96_27106_97_33556_98_42481_99_58031	0.16393	Shewanella frigidimarina	Shewanella amazonensis
	B99_223726	B99_25526	0.022845	0.00355347	0.0136847	0.0448005	0.137447	0.0386396	123677	B16S_90_3797_96_88722_97_113442_98_151220_99_223726	B16S_90_3_96_4643_97_5661_98_7181_99_25526	0.17742	Anaerobacillus macyae	Bacillus murimartini
	B99_235646	B99_70694	0.0249798	0.00251687	0.0130411	0.0351424	0.0808713	0.0294851	15080	B16S_90_3_96_20_97_20_98_158777_99_235646	B16S_90_3_96_291_97_1061_98_1248_99_70694	0.15101	Bacillus subtilis	Bacillus infantis
	B99_4961	B99_26503	0.0149354	0.00101551	0.00527583	0.0359069	0.101986	0.028003	39974	B16S_90_749_96_1981_97_2361_98_2888_99_4961	B16S_90_3_96_291_97_16424_98_20153_99_26503	0.15295	Bacillus velezensis	Bacillus infantis
	B99_4144	B99_7344	0.0207234	0.00314771	0.00927436	0.0437557	0.113277	0.0346618	1397331930	B16S_90_62_96_2157_97_2582_98_3167_99_4144	B16S_90_532_96_3562_97_4332_98_5448_99_7344	0.17036	Prevotella paludivivens	Prevotella pallens
	B99_103449	B99_218060	0.0201256	0.00111269	0.00812607	0.0398633	0.0904529	0.0296975	24117	B16S_90_7_96_30_97_549_98_626_99_103449	B16S_90_7_96_7_97_7_98_20_99_218060	0.16236	Xenorhabdus nematophila	Riemerella anatipestifer
	B99_35069	B99_159452	0.0232349	0.0027511	0.00976233	0.0443123	0.115584	0.035364	10179	B16S_90_3150_96_17575_97_21336_98_26412_99_35069	B16S_90_155_96_11780_97_83816_98_110084_99_159452	0.16953	Alteromonas macleodii	Alteromonas mediterranea
	B99_145888	B99_142473	0.0131264	0.0022054	0.00756573	0.0275309	0.0797488	0.0250137	34878	B16S_90_18_96_61087_97_77361_98_101317_99_145888	B16S_90_347_96_59870_97_75720_98_99085_99_142473	0.16864	Vibrio maritimus	Photobacterium aphoticum
	B99_120737	B99_37739	0.0163495	0.00160068	0.00577326	0.041232	0.116374	0.0318493	113368	B16S_90_4312_96_51810_97_65185_98_84774_99_120737	B16S_90_47_96_478_97_1377_98_28338_99_37739	0.14859	Clostridium tunisiense	Youngiibacter multivorans
	B99_147743	B99_170538	0.012244	0.000770745	0.00475067	0.0304491	0.0927745	0.0251563	351999	B16S_90_3_96_61729_97_78213_98_102509_99_147743	B16S_90_26505_96_69943_97_88915_98_117175_99_170538	0.1633	Staphylococcus lugdunensis	Staphylococcus saprophyticus
	B99_198751	B99_97192	0.0186992	0.00170924	0.00666493	0.0363423	0.107828	0.0302052	16619	B16S_90_749_96_17921_97_22401_98_135152_99_198751	B16S_90_373_96_42819_97_53623_98_69307_99_97192	0.16279	Bacillus velezensis	Bacillus cereus
	B99_81	B99_172161	0.0256283	0.00338405	0.0124715	0.0520003	0.123224	0.0395344	414827	B16S_90_29_96_66_97_69_98_74_99_81	B16S_90_29_96_1189_97_1383_98_118232_99_172161	0.17402	Pseudomonas aeruginosa	Pseudomonas pertucinogena
	B99_170681	B99_201788	0.0187367	0.000579064	0.0065003	0.0322306	0.0789344	0.0261577	39991	B16S_90_19900_96_70001_97_88983_98_117263_99_170681	B16S_90_1132_96_80904_97_103251_98_137111_99_201788	0.1597	Bacillus velezensis	Bacillus velezensis
	B99_11684	B99_186316	0.0195965	0.000853684	0.00674894	0.0457208	0.147984	0.0372944	318191	B16S_90_3_96_595_97_7021_98_8732_99_11684	B16S_90_639_96_75529_97_96138_98_127212_99_186316	0.157	Bacillus thermoamylovorans	Bacillus infantis
	B99_2451	B99_112142	0.0146803	0.000969248	0.00541494	0.0345328	0.0983575	0.0276428	2173436	B16S_90_257_96_1352_97_1584_98_1916_99_2451	B16S_90_47_96_39022_97_48798_98_62742_99_112142	0.1511	Clostridium botulinum	Clostridium malenominatum
	B99_144206	B99_2782	0.0270508	0.00331199	0.0135061	0.0496211	0.114272	0.0384546	6266914	B16S_90_1192_96_41326_97_51724_98_100181_99_144206	B16S_90_14_96_150_97_162_98_181_99_2782	0.19609	Rhodococcus hoagii	Corynebacterium jeikeium
	B99_153551	B99_138257	0.0207473	0.00213532	0.0115112	0.0345561	0.0733474	0.0271323	43567	B16S_90_749_96_1981_97_12624_98_96767_99_153551	B16S_90_3_96_9371_97_11219_98_13728_99_138257	0.18697	Bacillus licheniformis	Bacillus decolorationis
	B99_143519	B99_163698	0.0182653	0.00183649	0.00782087	0.0348918	0.0763171	0.0260794	103609	B16S_90_17457_96_60197_97_76184_98_99727_99_143519	B16S_90_85_96_136_97_1582_98_37973_99_163698	0.19826	Shewanella algae	Shewanella baltica
	B99_75103	B99_198779	0.0294843	0.00119061	0.0139025	0.050302	0.107135	0.0386793	27763	B16S_90_3_96_2219_97_42515_98_54275_99_75103	B16S_90_3_96_3_97_101856_98_135168_99_198779	0.19574	Virgibacillus halodenitrificans	Staphylococcus epidermidis
	B99_169070	B99_1878	0.00507286	0.000489855	0.00224036	0.0152315	0.131391	0.0222996	560153	B16S_90_27337_96_2824_97_3419_98_116206_99_169070	B16S_90_235_96_488_97_553_98_632_99_1878	0.19398	Ilyobacter polytropus	Fusobacterium nucleatum
	B99_221222	B99_165770	0.019938	0.00204009	0.00875806	0.0398949	0.0997866	0.0311901	55640	B16S_90_84_96_1813_97_2156_98_2640_99_221222	B16S_90_4_96_4_97_25744_98_114077_99_165770	0.19875	Lactococcus piscium	Streptococcus oralis
	B99_8073	B99_7033	0.0212478	0.0007484	0.00629565	0.0521939	0.138151	0.0389008	699438	B16S_90_25_96_398_97_4721_98_5969_99_8073	B16S_90_25_96_105_97_4174_98_5235_99_7033	0.18746	Ruegeria pomeroyi	Puniceibacterium sediminis
	B99_196760	B99_2587	0.0241564	0.00148066	0.00943924	0.0450905	0.102147	0.0336236	17743	B16S_90_170_96_26926_97_33308_98_133817_99_196760	B16S_90_111_96_196_97_1665_98_2019_99_2587	0.18943	Ulvibacter litoralis	Aequorivita sublithincola
	B99_1635	B99_128334	0.0124267	0.00273407	0.00616876	0.0402476	0.0905396	0.0277517	17860	B16S_90_3_96_940_97_1093_98_1287_99_1635	B16S_90_373_96_54617_97_68833_98_89794_99_128334	0.18515	Bacillus alkalitelluris	Bacillus cereus
	B99_54112	B99_159000	0.026775	0.00487862	0.0147964	0.0472448	0.10074	0.0369844	79461	B16S_90_3_96_1704_97_2023_98_4784_99_54112	B16S_90_3_96_3_97_3_98_109800_99_159000	0.19934	Jeotgalibacillus marinus	Staphylococcus aureus
	B99_7843	B99_145527	0.00656728	0.000294627	0.00142402	0.0164612	0.0755108	0.0173171	53685	B16S_90_3_96_940_97_1093_98_5803_99_7843	B16S_90_17630_96_60938_97_77176_98_101074_99_145527	0.19162	Bacillus alkalitelluris	Sporosarcina globispora
	B99_25531	B99_2827	0.0201772	0.00195308	0.00857364	0.0437132	0.109851	0.0333098	1734994	B16S_90_85_96_844_97_977_98_19422_99_25531	B16S_90_85_96_136_97_1818_98_2201_99_2827	0.1959	Shewanella loihica	Shewanella denitrificans
	B99_205031	B99_79315	0.0223178	0.00224804	0.0111356	0.0393158	0.0942097	0.0312473	29781	B16S_90_25_96_56375_97_104791_98_139223_99_205031	B16S_90_25_96_1893_97_8748_98_37860_99_79315	0.19363	Cribrihabitans marinus	Paracoccus sediminis
	B99_4103	B99_10632	0.0272147	0.00389697	0.0135027	0.0469302	0.0907353	0.0350187	52245	B16S_90_429_96_2142_97_2562_98_3139_99_4103	B16S_90_3_96_5186_97_6270_98_7863_99_10632	0.19561	Bacillus coagulans	Staphylococcus aureus
	B99_7048	B99_29655	0.00983279	0.00284076	0.00562911	0.0233947	0.110023	0.0253033	812759	B16S_90_25865_96_3433_97_4184_98_5249_99_7048	B16S_90_25865_96_15090_97_18243_98_22476_99_29655	0.18643	Saccharibacillus sacchari	Paenibacillus sepulcri
	B99_3856	B99_216107	0.0211933	0.00115572	0.00760838	0.0508124	0.137606	0.039077	5427563	B16S_90_63_96_1470_97_2420_98_2960_99_3856	B16S_90_63_96_96_97_101_98_146322_99_216107	0.19685	Lactobacillus sanfranciscensis	Lactobacillus casei
	B99_226061	B99_33699	0.0135916	0	0.00358813	0.0312023	0.0774745	0.0234699	40795	B16S_90_3_96_20_97_20_98_152777_99_226061	B16S_90_373_96_16977_97_20581_98_25450_99_33699	0.19289	Bacillus velezensis	Bacillus anthracis
	B99_4103	B99_123629	0.0254823	0.00300831	0.0128632	0.0450025	0.108906	0.0352668	10447	B16S_90_429_96_2142_97_2562_98_3139_99_4103	B16S_90_749_96_52844_97_66539_98_86678_99_123629	0.1946	Bacillus coagulans	Bacillus velezensis

## Sheet: Supplementary Table 5
Supplementary table 5: Distantly related OTU-pairs with similar communities	short_tax_1	short_tax_2	median	5percentile	25percentile	75percentile	95percentile	mean	nrdist	tax_long_1	tax_long_2	phylogenetic distance	Taxonomy_OTU_1	Taxonomy_OTU_2
	B99_152303	B99_131764	0.092393	0.0127674	0.0466474	0.177095	0.289296	0.117652	515689	B16S_90_1316_96_63364_97_80340_98_105390_99_152303	B16S_90_3_96_9371_97_11219_98_13728_99_131764	0.80252	Steroidobacter denitrificans	Bacillus decolorationis
	B99_235621	B99_31615	0.0825128	0.0157713	0.0439951	0.132316	0.23051	0.0964285	199276	B16S_90_296_96_17779_97_54823_98_158759_99_235621	B16S_90_244_96_503_97_19406_98_23945_99_31615	0.80847	Methylotenera versatilis	Hydrocarboniphaga effusa
	B99_70771	B99_188726	0.0909602	0.00933469	0.0457642	0.164188	0.279905	0.112159	831284	B16S_90_26_96_32389_97_40264_98_51292_99_70771	B16S_90_427_96_988_97_1149_98_1361_99_188726	0.80504	Sphingomonas sp. MM-1	Cellvibrio ostraviensis
	B99_213016	B99_240530	0.177547	0.0318566	0.0981302	0.246419	0.306953	0.173811	14866	B16S_90_25865_96_793_97_920_98_1071_99_213016	B16S_90_146_96_94543_97_121042_98_161820_99_240530	0.80232	Paenibacillus sp. JDR-2	Jatrophihabitans endophyticus
	B99_46826	B99_176253	0.110217	0.0116379	0.0599049	0.170124	0.264596	0.120683	8325757	B16S_90_7517_96_22618_97_27733_98_34780_99_46826	B16S_90_393_96_1596_97_1892_98_2292_99_176253	0.80723	Roseburia intestinalis	Acidaminococcus intestini
	B99_147645	B99_172918	0.0506227	0.00232868	0.0170612	0.11098	0.257384	0.0801305	72378	B16S_90_11_96_14_97_76065_98_102450_99_147645	B16S_90_80_96_1590_97_90008_98_118696_99_172918	0.80718	Rothia dentocariosa	Selenomonas noxia
	B99_195923	B99_118834	0.0968899	0.0155997	0.0534861	0.157927	0.231443	0.108574	47362	B16S_90_1863_96_5202_97_6289_98_22467_99_195923	B16S_90_1670_96_4986_97_6047_98_7616_99_118834	0.81368	Oxalophagus oxalicus	Rhodoligotrophos appendicifer
	B99_104897	B99_12147	0.0791927	0.00592639	0.0336826	0.163188	0.287464	0.106819	172786	B16S_90_11_96_14_97_37617_98_74335_99_104897	B16S_90_80_96_129_97_136_98_152_99_12147	0.84477	Rothia mucilaginosa	Selenomonas sputigena
	B99_132665	B99_27399	0.0798743	0.0014393	0.0295298	0.12451	0.193439	0.0837847	131314	B16S_90_2397_96_54001_97_68042_98_88704_99_132665	B16S_90_87_96_9544_97_16980_98_20834_99_27399	0.84264	Oxobacter pfennigii	Akkermansia muciniphila
	B99_141219	B99_165969	0.110349	0.00940246	0.0528833	0.157637	0.225633	0.110519	5162484	B16S_90_26824_96_38967_97_75067_98_98237_99_141219	B16S_90_429_96_24639_97_30338_98_38220_99_165969	0.81673	Kofleria flava	Bacillus megaterium
	B99_182850	B99_6641	0.0518218	0.00202691	0.0202311	0.11739	0.263603	0.0828407	1036834	B16S_90_80_96_891_97_1034_98_2284_99_182850	B16S_90_25868_96_458_97_516_98_591_99_6641	0.82403	Selenomonas infelix	Cutibacterium acnes
	B99_63803	B99_165064	0.0877829	0.00929813	0.0413468	0.160749	0.270132	0.108232	60225500	B16S_90_1863_96_5202_97_6289_98_7886_99_63803	B16S_90_7804_96_48913_97_86335_98_113594_99_165064	0.84265	Oxalophagus oxalicus	Devosia limi
	B99_170322	B99_26982	0.0752043	0.00349256	0.0292632	0.132845	0.226142	0.089152	61095	B16S_90_11_96_3856_97_4684_98_5916_99_170322	B16S_90_574_96_13874_97_16704_98_20506_99_26982	0.81262	Sinomonas halotolerans	Alicyclobacillus pomorum
	B99_91722	B99_57964	0.128753	0.0244807	0.0809376	0.182736	0.278572	0.136997	34972	B16S_90_45_96_1527_97_1801_98_2180_99_91722	B16S_90_388_96_878_97_33532_98_42445_99_57964	0.84508	Anaerostipes hadrus	Dialister invisus
	B99_187962	B99_148911	0.0692431	0.00848184	0.0368169	0.110143	0.19986	0.0808516	1021834	B16S_90_6_96_76079_97_96879_98_128226_99_187962	B16S_90_754_96_62164_97_78754_98_103242_99_148911	0.83912	Rhizobium etli	Sorangium cellulosum
	B99_13230	B99_114437	0.0748081	0.000984364	0.0275484	0.123753	0.200437	0.0827449	1467119	B16S_90_707_96_6748_97_8083_98_9962_99_13230	B16S_90_3_96_49476_97_62157_98_80655_99_114437	0.82789	Conexibacter woesei	Halobacillus halophilus
	B99_213765	B99_98933	0.099199	0.0155053	0.0595215	0.144871	0.235843	0.108749	265329	B16S_90_225_96_1439_97_1695_98_2055_99_213765	B16S_90_20_96_3481_97_54504_98_70465_99_98933	0.81585	Faecalitalea cylindroides	Blautia hansenii
	B99_94683	B99_47575	0.10656	0.0154861	0.0626476	0.15434	0.237625	0.1125	29579	B16S_90_754_96_15571_97_18830_98_67581_99_94683	B16S_90_428_96_2810_97_17508_98_35296_99_47575	0.82922	Labilithrix luteola	Acidobacterium capsulatum
	B99_50894	B99_27118	0.0641462	0.00152048	0.0138386	0.155611	0.244459	0.0904472	32959	B16S_90_47_96_684_97_3015_98_3719_99_50894	B16S_90_707_96_1913_97_16789_98_20609_99_27118	0.81985	Clostridium tunisiense	Solirubrobacter soli
	B99_43484	B99_45884	0.0771975	0.0292736	0.0529319	0.106868	0.242825	0.0930564	11312	B16S_90_337_96_21177_97_25878_98_32271_99_43484	B16S_90_75_96_4067_97_4940_98_34131_99_45884	0.81922	Methylomonas paludis	Gemmatimonas aurantiaca
	B99_2890	B99_5117	0.0833622	0.00555942	0.0353664	0.156484	0.281962	0.106053	8518627	B16S_90_25858_96_802_97_932_98_1085_99_2890	B16S_90_119_96_269_97_746_98_2080_99_5117	0.81393	Eikenella corrodens	Moraxella lacunata
	B99_218364	B99_218606	0.0703356	0.00676279	0.0288206	0.144757	0.279427	0.0980552	38769	B16S_90_17_96_86843_97_110949_98_147771_99_218364	B16S_90_80_96_891_97_1034_98_1210_99_218606	0.82861	Granulicatella elegans	Selenomonas infelix
	B99_32243	B99_4064	0.0964444	0.00341477	0.0313982	0.189752	0.237817	0.110839	57080	B16S_90_237_96_3643_97_4418_98_5558_99_32243	B16S_90_25865_96_963_97_2543_98_3110_99_4064	0.82213	Nocardioides halotolerans	Paenibacillus stellifer
	B99_1149	B99_3850	0.0688559	0.00507781	0.0185305	0.138889	0.22387	0.0860592	3774671	B16S_90_303_96_668_97_776_98_901_99_1149	B16S_90_187_96_2025_97_2416_98_2956_99_3850	0.82037	Cellulosilyticum lentocellum	Acholeplasma hippikon
	B99_172173	B99_2948	0.0867141	0.0210474	0.0491283	0.13914	0.220479	0.0990454	14706	B16S_90_289_96_60421_97_89685_98_118236_99_172173	B16S_90_626_96_1591_97_1886_98_2286_99_2948	0.84069	Thiocystis violacea	Paenibacillus sp. JDR-2
	B99_59534	B99_9358	0.0840856	0.00679002	0.0458725	0.130669	0.202003	0.0919686	217718	B16S_90_26_96_526_97_596_98_683_99_59534	B16S_90_643_96_4427_97_5398_98_6861_99_9358	0.87602	Sphingomonas astaxanthinifaciens	Paenibacillus pabuli
	B99_22056	B99_88803	0.0863867	0.0157017	0.0475366	0.132462	0.191091	0.0926424	27184	B16S_90_525_96_10861_97_13724_98_16789_99_22056	B16S_90_509_96_5851_97_8222_98_29876_99_88803	0.8693	Candidatus Solibacter usitatus	Syntrophus aciditrophicus
	B99_13665	B99_240530	0.116546	0.0105041	0.0575507	0.183706	0.278324	0.126197	815376	B16S_90_516_96_7009_97_8397_98_10317_99_13665	B16S_90_146_96_94543_97_121042_98_161820_99_240530	0.88045	Laceyella sacchari	Jatrophihabitans endophyticus
	B99_21929	B99_226095	0.0728489	0.00906071	0.0388684	0.119246	0.21665	0.0867825	1040274	B16S_90_26_96_359_97_397_98_447_99_21929	B16S_90_25865_96_39607_97_49552_98_78442_99_226095	0.87288	Novosphingobium rosa	Bacillus sp. NBRC 15377
	B99_36855	B99_81622	0.0736262	0.0127069	0.0396744	0.120778	0.224588	0.0891926	111466	B16S_90_754_96_15571_97_18830_98_23217_99_36855	B16S_90_214_96_4278_97_16663_98_21421_99_81622	0.8503	Labilithrix luteola	Candidatus Accumulibacter phosphatis
	B99_217463	B99_123163	0.096925	0.0143476	0.0549243	0.150228	0.24108	0.108611	17490	B16S_90_4_96_4_97_4_98_46012_99_217463	B16S_90_80_96_891_97_1034_98_2284_99_123163	0.85165	Streptococcus pneumoniae	Selenomonas infelix
	B99_145424	B99_203954	0.0879245	0.0219607	0.0535475	0.132781	0.21751	0.0992033	562449	B16S_90_214_96_60900_97_77126_98_101005_99_145424	B16S_90_1115_96_3227_97_3929_98_25975_99_203954	0.86274	Thauera sp. MZ1T	Enhydrobacter aerosaccus
	B99_26008	B99_87931	0.0805851	0.0132629	0.0498285	0.119179	0.188026	0.0884342	58165	B16S_90_25865_96_13417_97_16145_98_19790_99_26008	B16S_90_1475_96_26920_97_33300_98_42135_99_87931	0.87829	Paenibacillus mucilaginosus	Acidiferrobacter thiooxydans
	B99_152926	B99_120353	0.0561759	0.00570779	0.024718	0.121627	0.232063	0.0815652	158999	B16S_90_4_96_63660_97_80695_98_105821_99_152926	B16S_90_80_96_1590_97_1884_98_2283_99_120353	0.86785	Streptococcus oralis	Selenomonas noxia
	B99_212119	B99_73698	0.0728065	0.0134468	0.0398083	0.115401	0.185784	0.0824781	54691	B16S_90_129_96_23040_97_28288_98_67028_99_212119	B16S_90_656_96_1682_97_1997_98_33465_99_73698	0.86476	Rhodoblastus acidophilus	Geothrix fermentans
	B99_163382	B99_11451	0.0965158	0.00933152	0.0451576	0.165144	0.250752	0.109828	265488	B16S_90_733_96_17517_97_21260_98_26310_99_163382	B16S_90_386_96_872_97_6866_98_8545_99_11451	0.87631	Enhygromyxa salina	Candidatus Koribacter versatilis
	B99_54217	B99_219896	0.0810274	0.0119916	0.0407761	0.144678	0.247567	0.0999224	295883	B16S_90_6_96_10659_97_16195_98_39901_99_54217	B16S_90_28382_96_867_97_111632_98_148738_99_219896	0.84975	Bauldia litoralis	Chroococcidiopsis thermalis
	B99_41909	B99_27399	0.0873463	0.00135717	0.0287276	0.136566	0.199273	0.0891971	409317	B16S_90_517_96_2782_97_3361_98_4174_99_41909	B16S_90_87_96_9544_97_16980_98_20834_99_27399	0.85165	Thermobrachium celere	Akkermansia muciniphila
	B99_7016	B99_257	0.0638913	0.0019313	0.0203241	0.149367	0.290771	0.0968175	614353806	B16S_90_11_96_14_97_14_98_5224_99_7016	B16S_90_4_96_4_97_4_98_220_99_257	0.86609	Rothia dentocariosa	Streptococcus parasanguinis
	B99_5394	B99_6591	0.0852746	0.00306051	0.0350039	0.148119	0.256701	0.101362	890551912	B16S_90_26647_96_130_97_137_98_153_99_5394	B16S_90_31_96_901_97_1044_98_1224_99_6591	0.89425	Eggerthella lenta	Bifidobacterium pseudocatenulatum
	B99_69120	B99_175989	0.108718	0.0251678	0.0667355	0.170035	0.262978	0.122885	32288	B16S_90_6_96_21684_97_33856_98_50149_99_69120	B16S_90_25865_96_16574_97_91436_98_120665_99_175989	0.9091	Devosia enhydra	Cohnella xylanilytica
	B99_327	B99_103803	0.0679696	0.00660558	0.035154	0.116274	0.214436	0.0836938	580141	B16S_90_129_96_227_97_247_98_279_99_327	B16S_90_166_96_1611_97_1912_98_73601_99_103803	0.88741	Methylocystis sp. SC2	Cyanothece sp. PCC 7822
	B99_44526	B99_123656	0.0786159	0.00501329	0.0254415	0.146774	0.263033	0.0976526	31453	B16S_90_4_96_21681_97_26542_98_33174_99_44526	B16S_90_11_96_14_97_14_98_5224_99_123656	0.91677	Streptococcus oralis	Rothia dentocariosa
	B99_214695	B99_110766	0.10232	0.0130614	0.0503608	0.178947	0.275301	0.120041	931389	B16S_90_3_96_85562_97_109289_98_145427_99_214695	B16S_90_754_96_12773_97_60263_98_78171_99_110766	0.8875	Bacillus timonensis	Labilithrix luteola
	B99_127744	B99_207277	0.110313	0.00656455	0.0426097	0.199356	0.296258	0.126371	13165	B16S_90_1206_96_54377_97_68538_98_89401_99_127744	B16S_90_1316_96_3909_97_40979_98_98588_99_207277	0.88868	Lysinibacillus sphaericus	Steroidobacter denitrificans
	B99_9670	B99_9331	0.0641122	0.00470365	0.0298317	0.114258	0.233612	0.0816876	13720	B16S_90_16_96_1199_97_5604_98_7115_99_9670	B16S_90_25865_96_3082_97_5387_98_6846_99_9331	0.90921	Limnobacter litoralis	Paenibacillus beijingensis
	B99_15042	B99_143756	0.0979842	0.00793932	0.0327586	0.174167	0.279391	0.113443	182042	B16S_90_80_96_2233_97_5165_98_6552_99_15042	B16S_90_399_96_909_97_1052_98_99881_99_143756	0.91837	Selenomonas artemidis	Actinomyces odontolyticus
	B99_142225	B99_47705	0.0746273	0.00885483	0.036796	0.122685	0.201629	0.0858043	4225900	B16S_90_11_96_59760_97_75584_98_98915_99_142225	B16S_90_7626_96_22961_97_28185_98_35376_99_47705	0.90833	Rothia dentocariosa	Mycoplasma feliminutum
	B99_9688	B99_124769	0.0678233	0.00494057	0.0266711	0.152383	0.293299	0.100441	24136	B16S_90_25865_96_3082_97_5619_98_7132_99_9688	B16S_90_648_96_5138_97_6214_98_11059_99_124769	0.89854	Paenibacillus alginolyticus	Dichotomicrobium thermohalophilum
	B99_93342	B99_65401	0.0779292	0.00572857	0.0385921	0.118556	0.216465	0.0871979	100265	B16S_90_25865_96_41297_97_51691_98_66666_99_93342	B16S_90_129_96_227_97_247_98_1356_99_65401	0.9402	Parasporobacterium paucivorans	Methylocystis sp. SC2
	B99_242623	B99_233689	0.0986939	0.008265	0.0389281	0.194676	0.298288	0.123185	148701	B16S_90_1456_96_4319_97_5257_98_6679_99_242623	B16S_90_28193_96_9066_97_10840_98_157517_99_233689	0.93197	Catonella morbi	Fusobacterium nucleatum
	B99_66279	B99_162511	0.117919	0.0137314	0.0618274	0.173346	0.245584	0.121477	12796227	B16S_90_414_96_4675_97_5698_98_7227_99_66279	B16S_90_31_96_43_97_45_98_49_99_162511	0.9369	Ruminococcus bromii	Bifidobacterium longum
	B99_57963	B99_181548	0.0599494	0.000949055	0.0155577	0.118688	0.238616	0.0801382	1018034	B16S_90_388_96_878_97_33531_98_42444_99_57963	B16S_90_87_96_140_97_150_98_93570_99_181548	0.92754	Dialister invisus	Akkermansia muciniphila
	B99_126816	B99_145236	0.0724625	0.00442504	0.0269038	0.14006	0.256622	0.0936573	1470402	B16S_90_6_96_54067_97_68114_98_88803_99_126816	B16S_90_363_96_807_97_77051_98_100901_99_145236	0.9468	Prosthecomicrobium sp. ATCC 27835	Sporomusa malonica
	B99_226003	B99_142225	0.0881501	0.00561754	0.035858	0.154884	0.251812	0.10285	7708586	B16S_90_4_96_89575_97_114548_98_152734_99_226003	B16S_90_11_96_59760_97_75584_98_98915_99_142225	0.928	Streptococcus oralis	Rothia dentocariosa
	B99_185281	B99_224518	0.132116	0.0119869	0.0614002	0.195869	0.270336	0.133328	2346082	B16S_90_3938_96_75169_97_95677_98_126575_99_185281	B16S_90_3_96_88998_97_113802_98_151722_99_224518	0.94547	Nannocystis exedens	Bacillus boroniphilus
	B99_185281	B99_198432	0.191068	0.00562425	0.109145	0.252852	0.317206	0.177189	26829	B16S_90_3938_96_75169_97_95677_98_126575_99_185281	B16S_90_3_96_1147_97_1333_98_1593_99_198432	0.95083	Nannocystis exedens	Domibacillus aminovorans
	B99_86788	B99_8146	0.0713244	0.0148887	0.0429633	0.112262	0.196008	0.0838978	99388	B16S_90_75_96_27549_97_34088_98_62223_99_86788	B16S_90_26739_96_1879_97_2240_98_2742_99_8146	0.929	Gemmatimonas aurantiaca	Leptospira biflexa
	B99_200453	B99_145162	0.0830005	0.0114095	0.046967	0.123825	0.184106	0.0892616	19766	B16S_90_14_96_1055_97_1222_98_1457_99_200453	B16S_90_80_96_1590_97_1884_98_2283_99_145162	0.94731	Corynebacterium lipophiloflavum	Selenomonas noxia
	B99_31529	B99_1782	0.0674953	0.000289631	0.019941	0.123124	0.213237	0.0804536	5598367	B16S_90_139_96_6119_97_7343_98_9090_99_31529	B16S_90_31_96_1016_97_1179_98_1408_99_1782	0.94805	Oscillibacter valericigenes	Bifidobacterium bohemicum
	B99_53792	B99_4064	0.109306	0.00320088	0.0304904	0.203553	0.248898	0.117856	104052	B16S_90_707_96_1913_97_2282_98_6750_99_53792	B16S_90_25865_96_963_97_2543_98_3110_99_4064	0.93871	Solirubrobacter soli	Paenibacillus stellifer
	B99_125458	B99_63803	0.0752885	0.00663473	0.0341836	0.145167	0.26317	0.0983886	3606676	B16S_90_295_96_45362_97_67437_98_87899_99_125458	B16S_90_1863_96_5202_97_6289_98_7886_99_63803	0.93392	Rhizobium etli	Oxalophagus oxalicus
	B99_227770	B99_139123	0.0996907	0.023138	0.062958	0.157751	0.264439	0.116809	137223	B16S_90_20_96_2232_97_2669_98_3280_99_227770	B16S_90_3525_96_32521_97_74051_98_96828_99_139123	0.94521	Hungatella hathewayi	Blautia hansenii
	B99_17240	B99_5265	0.1423	0.0160948	0.0742145	0.209427	0.309388	0.148034	4378360	B16S_90_1456_96_4319_97_5257_98_6679_99_17240	B16S_90_654_96_2660_97_3206_98_3957_99_5265	0.94984	Catonella morbi	Leptotrichia goodfellowii
	B99_99544	B99_7496	0.085743	0.00319189	0.0121057	0.191522	0.289908	0.109577	369333	B16S_90_524_96_10336_97_12368_98_70830_99_99544	B16S_90_237_96_3643_97_4418_98_5558_99_7496	0.9283	Chryseolinea serpens	Nocardioides halotolerans
	B99_246697	B99_168357	0.0732726	0.00631364	0.031378	0.119485	0.19589	0.0821309	291790	B16S_90_754_96_19519_97_23761_98_165716_99_246697	B16S_90_25865_96_28263_97_44189_98_56569_99_168357	0.95898	Minicystis rosea	Cohnella fontinalis
	B99_202492	B99_181558	0.0532222	0.00691626	0.0235517	0.14701	0.317162	0.0969796	10912	B16S_90_388_96_2223_97_2659_98_3267_99_202492	B16S_90_28193_96_73791_97_93930_98_124159_99_181558	0.96074	Dialister pneumosintes	Fusobacterium nucleatum
	B99_103892	B99_151164	0.0899403	0.0214628	0.0476014	0.171677	0.250252	0.112111	30750	B16S_90_295_96_45362_97_56885_98_73658_99_103892	B16S_90_372_96_3254_97_3958_98_4961_99_151164	0.97712	Rhizobium etli	Crinalium epipsammum
	B99_113314	B99_151721	0.106265	0.0111651	0.0579854	0.17322	0.256121	0.118309	79408	B16S_90_166_96_1611_97_1912_98_79894_99_113314	B16S_90_428_96_989_97_80104_98_105052_99_151721	0.96677	Cyanothece sp. PCC 7822	Edaphobacter aggregans
	B99_6985	B99_138343	0.0915577	0.00517043	0.0531079	0.141451	0.233036	0.102478	220210	B16S_90_519_96_1274_97_1488_98_1789_99_6985	B16S_90_1_96_58275_97_73654_98_96303_99_138343	0.97532	Faecalibacterium sp. MC_41	[Clostridium] hiranonis
	B99_150928	B99_178651	0.099632	0.0113113	0.0555967	0.151741	0.245414	0.109547	23076	B16S_90_1_96_1_97_1_98_1587_99_150928	B16S_90_519_96_1274_97_92571_98_122310_99_178651	0.9749	Intestinibacter bartlettii	Faecalibacterium sp. MC_41
	B99_61674	B99_20931	0.0702499	0.0132265	0.0420294	0.109342	0.193618	0.082279	823763	B16S_90_498_96_28628_97_35482_98_44995_99_61674	B16S_90_120_96_1383_97_1629_98_1978_99_20931	0.96358	Bdellovibrio bacteriovorus	Anabaena sp. 90
	B99_195920	B99_72324	0.0658466	0.0183783	0.0384721	0.120091	0.20206	0.0846006	80301	B16S_90_3_96_1147_97_1333_98_133264_99_195920	B16S_90_656_96_1682_97_1997_98_52352_99_72324	0.95905	Domibacillus aminovorans	Geothrix fermentans
	B99_239704	B99_153444	0.172722	0.0471538	0.103523	0.230917	0.291184	0.169334	474854	B16S_90_613_96_23964_97_29471_98_79781_99_239704	B16S_90_86_96_2977_97_26252_98_106159_99_153444	0.95959	Parafilimonas terrae	Adhaeribacter aquaticus
	B99_95375	B99_11698	0.0795154	0.0127996	0.0381447	0.137463	0.206757	0.0921745	94315	B16S_90_516_96_42095_97_52728_98_68069_99_95375	B16S_90_6_96_1619_97_7034_98_8746_99_11698	0.95948	Thermoactinomyces sp. DSM 45892	Pelagibacterium halotolerans
	B99_137648	B99_86715	0.072331	0.00379175	0.0256952	0.155184	0.298317	0.102428	332674	B16S_90_4_96_4_97_4_98_17278_99_137648	B16S_90_399_96_909_97_1052_98_4031_99_86715	0.98315	Streptococcus oralis	Actinomyces odontolyticus
	B99_112483	B99_28032	0.120749	0.00741825	0.051515	0.212755	0.31998	0.138086	1216432	B16S_90_440_96_9900_97_13095_98_33022_99_112483	B16S_90_674_96_1823_97_2171_98_21285_99_28032	0.96185	Pedomicrobium manganicum	Thermoactinomyces intermedius
	B99_234492	B99_1562	0.0903081	0.0245817	0.0465265	0.134063	0.177007	0.093094	56095	B16S_90_4_96_4_97_86147_98_144589_99_234492	B16S_90_399_96_909_97_1052_98_1235_99_1562	0.97188	Streptococcus oralis	Actinomyces odontolyticus
	B99_6568	B99_92823	0.0658597	0.00177986	0.0227049	0.125268	0.22225	0.0828164	24090601	B16S_90_31340_96_3211_97_3911_98_4901_99_6568	B16S_90_20_96_2621_97_3156_98_66327_99_92823	0.9913	Bifidobacterium bifidum	[Ruminococcus] torques
	B99_7304	B99_98536	0.108373	0.0095655	0.0578618	0.155177	0.219785	0.110069	450087	B16S_90_166_96_3544_97_4312_98_5421_99_7304	B16S_90_295_96_43329_97_54288_98_70191_99_98536	0.96598	Microcoleus sp. PCC 7113	Rhizobium etli
	B99_5394	B99_28300	0.0805491	0.00533596	0.0363036	0.131514	0.226785	0.0925242	39273667	B16S_90_26647_96_130_97_137_98_153_99_5394	B16S_90_45_96_14491_97_17477_98_21489_99_28300	0.97622	Eggerthella lenta	Anaerostipes butyraticus
	B99_151772	B99_137472	0.132209	0.0278133	0.0725061	0.201204	0.299948	0.143255	167139	B16S_90_525_96_10861_97_13724_98_52072_99_151772	B16S_90_4661_96_57899_97_73177_98_95713_99_137472	0.96463	Candidatus Solibacter usitatus	Thorsellia anophelis
	B99_36785	B99_7061	0.0567123	0.00307298	0.016828	0.149727	0.296503	0.0947957	17285180	B16S_90_28193_96_18382_97_22325_98_27662_99_36785	B16S_90_28761_96_3440_97_4191_98_5258_99_7061	1.01933	Fusobacterium nucleatum	[Eubacterium] saphenum
	B99_73517	B99_43326	0.100272	0.00277191	0.0353509	0.167114	0.255579	0.108884	53135	B16S_90_25865_96_4411_97_5375_98_12680_99_73517	B16S_90_386_96_11382_97_25914_98_32321_99_43326	1.02923	Paenibacillus pinihumi	Candidatus Koribacter versatilis
	B99_232757	B99_14252	0.235868	0.0661361	0.164555	0.309679	0.398854	0.235089	10024	B16S_90_4_96_47650_97_117561_98_156970_99_232757	B16S_90_1456_96_4319_97_5257_98_6679_99_14252	1.01122	Streptococcus oralis	Catonella morbi
	B99_93321	B99_11869	0.08552	0.00237212	0.0352633	0.144466	0.209859	0.093266	115339	B16S_90_508_96_1249_97_1456_98_66655_99_93321	B16S_90_707_96_5976_97_7177_98_8896_99_11869	1.02573	Onion yellows phytoplasma	Actinomyces dentalis
	B99_87422	B99_121523	0.109555	0.0142739	0.0583256	0.174425	0.25856	0.120011	192767	B16S_90_26824_96_38967_97_48728_98_62648_99_87422	B16S_90_971_96_2713_97_3275_98_85274_99_121523	1.018	Kofleria flava	Singulisphaera acidiphila
	B99_40156	B99_5006	0.0493862	0.00426399	0.0168501	0.140589	0.290786	0.0903696	187723	B16S_90_62_96_1675_97_1987_98_18908_99_40156	B16S_90_26706_96_2540_97_3054_98_3770_99_5006	1.0026	Prevotella oris	Capnocytophaga granulosa
	B99_55542	B99_98285	0.0962504	0.0230949	0.062556	0.134864	0.220911	0.10471	715356	B16S_90_1316_96_3909_97_20943_98_25921_99_55542	B16S_90_4006_96_43210_97_54144_98_70019_99_98285	1.02079	Steroidobacter denitrificans	Spirochaeta aurantia
	B99_128784	B99_142424	0.0831569	0.0130064	0.0442005	0.126931	0.197313	0.0912706	220700	B16S_90_25865_96_2100_97_2513_98_3071_99_128784	B16S_90_2631_96_59847_97_75689_98_99047_99_142424	1.02144	Paenibacillus wynnii	Balneatrix alpica
	B99_225679	B99_180312	0.0760023	0.0121447	0.0406961	0.112516	0.170158	0.0805891	77368	B16S_90_3150_96_8667_97_114373_98_152503_99_225679	B16S_90_25_96_1835_97_2186_98_2676_99_180312	1.00483	Alteromonas macleodii	Nereida ignava
	B99_29655	B99_111655	0.162664	0.0228628	0.0908143	0.23537	0.312911	0.164626	5409986	B16S_90_25865_96_15090_97_18243_98_22476_99_29655	B16S_90_37_96_48363_97_60727_98_78776_99_111655	1.01474	Paenibacillus sepulcri	Rhodopila globiformis
	B99_210829	B99_1751	0.0738983	0.0039011	0.0249755	0.146833	0.270503	0.0971201	4121696	B16S_90_17_96_1585_97_1879_98_6398_99_210829	B16S_90_235_96_488_97_553_98_797_99_1751	0.99341	Granulicatella elegans	Fusobacterium nucleatum
	B99_137646	B99_204669	0.0792612	0.0077953	0.0360735	0.163191	0.294269	0.109283	209895	B16S_90_4_96_4_97_4_98_17277_99_137646	B16S_90_22886_96_81966_97_104621_98_138990_99_204669	1.0371	Streptococcus oralis	Actinomyces odontolyticus
	B99_228341	B99_121546	0.128206	0.0318009	0.0825254	0.176075	0.254248	0.133221	31771	B16S_90_14980_96_90432_97_115637_98_154228_99_228341	B16S_90_754_96_12773_97_15356_98_18805_99_121546	1.05329	Cohnella xylanilytica	Labilithrix luteola
	B99_162397	B99_235978	0.120406	0.0030524	0.0538662	0.190225	0.297021	0.129361	44894	B16S_90_4_96_8344_97_9968_98_111914_99_162397	B16S_90_16_96_4439_97_54890_98_70985_99_235978	1.05946	Streptococcus oralis	Lautropia mirabilis
	B99_23426	B99_172823	0.0944857	0.00466339	0.0349096	0.202247	0.287713	0.120746	47693	B16S_90_22_96_2087_97_7388_98_12258_99_23426	B16S_90_307_96_8802_97_26958_98_65896_99_172823	1.05594	Arenimonas oryziterrae	Clostridium aminobutyricum
	B99_74210	B99_77460	0.132943	0.0140301	0.0697994	0.197328	0.285994	0.138087	200582	B16S_90_11_96_3856_97_11424_98_53672_99_74210	B16S_90_183_96_2936_97_25774_98_32138_99_77460	1.06427	Sinomonas atrocyanea	Mucilaginibacter kameinonensis
	B99_38102	B99_19806	0.0853343	0.0203386	0.0486299	0.14017	0.259577	0.104243	54788	B16S_90_1115_96_3227_97_8426_98_10350_99_38102	B16S_90_48_96_10335_97_12364_98_15099_99_19806	1.05606	Enhydrobacter aerosaccus	Legionella feeleii
	B99_68196	B99_165707	0.16671	0.0155554	0.10781	0.221622	0.310643	0.165442	718060	B16S_90_1456_96_4319_97_5257_98_6679_99_68196	B16S_90_171_96_835_97_967_98_5220_99_165707	1.0445	Catonella morbi	Leptotrichia hofstadii
	B99_151861	B99_204837	0.0851424	0.0098006	0.0506877	0.124902	0.209137	0.0933347	133608	B16S_90_31_96_286_97_311_98_347_99_151861	B16S_90_20_96_373_97_29645_98_139104_99_204837	1.05442	Bifidobacterium animalis	Coprococcus comes
	B99_113295	B99_4929	0.0865615	0.00665002	0.0449821	0.137627	0.228781	0.0978874	11087890	B16S_90_20_96_7412_97_8863_98_10864_99_113295	B16S_90_900_96_2504_97_3008_98_3709_99_4929	1.06408	Blautia glucerasea	Odoribacter laneus
	B99_16589	B99_67686	0.0865414	0.00743912	0.0388114	0.14539	0.258707	0.102162	2514054	B16S_90_202_96_8660_97_10352_98_12647_99_16589	B16S_90_664_96_1714_97_2034_98_49146_99_67686	1.05521	Actinomyces israelii	Lachnoanaerobaculum saburreum
	B99_23426	B99_33366	0.179017	0.0381928	0.0996019	0.249024	0.311355	0.1758	885116	B16S_90_22_96_2087_97_7388_98_12258_99_23426	B16S_90_146_96_3231_97_20404_98_25222_99_33366	1.0507	Arenimonas oryziterrae	Jatrophihabitans endophyticus
	B99_160880	B99_7784	0.0820588	0.00684841	0.0379659	0.136019	0.212748	0.0923302	1201667	B16S_90_312_96_2512_97_79708_98_110957_99_160880	B16S_90_3_96_3762_97_4569_98_5764_99_7784	1.0412	Filimonas lacunae	Bacillus indicus
	B99_204421	B99_127740	0.0876262	0.00468142	0.0300051	0.152904	0.268956	0.102585	18828	B16S_90_372_96_3254_97_3958_98_4961_99_204421	B16S_90_2215_96_54378_97_68539_98_89397_99_127740	1.05261	Crinalium epipsammum	Lysinibacillus sphaericus
	B99_4383	B99_117642	0.0878909	0.000407431	0.027779	0.154061	0.230706	0.097049	173608	B16S_90_589_96_1476_97_1742_98_3333_99_4383	B16S_90_1115_96_3227_97_3929_98_31571_99_117642	1.05528	Buchnera aphidicola	Enhydrobacter aerosaccus
	B99_162134	B99_6185	0.0573598	0.000674753	0.0126191	0.146329	0.246904	0.0859844	1740634	B16S_90_904_96_66152_97_84995_98_111738_99_162134	B16S_90_267_96_3051_97_3708_98_4630_99_6185	1.07374	Alkaliflexus imshenetskii	Anaerotruncus colihominis
	B99_4438	B99_89121	0.0780785	0.00523978	0.0354614	0.142529	0.239445	0.0953162	308777	B16S_90_27374_96_401_97_445_98_3367_99_4438	B16S_90_25865_96_39607_97_49552_98_63783_99_89121	1.07671	Cytophaga aurantiaca	Bacillus sp. NBRC 15377
	B99_11494	B99_102612	0.0639659	0.00346427	0.0199671	0.120315	0.219342	0.0801184	349842	B16S_90_26706_96_5720_97_6891_98_8581_99_11494	B16S_90_17_96_44893_97_56278_98_72834_99_102612	1.10096	Capnocytophaga cynodegmi	Granulicatella adiacens
	B99_235268	B99_153405	0.106804	0.015492	0.061589	0.157763	0.240494	0.114453	276197	B16S_90_477_96_41521_97_51968_98_67054_99_235268	B16S_90_1022_96_3910_97_4751_98_6010_99_153405	1.10079	Bacteroides barnesiae	Holdemania filiformis
	B99_199264	B99_168480	0.0776785	0.0127468	0.0410381	0.137962	0.259046	0.0992647	41379	B16S_90_28382_96_867_97_1004_98_1176_99_199264	B16S_90_3_96_1446_97_30462_98_38381_99_168480	1.08101	Chroococcidiopsis thermalis	Sporosarcina psychrophila
	B99_205215	B99_5270	0.0782534	0.00975637	0.0322609	0.1176	0.198373	0.085475	31540	B16S_90_26662_96_15145_97_18307_98_22553_99_205215	B16S_90_31_96_1030_97_1195_98_2123_99_5270	1.08512	Lactobacillus bifermentans	Bifidobacterium ruminantium
	B99_42697	B99_46776	0.0735352	0.0148421	0.0421637	0.118293	0.213788	0.0879726	57391	B16S_90_312_96_10880_97_14700_98_17998_99_42697	B16S_90_25862_96_1015_97_10080_98_12324_99_46776	1.08632	Lacibacter cauensis	Pelobacter propionicus
	B99_65934	B99_139474	0.0592733	0.00487638	0.0268219	0.113762	0.227632	0.0805064	28309	B16S_90_4_96_30421_97_37748_98_47971_99_65934	B16S_90_235_96_488_97_33529_98_97053_99_139474	1.09836	Streptococcus pneumoniae	Fusobacterium nucleatum
	B99_246583	B99_121546	0.0798431	0.0217912	0.0542589	0.115989	0.242684	0.0964014	1004053	B16S_90_48_96_52203_97_123780_98_165641_99_246583	B16S_90_754_96_12773_97_15356_98_18805_99_121546	1.07463	Legionella feeleii	Labilithrix luteola
	B99_103203	B99_6723	0.102013	0.00524324	0.0616765	0.153032	0.230863	0.109242	436771	B16S_90_519_96_1274_97_56542_98_73200_99_103203	B16S_90_29389_96_3281_97_3996_98_5012_99_6723	1.09425	Faecalibacterium sp. MC_41	Mycoplasma elephantis
	B99_47433	B99_7331	0.104153	0.00971672	0.051526	0.178534	0.285914	0.121293	1688999	B16S_90_1115_96_3227_97_3929_98_35201_99_47433	B16S_90_27881_96_3555_97_4325_98_5439_99_7331	1.10021	Enhydrobacter aerosaccus	Sphaerobacter thermophilus
	B99_9077	B99_2751	0.100934	0.0119367	0.0474614	0.171058	0.28163	0.118186	249977	B16S_90_14_96_266_97_1005_98_6671_99_9077	B16S_90_22_96_719_97_1771_98_2146_99_2751	1.09188	Nocardia pneumoniae	Lysobacter antibioticus
	B99_92199	B99_147214	0.0751954	0.00775554	0.0349369	0.139349	0.249161	0.095458	95801	B16S_90_312_96_6166_97_7405_98_9167_99_92199	B16S_90_3_96_42315_97_77983_98_102180_99_147214	1.06779	Niabella ginsengisoli	Bacillus fastidiosus
	B99_153444	B99_124509	0.114807	0.0224272	0.0604197	0.161708	0.217716	0.114717	14177	B16S_90_86_96_2977_97_26252_98_106159_99_153444	B16S_90_1301_96_53173_97_66963_98_87255_99_124509	1.0728	Adhaeribacter aquaticus	Sinomonas halotolerans
	B99_69812	B99_30829	0.071536	0.00554485	0.0276074	0.11804	0.195735	0.0803131	17820	B16S_90_775_96_8712_97_39763_98_50630_99_69812	B16S_90_1863_96_5202_97_6289_98_23374_99_30829	1.07443	Rubrobacter radiotolerans	Oxalophagus oxalicus
	B99_188288	B99_81812	0.0830947	0.0153777	0.0485177	0.113547	0.164388	0.0846405	241737	B16S_90_754_96_67306_97_97036_98_128444_99_188288	B16S_90_0_96_2403_97_2876_98_58861_99_81812	1.1091	Minicystis rosea	Comamonas badia
	B99_117905	B99_168855	0.0699802	0.0118227	0.0355792	0.125325	0.214986	0.0869342	425973	B16S_90_337_96_2324_97_3038_98_82982_99_117905	B16S_90_237_96_804_97_934_98_116086_99_168855	1.11132	Methylomicrobium agile	Marmoricola scoriae
	B99_145696	B99_44308	0.107197	0.0224652	0.0611127	0.184519	0.281764	0.127071	1234289	B16S_90_971_96_2713_97_3275_98_101194_99_145696	B16S_90_440_96_2122_97_2537_98_33023_99_44308	1.10609	Singulisphaera acidiphila	Rhodomicrobium vannielii
	B99_33543	B99_173956	0.0771501	0.0126884	0.044854	0.151088	0.279525	0.105162	27624	B16S_90_1863_96_5202_97_6289_98_22467_99_33543	B16S_90_48_96_59671_97_75467_98_110773_99_173956	1.12058	Oxalophagus oxalicus	Legionella gresilensis
	B99_192961	B99_921	0.099106	0.00588594	0.0438287	0.180821	0.297515	0.119799	2112162	B16S_90_22_96_2087_97_20122_98_24859_99_192961	B16S_90_14_96_522_97_641_98_735_99_921	1.1221	Arenimonas oryziterrae	Saccharomonospora viridis
	B99_81058	B99_50903	0.0825304	0.0115374	0.0443757	0.136016	0.226073	0.0963531	269914	B16S_90_29966_96_523_97_593_98_58374_99_81058	B16S_90_8028_96_24248_97_29856_98_37597_99_50903	1.13014	Deinococcus maricopensis	Deinococcus misasensis
	B99_43002	B99_72316	0.0731272	0.0229391	0.0487867	0.104147	0.173594	0.0817411	874805	B16S_90_525_96_6933_97_25732_98_32088_99_43002	B16S_90_214_96_6452_97_35448_98_44952_99_72316	1.12687	Candidatus Solibacter usitatus	Gallionella capsiferriformans
	B99_161280	B99_157173	0.0565069	0.0071962	0.0180229	0.140395	0.239029	0.0854054	33179	B16S_90_3_96_2219_97_2654_98_67085_99_161280	B16S_90_613_96_3446_97_4197_98_108511_99_157173	1.12816	Virgibacillus halodenitrificans	Segetibacter koreensis
	B99_241649	B99_215624	0.108235	0.0136887	0.065179	0.161529	0.251071	0.117683	209311	B16S_90_477_96_3343_97_4069_98_5105_99_241649	B16S_90_38_96_57_97_60_98_146047_99_215624	1.13481	Bacteroides coprophilus	Eubacterium limosum
	B99_152206	B99_26515	0.142503	0.0342395	0.0932172	0.193403	0.281546	0.147658	56058	B16S_90_26706_96_253_97_32684_98_105337_99_152206	B16S_90_4_96_4_97_4_98_4_99_26515	1.16097	Capnocytophaga granulosa	Streptococcus pneumoniae
	B99_128436	B99_72764	0.053669	0.0055584	0.0233731	0.118679	0.237668	0.0804945	5167606	B16S_90_14_96_318_97_10230_98_89855_99_128436	B16S_90_30877_96_33217_97_41307_98_52670_99_72764	1.15973	Actinomycetospora chiangmaiensis	Siphonobacter aquaeclarae
	B99_20548	B99_208583	0.0801331	0.00721809	0.0394442	0.137141	0.212416	0.0934288	15189	B16S_90_237_96_804_97_934_98_1089_99_20548	B16S_90_484_96_12552_97_15092_98_135944_99_208583	1.15903	Marmoricola scoriae	Hymenobacter aerophilus
	B99_142225	B99_147521	0.0911564	0.0121625	0.0502996	0.149144	0.246119	0.105927	64643	B16S_90_11_96_59760_97_75584_98_98915_99_142225	B16S_90_171_96_835_97_967_98_102383_99_147521	1.14512	Rothia dentocariosa	Leptotrichia hofstadii
	B99_175309	B99_82848	0.0695281	0.00824594	0.0332729	0.133611	0.242187	0.0911094	67816	B16S_90_498_96_1588_97_1882_98_120209_99_175309	B16S_90_361_96_17928_97_46472_98_59595_99_82848	1.17378	Bdellovibrio bacteriovorus	Tissierella creatinini
	B99_68497	B99_150318	0.113092	0.00920559	0.056802	0.173196	0.264579	0.120989	202170	B16S_90_330_96_3172_97_3865_98_49722_99_68497	B16S_90_214_96_62685_97_79431_98_104155_99_150318	1.15394	Alkaliphilus oremlandii	Sulfuricella denitrificans
	B99_67772	B99_172759	0.0673726	0.00756258	0.0292876	0.142029	0.258353	0.093795	4278068	B16S_90_146_96_3494_97_4252_98_49211_99_67772	B16S_90_30877_96_33217_97_89948_98_118610_99_172759	1.14671	Catenulispora acidiphila	Siphonobacter aquaeclarae
	B99_1172	B99_24109	0.0940808	0.00224657	0.0304799	0.175783	0.278482	0.111074	32478425	B16S_90_47_96_684_97_793_98_922_99_1172	B16S_90_427_96_988_97_1149_98_18380_99_24109	1.15133	Clostridium subterminale	Cellvibrio ostraviensis
	B99_163526	B99_131083	0.102369	0.00948844	0.0520152	0.156829	0.233951	0.108908	263963	B16S_90_2402_96_67386_97_85613_98_112620_99_163526	B16S_90_166_96_55564_97_70114_98_91575_99_131083	1.16967	Candidatus Pelagibacter ubique	Synechocystis sp. PCC 6803
	B99_14821	B99_41990	0.0611976	0.00880444	0.0322491	0.123522	0.266285	0.089629	157935	B16S_90_25858_96_46_97_106_98_11251_99_14821	B16S_90_4_96_20597_97_25144_98_31326_99_41990	1.17563	Neisseria meningitidis	Streptococcus oralis
	B99_175424	B99_140098	0.0739066	0.00612161	0.0358383	0.130459	0.21806	0.0891771	36419	B16S_90_989_96_2764_97_3337_98_4142_99_175424	B16S_90_47_96_555_97_627_98_719_99_140098	1.1414	Dyadobacter beijingensis	Clostridium magnum
	B99_5532	B99_217009	0.106734	0	0.0363628	0.190832	0.306332	0.123598	16470	B16S_90_6_96_6_97_6_98_6_99_5532	B16S_90_146_96_4187_97_5092_98_146891_99_217009	1.1477	Agrobacterium tumefaciens	Sporichthya polymorpha
	B99_28482	B99_235621	0.0856294	0.0145295	0.0415595	0.135247	0.247474	0.0991878	242487	B16S_90_525_96_1865_97_9654_98_11814_99_28482	B16S_90_296_96_17779_97_54823_98_158759_99_235621	1.2122	Candidatus Solibacter usitatus	Methylotenera versatilis
	B99_43549	B99_70991	0.056336	0.00341627	0.0171822	0.12866	0.267162	0.0854384	74094	B16S_90_1316_96_3909_97_4750_98_13520_99_43549	B16S_90_45_96_5712_97_39182_98_51455_99_70991	1.20314	Steroidobacter denitrificans	Anaerocolumna aminovalerica
	B99_49129	B99_137674	0.122808	0.0231005	0.0684815	0.193648	0.278661	0.134564	141662	B16S_90_1115_96_3227_97_3929_98_31195_99_49129	B16S_90_729_96_6746_97_73298_98_95857_99_137674	1.201	Enhydrobacter aerosaccus	Opitutus terrae
	B99_99158	B99_195723	0.13747	0.0275337	0.0912661	0.181931	0.249501	0.138155	1568028	B16S_90_477_96_3343_97_4069_98_5105_99_99158	B16S_90_20_96_2621_97_3156_98_133141_99_195723	1.20839	Bacteroides coprophilus	[Ruminococcus] torques
	B99_37408	B99_46	0.0486107	0.00215975	0.0125594	0.135257	0.251651	0.082419	7139930	B16S_90_24_96_18670_97_22680_98_28115_99_37408	B16S_90_30_96_40_97_41_98_44_99_46	1.20586	Rodentibacter pneumotropicus	Streptococcus pneumoniae
	B99_178383	B99_123674	0.0911373	0.00553683	0.0248971	0.16854	0.299787	0.110271	35890	B16S_90_4_96_4_97_4_98_4_99_178383	B16S_90_24_96_301_97_330_98_367_99_123674	1.19289	Streptococcus oralis	Haemophilus parainfluenzae
	B99_60938	B99_52534	0.0683209	0.0114107	0.0396426	0.102518	0.204577	0.0807372	55908	B16S_90_25858_96_46_97_106_98_44487_99_60938	B16S_90_4_96_24944_97_30724_98_38729_99_52534	1.21326	Neisseria meningitidis	Streptococcus sp. MR-1949
	B99_106311	B99_10331	0.064968	0	0.0306756	0.146219	0.22057	0.0877547	43349	B16S_90_146_96_876_97_1014_98_10772_99_106311	B16S_90_613_96_4978_97_6039_98_7608_99_10331	1.19683	Nakamurella multipartita	Chitinophaga arvensicola
	B99_109469	B99_20447	0.0682702	0.00737884	0.0380207	0.112382	0.201577	0.0820688	18374	B16S_90_25865_96_1500_97_1768_98_77338_99_109469	B16S_90_484_96_10663_97_12763_98_15595_99_20447	1.20476	Paenibacillus mucilaginosus	Hymenobacter sp. NBRC 101362
	B99_178857	B99_45839	0.0781114	0.00735858	0.0298952	0.156738	0.274581	0.102687	34365	B16S_90_4_96_72832_97_92687_98_122465_99_178857	B16S_90_2105_96_5788_97_27238_98_34099_99_45839	1.21309	Streptococcus oralis	Haemophilus parainfluenzae
	B99_45101	B99_141600	0.105762	0.0178467	0.0541081	0.18006	0.307479	0.126149	279972	B16S_90_484_96_1246_97_1453_98_33562_99_45101	B16S_90_237_96_59499_97_75257_98_98494_99_141600	1.20201	Siccationidurans arizonensis	Nocardioides halotolerans
	B99_106845	B99_63923	0.0824618	0.00178425	0.0278498	0.174269	0.336557	0.115251	43171	B16S_90_4_96_4_97_4_98_4_99_106845	B16S_90_24_96_33_97_1402_98_1679_99_63923	1.19403	Streptococcus oralis	Haemophilus influenzae
	B99_38495	B99_214518	0.162085	0.0336098	0.0943762	0.24544	0.325566	0.170304	131318	B16S_90_146_96_4686_97_11387_98_28855_99_38495	B16S_90_1316_96_3909_97_20943_98_25921_99_214518	1.20119	Nakamurella multipartita	Steroidobacter denitrificans
	B99_3671	B99_81613	0.14514	0.0122934	0.082123	0.216044	0.327454	0.154722	10820917	B16S_90_27_96_758_97_880_98_1738_99_3671	B16S_90_139_96_925_97_1073_98_58740_99_81613	1.20517	Bacteroides ovatus	Oscillibacter valericigenes
	B99_8308	B99_140205	0.0852624	0.0148629	0.0505251	0.131402	0.207876	0.0956632	1778893	B16S_90_27_96_1443_97_2773_98_6132_99_8308	B16S_90_356_96_7282_97_38726_98_49284_99_140205	1.19861	Bacteroides stercorirosoris	Ruminococcus flavefaciens
	B99_191262	B99_187694	0.0851924	0.0117987	0.0459116	0.139737	0.227182	0.0990507	130137	B16S_90_25862_96_1015_97_98304_98_130272_99_191262	B16S_90_1127_96_3284_97_21191_98_128047_99_187694	1.19927	Pelobacter propionicus	Desulfovibrio putealis
	B99_3153	B99_223860	0.0455627	0.00342235	0.00806831	0.162268	0.266379	0.0888993	1403532	B16S_90_25865_96_1694_97_2011_98_2446_99_3153	B16S_90_28301_96_2191_97_2621_98_3218_99_223860	1.20999	Paenibacillus beijingensis	Ktedonobacter racemifer
	B99_39596	B99_20884	0.129098	0.030249	0.0827592	0.183272	0.275088	0.137748	1003057	B16S_90_20_96_2621_97_3156_98_29604_99_39596	B16S_90_27_96_561_97_638_98_731_99_20884	1.20634	[Ruminococcus] torques	Bacteroides vulgatus
	B99_140737	B99_231110	0.106129	0.018471	0.066923	0.157039	0.254951	0.117952	162473	B16S_90_249_96_1156_97_1424_98_6261_99_140737	B16S_90_225_96_1439_97_1695_98_2055_99_231110	1.19179	Collinsella intestinalis	Faecalitalea cylindroides
	B99_150722	B99_74211	0.0779775	0.00859414	0.0416027	0.13025	0.224315	0.092383	53989	B16S_90_1045_96_62861_97_79647_98_104429_99_150722	B16S_90_11_96_3856_97_11424_98_53672_99_74211	1.24623	Runella sp. NBRC 15147	Sinomonas atrocyanea
	B99_105793	B99_2901	0.0869055	0.0155474	0.0450109	0.141676	0.234211	0.100142	25179	B16S_90_312_96_6166_97_7405_98_74906_99_105793	B16S_90_14_96_17_97_54_98_58_99_2901	1.22821	Niabella ginsengisoli	Corynebacterium ciconiae
	B99_2620	B99_135229	0.139605	0.0200087	0.0853318	0.200867	0.3004	0.147708	38147282	B16S_90_27_96_758_97_880_98_1020_99_2620	B16S_90_414_96_2999_97_3639_98_4534_99_135229	1.2282	Bacteroides ovatus	[Clostridium] leptum
	B99_156303	B99_74314	0.0817768	0.00478149	0.0312607	0.134454	0.209195	0.0894657	11334881	B16S_90_477_96_41521_97_51968_98_107983_99_156303	B16S_90_388_96_878_97_1016_98_1191_99_74314	1.24888	Bacteroides barnesiae	Dialister invisus
	B99_40485	B99_1791	0.0800866	0.0133385	0.0488687	0.112981	0.179723	0.0858032	2008997	B16S_90_20_96_3481_97_4239_98_5318_99_40485	B16S_90_206_96_1019_97_1182_98_1412_99_1791	1.22647	Blautia hansenii	Parabacteroides goldsteinii
	B99_9302	B99_31798	0.0710398	0.00575815	0.0333964	0.125146	0.238601	0.0893172	2322590	B16S_90_146_96_4407_97_5371_98_6826_99_9302	B16S_90_99_96_1143_97_1329_98_24070_99_31798	1.22571	Hamadaea tsunoensis	Flavobacterium columnare
	B99_88912	B99_93583	0.120281	0.0325524	0.0833475	0.160167	0.225195	0.123695	17281	B16S_90_1316_96_3909_97_20943_98_32482_99_88912	B16S_90_237_96_1661_97_3967_98_4974_99_93583	1.24147	Steroidobacter denitrificans	Nocardioides sp. JS614
	B99_71660	B99_47433	0.0952865	0.00769379	0.0472911	0.175579	0.284748	0.117168	122313	B16S_90_47_96_555_97_627_98_719_99_71660	B16S_90_1115_96_3227_97_3929_98_35201_99_47433	1.23884	Clostridium magnum	Enhydrobacter aerosaccus
	B99_157356	B99_152652	0.176651	0.0486519	0.119224	0.231742	0.30416	0.176317	1843027	B16S_90_1115_96_3227_97_8426_98_10350_99_157356	B16S_90_971_96_6752_97_80539_98_105629_99_152652	1.21855	Enhydrobacter aerosaccus	Singulisphaera acidiphila
	B99_134631	B99_87740	0.124338	0.012576	0.0723013	0.178427	0.264373	0.129674	152646	B16S_90_613_96_4978_97_6039_98_7608_99_134631	B16S_90_25865_96_39087_97_48880_98_62847_99_87740	1.22543	Chitinophaga arvensicola	Paenibacillus mucilaginosus
	B99_50047	B99_206431	0.0731029	0.00763561	0.0245753	0.128765	0.221083	0.0867471	347054	B16S_90_737_96_18731_97_22768_98_37002_99_50047	B16S_90_23066_96_82629_97_105470_98_140143_99_206431	1.22081	Megamonas hypermegale	Bacteroides salanitronis
	B99_175314	B99_105084	0.0700584	0.0064695	0.03569	0.130576	0.214252	0.0873551	101497	B16S_90_3085_96_8433_97_91099_98_120211_99_175314	B16S_90_8661_96_45809_97_57465_98_74444_99_105084	1.23122	Desulfacinum hydrothermale	Clostridium aminobutyricum
	B99_61804	B99_224010	0.140765	0.0284747	0.0830501	0.208582	0.306262	0.15097	78322	B16S_90_225_96_1439_97_1695_98_2055_99_61804	B16S_90_27_96_282_97_306_98_341_99_224010	1.2455	Faecalitalea cylindroides	Bacteroides nordii
	B99_116771	B99_7186	0.0739293	0.0100459	0.0313533	0.121416	0.172376	0.0803894	10459	B16S_90_139_96_3805_97_4624_98_82195_99_116771	B16S_90_1188_96_3500_97_4258_98_5347_99_7186	1.24651	Sporobacter termitidis	Haliscomenobacter hydrossis
	B99_103929	B99_198950	0.104103	0.0245571	0.0662634	0.158712	0.238338	0.11586	33703	B16S_90_489_96_2817_97_3410_98_4240_99_103929	B16S_90_519_96_10438_97_37366_98_135266_99_198950	1.23122	Slackia piriformis	Faecalibacterium sp. MC_41
	B99_140614	B99_46160	0.126194	0.0279551	0.0793432	0.182161	0.261086	0.133721	3631860	B16S_90_27_96_561_97_638_98_731_99_140614	B16S_90_20_96_1726_97_27383_98_34311_99_46160	1.22795	Bacteroides vulgatus	Blautia obeum
	B99_116434	B99_130178	0.121288	0.0376783	0.0829979	0.169348	0.251365	0.130284	1571401	B16S_90_5342_96_50273_97_63175_98_81987_99_116434	B16S_90_1467_96_7548_97_69653_98_90965_99_130178	1.21868	Dorea formicigenerans	Butyricimonas virosa
	B99_153669	B99_3544	0.0683182	0.00669662	0.0317638	0.117431	0.209488	0.0823622	1002350	B16S_90_4006_96_43210_97_54143_98_70018_99_153669	B16S_90_244_96_1862_97_2220_98_2719_99_3544	1.22881	Spirochaeta aurantia	Solimonas soli
	B99_224132	B99_33709	0.113929	0.0123203	0.0360307	0.181741	0.272744	0.119214	25991	B16S_90_6_96_126_97_133_98_149_99_224132	B16S_90_14_96_16978_97_20583_98_25454_99_33709	1.21814	Labrys miyagiensis	Amycolatopsis sacchari
	B99_101183	B99_182891	0.149308	0.0341494	0.104768	0.184825	0.258368	0.146359	79030	B16S_90_989_96_6640_97_8168_98_10049_99_101183	B16S_90_14_96_16784_97_20327_98_125002_99_182891	1.21727	Dyadobacter koreensis	Actinophytocola timorensis
	B99_196931	B99_19775	0.0647091	0.00137596	0.011567	0.140274	0.250127	0.0863911	71694	B16S_90_386_96_7177_97_8593_98_10556_99_196931	B16S_90_361_96_1351_97_1581_98_15073_99_19775	1.23447	Candidatus Koribacter versatilis	[Clostridium] ultunense
	B99_133904	B99_51174	0.176887	0.0225824	0.10367	0.215173	0.254623	0.158467	97020	B16S_90_3_96_3117_97_3794_98_5237_99_133904	B16S_90_312_96_10951_97_13112_98_16050_99_51174	1.2139	[Bacillus] clarkii	Niastella populi
	B99_141860	B99_149979	0.154656	0.033436	0.102266	0.211814	0.296092	0.158464	131875	B16S_90_27049_96_12495_97_15015_98_98674_99_141860	B16S_90_577_96_1663_97_1970_98_2395_99_149979	1.21724	Verrucomicrobium spinosum	Nitrosospira multiformis
	B99_38310	B99_2382	0.110348	0.00525253	0.040033	0.198535	0.329232	0.130325	463652040	B16S_90_306_96_2773_97_3348_98_28733_99_38310	B16S_90_25858_96_46_97_106_98_116_99_2382	1.24556	Cardiobacterium hominis	Neisseria meningitidis
	B99_89121	B99_76156	0.100029	0.0158067	0.0564361	0.155917	0.244017	0.111515	866698	B16S_90_25865_96_39607_97_49552_98_63783_99_89121	B16S_90_312_96_34630_97_43112_98_55063_99_76156	1.22161	Bacillus sp. NBRC 15377	Filimonas lacunae
	B99_101968	B99_2491	0.122297	0.0116014	0.0579867	0.197694	0.276538	0.13145	15837	B16S_90_0_96_1940_97_2314_98_2829_99_101968	B16S_90_146_96_263_97_1605_98_1945_99_2491	1.25794	Rubrivivax gelatinosus	Actinoplanes missouriensis
	B99_14559	B99_38150	0.102678	0.018316	0.0624764	0.147952	0.229832	0.110287	5181131	B16S_90_1467_96_7548_97_9020_98_11045_99_14559	B16S_90_519_96_18974_97_23067_98_28623_99_38150	1.25595	Butyricimonas virosa	Faecalibacterium prausnitzii
	B99_153192	B99_160875	0.0849865	0.0179902	0.0512259	0.133758	0.248764	0.10082	54095	B16S_90_989_96_6640_97_7958_98_13790_99_153192	B16S_90_237_96_1661_97_4443_98_110953_99_160875	1.25335	Dyadobacter koreensis	Nocardioides sp. JS614
	B99_55272	B99_6334	0.0870081	0.00913193	0.0453741	0.143012	0.242612	0.101421	4125015	B16S_90_20_96_10101_97_32190_98_40662_99_55272	B16S_90_1087_96_3113_97_3790_98_4738_99_6334	1.25482	[Clostridium] symbiosum	Barnesiella viscericola
	B99_140057	B99_204423	0.0703368	0.00711834	0.0374603	0.113161	0.212895	0.0837607	14846	B16S_90_17175_96_58924_97_74497_98_97443_99_140057	B16S_90_372_96_3786_97_4601_98_86846_99_204423	1.27985	Desulfotomaculum aeronauticum	Chamaesiphon minutus
	B99_1837	B99_225136	0.0770665	0.0108075	0.036675	0.135487	0.237647	0.0942529	181511	B16S_90_312_96_1050_97_1216_98_1451_99_1837	B16S_90_14_96_318_97_10230_98_12499_99_225136	1.2829	Niabella aurantiaca	Actinomycetospora chiangmaiensis
	B99_3372	B99_1508	0.0867826	0.00604105	0.0302502	0.165518	0.269753	0.106624	2712684	B16S_90_312_96_1789_97_2125_98_2597_99_3372	B16S_90_146_96_876_97_1014_98_1189_99_1508	1.25526	Niastella koreensis	Nakamurella multipartita
	B99_240540	B99_15531	0.188263	0.039159	0.110244	0.260094	0.336072	0.186603	244354	B16S_90_1115_96_3227_97_3929_98_12917_99_240540	B16S_90_525_96_1865_97_9654_98_11814_99_15531	1.26993	Enhydrobacter aerosaccus	Candidatus Solibacter usitatus
	B99_77034	B99_4233	0.0837522	0.0151835	0.0409049	0.14872	0.252211	0.103044	301201	B16S_90_1092_96_3134_97_40679_98_55634_99_77034	B16S_90_14_96_441_97_2630_98_3229_99_4233	1.25424	Rubellimicrobium aerolatum	Actinokineospora inagensis
	B99_205792	B99_173139	0.0730704	0.0176248	0.0428309	0.110925	0.185188	0.0829616	119970	B16S_90_237_96_2019_97_2407_98_66281_99_205792	B16S_90_214_96_3328_97_40142_98_51119_99_173139	1.25482	Aeromicrobium marinum	Sideroxydans lithotrophicus
	B99_159639	B99_130142	0.112598	0.0209311	0.0584054	0.165435	0.242055	0.11747	34156	B16S_90_14_96_318_97_349_98_100693_99_159639	B16S_90_1249_96_19825_97_24164_98_30073_99_130142	1.27613	Actinomycetospora chiangmaiensis	Fluviicola taffensis
	B99_11775	B99_120308	0.0914597	0.0201007	0.0598654	0.129129	0.202462	0.0990214	353303144	B16S_90_139_96_5909_97_7104_98_8817_99_11775	B16S_90_206_96_1084_97_1259_98_84509_99_120308	1.25554	Oscillibacter valericigenes	Parabacteroides merdae
	B99_188350	B99_217009	0.182824	0.0581766	0.130853	0.235665	0.30907	0.183255	282300	B16S_90_613_96_11545_97_13835_98_128476_99_188350	B16S_90_146_96_4187_97_5092_98_146891_99_217009	1.25181	Segetibacter aerophilus	Sporichthya polymorpha
	B99_1791	B99_63772	0.134025	0.0131243	0.0806301	0.194566	0.28852	0.140974	12599734	B16S_90_206_96_1019_97_1182_98_1412_99_1791	B16S_90_519_96_7422_97_31698_98_40016_99_63772	1.27518	Parabacteroides goldsteinii	Gemmiger formicilis
	B99_25336	B99_6483	0.133918	0.0153341	0.0580302	0.223545	0.309734	0.144947	348915	B16S_90_754_96_12481_97_15735_98_19277_99_25336	B16S_90_11_96_1005_97_3868_98_4841_99_6483	1.27467	Sorangium cellulosum	Salinibacterium amurskyense
	B99_226902	B99_77331	0.104414	0.00880997	0.0597242	0.162912	0.250554	0.115256	431770	B16S_90_1_96_6435_97_61544_98_153297_99_226902	B16S_90_1443_96_11766_97_14105_98_55841_99_77331	1.26397	[Clostridium] hiranonis	Paraprevotella clara
	B99_4321	B99_47712	0.0993782	0.00914957	0.0509742	0.157682	0.2442	0.109519	1012453713	B16S_90_502_96_2240_97_2680_98_3294_99_4321	B16S_90_27_96_22964_97_28190_98_35381_99_47712	1.27241	Coprococcus eutactus	Bacteroides vulgatus
	B99_124762	B99_215463	0.111256	0.017179	0.0488451	0.181891	0.275292	0.122981	70477	B16S_90_427_96_988_97_1149_98_22820_99_124762	B16S_90_25862_96_21478_97_95730_98_145931_99_215463	1.25326	Cellvibrio ostraviensis	Geobacter sp.
	B99_93759	B99_77034	0.120265	0.00957801	0.0645103	0.177917	0.257911	0.124923	194047	B16S_90_237_96_3643_97_4418_98_5558_99_93759	B16S_90_1092_96_3134_97_40679_98_55634_99_77034	1.27643	Nocardioides halotolerans	Rubellimicrobium aerolatum
	B99_168889	B99_226095	0.0713992	0.0109801	0.0398865	0.117226	0.216038	0.0867506	23329	B16S_90_989_96_6640_97_8168_98_10049_99_168889	B16S_90_25865_96_39607_97_49552_98_78442_99_226095	1.25827	Dyadobacter koreensis	Bacillus sp. NBRC 15377
	B99_148911	B99_34000	0.066897	0.012673	0.0418371	0.113984	0.199139	0.0828873	113172	B16S_90_754_96_62164_97_78754_98_103242_99_148911	B16S_90_4973_96_17097_97_20736_98_25661_99_34000	1.28098	Sorangium cellulosum	Marmoricola scoriae
	B99_15392	B99_209142	0.146359	0.0205023	0.0721199	0.211008	0.29162	0.147201	259387	B16S_90_707_96_1913_97_2282_98_11718_99_15392	B16S_90_110_96_1041_97_1206_98_1439_99_209142	1.30533	Solirubrobacter soli	Phenylobacterium zucineum
	B99_99704	B99_7425	0.0725954	0.0173766	0.0526905	0.110732	0.264516	0.0978815	44303	B16S_90_296_96_17779_97_54823_98_70909_99_99704	B16S_90_146_96_2294_97_2749_98_5508_99_7425	1.2958	Methylotenera versatilis	Jiangella alkaliphila
	B99_87199	B99_9358	0.0974007	0.00576886	0.0472924	0.143409	0.206887	0.0988749	74772	B16S_90_525_96_6933_97_30967_98_60006_99_87199	B16S_90_643_96_4427_97_5398_98_6861_99_9358	1.31732	Candidatus Solibacter usitatus	Paenibacillus pabuli
	B99_7650	B99_134119	0.109664	0.00459489	0.0578225	0.169959	0.261191	0.117975	27156138	B16S_90_160_96_1631_97_1933_98_5671_99_7650	B16S_90_27_96_561_97_71567_98_93513_99_134119	1.31398	Thermoanaerobacter italicus	Bacteroides dorei
	B99_111261	B99_152884	0.0961935	0.023402	0.0622016	0.140115	0.224682	0.106474	761836	B16S_90_1622_96_7583_97_9058_98_11091_99_111261	B16S_90_27_96_561_97_637_98_730_99_152884	1.29566	Eubacterium coprostanoligenes	Bacteroides dorei
	B99_241738	B99_141175	0.145941	0.0237475	0.0827893	0.218363	0.321398	0.155876	3511702	B16S_90_20_96_190_97_1503_98_1814_99_241738	B16S_90_27_96_59339_97_75046_98_98206_99_141175	1.28726	[Clostridium] asparagiforme	Bacteroides dorei
	B99_17173	B99_55611	0.0956943	0.00993814	0.0496787	0.165943	0.283039	0.115998	28937	B16S_90_492_96_2141_97_10719_98_13097_99_17173	B16S_90_785_96_2108_97_2522_98_21726_99_55611	1.30053	Roseomonas aerilata	Schlesneria paludicola
	B99_49721	B99_164505	0.0694404	0.0100821	0.0365016	0.115104	0.216125	0.0842781	42079	B16S_90_251_96_23747_97_29208_98_36765_99_49721	B16S_90_146_96_4375_97_30392_98_113262_99_164505	1.32259	Spirosoma sp. NBRC 101364	Actinoplanes globisporus
	B99_237508	B99_223999	0.107842	0.0071132	0.0508914	0.17483	0.277747	0.120043	21683779	B16S_90_432_96_1711_97_2031_98_159973_99_237508	B16S_90_25858_96_88793_97_113539_98_151374_99_223999	1.31627	Gemella haemolysans	Neisseria meningitidis
	B99_34359	B99_399	0.0770416	0.0081423	0.0378621	0.138702	0.252424	0.0970732	10643343	B16S_90_1316_96_3909_97_20943_98_25921_99_34359	B16S_90_11_96_280_97_304_98_339_99_399	1.31177	Steroidobacter denitrificans	Kineococcus radiotolerans
	B99_216149	B99_11052	0.0793578	0.00688504	0.0389088	0.130038	0.220395	0.0914064	108283871	B16S_90_27_96_561_97_638_98_146341_99_216149	B16S_90_26577_96_1864_97_2222_98_2721_99_11052	1.28818	Bacteroides vulgatus	Holdemanella biformis
	B99_148127	B99_73281	0.150061	0.0112912	0.0952737	0.202659	0.288691	0.150549	1908474	B16S_90_27_96_1443_97_1701_98_102746_99_148127	B16S_90_388_96_878_97_41598_98_53044_99_73281	1.28698	Bacteroides cellulosilyticus	Dialister invisus
	B99_37858	B99_163097	0.0649455	0.00365855	0.0255366	0.131812	0.231378	0.0858131	10750	B16S_90_146_96_3231_97_12214_98_14934_99_37858	B16S_90_0_96_0_97_4095_98_5136_99_163097	1.314	Jatrophihabitans endophyticus	Tepidimonas arfidensis
	B99_175215	B99_146580	0.0800303	0.0055846	0.0268489	0.173002	0.322104	0.112171	320189	B16S_90_17_96_1585_97_1879_98_6398_99_175215	B16S_90_62_96_4308_97_5243_98_6660_99_146580	1.28837	Granulicatella elegans	Prevotella salivae
	B99_112719	B99_167599	0.124227	0.0203341	0.0716611	0.192101	0.301846	0.138439	703736	B16S_90_519_96_1274_97_61253_98_79483_99_112719	B16S_90_1467_96_68857_97_87521_98_115250_99_167599	1.29269	Faecalibacterium prausnitzii	Butyricimonas virosa
	B99_204431	B99_24901	0.117743	0.0282066	0.0765595	0.164717	0.240555	0.124043	48463996	B16S_90_20_96_81864_97_104496_98_138830_99_204431	B16S_90_27_96_12872_97_15473_98_18955_99_24901	1.31938	[Eubacterium] rectale	Bacteroides vulgatus
	B99_162263	B99_180989	0.155172	0.043703	0.0991243	0.221655	0.299327	0.163457	354379	B16S_90_27_96_66965_97_85045_98_111817_99_162263	B16S_90_225_96_1439_97_1695_98_2055_99_180989	1.29709	Bacteroides dorei	Faecalitalea cylindroides
	B99_146428	B99_109464	0.103381	0.00920028	0.0499221	0.16192	0.259051	0.113346	1243336	B16S_90_477_96_61306_97_77643_98_101693_99_146428	B16S_90_1_96_1_97_1_98_1587_99_109464	1.2962	Bacteroides plebeius	Intestinibacter bartlettii
	B99_223859	B99_72643	0.122663	0.0316532	0.0732557	0.199123	0.290613	0.139555	256737	B16S_90_754_96_88764_97_113498_98_151304_99_223859	B16S_90_434_96_6364_97_7641_98_9447_99_72643	1.29478	Sorangium cellulosum	Actinoallomurus spadix
	B99_162263	B99_200954	0.152309	0.0392832	0.101748	0.203425	0.278296	0.154633	46891900	B16S_90_27_96_66965_97_85045_98_111817_99_162263	B16S_90_20_96_847_97_14372_98_136534_99_200954	1.33767	Bacteroides dorei	Lactobacillus rogosae
	B99_133257	B99_219093	0.090509	0.00939134	0.0475775	0.141858	0.233916	0.101369	23187253	B16S_90_502_96_56333_97_71143_98_92941_99_133257	B16S_90_27_96_758_97_880_98_148259_99_219093	1.34697	[Eubacterium] hallii	Bacteroides ovatus
	B99_63758	B99_60230	0.0794431	0.022771	0.0581638	0.10049	0.136841	0.0801141	296825	B16S_90_25885_96_815_97_945_98_44795_99_63758	B16S_90_356_96_2565_97_3082_98_3806_99_60230	1.35432	Prevotella ruminicola	Ruminococcus champanellensis
	B99_31865	B99_75207	0.103231	0.00740099	0.0327498	0.18078	0.281117	0.116902	18791	B16S_90_202_96_2092_97_2499_98_24104_99_31865	B16S_90_26706_96_27161_97_33624_98_54351_99_75207	1.33667	Actinomyces urogenitalis	Capnocytophaga ochracea
	B99_133365	B99_60935	0.114331	0.0220576	0.0631337	0.185657	0.285654	0.130102	12898399	B16S_90_146_96_2787_97_47540_98_60999_99_133365	B16S_90_30243_96_3221_97_3922_98_44485_99_60935	1.33034	Nakamurella lactea	Geminicoccus roseus
	B99_107820	B99_148608	0.0700011	0.0186563	0.0437245	0.115457	0.216963	0.0873258	164587	B16S_90_48_96_853_97_58820_98_76231_99_107820	B16S_90_971_96_13049_97_33118_98_103040_99_148608	1.33807	Legionella pneumophila	Singulisphaera acidiphila
	B99_13261	B99_217463	0.0819186	0.00737188	0.0369159	0.132293	0.228997	0.093637	871302	B16S_90_270_96_730_97_5494_98_6992_99_13261	B16S_90_4_96_4_97_4_98_46012_99_217463	1.35651	Porphyromonas catoniae	Streptococcus pneumoniae
	B99_10603	B99_104150	0.0791582	0.0051529	0.027873	0.175432	0.301458	0.110617	356070	B16S_90_62_96_4308_97_5243_98_7836_99_10603	B16S_90_11_96_474_97_1291_98_1539_99_104150	1.34267	Prevotella salivae	Kocuria palustris
	B99_77336	B99_38102	0.145058	0.0350759	0.0905586	0.212658	0.295611	0.153784	1998637	B16S_90_237_96_12839_97_15437_98_55842_99_77336	B16S_90_1115_96_3227_97_8426_98_10350_99_38102	1.34952	Nocardioides sp. JS614	Enhydrobacter aerosaccus
	B99_6589	B99_145793	0.0762716	0.0188351	0.0459676	0.183873	0.333556	0.120698	2222841	B16S_90_478_96_3224_97_3926_98_4918_99_6589	B16S_90_2061_96_5657_97_57284_98_74187_99_145793	1.34221	Succinivibrio dextrinosolvens	Succiniclasticum ruminis
	B99_56077	B99_97564	0.0966011	0.014752	0.0547525	0.155337	0.24256	0.10954	84990	B16S_90_16_96_138_97_32584_98_41204_99_56077	B16S_90_434_96_1020_97_53804_98_69549_99_97564	1.34831	Paucimonas lemoignei	Sphaerimonospora mesophila
	B99_31614	B99_74634	0.0753481	0.0117729	0.0426074	0.122203	0.208991	0.0886326	602304	B16S_90_16_96_1199_97_1394_98_23944_99_31614	B16S_90_237_96_506_97_575_98_5624_99_74634	1.34775	Limnobacter litoralis	Pimelobacter simplex
	B99_20456	B99_75477	0.0770416	0.00722318	0.0357437	0.13236	0.215704	0.0903188	51101	B16S_90_26926_96_1354_97_1588_98_1924_99_20456	B16S_90_80_96_129_97_136_98_54531_99_75477	1.35368	Porphyromonas canoris	Selenomonas sputigena
	B99_2711	B99_178651	0.0803631	0.000459405	0.00432876	0.159246	0.247629	0.0927374	1676500	B16S_90_27177_96_1481_97_1748_98_2118_99_2711	B16S_90_519_96_1274_97_92571_98_122310_99_178651	1.33431	Owenweeksia hongkongensis	Faecalibacterium sp. MC_41
	B99_71597	B99_109482	0.06831	0.00688006	0.0317639	0.117886	0.213034	0.0828095	311454	B16S_90_1092_96_3134_97_40679_98_51862_99_71597	B16S_90_25868_96_35677_97_44498_98_56965_99_109482	1.34415	Rubellimicrobium mesophilum	Propionibacterium cyclohexanicum
	B99_41979	B99_23653	0.142979	0.0151896	0.0753368	0.222673	0.345305	0.155998	540908	B16S_90_235_96_488_97_25139_98_31321_99_41979	B16S_90_26706_96_253_97_276_98_308_99_23653	1.35814	Fusobacterium nucleatum	Capnocytophaga granulosa
	B99_111355	B99_135214	0.0864847	0.0193699	0.0481658	0.146513	0.263955	0.106423	41494	B16S_90_214_96_48221_97_60553_98_78558_99_111355	B16S_90_707_96_14198_97_17082_98_89929_99_135214	1.35506	Uliginosibacterium gangwonense	Solirubrobacter soli
	B99_84565	B99_215373	0.0927137	0.0151349	0.0492193	0.153474	0.254617	0.108397	4328057	B16S_90_26903_96_119_97_126_98_45083_99_84565	B16S_90_0_96_85805_97_109603_98_145873_99_215373	1.34032	Actinospica robiniae	Methylibium petroleiphilum
	B99_220706	B99_63705	0.0735981	0.0137028	0.0433953	0.127217	0.259978	0.0961438	253007	B16S_90_259_96_62402_97_112053_98_149291_99_220706	B16S_90_525_96_1865_97_2223_98_10219_99_63705	1.35007	Prosthecobacter debontii	Candidatus Solibacter usitatus
	B99_236079	B99_104593	0.17202	0.0113117	0.0984794	0.250096	0.366228	0.177941	2857734	B16S_90_432_96_12137_97_14560_98_17821_99_236079	B16S_90_25858_96_46_97_106_98_116_99_104593	1.37281	Gemella haemolysans	Neisseria meningitidis
	B99_55149	B99_216209	0.0657263	0.0066256	0.0290229	0.127329	0.234492	0.0865316	1186978	B16S_90_14_96_26022_97_32131_98_40579_99_55149	B16S_90_312_96_2980_97_3617_98_4508_99_216209	1.38155	Corynebacterium sp. ATCC 43833	Niastella populi
	B99_141692	B99_39875	0.168897	0.045921	0.109827	0.235917	0.314696	0.174098	53827	B16S_90_86_96_15636_97_18904_98_42702_99_141692	B16S_90_2200_96_19658_97_23952_98_29800_99_39875	1.39253	Adhaeribacter terreus	Sphingomonas jaspsi
	B99_122073	B99_2013	0.111217	0.00956802	0.0589524	0.16895	0.253743	0.118355	46883114	B16S_90_1087_96_52282_97_65806_98_85645_99_122073	B16S_90_1_96_1_97_1_98_1587_99_2013	1.38591	Barnesiella intestinihominis	Intestinibacter bartlettii
	B99_14162	B99_189865	0.0753037	0.0199439	0.048475	0.106806	0.181747	0.0836102	130314	B16S_90_707_96_7298_97_8734_98_10711_99_14162	B16S_90_214_96_7503_97_8973_98_10987_99_189865	1.3654	Solirubrobacter soli	Sulfuritalea hydrogenivorans
	B99_44632	B99_1534	0.171013	0.0117011	0.0832413	0.253548	0.378717	0.175984	39958	B16S_90_62_96_1675_97_1987_98_2419_99_44632	B16S_90_80_96_891_97_1034_98_1210_99_1534	1.37746	Prevotella oris	Selenomonas infelix
	B99_462	B99_206010	0.0899614	0.00821442	0.0425263	0.144531	0.216945	0.0977098	23965	B16S_90_14_96_318_97_349_98_387_99_462	B16S_90_428_96_76191_97_105240_98_139832_99_206010	1.36511	Actinomycetospora chiangmaiensis	Acidobacterium capsulatum
	B99_31177	B99_162245	0.0817912	0.00900271	0.0453332	0.143142	0.246907	0.100649	1087332	B16S_90_11_96_1059_97_19175_98_23624_99_31177	B16S_90_5295_96_15193_97_53529_98_111809_99_162245	1.38788	Georgenia ruanii	Stenoxybacter acetivorans
	B99_151713	B99_106311	0.16048	0.0393891	0.0982143	0.231752	0.321226	0.168231	242332	B16S_90_386_96_7177_97_8593_98_18300_99_151713	B16S_90_146_96_876_97_1014_98_10772_99_106311	1.38759	Candidatus Koribacter versatilis	Nakamurella multipartita
	B99_244282	B99_20883	0.0799993	0.0232959	0.0555724	0.103562	0.145072	0.0814382	592474	B16S_90_27325_96_95830_97_122729_98_164169_99_244282	B16S_90_519_96_7422_97_8874_98_10878_99_20883	1.36167	Campylobacter hyointestinalis	Gemmiger formicilis
	B99_170524	B99_14909	0.100776	0.0246539	0.0651233	0.142652	0.22512	0.10919	254302	B16S_90_27_96_3478_97_88906_98_117164_99_170524	B16S_90_519_96_1274_97_1488_98_1790_99_14909	1.3922	Bacteroides acidifaciens	Faecalibacterium sp. MC_41
	B99_45884	B99_108534	0.140618	0.0253413	0.0738041	0.200792	0.276278	0.14276	486612	B16S_90_75_96_4067_97_4940_98_34131_99_45884	B16S_90_1618_96_25999_97_32095_98_76704_99_108534	1.40857	Gemmatimonas aurantiaca	Actinopolymorpha singaporensis
	B99_97567	B99_22963	0.129581	0.0320443	0.0828187	0.196016	0.341091	0.149659	53016	B16S_90_80_96_129_97_136_98_152_99_97567	B16S_90_270_96_730_97_5494_98_6992_99_22963	1.42302	Selenomonas sputigena	Porphyromonas catoniae
	B99_170441	B99_7053	0.0455729	0.00179521	0.0109342	0.140629	0.286602	0.0869139	36272485	B16S_90_344_96_761_97_879_98_1019_99_170441	B16S_90_1173_96_3438_97_4189_98_5254_99_7053	1.41576	Prevotella loescheii	Solobacterium moorei
	B99_44696	B99_40592	0.0819309	0.00296579	0.0421935	0.133573	0.214672	0.0927643	56934	B16S_90_1115_96_3227_97_3929_98_25975_99_44696	B16S_90_707_96_2245_97_2685_98_30359_99_40592	1.43372	Enhydrobacter aerosaccus	Conexibacter woesei
	B99_207831	B99_225883	0.106946	0.00664885	0.0492381	0.19018	0.324189	0.129118	23010633	B16S_90_11_96_14_97_37617_98_47786_99_207831	B16S_90_17812_96_89536_97_114495_98_152655_99_225883	1.40735	Rothia mucilaginosa	Prevotella pallens
	B99_125168	B99_217758	0.0808621	0.00964965	0.0457407	0.111347	0.164182	0.0821369	806976	B16S_90_107_96_53417_97_67283_98_87694_99_125168	B16S_90_1115_96_70280_97_97011_98_147375_99_217758	1.41832	Propionicimonas paludicola	Enhydrobacter aerosaccus
	B99_16405	B99_63923	0.136877	0.00558683	0.0549693	0.221602	0.340198	0.147786	72991	B16S_90_80_96_2233_97_5165_98_6553_99_16405	B16S_90_24_96_33_97_1402_98_1679_99_63923	1.42691	Selenomonas artemidis	Haemophilus influenzae
	B99_88465	B99_98608	0.0763252	0.0118446	0.0448711	0.118797	0.181318	0.0847324	181135	B16S_90_288_96_22606_97_27715_98_34755_99_88465	B16S_90_107_96_3214_97_25962_98_62043_99_98608	1.42653	Chitinibacter fontanus	Propionicimonas paludicola
	B99_84924	B99_126434	0.0965077	0.00879374	0.0513841	0.156913	0.256033	0.110225	56098	B16S_90_25858_96_931_97_1082_98_4604_99_84924	B16S_90_552_96_1369_97_1610_98_1951_99_126434	1.43141	Neisseria canis	Treponema maltophilum
	B99_203492	B99_16555	0.138234	0.017314	0.0691905	0.209612	0.301172	0.144805	7210293	B16S_90_434_96_34140_97_42471_98_54199_99_203492	B16S_90_386_96_8635_97_10326_98_12619_99_16555	1.42157	Thermostaphylospora chromogena	Candidatus Koribacter versatilis
	B99_6069	B99_71447	0.0826956	0.0150939	0.0530096	0.117824	0.182978	0.0890797	233163141	B16S_90_414_96_2999_97_3639_98_4534_99_6069	B16S_90_62_96_32664_97_40612_98_51752_99_71447	1.39822	[Clostridium] leptum	Prevotella copri
	B99_225878	B99_157155	0.233132	0.0492796	0.15097	0.288598	0.348083	0.217293	197591	B16S_90_7766_96_89533_97_114492_98_152652_99_225878	B16S_90_707_96_1913_97_82596_98_108497_99_157155	1.42705	Segetibacter aerophilus	Solirubrobacter soli
	B99_11051	B99_211540	0.133076	0.0231633	0.0761836	0.195594	0.279101	0.139918	1277523	B16S_90_519_96_1274_97_1488_98_2745_99_11051	B16S_90_27_96_84483_97_107873_98_143442_99_211540	1.42411	Faecalibacterium sp. MC_41	Bacteroides vulgatus
	B99_45884	B99_8917	0.179484	0.0455444	0.123578	0.222843	0.278203	0.175724	113322	B16S_90_75_96_4067_97_4940_98_34131_99_45884	B16S_90_237_96_2019_97_2407_98_4648_99_8917	1.40004	Gemmatimonas aurantiaca	Aeromicrobium marinum
	B99_4022	B99_188640	0.128938	0.0103185	0.0516054	0.205401	0.285363	0.134187	61934	B16S_90_786_96_2109_97_2523_98_3084_99_4022	B16S_90_27628_96_2471_97_2968_98_3659_99_188640	1.39896	Serinicoccus marinus	Porphyromonas endodontalis
	B99_17369	B99_172917	0.0727699	0.00988664	0.0335736	0.136407	0.26294	0.0960592	14536	B16S_90_235_96_9065_97_10839_98_13241_99_17369	B16S_90_14507_96_70790_97_90007_98_118695_99_172917	1.46879	Fusobacterium nucleatum	Capnocytophaga sputigena
	B99_124762	B99_135214	0.161951	0.0239656	0.0657612	0.225997	0.289843	0.153457	12050	B16S_90_427_96_988_97_1149_98_22820_99_124762	B16S_90_707_96_14198_97_17082_98_89929_99_135214	1.43788	Cellvibrio ostraviensis	Solirubrobacter soli
	B99_97564	B99_13118	0.0923895	0.0172107	0.0520413	0.146678	0.229098	0.104197	116275	B16S_90_434_96_1020_97_53804_98_69549_99_97564	B16S_90_312_96_3549_97_4318_98_9870_99_13118	1.45374	Sphaerimonospora mesophila	Cnuella takakiae
	B99_206737	B99_174061	0.0760831	0.00703149	0.0350075	0.14224	0.254861	0.0971961	1207204	B16S_90_551_96_82745_97_105622_98_140339_99_206737	B16S_90_4_96_71168_97_90502_98_119380_99_174061	1.43469	Prevotella sp. oral taxon 299	Streptococcus oralis
	B99_3544	B99_86502	0.103091	0.015466	0.0588565	0.150003	0.213559	0.107508	13600	B16S_90_244_96_1862_97_2220_98_2719_99_3544	B16S_90_237_96_38628_97_48276_98_62042_99_86502	1.44141	Solimonas soli	Nocardioides sp. JS614
	B99_139880	B99_146757	0.120406	0.0258985	0.0740985	0.175246	0.260145	0.128953	6264970	B16S_90_519_96_58860_97_74415_98_97323_99_139880	B16S_90_27_96_561_97_77782_98_101897_99_146757	1.44559	Faecalibacterium sp. MC_41	Bacteroides vulgatus
	B99_115191	B99_154699	0.0574889	0.00973799	0.032319	0.13823	0.281311	0.094526	314277	B16S_90_86_96_27502_97_62580_98_81183_99_115191	B16S_90_4793_96_64284_97_81535_98_106990_99_154699	1.4364	Pontibacter xinjiangensis	Bdellovibrio bacteriovorus
	B99_1239	B99_61000	0.103643	0.00955276	0.0463453	0.185343	0.316636	0.125541	480778	B16S_90_270_96_730_97_840_98_970_99_1239	B16S_90_80_96_129_97_136_98_152_99_61000	1.45879	Porphyromonas catoniae	Selenomonas sputigena
	B99_19729	B99_90043	0.0663719	0.00405253	0.0284035	0.123374	0.231848	0.0855625	79177	B16S_90_26558_96_2155_97_2580_98_15032_99_19729	B16S_90_432_96_1711_97_2031_98_3151_99_90043	1.43907	Treponema medium	Gemella haemolysans
	B99_203034	B99_38673	0.242862	0.00428682	0.115551	0.313008	0.401198	0.221555	1609892	B16S_90_1114_96_3225_97_3927_98_4919_99_203034	B16S_90_277_96_11503_97_13782_98_16860_99_38673	1.44629	Treponema bryantii	Fibrobacter succinogenes
	B99_230952	B99_12146	0.136823	0.0166429	0.0705355	0.208635	0.317139	0.146846	157853	B16S_90_25858_96_25527_97_31503_98_155856_99_230952	B16S_90_80_96_129_97_136_98_152_99_12146	1.46646	Neisseria meningitidis	Selenomonas sputigena
	B99_76194	B99_62521	0.0590483	5.74713e-05	0.00940205	0.140822	0.228293	0.081997	10511865	B16S_90_31_96_25091_97_30913_98_55082_99_76194	B16S_90_27_96_1443_97_1701_98_2061_99_62521	1.44362	Bombiscardovia coagulans	Bacteroides cellulosilyticus
	B99_50711	B99_2340	0.0601103	0	0.0241322	0.11399	0.260701	0.0833959	11530	B16S_90_11_96_14_97_14_98_5224_99_50711	B16S_90_24_96_421_97_1517_98_1831_99_2340	1.44292	Rothia dentocariosa	Gallibacterium anatis
	B99_4290	B99_22685	0.110933	0.00403419	0.0598578	0.165736	0.251822	0.116926	69173162	B16S_90_26647_96_2226_97_2662_98_3272_99_4290	B16S_90_27_96_407_97_454_98_10541_99_22685	1.43669	Gordonibacter urolithinfaciens	Bacteroides ovatus
	B99_38150	B99_211540	0.0813955	0.0122597	0.044547	0.119772	0.189723	0.0876711	27212854	B16S_90_519_96_18974_97_23067_98_28623_99_38150	B16S_90_27_96_84483_97_107873_98_143442_99_211540	1.44153	Faecalibacterium prausnitzii	Bacteroides vulgatus
	B99_35062	B99_188979	0.0757912	0.0145467	0.043475	0.130278	0.23001	0.0939595	106477	B16S_90_237_96_9415_97_21331_98_26406_99_35062	B16S_90_1115_96_3227_97_3929_98_19243_99_188979	1.47889	Nocardioides plantarum	Enhydrobacter aerosaccus
	B99_184311	B99_6282	0.1175	0.0220616	0.0753619	0.167667	0.2435	0.123665	15322	B16S_90_707_96_17290_97_24076_98_29969_99_184311	B16S_90_428_96_2810_97_3760_98_4697_99_6282	1.49398	Solirubrobacter soli	Acidobacterium capsulatum
	B99_241702	B99_223908	0.117403	0.0117615	0.056249	0.191134	0.276408	0.127412	22623	B16S_90_525_96_13788_97_16602_98_162534_99_241702	B16S_90_25862_96_1015_97_40530_98_151332_99_223908	1.50409	Candidatus Solibacter usitatus	Pelobacter propionicus
	B99_68955	B99_151772	0.142883	0.02341	0.0857224	0.206278	0.288275	0.148039	114571	B16S_90_47_96_555_97_627_98_50035_99_68955	B16S_90_525_96_10861_97_13724_98_52072_99_151772	1.49504	Clostridium magnum	Candidatus Solibacter usitatus
	B99_168750	B99_149434	0.118089	0.0186456	0.0736734	0.165094	0.238528	0.122252	9250029	B16S_90_477_96_5618_97_6773_98_116022_99_168750	B16S_90_31_96_62348_97_78990_98_103570_99_149434	1.49627	Bacteroides plebeius	Bifidobacterium myosotis
	B99_120388	B99_139971	0.0645684	0.00219705	0.0285225	0.124322	0.205331	0.0812503	29737	B16S_90_88_96_704_97_814_98_943_99_120388	B16S_90_414_96_2999_97_3639_98_4534_99_139971	1.49239	Chlamydia pneumoniae	[Clostridium] leptum
	B99_31553	B99_97496	0.123362	0.0185721	0.0649376	0.201074	0.300688	0.137813	1112316	B16S_90_3406_96_16014_97_19371_98_23897_99_31553	B16S_90_26613_96_42216_97_52873_98_69495_99_97496	1.48833	Steroidobacter denitrificans	Parapedobacter luteus
	B99_208657	B99_90605	0.0734825	0.0112058	0.0408221	0.122077	0.225251	0.0896004	11363099	B16S_90_5007_96_83337_97_106424_98_141498_99_208657	B16S_90_11_96_280_97_304_98_339_99_90605	1.49523	Succinivibrio dextrinosolvens	Kineococcus radiotolerans
	B99_59534	B99_103409	0.08706	0.0173277	0.0509924	0.129898	0.204079	0.0953255	416234	B16S_90_26_96_526_97_596_98_683_99_59534	B16S_90_1249_96_3699_97_4483_98_73349_99_103409	1.50654	Sphingomonas astaxanthinifaciens	Fluviicola taffensis
	B99_238891	B99_831	0.0704936	0.01027	0.03897	0.119673	0.231457	0.088612	515455	B16S_90_99_96_5857_97_26364_98_148742_99_238891	B16S_90_6_96_92_97_96_98_251_99_831	1.49502	Flavobacterium akiainvivens	Sinorhizobium fredii
	B99_983	B99_147339	0.0686806	0.00574122	0.0302851	0.137895	0.256778	0.0929177	1169181	B16S_90_25858_96_593_97_678_98_777_99_983	B16S_90_235_96_488_97_553_98_632_99_147339	1.50459	Alysiella crassa	Fusobacterium periodonticum
	B99_99087	B99_116638	0.096255	0.0130108	0.0498076	0.161453	0.263448	0.111896	214630	B16S_90_13207_96_43572_97_54595_98_70579_99_99087	B16S_90_86_96_15636_97_18904_98_42702_99_116638	1.50514	Thiobacillus denitrificans	Adhaeribacter terreus
	B99_10603	B99_2975	0.0567901	0.00393133	0.019385	0.157496	0.312452	0.0997341	47988732	B16S_90_62_96_4308_97_5243_98_7836_99_10603	B16S_90_399_96_909_97_1052_98_1235_99_2975	1.49711	Prevotella salivae	Actinomyces odontolyticus
	B99_4578	B99_44755	0.0830105	0.0086658	0.0420377	0.135907	0.221192	0.0948714	1698247	B16S_90_707_96_1846_97_2201_98_3468_99_4578	B16S_90_251_96_21752_97_26639_98_33320_99_44755	1.50998	Patulibacter minatonensis	Spirosoma escalantus
	B99_215394	B99_215373	0.121843	0.0208362	0.0615162	0.22292	0.327075	0.145671	1923383	B16S_90_707_96_19662_97_23957_98_71575_99_215394	B16S_90_0_96_85805_97_109603_98_145873_99_215373	1.508	Gloeobacter kilaueensis	Methylibium petroleiphilum
	B99_148326	B99_144054	0.076795	0.0081637	0.0390336	0.127581	0.22322	0.0904718	461944	B16S_90_48_96_75_97_78_98_86_99_148326	B16S_90_11_96_4072_97_4947_98_33329_99_144054	1.53302	Legionella pneumophila	Agromyces mediolanus
	B99_242623	B99_10164	0.140112	0.00596104	0.0527272	0.216416	0.320054	0.144137	279810	B16S_90_1456_96_4319_97_5257_98_6679_99_242623	B16S_90_24_96_33_97_1402_98_1679_99_10164	1.51461	Catonella morbi	Haemophilus influenzae
	B99_7092	B99_60424	0.130255	0.00479352	0.0475047	0.206682	0.315176	0.137291	2349123	B16S_90_26870_96_1848_97_4209_98_5278_99_7092	B16S_90_25858_96_46_97_1572_98_1901_99_60424	1.5199	Mycoplasma orale	Neisseria elongata
	B99_73908	B99_31615	0.112694	0.0165475	0.0597701	0.196653	0.292991	0.131675	1447734	B16S_90_86_96_15636_97_18904_98_42702_99_73908	B16S_90_244_96_503_97_19406_98_23945_99_31615	1.51056	Adhaeribacter terreus	Hydrocarboniphaga effusa
	B99_3287	B99_183309	0.0698584	0.00545055	0.0353427	0.121786	0.214405	0.0850233	2153800	B16S_90_675_96_1752_97_2079_98_2541_99_3287	B16S_90_26903_96_119_97_126_98_125280_99_183309	1.51445	Pirellula staleyi	Actinospica robiniae
	B99_200054	B99_90605	0.0756767	0.014719	0.0443024	0.115837	0.188741	0.085083	342606	B16S_90_138_96_2368_97_102405_98_135950_99_200054	B16S_90_11_96_280_97_304_98_339_99_90605	1.53099	Deinococcus marmoris	Kineococcus radiotolerans
	B99_215651	B99_5814	0.0859831	0.000899513	0.0172614	0.139381	0.238724	0.0934129	24521676	B16S_90_173_96_532_97_722_98_146064_99_215651	B16S_90_1018_96_2884_97_3490_98_4347_99_5814	1.51062	Alistipes onderdonkii	Echinicola vietnamensis
	B99_29406	B99_49874	0.114707	0.0288951	0.0670296	0.192005	0.279687	0.132627	158306	B16S_90_492_96_2141_97_10719_98_13097_99_29406	B16S_90_707_96_7298_97_8734_98_10711_99_49874	1.54115	Roseomonas aerilata	Solirubrobacter soli
	B99_52097	B99_238473	0.0921595	0.0296029	0.0625825	0.149614	0.279889	0.115713	154227	B16S_90_0_96_908_97_2746_98_38427_99_52097	B16S_90_707_96_19662_97_23957_98_71575_99_238473	1.50772	Rhizobacter gummiphilus	Solirubrobacter soli
	B99_1944	B99_35449	0.0601899	0.00786245	0.0282445	0.123732	0.258616	0.0873143	498826	B16S_90_99_96_395_97_441_98_641_99_1944	B16S_90_1316_96_3909_97_4750_98_26698_99_35449	1.5425	Flavobacterium filum	Steroidobacter denitrificans
	B99_19818	B99_236552	0.0818837	0	0.0502678	0.113757	0.170129	0.0839053	31763	B16S_90_524_96_10336_97_12365_98_15110_99_19818	B16S_90_48_96_59670_97_119291_98_159350_99_236552	1.537	Chryseolinea serpens	Legionella pneumophila
	B99_214268	B99_14303	0.0782387	0.00371515	0.0259838	0.137288	0.198608	0.0864475	252643	B16S_90_22_96_2363_97_2831_98_3484_99_214268	B16S_90_2706_96_7387_97_8838_98_10835_99_14303	1.51128	Luteimonas mephitis	Thermoflavifilum aggregans
	B99_87571	B99_83432	0.0547519	0	0.00352544	0.192431	0.298741	0.101139	776540	B16S_90_47_96_39022_97_48798_98_62742_99_87571	B16S_90_525_96_6933_97_8304_98_10210_99_83432	1.51641	Clostridium malenominatum	Candidatus Solibacter usitatus
	B99_5874	B99_137888	0.0791094	0.00277183	0.0319386	0.152688	0.275921	0.101917	187415	B16S_90_234_96_2911_97_3524_98_4392_99_5874	B16S_90_519_96_33924_97_42255_98_95991_99_137888	1.51787	Desulfovibrio desulfuricans	Gemmiger formicilis
	B99_43326	B99_34434	0.152234	0.0388705	0.0985775	0.210342	0.29762	0.158052	981177	B16S_90_386_96_11382_97_25914_98_32321_99_43326	B16S_90_707_96_1913_97_2282_98_24459_99_34434	1.54257	Candidatus Koribacter versatilis	Solirubrobacter soli
	B99_45700	B99_220597	0.0723513	0.00711091	0.0385196	0.115208	0.189436	0.0818956	660397	B16S_90_15_96_22168_97_27164_98_33998_99_45700	B16S_90_99_96_16153_97_19554_98_149212_99_220597	1.52337	Tolumonas auensis	Flavobacterium terrigena
	B99_141480	B99_3084	0.0802111	0.0091068	0.0385098	0.145629	0.261935	0.100714	487454	B16S_90_484_96_1246_97_1453_98_57540_99_141480	B16S_90_6_96_1662_97_1969_98_2394_99_3084	1.53867	Siccationidurans arizonensis	Agrobacterium vitis
	B99_222215	B99_3578	0.0966178	0.0276308	0.0678459	0.130792	0.193027	0.102223	1169740	B16S_90_62_96_3824_97_17947_98_22097_99_222215	B16S_90_519_96_1274_97_1488_98_2745_99_3578	1.55695	Prevotella copri	Faecalibacterium sp. MC_41
	B99_5793	B99_44728	0.0803496	0.010049	0.0385005	0.125034	0.223745	0.0914689	87644	B16S_90_6_96_1190_97_3479_98_4334_99_5793	B16S_90_484_96_3567_97_4338_98_5457_99_44728	1.57086	Devosia limi	Hymenobacter roseosalivarius
	B99_80386	B99_139355	0.0894575	0.00603354	0.0343294	0.151667	0.255437	0.102372	385569	B16S_90_62_96_2550_97_3331_98_4136_99_80386	B16S_90_202_96_58675_97_74178_98_96997_99_139355	1.57977	Prevotella denticola	Actinomyces gerencseriae
	B99_196703	B99_228803	0.101568	0.00763459	0.0463907	0.168083	0.270092	0.115158	290177	B16S_90_235_96_488_97_43832_98_133781_99_196703	B16S_90_24_96_33_97_1402_98_1679_99_228803	1.5802	Fusobacterium nucleatum	Haemophilus influenzae
	B99_60935	B99_54672	0.0760491	0.0178834	0.0399289	0.132689	0.233171	0.0943738	792312	B16S_90_30243_96_3221_97_3922_98_44485_99_60935	B16S_90_86_96_1498_97_5431_98_6903_99_54672	1.56349	Geminicoccus roseus	Pontibacter korlensis
	B99_99644	B99_192901	0.067919	0.00301248	0.0222917	0.140222	0.245219	0.0897882	3601537	B16S_90_432_96_43736_97_54816_98_70897_99_99644	B16S_90_270_96_77668_97_99028_98_131303_99_192901	1.55282	Gemella haemolysans	Porphyromonas catoniae
	B99_9062	B99_147875	0.0464658	0.00401039	0.0188959	0.128147	0.291079	0.0869536	160021	B16S_90_1451_96_4309_97_5244_98_6661_99_9062	B16S_90_492_96_1284_97_5389_98_102589_99_147875	1.56318	Actinomyces georgiae	Roseomonas cervicalis
	B99_113559	B99_106628	0.0768194	0.00615168	0.0366655	0.137817	0.294781	0.101558	69232	B16S_90_235_96_488_97_553_98_797_99_113559	B16S_90_25858_96_46_97_106_98_116_99_106628	1.5659	Fusobacterium nucleatum	Neisseria meningitidis
	B99_356	B99_100636	0.0708507	0.0148416	0.0445005	0.107113	0.189933	0.0825021	314410	B16S_90_138_96_249_97_272_98_304_99_356	B16S_90_707_96_1913_97_2282_98_11718_99_100636	1.57173	Deinococcus grandis	Solirubrobacter soli
	B99_32861	B99_27118	0.0865745	0.0232626	0.0534438	0.141195	0.247362	0.104989	111139	B16S_90_75_96_4067_97_4940_98_24826_99_32861	B16S_90_707_96_1913_97_16789_98_20609_99_27118	1.56694	Gemmatimonas aurantiaca	Solirubrobacter soli
	B99_178445	B99_3544	0.0999235	0.00815839	0.0451225	0.168928	0.270546	0.114182	99284	B16S_90_707_96_6748_97_8083_98_11711_99_178445	B16S_90_244_96_1862_97_2220_98_2719_99_3544	1.55414	Conexibacter woesei	Solimonas soli
	B99_142780	B99_50500	0.0760117	0.0112433	0.0314234	0.136303	0.232897	0.0930721	34772	B16S_90_237_96_2019_97_2407_98_4648_99_142780	B16S_90_525_96_10861_97_13724_98_16789_99_50500	1.57147	Aeromicrobium fastidiosum	Candidatus Solibacter usitatus
	B99_208308	B99_36781	0.170327	0.0184353	0.0817599	0.259226	0.38311	0.179064	14010	B16S_90_532_96_1301_97_4868_98_6156_99_208308	B16S_90_235_96_488_97_553_98_632_99_36781	1.56466	Prevotella aurantiaca	Fusobacterium nucleatum
	B99_99574	B99_16401	0.15541	0.0351662	0.101415	0.199744	0.259497	0.151406	60751	B16S_90_676_96_1753_97_2080_98_47419_99_99574	B16S_90_86_96_8567_97_10238_98_12508_99_16401	1.55789	Inquilinus limosus	Adhaeribacter aerolatus
	B99_49165	B99_242034	0.0856979	0.0192763	0.0566069	0.128179	0.189755	0.0942896	11655	B16S_90_129_96_2861_97_3464_98_36387_99_49165	B16S_90_484_96_1246_97_39388_98_60292_99_242034	1.54975	Rhodoplanes piscinae	Siccationidurans arizonensis
	B99_18992	B99_165342	0.0761156	0.00660882	0.0420541	0.11796	0.196773	0.0848712	55087	B16S_90_707_96_1846_97_2201_98_14433_99_18992	B16S_90_589_96_1476_97_86478_98_113793_99_165342	1.5756	Patulibacter americanus	Buchnera aphidicola
	B99_172190	B99_235621	0.0976029	0.0266696	0.0539083	0.148683	0.231023	0.108745	17384	B16S_90_86_96_2977_97_26254_98_118247_99_172190	B16S_90_296_96_17779_97_54823_98_158759_99_235621	1.57112	Adhaeribacter aquaticus	Methylotenera versatilis
	B99_129312	B99_89572	0.130883	0.0121866	0.0491438	0.221991	0.355807	0.14799	107994	B16S_90_62_96_4308_97_5243_98_6660_99_129312	B16S_90_235_96_488_97_553_98_797_99_89572	1.56139	Prevotella salivae	Fusobacterium nucleatum
	B99_147298	B99_81618	0.0967673	0.0277313	0.0579626	0.168105	0.280296	0.120792	1351773	B16S_90_86_96_26257_97_38679_98_49225_99_147298	B16S_90_26628_96_7632_97_9122_98_11170_99_81618	1.6134	Adhaeribacter aerolatus	Deinococcus misasensis
	B99_47112	B99_236103	0.0889063	0.0339579	0.071474	0.101507	0.115143	0.0837995	31291	B16S_90_16_96_2605_97_3135_98_3870_99_47112	B16S_90_173_96_93056_97_119075_98_159057_99_236103	1.58873	Oxalobacter formigenes	Alistipes finegoldii
	B99_21402	B99_134631	0.0787012	0.00884654	0.0386529	0.129408	0.228894	0.0922131	1153492	B16S_90_26_96_359_97_397_98_447_99_21402	B16S_90_613_96_4978_97_6039_98_7608_99_134631	1.6062	Novosphingobium rosa	Chitinophaga arvensicola
	B99_215508	B99_8181	0.101446	0.0126725	0.0560928	0.13996	0.182366	0.0990606	242106	B16S_90_577_96_3561_97_4331_98_145958_99_215508	B16S_90_99_96_395_97_441_98_4946_99_8181	1.59569	Nitrosomonas sp. Is79A3	Flavobacterium filum
	B99_7539	B99_153392	0.0676762	0.0071206	0.0250864	0.132278	0.236794	0.0880435	32697	B16S_90_170_96_3662_97_4441_98_5587_99_7539	B16S_90_155_96_288_97_313_98_106126_99_153392	1.58596	Psychroserpens damuponensis	Alteromonas macleodii
	B99_205935	B99_172759	0.0855235	0.0102216	0.0396141	0.163614	0.270937	0.108034	5932263	B16S_90_1316_96_3909_97_40979_98_98588_99_205935	B16S_90_30877_96_33217_97_89948_98_118610_99_172759	1.58207	Steroidobacter denitrificans	Siphonobacter aquaeclarae
	B99_23127	B99_54019	0.0734805	0.0233987	0.0534661	0.101187	0.303531	0.101212	4131966	B16S_90_502_96_12001_97_14396_98_17617_99_23127	B16S_90_25885_96_11912_97_14285_98_17472_99_54019	1.60394	[Eubacterium] hallii	Prevotella ruminicola
	B99_89118	B99_111102	0.0748474	0.0131745	0.0436117	0.118571	0.215845	0.0889515	64444	B16S_90_6_96_92_97_8258_98_10154_99_89118	B16S_90_7766_96_48120_97_60433_98_78397_99_111102	1.60371	Mycoplana ramosa	Niabella ginsengisoli
	B99_7304	B99_244492	0.145121	0.0137479	0.0789469	0.217677	0.310505	0.151459	286592	B16S_90_166_96_3544_97_4312_98_5421_99_7304	B16S_90_707_96_19662_97_23957_98_71575_99_244492	1.59496	Microcoleus sp. PCC 7113	Solirubrobacter soli
	B99_170195	B99_42697	0.0864879	0.0106397	0.0485253	0.126445	0.214376	0.0940578	206143	B16S_90_27647_96_69816_97_88757_98_116947_99_170195	B16S_90_312_96_10880_97_14700_98_17998_99_42697	1.60293	Sulfuritalea hydrogenivorans	Lacibacter cauensis
	B99_144208	B99_129745	0.102415	0.0142533	0.0559414	0.154158	0.247403	0.111547	149573	B16S_90_1192_96_41326_97_51724_98_100182_99_144208	B16S_90_729_96_3817_97_4636_98_90665_99_129745	1.58968	Rhodococcus hoagii	Opitutus terrae
	B99_92179	B99_98916	0.0958713	0.0125244	0.0414096	0.179876	0.27498	0.11613	134256	B16S_90_307_96_8802_97_26958_98_65896_99_92179	B16S_90_729_96_6746_97_8081_98_9960_99_98916	1.60026	Clostridium aminobutyricum	Opitutus terrae
	B99_65156	B99_160585	0.100713	0.00606904	0.0383694	0.188815	0.315346	0.123309	65454	B16S_90_24_96_1306_97_17191_98_21122_99_65156	B16S_90_235_96_488_97_25139_98_110806_99_160585	1.59646	Aggregatibacter aphrophilus	Fusobacterium nucleatum
	B99_4491	B99_122684	0.0701378	0.00617393	0.0312795	0.121626	0.208456	0.0837577	45133	B16S_90_25_96_1554_97_1836_98_3407_99_4491	B16S_90_170_96_3662_97_4441_98_5587_99_122684	1.60317	Octadecabacter temperatus	Psychroserpens damuponensis
	B99_49165	B99_93789	0.07953	0.0127053	0.0444234	0.123628	0.211244	0.0905962	164291	B16S_90_129_96_2861_97_3464_98_36387_99_49165	B16S_90_484_96_3567_97_7810_98_9634_99_93789	1.59998	Rhodoplanes piscinae	Hymenobacter roseosalivarius
	B99_102200	B99_177253	0.109449	0.0235599	0.0656569	0.158852	0.237487	0.116779	39011	B16S_90_613_96_4183_97_5088_98_6449_99_102200	B16S_90_1316_96_3909_97_4750_98_13520_99_177253	1.62384	Chitinophaga pinensis	Steroidobacter denitrificans
	B99_68398	B99_221112	0.0966714	0.00750534	0.0380609	0.165642	0.268937	0.110542	1367879	B16S_90_9968_96_31431_97_39023_98_49659_99_68398	B16S_90_24_96_33_97_1402_98_1679_99_221112	1.62764	Actinomyces naeslundii	Haemophilus influenzae
	B99_130142	B99_93595	0.139563	0.0218904	0.0714769	0.223681	0.301649	0.149536	42052	B16S_90_1249_96_19825_97_24164_98_30073_99_130142	B16S_90_4301_96_41397_97_51811_98_66825_99_93595	1.62921	Fluviicola taffensis	Flexibacter flexilis
	B99_141480	B99_243982	0.0743044	0.0147813	0.0400136	0.128057	0.239307	0.0927009	17847	B16S_90_484_96_1246_97_1453_98_57540_99_141480	B16S_90_111_96_95737_97_122610_98_163994_99_243982	1.62915	Siccationidurans arizonensis	Aequorivita vladivostokensis
	B99_98916	B99_176192	0.152528	0.0242024	0.0952306	0.200474	0.264992	0.148416	43099	B16S_90_729_96_6746_97_8081_98_9960_99_98916	B16S_90_11_96_22560_97_27659_98_120772_99_176192	1.63556	Opitutus terrae	Agromyces mediolanus
	B99_151934	B99_130128	0.108754	0.0283518	0.073727	0.162069	0.270433	0.123651	64894	B16S_90_99_96_2451_97_3434_98_4872_99_151934	B16S_90_484_96_1246_97_39388_98_90928_99_130128	1.62688	Flavobacterium cauense	Siccationidurans arizonensis
	B99_145696	B99_229236	0.0851905	0.0138863	0.0454416	0.127197	0.20027	0.0922345	220222	B16S_90_971_96_2713_97_3275_98_101194_99_145696	B16S_90_11_96_3613_97_19214_98_154804_99_229236	1.64903	Singulisphaera acidiphila	Ornithinimicrobium pekingense
	B99_51934	B99_228605	0.0809327	0.010819	0.0393724	0.141093	0.215137	0.0944671	20887	B16S_90_75_96_10872_97_13016_98_38314_99_51934	B16S_90_183_96_5097_97_6167_98_154410_99_228605	1.64225	Gemmatimonas aurantiaca	Nubsella zeaxanthinifaciens
	B99_246035	B99_3909	0.0980469	0.00492979	0.0305767	0.178323	0.274048	0.112305	30143641	B16S_90_9731_96_96452_97_123548_98_165280_99_246035	B16S_90_27049_96_2049_97_2449_98_2996_99_3909	1.65302	Arthrobacter sp. ATCC 21022	Verrucomicrobium spinosum
	B99_160880	B99_5331	0.0787661	0.00793493	0.0353052	0.145672	0.23994	0.0964595	567290	B16S_90_312_96_2512_97_79708_98_110957_99_160880	B16S_90_26_96_888_97_1028_98_1204_99_5331	1.63908	Filimonas lacunae	Sphingomonas wittichii
	B99_118180	B99_201524	0.0847898	0.00941374	0.0386869	0.149007	0.248585	0.100662	46000	B16S_90_434_96_4109_97_4989_98_83142_99_118180	B16S_90_525_96_6933_97_13151_98_16103_99_201524	1.62817	Actinomadura rubrobrunea	Candidatus Solibacter usitatus
	B99_164814	B99_5364	0.173647	0.0549395	0.12231	0.227126	0.293074	0.174631	86693	B16S_90_525_96_6933_97_13151_98_107739_99_164814	B16S_90_14_96_456_97_513_98_588_99_5364	1.64371	Candidatus Solibacter usitatus	Amycolatopsis australiensis
	B99_43504	B99_64792	0.0961597	0.00222114	0.0359472	0.142645	0.236003	0.0988933	15064	B16S_90_14_96_2995_97_26005_98_32450_99_43504	B16S_90_120_96_1480_97_1747_98_10666_99_64792	1.63078	Saccharopolyspora taberi	Nostoc sp. ATCC 53789
	B99_155922	B99_168855	0.105056	0.0144369	0.04648	0.186062	0.291751	0.1231	37970	B16S_90_525_96_6933_97_30967_98_60006_99_155922	B16S_90_237_96_804_97_934_98_116086_99_168855	1.63342	Candidatus Solibacter usitatus	Marmoricola scoriae
	B99_114351	B99_7789	0.0810878	0.0132903	0.057451	0.107662	0.146866	0.0824502	196573	B16S_90_1188_96_3500_97_4258_98_5347_99_114351	B16S_90_707_96_2135_97_2552_98_3123_99_7789	1.65303	Haliscomenobacter hydrossis	Conexibacter woesei
	B99_166122	B99_167540	0.0801926	0.00949307	0.0433151	0.127719	0.231018	0.0938509	3157914	B16S_90_27_96_561_97_86846_98_114297_99_166122	B16S_90_249_96_1156_97_1424_98_115220_99_167540	1.62137	Bacteroides vulgatus	Collinsella intestinalis
	B99_24833	B99_204129	0.114139	0.00886833	0.0461731	0.202611	0.338134	0.13492	2707101	B16S_90_62_96_1675_97_1987_98_2419_99_24833	B16S_90_28193_96_81729_97_104326_98_138615_99_204129	1.62544	Prevotella oris	Fusobacterium nucleatum
	B99_148609	B99_108100	0.158135	0.0307422	0.101085	0.214932	0.28855	0.158917	592903	B16S_90_971_96_2713_97_3275_98_4052_99_148609	B16S_90_146_96_3231_97_4062_98_5096_99_108100	1.63809	Singulisphaera acidiphila	Jatrophihabitans endophyticus
	B99_89572	B99_123694	0.0678271	0.0050314	0.0242397	0.165604	0.268431	0.0996804	242642	B16S_90_235_96_488_97_553_98_797_99_89572	B16S_90_24_96_52872_97_66573_98_86720_99_123694	1.64261	Fusobacterium nucleatum	Haemophilus parainfluenzae
	B99_3537	B99_136095	0.0905678	0.00175296	0.0399374	0.149631	0.245133	0.101268	475586	B16S_90_710_96_1858_97_2215_98_2712_99_3537	B16S_90_519_96_57359_97_72501_98_94797_99_136095	1.63345	Halothece sp. PCC 7418	Faecalibacterium prausnitzii
	B99_61796	B99_78964	0.160385	0.0297661	0.103044	0.222549	0.305931	0.164022	1357546	B16S_90_26903_96_119_97_126_98_45083_99_61796	B16S_90_785_96_2108_97_2522_98_32878_99_78964	1.62107	Actinospica robiniae	Schlesneria paludicola
	B99_133578	B99_133369	0.111365	0.0183199	0.0518745	0.193448	0.279439	0.126834	99799	B16S_90_525_96_1865_97_2223_98_10219_99_133578	B16S_90_237_96_12839_97_15437_98_93021_99_133369	1.63857	Candidatus Solibacter usitatus	Nocardioides sp. JS614
	B99_164448	B99_95540	0.196772	0.0478566	0.130169	0.26119	0.340246	0.195728	2915823	B16S_90_613_96_23964_97_29471_98_113227_99_164448	B16S_90_11042_96_42171_97_52817_98_68192_99_95540	1.6433	Parafilimonas terrae	Coraliomargarita akajimensis
	B99_7234	B99_188533	0.0950165	0.00866798	0.0511138	0.124507	0.162443	0.0888168	111328	B16S_90_428_96_989_97_1150_98_1362_99_7234	B16S_90_111_96_196_97_16181_98_19843_99_188533	1.66821	Edaphobacter aggregans	Aequorivita sublithincola
	B99_1294	B99_155621	0.123164	0.0136451	0.0599972	0.193452	0.308103	0.135471	1233798	B16S_90_344_96_761_97_879_98_1019_99_1294	B16S_90_647_96_1651_97_1957_98_2378_99_155621	1.68327	Prevotella loescheii	[Eubacterium] yurii
	B99_218832	B99_93448	0.097999	0.0128376	0.0559444	0.153392	0.247396	0.110599	17638	B16S_90_6_96_1243_97_1449_98_148078_99_218832	B16S_90_251_96_2225_97_23202_98_66740_99_93448	1.67994	Albibacter methylovorans	Spirosoma fluviale
	B99_215073	B99_3063	0.0732811	0.00380403	0.0179788	0.169595	0.325397	0.107791	2157207	B16S_90_25858_96_46_97_80305_98_105334_99_215073	B16S_90_647_96_1651_97_1957_98_2378_99_3063	1.66724	Neisseria meningitidis	[Eubacterium] yurii
	B99_223835	B99_84890	0.102408	0.0237831	0.0572646	0.195294	0.329352	0.133889	14409	B16S_90_525_96_88756_97_113487_98_151286_99_223835	B16S_90_146_96_2787_97_47540_98_61000_99_84890	1.65753	Candidatus Solibacter usitatus	Nakamurella lactea
	B99_118931	B99_13415	0.0870449	0.0149411	0.0507399	0.129625	0.197774	0.0942512	454249	B16S_90_312_96_15709_97_18998_98_23412_99_118931	B16S_90_214_96_4207_97_5114_98_6481_99_13415	1.67801	Parasegetibacter luojiensis	Sulfuritalea hydrogenivorans
	B99_63834	B99_21626	0.0923178	0.0282791	0.0599004	0.133058	0.198953	0.100581	54945	B16S_90_1316_96_3909_97_20943_98_32482_99_63834	B16S_90_1045_96_3925_97_4768_98_16460_99_21626	1.67383	Steroidobacter denitrificans	Runella sp. NBRC 15128
	B99_240732	B99_7366	0.114018	0.0131495	0.0561466	0.192523	0.303681	0.131276	193057	B16S_90_26706_96_253_97_32684_98_105337_99_240732	B16S_90_25858_96_3570_97_4341_98_5460_99_7366	1.69117	Capnocytophaga granulosa	Bergeriella denitrificans
	B99_238327	B99_17369	0.0619032	0.00546342	0.026548	0.117373	0.228385	0.08219	19008	B16S_90_27325_96_93849_97_120117_98_160484_99_238327	B16S_90_235_96_9065_97_10839_98_13241_99_17369	1.66717	Campylobacter concisus	Fusobacterium nucleatum
	B99_51425	B99_6369	0.104772	0.0124702	0.0578164	0.158335	0.245087	0.113389	469746	B16S_90_26706_96_253_97_276_98_6769_99_51425	B16S_90_24_96_33_97_1402_98_4761_99_6369	1.68112	Capnocytophaga gingivalis	Haemophilus influenzae
	B99_6023	B99_4996	0.0750529	0.00149326	0.0134101	0.125409	0.215638	0.0820854	61680888	B16S_90_1045_96_2974_97_3611_98_4501_99_6023	B16S_90_27_96_1109_97_3047_98_3761_99_4996	1.66276	Runella limosa	Bacteroides clarus
	B99_144822	B99_238756	0.0845287	0.0235147	0.0518404	0.128041	0.21878	0.0972746	262495	B16S_90_1316_96_21294_97_26027_98_32483_99_144822	B16S_90_312_96_1356_97_1590_98_1926_99_238756	1.65726	Steroidobacter denitrificans	Terrimonas ferruginea
	B99_59563	B99_70267	0.12909	0.023414	0.0654251	0.193308	0.279408	0.135508	35850	B16S_90_146_96_27747_97_34361_98_43551_99_59563	B16S_90_971_96_13049_97_39992_98_50938_99_70267	1.67644	actinobacterium DSM 46683	Singulisphaera acidiphila
	B99_110309	B99_7083	0.0968668	0.0136789	0.0606505	0.142776	0.237585	0.107723	1045959	B16S_90_294_96_14244_97_60035_98_77865_99_110309	B16S_90_27_96_758_97_880_98_1020_99_7083	1.66817	Parasutterella secunda	Bacteroides reticulotermitis
	B99_215394	B99_51941	0.102421	0.0173879	0.0612888	0.168864	0.290937	0.12242	220959	B16S_90_707_96_19662_97_23957_98_71575_99_215394	B16S_90_48_96_24700_97_30420_98_38320_99_51941	1.65695	Gloeobacter kilaueensis	Legionella feeleii
	B99_133499	B99_105793	0.0709696	0.0102129	0.036013	0.130741	0.235913	0.0913981	1752546	B16S_90_214_96_2917_97_3534_98_93116_99_133499	B16S_90_312_96_6166_97_7405_98_74906_99_105793	1.67756	Sulfuricella denitrificans	Niabella ginsengisoli
	B99_33579	B99_214225	0.0685947	0.00755464	0.0342586	0.119867	0.219673	0.085217	153698	B16S_90_340_96_16934_97_20519_98_25373_99_33579	B16S_90_99_96_4353_97_109078_98_145137_99_214225	1.66421	Idiomarina woesei	Flavobacterium sp. NBRC 101627
	B99_204408	B99_11418	0.0815611	0.0081278	0.03787	0.134994	0.229712	0.0941283	416155	B16S_90_239_96_2374_97_104489_98_138820_99_204408	B16S_90_784_96_2523_97_3031_98_3741_99_11418	1.70392	Desulfotalea psychrophila	Eudoraea adriatica
	B99_180282	B99_91011	0.0978769	0.0144808	0.0534456	0.174065	0.288107	0.120118	212462	B16S_90_613_96_3446_97_55599_98_123314_99_180282	B16S_90_6_96_1662_97_1969_98_3208_99_91011	1.71904	Segetibacter koreensis	Agrobacterium vitis
	B99_225776	B99_160619	0.0682708	0.00775523	0.0360126	0.106992	0.205281	0.0800584	41118	B16S_90_244_96_503_97_571_98_654_99_225776	B16S_90_613_96_3571_97_4342_98_5461_99_160619	1.708	Hydrocarboniphaga effusa	Chitinophaga pinensis
	B99_174501	B99_56296	0.136486	0.00676671	0.0660964	0.196005	0.314378	0.141758	26895	B16S_90_532_96_3562_97_4332_98_5448_99_174501	B16S_90_171_96_835_97_967_98_5220_99_56296	1.71722	Prevotella pallens	Leptotrichia hofstadii
	B99_159812	B99_37587	0.124749	0.0337752	0.0814134	0.168952	0.239992	0.128361	226424	B16S_90_525_96_6933_97_30967_98_110326_99_159812	B16S_90_645_96_3628_97_20934_98_25907_99_37587	1.72305	Candidatus Solibacter usitatus	Glycomyces arizonensis
	B99_7187	B99_37907	0.080425	0.00382609	0.0286475	0.137635	0.215143	0.0899773	486261	B16S_90_372_96_3501_97_4259_98_5348_99_7187	B16S_90_613_96_18830_97_22903_98_28431_99_37907	1.71454	Geitlerinema sp. PCC 7407	Segetibacter koreensis
	B99_107504	B99_12512	0.132132	0.0144135	0.0666284	0.210006	0.330669	0.146352	27213154	B16S_90_647_96_1651_97_1957_98_2378_99_107504	B16S_90_24_96_301_97_330_98_9395_99_12512	1.70385	[Eubacterium] yurii	Haemophilus parainfluenzae
	B99_5509	B99_218460	0.110321	0.018837	0.0594465	0.194523	0.303779	0.131633	18158	B16S_90_99_96_395_97_441_98_4134_99_5509	B16S_90_312_96_700_97_110983_98_147828_99_218460	1.71988	Flavobacterium filum	Niastella koreensis
	B99_239771	B99_199446	0.0719466	0.00312239	0.0301006	0.126587	0.223039	0.0869872	325215	B16S_90_24_96_21141_97_25832_98_32216_99_239771	B16S_90_26706_96_3064_97_3725_98_4652_99_199446	1.70597	Actinobacillus suis	Capnocytophaga sputigena
	B99_47434	B99_167028	0.0695912	0.0101341	0.0332488	0.122878	0.248182	0.0898057	1645377	B16S_90_1115_96_3227_97_3929_98_25975_99_47434	B16S_90_99_96_395_97_4093_98_5133_99_167028	1.69442	Enhydrobacter aerosaccus	Flavobacterium hydatis
	B99_199526	B99_52097	0.0859079	0.0176681	0.0504368	0.130305	0.216627	0.0965582	39307	B16S_90_613_96_1550_97_1831_98_135631_99_199526	B16S_90_0_96_908_97_2746_98_38427_99_52097	1.72088	Chitinophaga jiangningensis	Rhizobacter gummiphilus
	B99_238756	B99_34807	0.0800854	0.018859	0.0452521	0.116327	0.212347	0.089944	35042	B16S_90_312_96_1356_97_1590_98_1926_99_238756	B16S_90_1127_96_3284_97_21191_98_26223_99_34807	1.71824	Terrimonas ferruginea	Desulfovibrio putealis
	B99_124855	B99_188164	0.17162	0.0390781	0.099891	0.243365	0.321004	0.174127	77658	B16S_90_1115_96_3227_97_3929_98_25975_99_124855	B16S_90_613_96_2428_97_2905_98_3579_99_188164	1.69877	Enhydrobacter aerosaccus	Chitinophaga niabensis
	B99_141983	B99_43989	0.100148	0.0173845	0.0565158	0.160904	0.243598	0.113058	11433	B16S_90_48_96_59671_97_75467_98_98758_99_141983	B16S_90_86_96_8567_97_26255_98_32798_99_43989	1.7151	Legionella gresilensis	Adhaeribacter aerolatus
	B99_63798	B99_86647	0.0915071	0.0167505	0.0577905	0.13657	0.239242	0.104007	100213	B16S_90_48_96_29524_97_36626_98_46486_99_63798	B16S_90_86_96_2977_97_3614_98_62141_99_86647	1.70388	Legionella pneumophila	Adhaeribacter aquaticus
	B99_129305	B99_163939	0.134074	0.0327008	0.0869225	0.187636	0.26944	0.140652	391824	B16S_90_705_96_6828_97_8173_98_36365_99_129305	B16S_90_86_96_2977_97_26698_98_112893_99_163939	1.69484	Nitrospira defluvii	Adhaeribacter aquaticus
	B99_240733	B99_85271	0.0602781	0.00760922	0.0326836	0.103769	0.251756	0.0828438	37001	B16S_90_26706_96_2730_97_3294_98_161950_99_240733	B16S_90_24_96_29826_97_37002_98_46984_99_85271	1.73382	Capnocytophaga sp. JCM 8568	Actinobacillus seminis
	B99_216209	B99_35614	0.0632186	0.010828	0.0348174	0.121465	0.241215	0.0870607	74852	B16S_90_312_96_2980_97_3617_98_4508_99_216209	B16S_90_1092_96_3134_97_10720_98_26832_99_35614	1.75836	Niastella populi	Rubellimicrobium mesophilum
	B99_124791	B99_78516	0.143781	0.0397388	0.0992589	0.190017	0.277861	0.148094	41735	B16S_90_22_96_2363_97_2831_98_3484_99_124791	B16S_90_613_96_23964_97_29471_98_37080_99_78516	1.73764	Luteimonas mephitis	Parafilimonas terrae
	B99_233938	B99_67620	0.105695	0.0200463	0.0610744	0.159489	0.263594	0.117952	65639	B16S_90_22933_96_92268_97_118070_98_157682_99_233938	B16S_90_25858_96_46_97_38595_98_49103_99_67620	1.73261	Capnocytophaga cynodegmi	Neisseria elongata
	B99_165711	B99_1239	0.127764	0.00302346	0.031358	0.212652	0.329294	0.136846	19422725	B16S_90_10775_96_68193_97_86654_98_114035_99_165711	B16S_90_270_96_730_97_840_98_970_99_1239	1.75805	Leptotrichia hofstadii	Porphyromonas catoniae
	B99_202775	B99_125247	0.0713407	0.000808544	0.0289414	0.119776	0.218167	0.0825129	60141	B16S_90_7_96_579_97_661_98_137721_99_202775	B16S_90_312_96_10880_97_13026_98_15933_99_125247	1.74547	Sodalis glossinidius	Lacibacter cauensis
	B99_137674	B99_10492	0.0748704	0.00799645	0.0397796	0.124511	0.211071	0.0884495	41408	B16S_90_729_96_6746_97_73298_98_95857_99_137674	B16S_90_183_96_5097_97_6167_98_7744_99_10492	1.75785	Opitutus terrae	Nubsella zeaxanthinifaciens
	B99_167694	B99_31748	0.0882644	0.0189804	0.0575874	0.117436	0.163711	0.0894151	516651	B16S_90_1045_96_35318_97_79646_98_115317_99_167694	B16S_90_1387_96_4124_97_19481_98_24038_99_31748	1.73033	Runella sp. NBRC 15129	Sandaracinus amylolyticus
	B99_1435	B99_215069	0.104808	0.00611032	0.0334933	0.205741	0.343757	0.130855	41289636	B16S_90_171_96_835_97_967_98_1131_99_1435	B16S_90_62_96_95_97_186_98_145679_99_215069	1.73253	Leptotrichia buccalis	Prevotella melaninogenica
	B99_21626	B99_39538	0.0772268	0.0176758	0.0475342	0.11404	0.177822	0.0850154	804113	B16S_90_1045_96_3925_97_4768_98_16460_99_21626	B16S_90_1115_96_3227_97_3929_98_6601_99_39538	1.75786	Runella sp. NBRC 15128	Enhydrobacter aerosaccus
	B99_157163	B99_2677	0.0814397	0.0108657	0.0397703	0.152926	0.273485	0.104606	387296	B16S_90_613_96_11545_97_82601_98_108502_99_157163	B16S_90_99_96_395_97_674_98_773_99_2677	1.76194	Segetibacter aerophilus	Flavobacterium filum
	B99_99544	B99_164814	0.1744	0.0245478	0.112919	0.230961	0.309278	0.172294	79128	B16S_90_524_96_10336_97_12368_98_70830_99_99544	B16S_90_525_96_6933_97_13151_98_107739_99_164814	1.74035	Chryseolinea serpens	Candidatus Solibacter usitatus
	B99_36785	B99_45254	0.0909997	0.00761869	0.0372126	0.16477	0.272264	0.109497	36565	B16S_90_28193_96_18382_97_22325_98_27662_99_36785	B16S_90_26558_96_15920_97_19258_98_33678_99_45254	1.74985	Fusobacterium nucleatum	Treponema medium
	B99_14821	B99_21051	0.166249	0.0129427	0.0715855	0.259337	0.377594	0.174085	27892794	B16S_90_25858_96_46_97_106_98_11251_99_14821	B16S_90_171_96_6332_97_13078_98_16004_99_21051	1.73221	Neisseria meningitidis	Leptotrichia shahii
	B99_62966	B99_12223	0.0716386	0.00947905	0.0398969	0.108228	0.201595	0.0818955	13192	B16S_90_0_96_8158_97_9751_98_45903_99_62966	B16S_90_312_96_6166_97_7405_98_9167_99_12223	1.75827	Inhella inkyongensis	Niabella ginsengisoli
	B99_169200	B99_150721	0.0957919	0.024156	0.0653902	0.132505	0.219952	0.104606	1221540	B16S_90_1115_96_3227_97_3929_98_6601_99_169200	B16S_90_1045_96_35318_97_79646_98_104428_99_150721	1.73653	Enhydrobacter aerosaccus	Runella sp. NBRC 15129
	B99_180282	B99_56443	0.0868902	0.0249804	0.0542637	0.133906	0.209409	0.0986317	99878	B16S_90_613_96_3446_97_55599_98_123314_99_180282	B16S_90_1346_96_26518_97_32769_98_41442_99_56443	1.73919	Segetibacter koreensis	Stella humosa
	B99_192075	B99_230880	0.105627	0.0191701	0.0576197	0.179231	0.272262	0.123057	744196	B16S_90_1249_96_63773_97_80832_98_130785_99_192075	B16S_90_613_96_3446_97_55599_98_155800_99_230880	1.75059	Fluviicola taffensis	Segetibacter koreensis
	B99_96033	B99_192508	0.141826	0.0173597	0.0730523	0.222573	0.352274	0.156539	3166859	B16S_90_171_96_42385_97_53073_98_68526_99_96033	B16S_90_582_96_1454_97_1715_98_2079_99_192508	1.74388	Leptotrichia buccalis	Prevotella pleuritidis
	B99_180282	B99_1046	0.0755635	0.0133489	0.0426539	0.110289	0.200328	0.0848125	289483	B16S_90_613_96_3446_97_55599_98_123314_99_180282	B16S_90_65_96_100_97_107_98_822_99_1046	1.76073	Segetibacter koreensis	Azospirillum lipoferum
	B99_145768	B99_7962	0.119091	0.00662107	0.0538296	0.194704	0.279858	0.128561	48156	B16S_90_86_96_2977_97_26698_98_33401_99_145768	B16S_90_1294_96_3837_97_4660_98_5878_99_7962	1.73027	Adhaeribacter aquaticus	Deinococcus pimensis
	B99_7695	B99_73908	0.0893224	0.0150094	0.0490284	0.146046	0.285935	0.110304	97384	B16S_90_48_96_75_97_78_98_5708_99_7695	B16S_90_86_96_15636_97_18904_98_42702_99_73908	1.73614	Legionella waltersii	Adhaeribacter terreus
	B99_209395	B99_135978	0.0696401	0.0106507	0.037988	0.115199	0.231352	0.0870003	76656	B16S_90_989_96_6640_97_14476_98_17718_99_209395	B16S_90_577_96_3561_97_34093_98_94715_99_135978	1.74716	Dyadobacter koreensis	Nitrosomonas sp. Is79A3
	B99_31615	B99_37907	0.0850217	0.0115679	0.0438517	0.141507	0.227515	0.0982755	273084	B16S_90_244_96_503_97_19406_98_23945_99_31615	B16S_90_613_96_18830_97_22903_98_28431_99_37907	1.7616	Hydrocarboniphaga effusa	Segetibacter koreensis
	B99_34139	B99_91880	0.0611946	0.00943245	0.0329907	0.105061	0.218398	0.0801718	24780	B16S_90_138_96_265_97_288_98_4021_99_34139	B16S_90_484_96_1168_97_3349_98_4156_99_91880	1.76059	Deinococcus aquatilis	Hymenobacter rigui
	B99_13376	B99_21051	0.0666173	0.00236707	0.0255339	0.142052	0.252782	0.0913123	880385	B16S_90_26552_96_900_97_1043_98_1223_99_13376	B16S_90_171_96_6332_97_13078_98_16004_99_21051	1.76362	Campylobacter showae	Leptotrichia shahii
	B99_88377	B99_40765	0.0815076	0.0062025	0.0399543	0.126219	0.185792	0.0868055	919996	B16S_90_312_96_39317_97_49181_98_63264_99_88377	B16S_90_1092_96_20110_97_24511_98_30492_99_40765	1.72908	Hydrobacter penzbergensis	Rubellimicrobium aerolatum
	B99_219089	B99_188351	0.0662883	0.010505	0.0359018	0.119065	0.214579	0.0847054	86046	B16S_90_210_96_8443_97_111299_98_148256_99_219089	B16S_90_613_96_11545_97_46995_98_128477_99_188351	1.7469	Desulfobulbus propionicus	Segetibacter aerophilus
	B99_176895	B99_71415	0.199715	0.0424869	0.128885	0.281531	0.392775	0.207754	43786	B16S_90_20472_96_72208_97_91858_98_121230_99_176895	B16S_90_647_96_1651_97_1957_98_2378_99_71415	1.73996	Prevotella maculosa	[Eubacterium] yurii
	B99_69106	B99_63339	0.187752	0.0408704	0.124098	0.245091	0.315914	0.183812	808381	B16S_90_613_96_31725_97_39390_98_50139_99_69106	B16S_90_676_96_1753_97_2080_98_2542_99_63339	1.7508	Segetibacter aerophilus	Inquilinus limosus
	B99_18294	B99_17735	0.0795276	0.0017768	0.0266503	0.133362	0.237473	0.0911941	52840	B16S_90_206_96_2272_97_2721_98_3347_99_18294	B16S_90_49_96_1057_97_1452_98_4941_99_17735	1.79022	Parabacteroides gordonii	Helicobacter hepaticus
	B99_148609	B99_122236	0.12541	0.0341724	0.0842008	0.176157	0.270436	0.134878	282403	B16S_90_971_96_2713_97_3275_98_4052_99_148609	B16S_90_707_96_16656_97_20186_98_85753_99_122236	1.76724	Singulisphaera acidiphila	Conexibacter woesei
	B99_1755	B99_71420	0.1282	0.00761934	0.0512562	0.205058	0.301911	0.135916	7951518	B16S_90_26552_96_957_97_1113_98_1384_99_1755	B16S_90_26618_96_2946_97_3569_98_51730_99_71420	1.80106	Campylobacter concisus	Alloprevotella tannerae
	B99_157631	B99_22977	0.0984704	0.0188131	0.0615463	0.14495	0.225848	0.107808	85644	B16S_90_386_96_872_97_1010_98_1183_99_157631	B16S_90_613_96_8672_97_14306_98_17501_99_22977	1.80148	Candidatus Koribacter versatilis	Chitinophaga japonensis
	B99_24644	B99_53438	0.169795	0.0354153	0.104746	0.232731	0.308864	0.170161	4774902	B16S_90_613_96_11545_97_15336_98_18778_99_24644	B16S_90_1115_96_3227_97_8426_98_10350_99_53438	1.79626	Segetibacter aerophilus	Enhydrobacter aerosaccus
	B99_179827	B99_145696	0.122798	0.0310586	0.0774074	0.196348	0.283005	0.138798	254529	B16S_90_707_96_14198_97_17082_98_64545_99_179827	B16S_90_971_96_2713_97_3275_98_101194_99_145696	1.7825	Solirubrobacter soli	Singulisphaera acidiphila
	B99_71405	B99_7011	0.127207	0.00840636	0.0580592	0.203528	0.319763	0.139242	42566320	B16S_90_532_96_32648_97_40593_98_51721_99_71405	B16S_90_171_96_835_97_967_98_5220_99_7011	1.78053	Prevotella nigrescens	Leptotrichia hofstadii
	B99_39221	B99_70451	0.0511838	0.00661316	0.0243878	0.113304	0.329264	0.0897647	67094	B16S_90_26552_96_4249_97_5171_98_6562_99_39221	B16S_90_27628_96_2471_97_40082_98_51055_99_70451	1.79211	Campylobacter hyointestinalis	Porphyromonas endodontalis
	B99_205883	B99_51837	0.0878848	0.0281563	0.0583938	0.130201	0.213268	0.0998948	16402	B16S_90_62_96_3824_97_17947_98_22097_99_205883	B16S_90_249_96_2340_97_2805_98_3455_99_51837	1.77209	Prevotella copri	Collinsella aerofaciens
	B99_133855	B99_3537	0.10459	0.00192137	0.0446223	0.16646	0.255124	0.111662	23826271	B16S_90_27_96_1780_97_71457_98_93352_99_133855	B16S_90_710_96_1858_97_2215_98_2712_99_3537	1.78877	Bacteroides eggerthii	Halothece sp. PCC 7418
	B99_150721	B99_113645	0.0851823	0.030935	0.0627505	0.110335	0.154267	0.0882889	75555	B16S_90_1045_96_35318_97_79646_98_104428_99_150721	B16S_90_372_96_3786_97_61739_98_80131_99_113645	1.7874	Runella sp. NBRC 15129	Chamaesiphon minutus
	B99_186095	B99_156546	0.138856	0.0168229	0.0742761	0.216462	0.332205	0.151961	180418	B16S_90_25858_96_46_97_106_98_116_99_186095	B16S_90_171_96_64858_97_82309_98_108117_99_156546	1.7803	Neisseria meningitidis	Leptotrichia shahii
	B99_39961	B99_205883	0.0725955	0.0252572	0.0496466	0.106757	0.186351	0.0844182	34634	B16S_90_249_96_2700_97_3260_98_4033_99_39961	B16S_90_62_96_3824_97_17947_98_22097_99_205883	1.76939	Collinsella tanakaei	Prevotella copri
	B99_8974	B99_25119	0.0896371	0.0139593	0.0475323	0.156586	0.280769	0.111405	15085498	B16S_90_0_96_908_97_2746_98_3380_99_8974	B16S_90_312_96_12969_97_15597_98_19105_99_25119	1.78012	Rhizobacter gummiphilus	Niabella ginsengisoli
	B99_89544	B99_138053	0.0718619	0.0128195	0.0420261	0.111762	0.185165	0.08223	55123	B16S_90_244_96_503_97_49773_98_64073_99_89544	B16S_90_989_96_6640_97_14476_98_17718_99_138053	1.76813	Hydrocarboniphaga effusa	Dyadobacter koreensis
	B99_1686	B99_164448	0.0924359	0.00962445	0.0427048	0.169068	0.279243	0.112619	345839	B16S_90_129_96_966_97_1126_98_1330_99_1686	B16S_90_613_96_23964_97_29471_98_113227_99_164448	1.78604	Chelatococcus sambhunathii	Parafilimonas terrae
	B99_87199	B99_3807	0.0974151	0.0185235	0.0525061	0.154046	0.235589	0.108308	237147	B16S_90_525_96_6933_97_30967_98_60006_99_87199	B16S_90_183_96_2002_97_2388_98_2918_99_3807	1.79436	Candidatus Solibacter usitatus	Pedobacter luteus
	B99_1475	B99_12502	0.0894169	0.00397412	0.0179795	0.188474	0.315468	0.115259	13912	B16S_90_28350_96_858_97_995_98_1167_99_1475	B16S_90_16_96_4439_97_5419_98_6890_99_12502	1.78022	Prevotella veroralis	Lautropia mirabilis
	B99_127050	B99_147341	0.0851453	0.0109091	0.0327745	0.16478	0.296268	0.110062	18780	B16S_90_26618_96_2946_97_3569_98_79548_99_127050	B16S_90_2105_96_55891_97_78037_98_102260_99_147341	1.77829	Alloprevotella tannerae	Aggregatibacter segnis
	B99_11129	B99_208539	0.0777754	0.0205132	0.0509429	0.116195	0.185209	0.087862	226412	B16S_90_251_96_5502_97_6632_98_8273_99_11129	B16S_90_6_96_67_97_2435_98_3241_99_208539	1.786	Spirosoma panaciterrae	Rhizobium etli
	B99_181551	B99_3470	0.0558667	0.00085705	0.0107668	0.133527	0.266783	0.085027	6723477	B16S_90_306_96_2773_97_3348_98_124153_99_181551	B16S_90_399_96_1826_97_2174_98_2662_99_3470	1.77502	Cardiobacterium hominis	Actinomyces georgiae
	B99_8759	B99_1294	0.0584093	0.00184465	0.016195	0.1471	0.265906	0.0901388	9474091	B16S_90_121_96_2479_97_2978_98_3672_99_8759	B16S_90_344_96_761_97_879_98_1019_99_1294	1.79043	Colwellia piezophila	Prevotella loescheii
	B99_77219	B99_239098	0.0724004	0.00654341	0.0350433	0.134507	0.25069	0.0939406	4334054	B16S_90_24_96_330_97_363_98_45279_99_77219	B16S_90_26706_96_3064_97_3725_98_4652_99_239098	1.79803	Pasteurella multocida	Capnocytophaga sputigena
	B99_97564	B99_84369	0.136747	0.0347818	0.0952779	0.191065	0.276915	0.145788	1558346	B16S_90_434_96_1020_97_53804_98_69549_99_97564	B16S_90_9985_96_37848_97_47256_98_60641_99_84369	1.77386	Sphaerimonospora mesophila	Zavarzinella formosa
	B99_105597	B99_129311	0.0703873	0.0107317	0.0362274	0.117153	0.200159	0.0833892	74307	B16S_90_492_96_46021_97_57730_98_74790_99_105597	B16S_90_1249_96_3699_97_4483_98_73349_99_129311	1.79035	Craurococcus roseus	Fluviicola taffensis
	B99_70295	B99_127084	0.0919599	0.0125852	0.0453337	0.163953	0.267765	0.110901	309181	B16S_90_1655_96_5855_97_40005_98_50956_99_70295	B16S_90_613_96_54153_97_68237_98_88979_99_127084	1.77765	Chloracidobacterium thermophilum	Segetibacter aerophilus
	B99_40876	B99_8792	0.0886768	0.00568854	0.0383418	0.143842	0.236108	0.0987973	459149	B16S_90_312_96_700_97_809_98_30566_99_40876	B16S_90_166_96_4196_97_5102_98_6467_99_8792	1.79149	Niastella koreensis	Stanieria cyanosphaera
	B99_58166	B99_4150	0.0975741	0.00348232	0.0275198	0.188842	0.316788	0.119749	11482578	B16S_90_8828_96_27160_97_33623_98_42571_99_58166	B16S_90_255_96_547_97_619_98_3173_99_4150	1.82152	Cardiobacterium hominis	Atopobium rimae
	B99_31748	B99_44756	0.0822588	0.0135285	0.0575415	0.115391	0.18012	0.089842	18854	B16S_90_1387_96_4124_97_19481_98_24038_99_31748	B16S_90_251_96_21752_97_26639_98_33320_99_44756	1.8333	Sandaracinus amylolyticus	Spirosoma linguale
	B99_8103	B99_3032	0.0848108	0.00450139	0.0382514	0.12354	0.204456	0.0886012	899273	B16S_90_34170_96_3896_97_4737_98_5992_99_8103	B16S_90_166_96_1634_97_1936_98_2354_99_3032	1.81926	Prevotella oulorum	Pleurocapsa minor
	B99_31150	B99_230880	0.156729	0.0212774	0.0842249	0.218605	0.293028	0.154582	12574138	B16S_90_1115_96_3227_97_3929_98_12917_99_31150	B16S_90_613_96_3446_97_55599_98_155800_99_230880	1.83616	Enhydrobacter aerosaccus	Segetibacter koreensis
	B99_47892	B99_50154	0.118618	0.0299597	0.0812268	0.160843	0.241837	0.125158	44492	B16S_90_129_96_23040_97_28288_98_35511_99_47892	B16S_90_613_96_23964_97_29471_98_37080_99_50154	1.81745	Rhodoblastus acidophilus	Parafilimonas terrae
	B99_159226	B99_58755	0.150537	0.0571618	0.111305	0.189797	0.263193	0.153246	14240	B16S_90_86_96_2283_97_2734_98_109948_99_159226	B16S_90_1674_96_27436_97_33956_98_43002_99_58755	1.80618	Pontibacter roseus	Gemmata obscuriglobus
	B99_10069	B99_152128	0.0742551	0.0113078	0.0422259	0.122029	0.21807	0.0893628	60580	B16S_90_492_96_2141_97_2561_98_3138_99_10069	B16S_90_484_96_3567_97_7810_98_9634_99_152128	1.81262	Roseomonas rosea	Hymenobacter roseosalivarius
	B99_38101	B99_22232	0.162719	0.0318879	0.0949975	0.232343	0.312604	0.166127	1933074	B16S_90_1115_96_3227_97_8426_98_10350_99_38101	B16S_90_613_96_11545_97_13835_98_16924_99_22232	1.81823	Enhydrobacter aerosaccus	Segetibacter aerophilus
	B99_52585	B99_202354	0.0789429	0.0174855	0.0460276	0.136458	0.226288	0.0964685	329013	B16S_90_120_96_3016_97_3661_98_4563_99_52585	B16S_90_1249_96_19825_97_24164_98_137463_99_202354	1.82529	Trichormus azollae	Fluviicola taffensis
	B99_200042	B99_48272	0.0821806	0.0127692	0.0454017	0.128211	0.19452	0.0907686	35589	B16S_90_484_96_2490_97_2991_98_3688_99_200042	B16S_90_492_96_23168_97_28465_98_35765_99_48272	1.81174	Hymenobacter nivis	Craurococcus roseus
	B99_45253	B99_204497	0.167394	0.0242767	0.0929799	0.248986	0.367364	0.177266	78968	B16S_90_552_96_10277_97_12298_98_33677_99_45253	B16S_90_80_96_81891_97_104530_98_138873_99_204497	1.81817	Treponema maltophilum	Selenomonas sputigena
	B99_44755	B99_6416	0.101778	0.0109441	0.0493059	0.155058	0.228059	0.107186	29489	B16S_90_251_96_21752_97_26639_98_33320_99_44755	B16S_90_129_96_1333_97_1556_98_4792_99_6416	1.80741	Spirosoma escalantus	Microvirga flocculans
	B99_183142	B99_3544	0.0805285	0.0103999	0.0464501	0.12662	0.185764	0.0882949	18744	B16S_90_484_96_74378_97_94674_98_125166_99_183142	B16S_90_244_96_1862_97_2220_98_2719_99_3544	1.80354	Hymenobacter aerophilus	Solimonas soli
	B99_94683	B99_124784	0.158693	0.0400048	0.102189	0.216128	0.286115	0.160512	333125	B16S_90_754_96_15571_97_18830_98_67581_99_94683	B16S_90_312_96_2980_97_3617_98_4508_99_124784	1.82906	Labilithrix luteola	Niastella populi

## Sheet: Supplementary Table 6
Supplementary Table 6: OTU Identifiers of examples used in Fig. 2 and Fig. 5c	Fig 2:
	Taxonomic annotation	OTU Identifier
	Streptococcus sanguinis clade 1	B99_218411
	Streptococcus sanguinis clade 2	B99_119348
	Companilactobacillus crustorum	B99_1867
	SAR324	B99_66797
	Fig 5c:
	Taxonomic annotation	OTU Identifier
	Pseudomonas aeruginosa clade 1	B99_187811
	Pseudomonas aeruginosa clade 2	B99_85939
	Haemophilus influenzae	B99_136748
	Streptococcus pneumoniae	B99_26515

## Sheet: Supplementary Table 7
Supplementary Table 7: Raw values of community conservatism and phylogenetic distance of 25,000 OTU pairs with a genome link. OTUs with their respective genome link are shown on the right side.	short_tax_1	short_tax_2	median	5percentile	25percentile	75percentile	95percentile	mean	nrdist	tax_long_1	tax_long_2	phydist	tax	baseline_val	env	shared_samples	seqid	delta_genenumber	phydist_bin			OTU_ID	Genome
	B99_5364	B99_221735	0.172915	0.0368235	0.11705	0.228069	0.29682	0.171499	19916	B16S_90_14_96_456_97_513_98_588_99_5364	B16S_90_14_96_456_97_513_98_588_99_221735	0.02642	4	0.056691	1	0.0208333	0.945803	808	Bin 1			B99_0	GCA_000807215.1
	B99_1603	B99_2554	0.146861	0.0209571	0.0884473	0.214955	0.326038	0.157592	52466466	B16S_90_20_96_926_97_1074_98_1263_99_1603	B16S_90_20_96_926_97_1074_98_1994_99_2554	0.03056	3	0.0425922	1	0.109301	0.960771	882	Bin 1			B99_1	GCA_000373865.1
	B99_2173	B99_8496	0.0777725	0.00524678	0.0320533	0.128664	0.215344	0.0884616	322586438	B16S_90_249_96_1156_97_1424_98_1705_99_2173	B16S_90_249_96_1156_97_1424_98_6261_99_8496	0.02197	4	0.0425922	1	0.0720372	0.936605	545	Bin 1			B99_3	GCA_000011505.1
	B99_5385	B99_8831	0.0642496	0.00556924	0.0303739	0.110673	0.195389	0.0776663	1583882	B16S_90_25_96_2708_97_3269_98_4043_99_5385	B16S_90_25_96_2708_97_3269_98_6499_99_8831	0.03043	4	0.0270578	1	0.061641	0.898098	159	Bin 1			B99_4	GCA_000006885.1
	B99_2400	B99_475	0.0255548	0.00173846	0.0105178	0.0542826	0.141508	0.0432281	11097	B16S_90_85_96_136_97_144_98_399_99_2400	B16S_90_85_96_136_97_144_98_399_99_475	0.00543	4	0.0425922	1	0.0696517	0.980185	186	Bin 1			B99_5	GCA_000230915.2
	B99_29415	B99_4384	0.145455	0.0114602	0.068781	0.221147	0.302346	0.148764	635605	B16S_90_25865_96_152_97_18102_98_22304_99_29415	B16S_90_25865_96_152_97_164_98_184_99_4384	0.0267	4	0.0404684	1	0.173333	0.953136	686	Bin 1			B99_6	GCA_000233975.2
	B99_4	B99_541	0.0505266	0.00137306	0.0151411	0.133164	0.290844	0.0884212	12581735	B16S_90_4_96_4_97_4_98_4_99_4	B16S_90_4_96_4_97_4_98_4_99_541	0.03186	2	0.0425922	1	0.00239982	0.974917	208	Bin 1			B99_7	GCA_000499645.1
	B99_1378	B99_2460	0.0194351	0.000649746	0.00759143	0.0455416	0.118024	0.0341426	60370	B16S_90_6_96_271_97_730_98_842_99_1378	B16S_90_6_96_271_97_730_98_1923_99_2460	0.02639	4	0.056691	1	0.00601202	0.94863	1074	Bin 1			B99_8	GCA_000006925.2
	B99_91	B99_668	0.0209246	0	0.00593776	0.0491163	0.132369	0.0371219	464845	B16S_90_7_96_7_97_7_98_84_99_91	B16S_90_7_96_7_97_7_98_20_99_668	0.03122	3	0.0425922	1	0.0285505	0.980027	501	Bin 1			B99_9	GCA_000006945.2
	B99_623	B99_3636	0.0186134	0.00186802	0.00628707	0.0620863	0.158907	0.0431556	4440548	B16S_90_183_96_354_97_449_98_512_99_623	B16S_90_183_96_354_97_449_98_512_99_3636	0.0237	4	0.0425922	1	0.0591276	0.910399	256	Bin 1			B99_10	GCA_000016305.1
	B99_9226	B99_2201	0.147459	0.0616154	0.109619	0.186013	0.24393	0.149329	4538606	B16S_90_20_96_1230_97_1436_98_1722_99_9226	B16S_90_20_96_1230_97_1436_98_1722_99_2201	0.02333	3	0.0425922	1	0.0764677	0.983756	614	Bin 1			B99_11	GCA_000026725.1
	B99_2073	B99_5781	0.0792926	0.0058655	0.033894	0.146711	0.249022	0.0974686	269210	B16S_90_14_96_266_97_307_98_561_99_2073	B16S_90_14_96_266_97_3472_98_4324_99_5781	0.03281	4	0.056691	1	0.0168453	0.94501	1166	Bin 1			B99_12	GCA_000193515.2
	B99_9456	B99_3152	0.0278111	0.000802803	0.00657346	0.0796457	0.213843	0.0576566	7762852	B16S_90_14_96_150_97_162_98_181_99_9456	B16S_90_14_96_150_97_2010_98_2445_99_3152	0.03161	4	0.0425922	1	0.0430198	0.87751	277	Bin 1			B99_14	GCA_000011865.1
	B99_5627	B99_3292	0.0137128	0	0.00175942	0.0740368	0.387812	0.0737836	24753	B16S_90_63_96_1065_97_1237_98_2544_99_5627	B16S_90_63_96_1065_97_1237_98_2544_99_3292	0.00629		0.00857997	0	0.031339	0.945997	232	Bin 1			B99_15	GCA_000177735.1
	B99_5975	B99_35173	0.189543	0.0348857	0.131172	0.254836	0.32622	0.189187	357024	B16S_90_26552_96_654_97_1705_98_4463_99_5975	B16S_90_26552_96_654_97_1705_98_4463_99_35173	0.03023		0.0425922	1	0.180261	0.949522	301	Bin 1			B99_16	GCA_000155835.1
	B99_95	B99_956	0.0258597	0.0014679	0.00950571	0.0600165	0.155733	0.0456583	9568276	B16S_90_18_96_76_97_79_98_87_99_95	B16S_90_18_96_76_97_79_98_87_99_956	0.02276	4	0.0270578	1	0.224454	0.948426	3332	Bin 1			B99_17	GCA_000175615.1
	B99_6471	B99_1751	0.082402	0.00657565	0.0322529	0.173734	0.29136	0.110812	11429998	B16S_90_235_96_488_97_553_98_4832_99_6471	B16S_90_235_96_488_97_553_98_797_99_1751	0.03417	4	0.0425922	1	0.0805923	0.920108	40	Bin 1			B99_20	GCA_000236965.2
	B99_297	B99_247	0.0705194	0	0.0193084	0.174063	0.359165	0.11342	2474450	B16S_90_24_96_33_97_34_98_37_99_297	B16S_90_24_96_33_97_34_98_37_99_247	0.01922	3	0.0425922	1	0.0777664	0.936239	92	Bin 1			B99_21	GCA_000277565.1
	B99_486	B99_3923	0.103414	0.0105834	0.0566909	0.163234	0.265737	0.116715	1705758252	B16S_90_139_96_331_97_364_98_408_99_486	B16S_90_139_96_331_97_2458_98_3007_99_3923	0.03385	2	0.0425922	1	0.0344754	0.888815	1893	Bin 1			B99_22	GCA_000208825.1
	B99_2529	B99_5554	0.112741	0	0.0411157	0.215962	0.354051	0.137567	3619	B16S_90_56_96_87_97_91_98_1389_99_2529	B16S_90_56_96_87_97_91_98_1389_99_5554	0.01921		0.0425922	1	0.0973451	0.919079	63	Bin 1			B99_23	GCA_000007265.1
	B99_16985	B99_24550	0.0310543	0.00149835	0.0122265	0.064028	0.141513	0.0467642	59890	B16S_90_68_96_3072_97_10593_98_12945_99_16985	B16S_90_68_96_3072_97_10593_98_12945_99_24550	0.01476	4	0.056691	1	0.0740132	0.967224	193	Bin 1			B99_24	GCA_000165925.1
	B99_1575	B99_4794	0.146724	0.0240515	0.0824072	0.221422	0.311283	0.155062	11097266	B16S_90_368_96_821_97_1057_98_1242_99_1575	B16S_90_368_96_821_97_1057_98_3618_99_4794	0.03283		0.056691	1	0.020648	0.959344	290	Bin 1			B99_25	GCA_000011545.1
	B99_256	B99_226641	0.0355322	0.00375233	0.0160857	0.0680977	0.138498	0.0487876	71538	B16S_90_29_96_66_97_97_98_219_99_256	B16S_90_29_96_89817_97_114846_98_153151_99_226641	0.034	4	0.0425922	1	0.00346535	0.924983	1792	Bin 1			B99_26	GCA_000148025.1
	B99_3725	B99_6193	0.100989	0.00962724	0.0445228	0.170857	0.270684	0.115021	18980780	B16S_90_3_96_1957_97_2333_98_2856_99_3725	B16S_90_3_96_1957_97_2333_98_2856_99_6193	0.01094		0.056691	1	0.173053	0.944973	193	Bin 1			B99_27	GCA_000147475.1
	B99_2785	B99_2251	0.0544285	0.0088372	0.0275085	0.0988236	0.239688	0.0765974	50108	B16S_90_514_96_1260_97_1471_98_2170_99_2785	B16S_90_514_96_1260_97_1471_98_1763_99_2251	0.02653	4	0.0404684	1	0.0334302	0.937208	1018	Bin 1			B99_28	GCA_000021605.1
	B99_6109	B99_1054	0.0733651	0.00873931	0.0387124	0.1323	0.226245	0.0917906	149543	B16S_90_14_96_93_97_98_98_828_99_6109	B16S_90_14_96_93_97_98_98_828_99_1054	0.01065		0.056691	1	0.105853	0.974949	158	Bin 1			B99_29	GCA_000011625.1
	B99_7642	B99_1292	0.0648992	0.00916761	0.0355999	0.101395	0.162261	0.072807	2756	B16S_90_48_96_75_97_650_98_744_99_7642	B16S_90_48_96_75_97_650_98_1017_99_1292	0.03464	1	0.056691	1	0	0.923232	396	Bin 1			B99_31	GCA_000686105.1
	B99_1618	B99_48391	0.0866694	0.00430194	0.0370962	0.153227	0.281959	0.106899	2673246	B16S_90_14_96_432_97_483_98_1273_99_1618	B16S_90_14_96_432_97_483_98_1273_99_48391	0.01032	5	0.0425922	1	0.0261567	0.991803	176	Bin 1			B99_34	GCA_000237025.2
	B99_22	B99_6809	0.0332912	0.0030632	0.015198	0.0606971	0.127283	0.045351	1039742	B16S_90_15_96_18_97_18_98_21_99_22	B16S_90_15_96_18_97_18_98_21_99_6809	0.01566	4	0.0425922	1	0.0323232	0.971821	250	Bin 1			B99_35	GCA_001721185.1
	B99_59347	B99_2440	0.119149	0.00401651	0.0707663	0.192659	0.281375	0.130667	14581	B16S_90_434_96_1350_97_1580_98_43402_99_59347	B16S_90_434_96_1350_97_1580_98_1909_99_2440	0.03627	3	0.056691	1	0.0244898	0.970974	700	Bin 1			B99_36	GCA_000024485.1
	B99_2504	B99_8489	0.0442587	0.00119072	0.0130332	0.104613	0.252028	0.0744309	4730350	B16S_90_63_96_1370_97_1613_98_1955_99_2504	B16S_90_63_96_1370_97_1613_98_6256_99_8489	0.03546		0.0425922	1	0.0580388	0.926658	12	Bin 1			B99_37	GCA_000214615.2
	B99_5803	B99_55355	0.0590117	0.00679426	0.0313495	0.0952954	0.16435	0.068752	60189996	B16S_90_0_96_2878_97_3484_98_4339_99_5803	B16S_90_0_96_2878_97_3484_98_40715_99_55355	0.02615	2	0.0340302	1	0.0452825	0.953228	134	Bin 1			B99_38	GCA_000026585.1
	B99_9061	B99_9316	0.0490381	0.00554389	0.0198349	0.136605	0.31643	0.093319	195395970	B16S_90_62_96_4308_97_5243_98_6660_99_9061	B16S_90_62_96_4308_97_5243_98_6660_99_9316	0.01126		0.0425922	1	0.0580373	0.898438	76	Bin 1			B99_39	GCA_000016465.1
	B99_6500	B99_4375	0.0594152	0.0077808	0.0310911	0.106253	0.197522	0.0760062	1725403	B16S_90_0_96_297_97_2572_98_4856_99_6500	B16S_90_0_96_297_97_2572_98_3152_99_4375	0.02862		0.00815632	0	0.0575589	0.953351	1451	Bin 1			B99_40	GCA_000203895.1
	B99_48326	B99_62954	0.0302495	0.00522838	0.0167014	0.0533791	0.136249	0.0432735	4146	B16S_90_26_96_2112_97_28499_98_35804_99_48326	B16S_90_26_96_2112_97_28499_98_35804_99_62954	0.01558	5	0.0270578	1	0.023622	0.96587	577	Bin 1			B99_41	GCA_000147835.3
	B99_3068	B99_4858	0.0477018	0.00643874	0.0240814	0.0833018	0.156509	0.0605401	270391	B16S_90_113_96_838_97_1643_98_2382_99_3068	B16S_90_113_96_838_97_1961_98_3664_99_4858	0.02703	4	0.00857997	0	0.00131176	0.931757	129	Bin 1			B99_42	GCA_000007465.2
	B99_209	B99_9456	0.0796859	0.00342562	0.032006	0.152351	0.308073	0.10722	45321015	B16S_90_14_96_150_97_162_98_181_99_209	B16S_90_14_96_150_97_162_98_181_99_9456	0.01716	5	0.0425922	1	0.190667	0.905699	56	Bin 1			B99_43	GCA_000009925.1
	B99_484	B99_2720	0.0663758	0.00512737	0.0280977	0.136412	0.250043	0.090717	95971516	B16S_90_129_96_329_97_362_98_406_99_484	B16S_90_129_96_329_97_362_98_2125_99_2720	0.02521	3	0.056691	1	0.0651586	0.963194	2784	Bin 1			B99_44	GCA_000160595.1
	B99_7150	B99_1787	0.0447178	0.00323949	0.0210887	0.0852026	0.195326	0.0636197	4126933	B16S_90_16_96_457_97_515_98_590_99_7150	B16S_90_16_96_457_97_515_98_1316_99_1787	0.03575		0.056691	1	0.0278252	0.949427	698	Bin 1			B99_45	GCA_000026645.1
	B99_4258	B99_39114	0.0759098	0.0188839	0.0549828	0.141508	0.252051	0.103263	28705	B16S_90_434_96_1184_97_1378_98_3247_99_4258	B16S_90_434_96_1184_97_1378_98_13699_99_39114	0.0306	4	0.056691	1	0.00182149	0.941215	1507	Bin 1			B99_49	GCA_000009445.1
	B99_2489	B99_1605	0.0578882	0.00980674	0.0326104	0.101751	0.181571	0.0733451	20244	B16S_90_65_96_100_97_1075_98_1264_99_2489	B16S_90_65_96_100_97_1076_98_1265_99_1605	0.02222	5	0.056691	1	0.0528053	0.968791	144	Bin 1			B99_51	GCA_000022885.2
	B99_9312	B99_4161	0.0227589	8.96843e-05	0.0079592	0.0525762	0.135786	0.0397806	75167591	B16S_90_28_96_38_97_385_98_2509_99_9312	B16S_90_28_96_38_97_39_98_506_99_4161	0.0319		0.0425922	1	0.0542098	0.936961	98	Bin 1			B99_52	GCA_000092325.1
	B99_58567	B99_50658	0.0424119	0	0	0.111752	0.262928	0.0734432	1418245	B16S_90_3_96_14261_97_17177_98_21100_99_58567	B16S_90_3_96_14261_97_17177_98_37424_99_50658	0.02767	3	0.0425922	1	0.00794162	0.972283	192	Bin 1			B99_53	GCA_000014805.1
	B99_6575	B99_2914	0.0341083	0.00306187	0.0140395	0.0731157	0.175376	0.0539093	32571	B16S_90_3_96_1446_97_1706_98_4906_99_6575	B16S_90_3_96_236_97_256_98_288_99_2914	0.02781		0.0425922	1	0.013913	0.921002	427	Bin 1			B99_54	GCA_001192835.1
	B99_202804	B99_127460	0.0596612	0.0288628	0.0442577	0.0694865	0.0900738	0.0580926	36	B16S_90_120_96_28740_97_35625_98_121760_99_202804	B16S_90_120_96_1335_97_14478_98_25451_99_127460	0.02895	4	0.0458016	0	0	0.933607	741	Bin 1			B99_55	GCA_000195575.1
	B99_2529	B99_111	0.0801907	0	0.0225677	0.187188	0.33293	0.115924	884184	B16S_90_56_96_87_97_91_98_1389_99_2529	B16S_90_56_96_87_97_91_98_101_99_111	0.0363	4	0.0425922	1	0.00247663	0.904064	90	Bin 1			B99_56	GCA_000006845.1
	B99_9070	B99_834	0.117049	0.0269372	0.0656741	0.178005	0.273698	0.129389	20747	B16S_90_14_96_456_97_513_98_671_99_9070	B16S_90_14_96_456_97_513_98_671_99_834	0.01065	4	0.056691	1	0.00666667	0.977459	10	Bin 1			B99_57	GCA_000092565.1
	B99_4665	B99_7823	0.0790461	0.00665528	0.0369263	0.164009	0.257507	0.105972	2015	B16S_90_19_96_99_97_105_98_115_99_4665	B16S_90_19_96_99_97_105_98_1022_99_7823	0.03542		0.056691	1	0.00636943	0.966	1425	Bin 1			B99_58	GCA_000069185.1
	B99_7784	B99_9376	0.0641297	0.00260802	0.0230175	0.134725	0.230902	0.0866259	817708	B16S_90_3_96_3762_97_4569_98_5764_99_7784	B16S_90_3_96_3762_97_4569_98_5764_99_9376	0.01723	4	0.056691	1	0.071618	0.971785	416	Bin 1			B99_59	GCA_000007125.1
	B99_3824	B99_295	0.0317261	0.00222947	0.0133186	0.064544	0.144222	0.0474694	3140415	B16S_90_119_96_209_97_226_98_2934_99_3824	B16S_90_119_96_209_97_226_98_253_99_295	0.03185		0.00288409	0	0.063557	0.899181	4	Bin 1			B99_60	GCA_013283035.1
	B99_6517	B99_874	0.0472085	0	0.0157622	0.0955145	0.26454	0.0745931	37494	B16S_90_49_96_1057_97_3399_98_4650_99_6517	B16S_90_49_96_543_97_615_98_704_99_874	0.03161	4	0.0425922	1	0.0175879	0.874554	18	Bin 1			B99_61	GCA_001885615.1
	B99_4816	B99_693	0.0851762	0.0209906	0.0498445	0.177848	0.25956	0.114942	272	B16S_90_14_96_266_97_307_98_3634_99_4816	B16S_90_14_96_266_97_307_98_567_99_693	0.02794	4	0.0458016	0	0	0.945178	602	Bin 1			B99_62	GCA_000164155.2
	B99_48829	B99_31177	0.145418	0.0197244	0.0646663	0.207913	0.283928	0.142724	261278	B16S_90_11_96_1059_97_28761_98_36149_99_48829	B16S_90_11_96_1059_97_19175_98_23624_99_31177	0.03368	3	0.056691	1	0.0188324	0.947403	311	Bin 1			B99_63	GCA_000812805.1
	B99_59593	B99_14817	0.0821479	0.012615	0.0419839	0.134959	0.242695	0.0976647	35288922	B16S_90_22_96_294_97_9189_98_11249_99_59593	B16S_90_22_96_294_97_9189_98_11249_99_14817	0.02006	4	0.056691	1	0.0230965	0.964596	527	Bin 1			B99_64	GCA_000091125.1
	B99_4862	B99_5986	0.0440854	0.00370553	0.0129158	0.092378	0.164467	0.0596522	54258	B16S_90_3_96_2475_97_2973_98_3667_99_4862	B16S_90_3_96_2475_97_2973_98_4472_99_5986	0.02928		0.0425922	1	0.0788288	0.89313	461	Bin 1			B99_65	GCA_000092365.1
	B99_6416	B99_9081	0.169675	0.0140541	0.0663997	0.23001	0.289403	0.154659	59988	B16S_90_129_96_1333_97_1556_98_4792_99_6416	B16S_90_129_96_1333_97_1556_98_4792_99_9081	0.0329	4	0.056691	1	0.0254902	0.943711	6002	Bin 1			B99_67	GCA_000010125.1
	B99_5320	B99_39832	0.0364442	0.00355308	0.0170073	0.0654465	0.130088	0.0474125	404234	B16S_90_0_96_1940_97_3237_98_4000_99_5320	B16S_90_0_96_3685_97_5772_98_29771_99_39832	0.03371		0.00857997	0	0.00270758	0.926121	1938	Bin 1			B99_68	GCA_000009125.1
	B99_186828	B99_89176	0.0788112	0.0198202	0.046749	0.12219	0.203547	0.0913289	15359	B16S_90_492_96_6457_97_7747_98_20996_99_186828	B16S_90_492_96_6457_97_7747_98_20996_99_89176	0.03556	4	0.056691	1	0.0138889	0.953601	536	Bin 1			B99_69	GCA_000014285.2
	B99_4117	B99_4167	0.0282743	0.00286095	0.0116531	0.0648573	0.160412	0.0476759	4381173	B16S_90_6_96_2149_97_2570_98_3149_99_4117	B16S_90_6_96_2149_97_2570_98_3149_99_4167	0.02015	4	0.056691	1	0.0576307	0.972803	623	Bin 1			B99_70	GCA_000211415.1
	B99_5987	B99_7884	0.052864	0.00334718	0.0248834	0.0983325	0.232629	0.0762894	783615	B16S_90_26_96_391_97_433_98_4473_99_5987	B16S_90_26_96_391_97_433_98_4473_99_7884	0.01269	4	0.0425922	1	0.0343777	0.919573	160	Bin 1			B99_71	GCA_000152245.2
	B99_1316	B99_3339	0.018986	0.000320878	0.00506976	0.0463684	0.120016	0.0342946	607993	B16S_90_29_96_66_97_69_98_1040_99_1316	B16S_90_29_96_66_97_69_98_159_99_3339	0.02324	4	0.0425922	1	0.0109254	0.94322	102	Bin 1			B99_72	GCA_000243035.1
	B99_123839	B99_200945	0.0822241	0.0086017	0.0411994	0.148784	0.224428	0.0980665	9620	B16S_90_553_96_3448_97_66634_98_86806_99_123839	B16S_90_553_96_3448_97_66634_98_129136_99_200945	0.02207	3	0.00905136	0	0.00995025	0.951171	552	Bin 1			B99_73	GCA_000222485.1
	B99_3778	B99_9102	0.0213652	0.00106669	0.00648983	0.0618454	0.167092	0.0445051	223494	B16S_90_25_96_105_97_112_98_122_99_3778	B16S_90_25_96_105_97_112_98_122_99_9102	0.0156	5	0.0270578	1	0.0349301	0.893878	478	Bin 1			B99_74	GCA_001425485.1
	B99_4260	B99_5651	0.0331278	0.00708304	0.0169691	0.0606074	0.173437	0.0492246	605	B16S_90_85_96_136_97_144_98_162_99_4260	B16S_90_85_96_136_97_144_98_399_99_5651	0.01922	2	0.0425922	1	0.0289855	0.954183	25	Bin 1			B99_75	GCA_000026705.1
	B99_5124	B99_7249	0.0240537	0.00129103	0.00921883	0.0533159	0.157376	0.0439823	104155	B16S_90_119_96_209_97_3124_98_3858_99_5124	B16S_90_119_96_209_97_226_98_5383_99_7249	0.03391	4	0.0270578	1	0.0147059	0.903313	200	Bin 1			B99_76	GCA_000474745.1
	B99_70695	B99_26624	0.0432715	0	0.011832	0.0879574	0.199958	0.0627998	119671	B16S_90_18_96_3747_97_4552_98_49159_99_70695	B16S_90_18_96_3747_97_4552_98_20247_99_26624	0.01419	4	0.0270578	1	0.0711111	0.955882	677	Bin 1			B99_78	GCA_000466965.1
	B99_1664	B99_7352	0.0476014	0.00626987	0.0244292	0.0852265	0.190073	0.0649144	19163895	B16S_90_22_96_954_97_1109_98_1310_99_1664	B16S_90_22_96_954_97_1109_98_5453_99_7352	0.02732		0.056691	1	0.0423811	0.951348	154	Bin 1			B99_79	GCA_001982605.1
	B99_31795	B99_2158	0.171665	0.0305706	0.104558	0.234915	0.315364	0.17142	3872624	B16S_90_368_96_821_97_951_98_6677_99_31795	B16S_90_368_96_821_97_951_98_1111_99_2158	0.03295		0.056691	1	0.022228	0.911937	289	Bin 1			B99_82	GCA_000020265.1
	B99_8379	B99_3926	0.0570103	0.0058874	0.0265452	0.104643	0.218533	0.0771431	13766204	B16S_90_11_96_1381_97_2460_98_6184_99_8379	B16S_90_11_96_1381_97_2460_98_3010_99_3926	0.02244		0.0425922	1	0.0709353	0.914068	72	Bin 1			B99_83	GCA_000027105.1
	B99_1420	B99_1742	0.0347209	0.000714208	0.0110159	0.0752423	0.158999	0.051238	14069963	B16S_90_101_96_177_97_191_98_1118_99_1420	B16S_90_101_96_177_97_191_98_1118_99_1742	0.00883	1	0.0270578	1	0.0654039	0.98815	335	Bin 1			B99_84	GCA_000208635.2
	B99_8379	B99_7713	0.0477303	0.00597709	0.0230522	0.0884357	0.182908	0.0652991	1462495	B16S_90_11_96_1381_97_2460_98_6184_99_8379	B16S_90_11_96_1381_97_1627_98_5721_99_7713	0.03466		0.0425922	1	0.0533124	0.954515	1019	Bin 1			B99_86	GCA_000702985.1
	B99_6	B99_549	0.0441844	0.00140863	0.0167544	0.0900934	0.204709	0.0653885	27704360	B16S_90_6_96_6_97_6_98_6_99_6	B16S_90_6_96_6_97_6_98_6_99_549	0.02091	4	0.0121506	0	0.103884	0.957182	11	Bin 1			B99_87	GCA_000422565.1
	B99_3827	B99_5917	0.0641476	0.00673723	0.0302897	0.117939	0.222845	0.0828977	3003039	B16S_90_427_96_988_97_1149_98_1361_99_3827	B16S_90_427_96_988_97_1149_98_4425_99_5917	0.02213	1	0.056691	1	0.116175	0.972	511	Bin 1			B99_89	GCA_000145275.1
	B99_173558	B99_234975	0.00457954	0.00113644	0.00231669	0.00804175	0.0243632	0.00832424	123	B16S_90_12937_96_70990_97_90266_98_119066_99_173558	B16S_90_12937_96_70990_97_90266_98_119066_99_234975	0.01293	2	0.0425922	1	0.309091	0.983939	1134	Bin 1			B99_90	GCA_000156595.1
	B99_3352	B99_1911	0.026568	0.00125211	0.00940048	0.0709633	0.173782	0.0504393	34639	B16S_90_7_96_1485_97_2112_98_2582_99_3352	B16S_90_7_96_505_97_1137_98_1506_99_1911	0.03061	2	0.0425922	1	0.0143541	0.972222	483	Bin 1			B99_91	GCA_000247895.1
	B99_3883	B99_6848	0.0499465	0.0108307	0.0288468	0.0798256	0.16306	0.063182	4346	B16S_90_113_96_838_97_970_98_2981_99_3883	B16S_90_113_96_838_97_970_98_1478_99_6848	0.02211	4	0.0121506	0	0	0.95069	190	Bin 1			B99_92	GCA_000011925.1
	B99_834	B99_9356	0.118901	0.0242609	0.065946	0.181605	0.274354	0.130002	50317	B16S_90_14_96_456_97_513_98_671_99_834	B16S_90_14_96_456_97_513_98_671_99_9356	0.02788	4	0.056691	1	0	0.949333	429	Bin 1			B99_94	GCA_000092545.1
	B99_9148	B99_73061	0.0411497	0.00166715	0.0171029	0.0714858	0.136672	0.0503355	38934	B16S_90_26565_96_992_97_4703_98_6717_99_9148	B16S_90_26565_96_992_97_4703_98_52883_99_73061	0.03109	5	0.0270578	1	0.0102302	0.926846	18	Bin 1			B99_95	GCA_014646535.1
	B99_4272	B99_8366	0.0557177	0.00424732	0.0184555	0.121218	0.229243	0.0796067	8903255	B16S_90_339_96_1656_97_1963_98_3257_99_4272	B16S_90_339_96_1656_97_1963_98_6172_99_8366	0.03614	4	0.056691	1	0.0111488	0.890766	1825	Bin 1			B99_97	GCA_000011725.1
	B99_9191	B99_209614	0.0721409	0.00444414	0.0316204	0.132499	0.235988	0.0902412	327496	B16S_90_146_96_3351_97_4079_98_5115_99_9191	B16S_90_146_96_3351_97_4079_98_16649_99_209614	0.0335	1	0.056691	1	0.0202643	0.949933	206	Bin 1			B99_98	GCA_000007145.1
	B99_2911	B99_9022	0.0643787	0.00272109	0.0199831	0.133515	0.258063	0.0890952	2124621	B16S_90_155_96_1577_97_1867_98_2258_99_2911	B16S_90_155_96_1577_97_1867_98_4386_99_9022	0.01958	4	0.0270578	1	0.209618	0.940789	314	Bin 1			B99_99	GCA_000016345.1
	B99_57	B99_2125	0.0163252	0.00176463	0.00543175	0.0629006	0.190399	0.0462594	1060933	B16S_90_34_96_47_97_49_98_53_99_57	B16S_90_34_96_47_97_49_98_53_99_2125	0.01213	4	0.00857997	0	0.0239006	0.990753	268	Bin 1			B99_100	GCA_001267405.1
	B99_2003	B99_93315	0.0810557	0.0101404	0.0427002	0.133467	0.233602	0.0962003	4361580	B16S_90_26552_96_900_97_1325_98_1580_99_2003	B16S_90_26552_96_900_97_1325_98_66652_99_93315	0.02331	5	0.0425922	1	0.0133809	0.958831	381	Bin 1			B99_101	GCA_000313935.1
	B99_368	B99_9359	0.0399259	0.00345761	0.0157518	0.0817635	0.165218	0.0562616	99460	B16S_90_7_96_7_97_262_98_294_99_368	B16S_90_7_96_7_97_262_98_294_99_9359	0.01631	4	0.0425922	1	0.010451	0.912	141	Bin 1			B99_107	GCA_000478965.1
	B99_9015	B99_3988	0.138979	0.00882624	0.0658032	0.219759	0.347315	0.151711	16718891	B16S_90_202_96_404_97_2500_98_6630_99_9015	B16S_90_202_96_404_97_2500_98_3058_99_3988	0.03528	4	0.0425922	1	0.0696364	0.982431	52	Bin 1			B99_108	GCA_000478985.1
	B99_4340	B99_22499	0.0617261	0.00675223	0.0314303	0.104668	0.201397	0.0769885	6172354	B16S_90_553_96_2250_97_2690_98_3307_99_4340	B16S_90_553_96_2250_97_2690_98_17128_99_22499	0.02484	2	0.0270578	1	0.300661	0.942667	15	Bin 1			B99_109	GCA_000429285.1
	B99_6809	B99_591	0.0367436	0.00404198	0.016564	0.0636382	0.125178	0.0470211	2062470	B16S_90_15_96_18_97_18_98_21_99_6809	B16S_90_15_96_18_97_18_98_21_99_591	0.02568	4	0.0425922	1	0.030504	0.925445	223	Bin 1			B99_111	GCA_000179735.1
	B99_500	B99_311	0.0531999	0.00195224	0.0170613	0.136531	0.293555	0.0903467	804370873	B16S_90_4_96_4_97_4_98_4_99_500	B16S_90_4_96_4_97_4_98_264_99_311	0.02768	4	0.0425922	1	0.101003	0.890667	81	Bin 1			B99_112	GCA_000167575.1
	B99_2031	B99_7825	0.0497086	0.00243856	0.0217284	0.0966673	0.208154	0.0701209	63838	B16S_90_121_96_490_97_1339_98_1602_99_2031	B16S_90_121_96_490_97_1339_98_5791_99_7825	0.01552	4	0.0270578	1	0.106291	0.974734	169	Bin 1			B99_113	GCA_000307105.1
	B99_6987	B99_97129	0.0474308	0.0046918	0.0172897	0.0953827	0.233161	0.0714845	7542	B16S_90_3_96_324_97_921_98_2144_99_6987	B16S_90_3_96_324_97_921_98_6561_99_97129	0.03502		0.056691	1	0.0229008	0.911954	534	Bin 1			B99_114	GCA_000364165.1
	B99_2077	B99_763	0.0465025	0.00261478	0.0190725	0.108731	0.273678	0.079993	53845859	B16S_90_4_96_4_97_543_98_848_99_2077	B16S_90_4_96_4_97_543_98_619_99_763	0.0279	2	0.0425922	1	0.0152167	0.953917	126	Bin 1			B99_116	GCA_000006965.1
	B99_125	B99_4451	0.0197682	0	0.00267	0.0819377	0.548406	0.0925439	291642909	B16S_90_64_96_98_97_103_98_113_99_125	B16S_90_64_96_98_97_103_98_113_99_4451	0.00932	4	0.0425922	1	0.160656	0.98745	555	Bin 1			B99_117	GCA_000170335.1
	B99_241999	B99_102921	0.035287	0.00539812	0.0173408	0.0634693	0.137381	0.0478746	45049	B16S_90_26664_96_38440_97_48022_98_61696_99_241999	B16S_90_26664_96_38440_97_56416_98_73021_99_102921	0.03572		0.0270578	1	0.0109344	0.90753	91	Bin 1			B99_118	GCA_000012205.1
	B99_5672	B99_5801	0.024122	0	0.00777831	0.0582989	0.14397	0.0422243	21244483	B16S_90_47_96_1419_97_2291_98_2803_99_5672	B16S_90_47_96_1419_97_2291_98_2803_99_5801	0.02055		0.0425922	1	0.0795415	0.963464	837	Bin 1			B99_119	GCA_000500465.1
	B99_402	B99_8871	0.076824	0.0100037	0.0364415	0.146459	0.254473	0.098594	51160	B16S_90_14_96_266_97_307_98_342_99_402	B16S_90_14_96_266_97_732_98_845_99_8871	0.03355	4	0.056691	1	0.00117371	0.931681	254	Bin 1			B99_120	GCA_000241265.2
	B99_4134	B99_3805	0.140636	0.0185931	0.0953734	0.184259	0.248655	0.13858	318455	B16S_90_14_96_465_97_523_98_599_99_4134	B16S_90_14_96_465_97_523_98_599_99_3805	0.01928		0.056691	1	0.0106045	0.895748	560	Bin 1			B99_121	GCA_000245735.2
	B99_723	B99_5364	0.170925	0.0481835	0.115296	0.225866	0.298072	0.171579	820525	B16S_90_14_96_456_97_513_98_588_99_723	B16S_90_14_96_456_97_513_98_588_99_5364	0.0276	4	0.056691	1	0.0085639	0.962391	850	Bin 1			B99_123	GCA_000026505.1
	B99_2220	B99_636	0.130771	0.022701	0.0807724	0.194739	0.299206	0.143118	579176551	B16S_90_206_96_412_97_461_98_524_99_2220	B16S_90_206_96_412_97_461_98_524_99_636	0.00646	5	0.0425922	1	0.206335	0.993051	437	Bin 1			B99_124	GCA_000154205.1
	B99_4538	B99_1564	0.0678083	0.00506977	0.0333051	0.123255	0.236936	0.0878015	3431225	B16S_90_11_96_148_97_160_98_179_99_4538	B16S_90_11_96_148_97_160_98_179_99_1564	0.02733	4	0.00857997	0	0.0915191	0.967528	869	Bin 1			B99_125	GCA_000155915.2
	B99_2699	B99_6552	0.021763	0.00263046	0.00957442	0.0456578	0.112745	0.0348989	331286	B16S_90_8_96_205_97_1738_98_2107_99_2699	B16S_90_8_96_205_97_1738_98_2107_99_6552	0.01467		0.00857997	0	0.0646353	0.988319	11	Bin 1			B99_126	GCA_000286395.1
	B99_100803	B99_9497	0.0343258	0.00168696	0.0133482	0.0704434	0.146802	0.0497373	324175	B16S_90_35_96_51_97_53_98_13249_99_100803	B16S_90_35_96_51_97_53_98_6963_99_9497	0.02032		0.0425922	1	0.0697674	0.954907	531	Bin 1			B99_129	GCA_000009465.1
	B99_7144	B99_7871	0.0966696	0.0102966	0.0579037	0.144906	0.247969	0.108747	6123064	B16S_90_20_96_3481_97_4239_98_5318_99_7144	B16S_90_20_96_3481_97_4239_98_5318_99_7871	0.0157	5	0.0425922	1	0.015505	0.973937	172	Bin 1			B99_130	GCA_000492495.1
	B99_8596	B99_8219	0.0393716	0.00269009	0.0191726	0.0748702	0.154509	0.0541579	782567	B16S_90_496_96_2722_97_3285_98_4066_99_8596	B16S_90_496_96_2722_97_3285_98_4066_99_8219	0.03195	4	0.0270578	1	0.0343886	0.964664	160	Bin 1			B99_131	GCA_000960825.1
	B99_2301	B99_685	0.0253569	0	0.00451701	0.0868469	0.180463	0.0528931	11416	B16S_90_14_96_266_97_1005_98_1801_99_2301	B16S_90_14_96_266_97_307_98_561_99_685	0.03395	4	0.00857997	0	0.00177305	0.911765	239	Bin 1			B99_136	GCA_002019635.1
	B99_6893	B99_5735	0.048216	0.00359178	0.0237397	0.0803265	0.146707	0.0581878	16262	B16S_90_77_96_124_97_131_98_146_99_6893	B16S_90_77_96_124_97_131_98_4294_99_5735	0.03132	3	0.0270578	1	0.0970464	0.954386	340	Bin 1			B99_137	GCA_000152965.1
	B99_61688	B99_8954	0.0276962	0.00236628	0.0104513	0.0594137	0.128828	0.0420776	4428307	B16S_90_1346_96_4264_97_5188_98_6584_99_61688	B16S_90_1346_96_4264_97_5188_98_6584_99_8954	0.02177	3	0.00288409	0	0.0417785	0.911846	498	Bin 1			B99_138	GCA_001310955.1
	B99_5230	B99_4752	0.0592331	0.00576234	0.0241386	0.11917	0.241717	0.0831331	370960	B16S_90_6_96_92_97_206_98_231_99_5230	B16S_90_6_96_92_97_206_98_231_99_4752	0.02916	3	0.056691	1	0.00898693	0.93311	952	Bin 1			B99_139	GCA_001465795.2
	B99_6165	B99_9493	0.0425076	0.00442296	0.0200709	0.0882249	0.177588	0.0613183	5956967	B16S_90_392_96_884_97_1024_98_1200_99_6165	B16S_90_392_96_884_97_1024_98_1200_99_9493	0.01311	5	0.0270578	1	0.130732	0.916379	359	Bin 1			B99_140	GCA_000189535.1
	B99_3269	B99_9240	0.105394	0.00710892	0.0406318	0.187079	0.316278	0.125082	87337287	B16S_90_202_96_404_97_2069_98_2529_99_3269	B16S_90_202_96_404_97_2500_98_3058_99_9240	0.03094	4	0.0425922	1	0.131992	0.983803	10	Bin 1			B99_141	GCA_000011825.1
	B99_2357	B99_67	0.0384035	0.000448734	0.0125228	0.0866167	0.200605	0.0616168	206117371	B16S_90_3_96_3_97_3_98_1845_99_2357	B16S_90_3_96_3_97_3_98_3_99_67	0.03203	4	0.0425922	1	0.0907354	0.973009	171	Bin 1			B99_142	GCA_000195815.1
	B99_5612	B99_1903	0.0943449	0.00321648	0.0376206	0.157618	0.257533	0.106128	10910589939	B16S_90_206_96_1084_97_1259_98_4209_99_5612	B16S_90_206_96_1084_97_1259_98_1500_99_1903	0.02387	4	0.0425922	1	0.167011	0.695996	280	Bin 1			B99_144	GCA_000717745.1
	B99_1527	B99_5629	0.0474754	0.00292055	0.0164299	0.104628	0.20659	0.0693448	90416	B16S_90_26_96_888_97_1028_98_1204_99_1527	B16S_90_26_96_888_97_1028_98_1204_99_5629	0.02151	4	0.056691	1	0.0288684	0.980615	841	Bin 1			B99_145	GCA_000010605.1
	B99_3286	B99_2502	0.0232789	0.00146902	0.0096331	0.0482007	0.135103	0.0380554	48067	B16S_90_7_96_505_97_1137_98_1506_99_3286	B16S_90_7_96_505_97_1137_98_1506_99_2502	0.01922	4	0.0425922	1	0.03125	0.940746	55	Bin 1			B99_146	GCA_000275725.1
	B99_4393	B99_9515	0.0167853	0	0.00506442	0.0453623	0.148232	0.0379211	6218339	B16S_90_63_96_832_97_962_98_3340_99_4393	B16S_90_63_96_832_97_962_98_6975_99_9515	0.0207		0.0425922	1	0.018316	0.924807	1347	Bin 1			B99_147	GCA_000735265.1
	B99_90330	B99_1788	0.0188178	0.00312182	0.0101	0.0392366	0.0936046	0.0304815	29735	B16S_90_49_96_1018_97_1181_98_1411_99_90330	B16S_90_49_96_1018_97_1181_98_1411_99_1788	0.01664	4	0.0425922	1	0.00811359	0.968021	844	Bin 1			B99_148	GCA_000011645.1
	B99_166	B99_179323	0.0399274	0.00139153	0.0153086	0.0790763	0.157706	0.0555125	3572	B16S_90_77_96_124_97_131_98_146_99_166	B16S_90_77_96_124_97_131_98_146_99_179323	0.01943	5	0.0270578	1	0.0169492	0.959759	59	Bin 1			B99_150	GCA_000007025.1
	B99_459	B99_2517	0.029394	0.00303734	0.0111724	0.0727812	0.158165	0.0498847	2705859	B16S_90_20_96_315_97_346_98_384_99_459	B16S_90_20_96_315_97_346_98_1963_99_2517	0.03087	3	0.0425922	1	0.0169753	0.935074	432	Bin 1			B99_151	GCA_000013805.1
	B99_4916	B99_3341	0.032745	0	0.00932034	0.0907879	0.251437	0.067002	682880	B16S_90_63_96_1370_97_1613_98_2574_99_4916	B16S_90_63_96_1370_97_1613_98_2574_99_3341	0.01417	4	0.0425922	1	0.0732072	0.966601	793	Bin 1			B99_152	GCA_000268065.1
	B99_2321	B99_1873	0.0405321	0.00332817	0.0184285	0.0753532	0.179586	0.0578126	144291	B16S_90_113_96_838_97_970_98_1478_99_2321	B16S_90_113_96_838_97_970_98_1478_99_1873	0.02934	4	0.0425922	1	0.0156454	0.931561	224	Bin 1			B99_155	GCA_000230775.2
	B99_67129	B99_2808	0.0346075	0.00307379	0.0131056	0.0721976	0.182622	0.0541903	43023	B16S_90_3_96_30836_97_38289_98_48736_99_67129	B16S_90_3_96_3_97_1808_98_2187_99_2808	0.03305		0.0425922	1	0.0429185	0.873663	140	Bin 1			B99_156	GCA_000010145.1
	B99_4161	B99_616	0.0210896	0	0.00694986	0.0523072	0.146298	0.0403953	78293776	B16S_90_28_96_38_97_39_98_506_99_4161	B16S_90_28_96_38_97_39_98_506_99_616	0.01046		0.0425922	1	0.128801	0.940942	822	Bin 1			B99_158	GCA_001748225.1
	B99_101611	B99_1190	0.14601	0.0244325	0.0936451	0.205414	0.303249	0.153861	24708425	B16S_90_267_96_699_97_808_98_937_99_101611	B16S_90_267_96_699_97_808_98_937_99_1190	0.02071		0.0425922	1	0.0212193	0.961282	66	Bin 1			B99_159	GCA_000241055.1
	B99_34130	B99_27717	0.0324478	0.00360033	0.014975	0.0597782	0.128111	0.0451545	896743	B16S_90_6_96_1014_97_3579_98_21068_99_34130	B16S_90_6_96_1014_97_3579_98_21068_99_27717	0.02418	4	0.00857997	0	0.0573007	0.935286	1283	Bin 1			B99_160	GCA_000504285.1
	B99_148052	B99_108855	0.00861644	0.000270155	0.00297754	0.0195727	0.0611106	0.0167783	1887	B16S_90_26718_96_47271_97_59361_98_76930_99_148052	B16S_90_26718_96_47271_97_59361_98_76930_99_108855	0.0227		0.00815632	0	0.0659341	0.964378	0	Bin 1			B99_161	GCA_001611275.1
	B99_3291	B99_670	0.00886543	0.000625707	0.00292585	0.0237645	0.0906814	0.0218097	254644	B16S_90_26591_96_430_97_481_98_1765_99_3291	B16S_90_26591_96_430_97_481_98_547_99_670	0.03352	4	0.00905136	0	0.00510915	0.898125	58	Bin 1			B99_162	GCA_000695095.2
	B99_9240	B99_5412	0.137397	0.014444	0.0730974	0.20771	0.322689	0.147653	29264224	B16S_90_202_96_404_97_2500_98_3058_99_9240	B16S_90_202_96_404_97_2069_98_2529_99_5412	0.02219	4	0.0425922	1	0.157267	0.990839	29	Bin 1			B99_163	GCA_001637335.1
	B99_26515	B99_258	0.0886451	0.00477803	0.027763	0.201007	0.357424	0.125957	3178924	B16S_90_4_96_4_97_4_98_4_99_26515	B16S_90_4_96_4_97_4_98_4_99_258	0.02922	4	0.0425922	1	0.00616616	0.992679	195	Bin 1			B99_164	GCA_000264415.1
	B99_1292	B99_932	0.0611919	0.00603382	0.0284204	0.109351	0.230196	0.0800284	507804	B16S_90_48_96_75_97_650_98_1017_99_1292	B16S_90_48_96_75_97_650_98_744_99_932	0.01927	1	0.056691	1	0.00909467	0.972391	305	Bin 1			B99_166	GCA_900168045.1
	B99_4500	B99_109928	0.127283	0.0154891	0.0669836	0.195274	0.274347	0.134316	1841209	B16S_90_146_96_2316_97_2776_98_3416_99_4500	B16S_90_146_96_2316_97_3621_98_77628_99_109928	0.02777	4	0.056691	1	0.093902	0.94904	305	Bin 1			B99_169	GCA_001676615.1
	B99_4414	B99_52	0.0711471	0.00157219	0.0214214	0.138172	0.245956	0.0908454	6223079783	B16S_90_31_96_43_97_45_98_3350_99_4414	B16S_90_31_96_43_97_45_98_49_99_52	0.02475	2	0.0425922	1	0.274831	0.956969	113	Bin 1			B99_170	GCA_000014025.1
	B99_2301	B99_4757	0.0473054	0.00365066	0.0143576	0.106413	0.178496	0.0663846	458	B16S_90_14_96_266_97_1005_98_1801_99_2301	B16S_90_14_96_266_97_307_98_561_99_4757	0.03461	4	0.00857997	0	0	0.929107	871	Bin 1			B99_171	GCA_000156355.1
	B99_7715	B99_2073	0.0733631	0.00479194	0.0302234	0.140552	0.242313	0.0924792	11822	B16S_90_14_96_266_97_1005_98_1801_99_7715	B16S_90_14_96_266_97_307_98_561_99_2073	0.02699	4	0.0458016	0	0.00183993	0.972708	1198	Bin 1			B99_172	GCA_000160495.1
	B99_6487	B99_5741	0.0335237	0.00363101	0.0147822	0.118534	0.247515	0.0736382	1890	B16S_90_14_96_266_97_3870_98_4845_99_6487	B16S_90_14_96_266_97_307_98_342_99_5741	0.03154	4	0.056691	1	0	0.970745	230	Bin 1			B99_173	GCA_000024265.1
	B99_4125	B99_7509	0.0413438	0.0019596	0.0181971	0.0751505	0.175355	0.0572136	3793717	B16S_90_16_96_457_97_515_98_590_99_4125	B16S_90_16_96_457_97_515_98_5567_99_7509	0.02978		0.00857997	0	0.0290285	0.932569	2133	Bin 1			B99_174	GCA_000021985.1
	B99_6422	B99_614	0.0514039	0.00309938	0.0233322	0.09514	0.185964	0.0675706	1322856	B16S_90_25_96_398_97_442_98_4797_99_6422	B16S_90_25_96_398_97_442_98_504_99_614	0.03274	3	0.0270578	1	0.0396201	0.948158	1241	Bin 1			B99_175	GCA_000226415.1
	B99_21147	B99_6850	0.0227294	0.000905822	0.00621336	0.0669431	0.187457	0.0490474	16696639	B16S_90_18_96_353_97_391_98_8565_99_21147	B16S_90_18_96_353_97_391_98_5099_99_6850	0.02157	4	0.0270578	1	0.213873	0.959973	286	Bin 1			B99_176	GCA_000238355.2
	B99_31505	B99_299	0.0332751	0.00407472	0.0143523	0.0659129	0.134467	0.0469893	34105	B16S_90_29_96_66_97_97_98_219_99_31505	B16S_90_29_96_66_97_97_98_219_99_299	0.02624	4	0.0404684	1	0.0107817	0.847742	826	Bin 1			B99_178	GCA_000368485.1
	B99_299	B99_31505	0.0332751	0.00407472	0.0143523	0.0659129	0.134467	0.0469893	34105	B16S_90_29_96_66_97_97_98_219_99_299	B16S_90_29_96_66_97_97_98_219_99_31505	0.02624	4	0.0404684	1	0.0107817	0.847742	826	Bin 1			B99_179	GCA_000248295.2
	B99_29415	B99_212	0.0901334	0.00582159	0.0350834	0.158135	0.261033	0.105253	2995509	B16S_90_25865_96_152_97_18102_98_22304_99_29415	B16S_90_25865_96_152_97_164_98_184_99_212	0.02657	4	0.0458016	0	0.0547545	0.919333	262	Bin 1			B99_180	GCA_000009225.1
	B99_65	B99_55787	0.0271299	0.00300133	0.0112508	0.0567363	0.11439	0.0396368	67888	B16S_90_36_96_53_97_56_98_61_99_65	B16S_90_36_96_53_97_32436_98_41005_99_55787	0.02799	4	0.0425922	1	0.00264061	0.863995	84	Bin 1			B99_181	GCA_000013785.1
	B99_2818	B99_4125	0.037612	0.00164955	0.0149613	0.077695	0.193315	0.0584387	9354453	B16S_90_16_96_457_97_515_98_1316_99_2818	B16S_90_16_96_457_97_515_98_590_99_4125	0.03614		0.00857997	0	0.0208745	0.951515	3453	Bin 1			B99_182	GCA_000006865.1
	B99_181	B99_1316	0.014507	0.000218118	0.00353213	0.040457	0.115675	0.0308975	8156217	B16S_90_29_96_66_97_69_98_159_99_181	B16S_90_29_96_66_97_69_98_1040_99_1316	0.03117	4	0.0425922	1	0.0315566	0.921886	109	Bin 1			B99_183	GCA_000153645.1
	B99_1749	B99_8368	0.0562749	0	0.0185421	0.128066	0.235986	0.0820199	5934	B16S_90_24_96_619_97_1022_98_1380_99_1749	B16S_90_24_96_619_97_1022_98_2345_99_8368	0.02816	3	0.0425922	1	0.0105263	0.920676	13	Bin 1			B99_184	GCA_000147735.3
	B99_32727	B99_29577	0.173141	0.0485115	0.121789	0.231845	0.330004	0.179713	25720176	B16S_90_20_96_5813_97_9159_98_11215_99_32727	B16S_90_20_96_5813_97_9159_98_11215_99_29577	0.02217	3	0.0425922	1	0.0744849	0.954741	4	Bin 1			B99_186	GCA_000383635.1
	B99_1292	B99_2648	0.045804	0.00549461	0.0184327	0.0893931	0.204457	0.0654491	11720	B16S_90_48_96_75_97_650_98_1017_99_1292	B16S_90_48_96_75_97_650_98_1017_99_2648	0.01518		0.056691	1	0	0.939394	700	Bin 1			B99_187	GCA_001247745.1
	B99_2305	B99_4168	0.0324662	0.00340227	0.0133661	0.0747619	0.165374	0.0524157	2988356	B16S_90_38_96_1283_97_1497_98_1804_99_2305	B16S_90_38_96_1283_97_1497_98_1804_99_4168	0.02287	4	0.0121506	0	0.0963893	0.949735	10	Bin 1			B99_188	GCA_000282575.1
	B99_3275	B99_3274	0.0707523	0.0119751	0.0331043	0.130365	0.231102	0.090181	1202811	B16S_90_182_96_351_97_459_98_2532_99_3275	B16S_90_182_96_351_97_459_98_522_99_3274	0.03612		0.056691	1	0.0588798	0.950131	147	Bin 1			B99_191	GCA_020073865.1
	B99_402	B99_686	0.0654902	0.0076108	0.0301927	0.113635	0.211539	0.0808607	280945	B16S_90_14_96_266_97_307_98_342_99_402	B16S_90_14_96_266_97_307_98_562_99_686	0.02596	4	0.00857997	0	0.0141593	0.962912	641	Bin 1			B99_192	GCA_002009585.1
	B99_7239	B99_8705	0.108804	0.0112397	0.0465449	0.206023	0.319051	0.132448	5263688	B16S_90_11_96_948_97_4281_98_5376_99_7239	B16S_90_11_96_948_97_4281_98_5376_99_8705	0.02325		0.056691	1	0.12148	0.93807	581	Bin 1			B99_193	GCA_001577755.1
	B99_1579	B99_7441	0.0844816	0.00950356	0.0355049	0.136898	0.220968	0.0938623	527123	B16S_90_152_96_392_97_434_98_1245_99_1579	B16S_90_152_96_392_97_514_98_589_99_7441	0.0302	4	0.0270578	1	0.111111	0.983817	712	Bin 1			B99_194	GCA_001578645.1
	B99_6529	B99_2785	0.0601289	0.00901827	0.0308393	0.104463	0.225847	0.0789129	923300	B16S_90_514_96_1260_97_1471_98_2170_99_6529	B16S_90_514_96_1260_97_1471_98_2170_99_2785	0.01985	4	0.0404684	1	0.0919481	0.967268	722	Bin 1			B99_195	GCA_000026905.1
	B99_4898	B99_3766	0.0202189	0.000492783	0.00397109	0.071206	0.324872	0.0651987	78212	B16S_90_63_96_1980_97_2360_98_3689_99_4898	B16S_90_63_96_1980_97_2360_98_2887_99_3766	0.03193		0.0425922	1	0.149201	0.927307	289	Bin 1			B99_196	GCA_000009385.1
	B99_6478	B99_5659	0.0238776	0.000595764	0.00763573	0.0693937	0.213944	0.0536796	399426	B16S_90_182_96_351_97_459_98_2532_99_6478	B16S_90_182_96_351_97_459_98_4244_99_5659	0.0287		0.00857997	0	0.0224663	0.971944	634	Bin 1			B99_198	GCA_000012445.1
	B99_4098	B99_3536	0.056275	0.00150639	0.0213074	0.115938	0.21694	0.0769925	17626454	B16S_90_392_96_884_97_1024_98_1200_99_4098	B16S_90_392_96_884_97_1024_98_1200_99_3536	0.03106	3	0.0270578	1	0.104109	0.897599	612	Bin 1			B99_199	GCA_000158575.1
	B99_1773	B99_176346	0.139467	0.0126794	0.0803747	0.200629	0.298925	0.145103	4596272	B16S_90_206_96_1012_97_1174_98_1400_99_1773	B16S_90_206_96_1012_97_1174_98_65710_99_176346	0.02775	2	0.0425922	1	0.00322222	0.937703	214	Bin 1			B99_202	GCA_000878135.1
	B99_9812	B99_3928	0.0248831	0.00329564	0.0126891	0.0469063	0.113461	0.0368778	1123856	B16S_90_29_96_66_97_1323_98_7214_99_9812	B16S_90_29_96_66_97_69_98_1711_99_3928	0.0352	4	0.00288409	0	0.0047081	0.948254	857	Bin 1			B99_203	GCA_001424325.1
	B99_4517	B99_5551	0.037152	0.00199891	0.013993	0.0786894	0.186049	0.0575885	1686946	B16S_90_24_96_135_97_2788_98_3429_99_4517	B16S_90_24_96_135_97_2788_98_3429_99_5551	0.01879	1	0.0425922	1	0.126749	0.982793	103	Bin 1			B99_204	GCA_000283255.1
	B99_5120	B99_6548	0.0727832	0.00574628	0.0320913	0.131981	0.239566	0.0907104	203697	B16S_90_183_96_1652_97_1958_98_3856_99_5120	B16S_90_183_96_1652_97_1958_98_3856_99_6548	0.01443	4	0.056691	1	0.0350536	0.931664	657	Bin 1			B99_205	GCA_000612165.1
	B99_1570	B99_3030	0.0500473	0.00407511	0.0218222	0.0985784	0.22345	0.0725997	949823	B16S_90_26_96_846_97_1055_98_1240_99_1570	B16S_90_26_96_846_97_1055_98_1240_99_3030	0.01291	4	0.0425922	1	0.0861089	0.933868	464	Bin 1			B99_206	GCA_000299315.2
	B99_4524	B99_8862	0.190019	0.0269576	0.103593	0.255858	0.327631	0.182449	6690	B16S_90_19_96_99_97_315_98_3434_99_4524	B16S_90_19_96_99_97_315_98_1583_99_8862	0.02826	1	0.056691	1	0.00609756	0.956806	1184	Bin 1			B99_208	GCA_000173655.1
	B99_1874	B99_8409	0.0301447	0.00162001	0.0102262	0.0722529	0.153799	0.0489477	55012413	B16S_90_1_96_379_97_420_98_1479_99_1874	B16S_90_1_96_4036_97_4906_98_6203_99_8409	0.00401	3	0.0425922	1	0.0544722	0.851262	2294	Bin 1			B99_209	GCA_000738165.1
	B99_1445	B99_3864	0.0365525	0.00364809	0.015911	0.0675338	0.142391	0.0491272	205769	B16S_90_170_96_841_97_974_98_1139_99_1445	B16S_90_170_96_841_97_974_98_2967_99_3864	0.03392	3	0.0270578	1	0.0213252	0.902291	379	Bin 1			B99_210	GCA_000148815.2
	B99_2618	B99_5735	0.0475348	0.0048966	0.0262318	0.0766633	0.142839	0.0576636	86953	B16S_90_77_96_124_97_131_98_146_99_2618	B16S_90_77_96_124_97_131_98_4294_99_5735	0.0213	3	0.0270578	1	0.0470588	0.93159	262	Bin 1			B99_212	GCA_000316035.1
	B99_9054	B99_8204	0.0529648	0.00904672	0.0287271	0.0964735	0.170969	0.0700456	1111	B16S_90_0_96_549_97_621_98_712_99_9054	B16S_90_0_96_549_97_621_98_2145_99_8204	0.02451		0.00857997	0	0.0152672	0.927083	2058	Bin 1			B99_213	GCA_000009485.1
	B99_5771	B99_432	0.0304049	0.00249389	0.0122338	0.0702975	0.186122	0.0538852	643326	B16S_90_85_96_298_97_327_98_363_99_5771	B16S_90_85_96_298_97_327_98_363_99_432	0.02029	1	0.0270578	1	0.127083	0.976143	312	Bin 1			B99_214	GCA_000166515.1
	B99_6641	B99_8049	0.117874	0	0.0471178	0.21739	0.408054	0.148956	14859305	B16S_90_25868_96_458_97_516_98_591_99_6641	B16S_90_25868_96_458_97_516_98_5949_99_8049	0.02333	1	0.0425922	1	0.101002	0.953338	86	Bin 1			B99_215	GCA_001930775.1
	B99_7167	B99_2506	0.103902	0.00195449	0.029476	0.235491	0.405353	0.144756	9589738	B16S_90_4_96_4_97_4_98_579_99_7167	B16S_90_4_96_4_97_4_98_220_99_2506	0.02754	5	0.0425922	1	0.0339309	0.979551	3885	Bin 1			B99_216	GCA_000169155.1
	B99_4668	B99_1467	0.163167	0.0459826	0.115533	0.216723	0.29811	0.167622	109784	B16S_90_6_96_67_97_491_98_558_99_4668	B16S_90_6_96_67_97_491_98_558_99_1467	0.0175	4	0.0404684	1	0.0268156	0.971367	332	Bin 1			B99_218	GCA_002019735.1
	B99_4018	B99_9508	0.0595215	0.00349474	0.0237133	0.112618	0.20586	0.0760196	430813	B16S_90_26_96_863_97_2323_98_3080_99_4018	B16S_90_26_96_863_97_2323_98_3080_99_9508	0.029	4	0.056691	1	0.0428994	0.957219	222	Bin 1			B99_219	GCA_000373445.1
	B99_9501	B99_1818	0.0637208	0.00982675	0.0329783	0.113605	0.233038	0.0848871	8427804	B16S_90_11_96_1037_97_1202_98_6967_99_9501	B16S_90_11_96_1037_97_1202_98_1435_99_1818	0.03071	3	0.0425922	1	0.0164888	0.911683	227	Bin 1			B99_220	GCA_000007245.1
	B99_5037	B99_7269	0.0736024	0.00992692	0.0378482	0.128955	0.256134	0.0955673	584560	B16S_90_11_96_474_97_534_98_610_99_5037	B16S_90_11_96_474_97_534_98_610_99_7269	0.01515	1	0.0425922	1	0.102161	0.897367	103	Bin 1			B99_221	GCA_000160855.1
	B99_8076	B99_2341	0.134836	0.0224494	0.0858362	0.189882	0.283337	0.142294	91301512	B16S_90_531_96_1300_97_1518_98_5972_99_8076	B16S_90_531_96_1300_97_1518_98_1832_99_2341	0.01682	2	0.0425922	1	0.0650326	0.974633	276	Bin 1			B99_222	GCA_000298385.1
	B99_1749	B99_3019	0.0489029	0.00213557	0.0175485	0.1086	0.228913	0.0745473	9090	B16S_90_24_96_619_97_1022_98_1380_99_1749	B16S_90_24_96_619_97_1022_98_1380_99_3019	0.01739	3	0.0425922	1	0.0240385	0.928479	466	Bin 1			B99_223	GCA_000716015.1
	B99_4755	B99_4419	0.0199455	0	0.00789673	0.0443152	0.1229	0.0354866	2591941	B16S_90_7_96_7_97_7_98_84_99_4755	B16S_90_7_96_7_97_7_98_84_99_4419	0.01326	3	0.0425922	1	0.0236953	0.985096	591	Bin 1			B99_225	GCA_000226995.2
	B99_3465	B99_8653	0.0628532	0.00923498	0.0328946	0.108437	0.21227	0.0799722	381909	B16S_90_129_96_1491_97_1758_98_2130_99_3465	B16S_90_129_96_1491_97_1758_98_2130_99_8653	0.02309	4	0.0404684	1	0.0219178	0.976596	1074	Bin 1			B99_227	GCA_000219175.1
	B99_204892	B99_104636	0.0741512	0.0162189	0.0458835	0.10972	0.176838	0.0824903	611955	B16S_90_0_96_8158_97_9751_98_45903_99_204892	B16S_90_0_96_8158_97_9751_98_45903_99_104636	0.01946	2	0.0340302	1	0.080591	0.986924	312	Bin 1			B99_228	GCA_000348805.1
	B99_5924	B99_8678	0.0260103	0.000946548	0.00908044	0.0599507	0.14866	0.0448789	147555411	B16S_90_269_96_583_97_665_98_761_99_5924	B16S_90_269_96_583_97_665_98_761_99_8678	0.01023	4	0.0425922	1	0.320557	0.918464	47	Bin 1			B99_229	GCA_000010825.1
	B99_6654	B99_6453	0.00776312	0.000618293	0.00206261	0.0159653	0.159969	0.0274269	138	B16S_90_27057_96_918_97_3851_98_4965_99_6654	B16S_90_27057_96_918_97_3851_98_4821_99_6453	0.02862	1	0.0425922	1	0	0.958199	83	Bin 1			B99_232	GCA_000013145.1
	B99_1976	B99_49852	0.0234788	0.001844	0.0104684	0.0466878	0.106872	0.0348485	1255883	B16S_90_8_96_1123_97_1304_98_1556_99_1976	B16S_90_8_96_1123_97_29276_98_36850_99_49852	0.02937	3	0.00857997	0	0.0187702	0.934263	2220	Bin 1			B99_233	GCA_000016685.1
	B99_3374	B99_4973	0.0727113	0.00439546	0.0334545	0.124616	0.218615	0.086504	897821	B16S_90_26_96_1141_97_1327_98_1582_99_3374	B16S_90_26_96_1141_97_1327_98_3745_99_4973	0.02436	3	0.0458016	0	0.0335697	0.980851	404	Bin 1			B99_234	GCA_000962875.1
	B99_10259	B99_35103	0.0645197	0.00166084	0.023783	0.127491	0.225022	0.0833553	182286802	B16S_90_1739_96_4926_97_5981_98_7547_99_10259	B16S_90_1739_96_4926_97_5981_98_7547_99_35103	0.01381	2	0.0270578	1	0.402797	0.984859	118	Bin 1			B99_235	GCA_000010205.1
	B99_97110	B99_166153	0.0479491	0.00747078	0.0271654	0.076884	0.148065	0.0584315	1213	B16S_90_1055_96_3019_97_35441_98_69251_99_97110	B16S_90_1055_96_3019_97_10906_98_13324_99_166153	0.01744	5	0.0270578	1	0	0.943409	269	Bin 1			B99_238	GCA_001598715.1
	B99_3434	B99_108786	0.0416668	0.00259677	0.0099502	0.0727507	0.13471	0.049471	56963	B16S_90_77_96_1812_97_2154_98_2638_99_3434	B16S_90_77_96_1812_97_2154_98_7894_99_108786	0.0211	3	0.0270578	1	0.0346232	0.9367	199	Bin 1			B99_239	GCA_000220215.1
	B99_67	B99_5413	0.0387153	9.47324e-05	0.0132734	0.0843877	0.188675	0.0594871	10191212	B16S_90_3_96_3_97_3_98_3_99_67	B16S_90_3_96_3_97_3281_98_4061_99_5413	0.02073		0.0425922	1	0.0131986	0.955712	261	Bin 1			B99_240	GCA_000720635.1
	B99_4056	B99_5125	0.0362038	0.00500299	0.0173521	0.068295	0.163604	0.0528721	5003662	B16S_90_17_96_2123_97_2538_98_3104_99_4056	B16S_90_17_96_2123_97_2538_98_3104_99_5125	0.01892		0.0425922	1	0.0573331	0.935504	132	Bin 1			B99_241	GCA_000007945.1
	B99_750	B99_5037	0.0611026	0.00513755	0.0293928	0.113845	0.235545	0.0833993	2417706	B16S_90_11_96_474_97_534_98_610_99_750	B16S_90_11_96_474_97_534_98_610_99_5037	0.01978	4	0.0425922	1	0.0723684	0.926915	262	Bin 1			B99_242	GCA_000014405.1
	B99_3554	B99_443	0.101911	0.00742945	0.0523417	0.170503	0.279549	0.118712	966	B16S_90_19_96_99_97_105_98_115_99_3554	B16S_90_19_96_99_97_105_98_115_99_443	0.03326	1	0.056691	1	0	0.961867	374	Bin 1			B99_243	GCA_000614285.1
	B99_6934	B99_4229	0.0227337	0.00348148	0.010444	0.0646981	0.155955	0.0457345	77296	B16S_90_25865_96_152_97_164_98_184_99_6934	B16S_90_25865_96_152_97_164_98_3226_99_4229	0.02365	4	0.0121506	0	0.0144404	0.917414	32	Bin 1			B99_244	GCA_000185145.2
	B99_9095	B99_6349	0.0539776	0.00379727	0.0210948	0.117868	0.26625	0.0844121	3797445	B16S_90_293_96_639_97_737_98_854_99_9095	B16S_90_293_96_639_97_737_98_854_99_6349	0.02974	5	0.0425922	1	0.038808	0.91922	329	Bin 1			B99_246	GCA_000187105.1
	B99_7424	B99_26322	0.0198795	0.00357877	0.0103949	0.0400128	0.100151	0.0319594	32149	B16S_90_337_96_3606_97_4380_98_5507_99_7424	B16S_90_337_96_3606_97_4380_98_20021_99_26322	0.01774	1	0.0270578	1	0.0159787	0.977454	154	Bin 1			B99_247	GCA_000027305.1
	B99_5860	B99_10360	0.054015	0.0027857	0.0200667	0.118338	0.258915	0.0831205	181447205	B16S_90_27293_96_338_97_1574_98_2001_99_5860	B16S_90_27293_96_338_97_1574_98_7582_99_10360	0.02791	4	0.0425922	1	0.134524	0.893617	63	Bin 1			B99_249	GCA_000459115.1
	B99_6360	B99_6030	0.11319	0.00509873	0.0446333	0.200627	0.329748	0.132584	8181955	B16S_90_202_96_404_97_2500_98_3129_99_6360	B16S_90_202_96_404_97_2500_98_4507_99_6030	0.02064	4	0.0425922	1	0.00998481	0.929607	228	Bin 1			B99_250	GCA_000009325.1
	B99_89670	B99_4569	0.0174257	0.00211174	0.00674236	0.0421082	0.103517	0.0307847	161675	B16S_90_61_96_94_97_2747_98_8961_99_89670	B16S_90_61_96_94_97_2747_98_3381_99_4569	0.03304	1	0.00857997	0	0.0323253	0.958611	98	Bin 1			B99_251	GCA_000022105.1
	B99_1218	B99_5717	0.119321	0.0185278	0.0637624	0.181595	0.273112	0.128465	13005096	B16S_90_22_96_719_97_829_98_958_99_1218	B16S_90_22_96_719_97_3398_98_4225_99_5717	0.03006	3	0.056691	1	0.035954	0.936605	1100	Bin 1			B99_252	GCA_000297215.2
	B99_5412	B99_4089	0.143032	0.0137113	0.0746893	0.21983	0.338534	0.154373	15280309	B16S_90_202_96_404_97_2069_98_2529_99_5412	B16S_90_202_96_404_97_2500_98_3129_99_4089	0.03471	4	0.0425922	1	0.143986	0.953749	65	Bin 1			B99_253	GCA_000307755.2
	B99_53	B99_591	0.0396737	0.00428118	0.0188254	0.0711266	0.1542	0.0537924	9406540	B16S_90_15_96_18_97_18_98_21_99_53	B16S_90_15_96_18_97_18_98_21_99_591	0.02665	4	0.0425922	1	0.144477	0.930612	113	Bin 1			B99_256	GCA_000191945.2
	B99_5525	B99_5526	0.163402	0.00958751	0.0845208	0.239978	0.340905	0.166675	838900007	B16S_90_992_96_2769_97_3344_98_4149_99_5525	B16S_90_992_96_2769_97_3344_98_4149_99_5526	0.01057	2	0.0425922	1	0.394112	0.985343	163	Bin 1			B99_257	GCA_000180035.1
	B99_7229	B99_5920	0.0859929	0.00260515	0.0260298	0.167213	0.254225	0.102301	1110	B16S_90_11_96_107_97_114_98_424_99_7229	B16S_90_29340_96_2932_97_3551_98_4428_99_5920	0.03489	1	0.056691	1	0	0.801044	34	Bin 1			B99_258	GCA_013276795.1
	B99_449	B99_233	0.0383453	0.00109924	0.0126947	0.0885742	0.198717	0.0614194	8126738	B16S_90_24_96_167_97_179_98_376_99_449	B16S_90_24_96_167_97_179_98_200_99_233	0.02177	3	0.0425922	1	0.0785071	0.976699	196	Bin 1			B99_259	GCA_000007605.1
	B99_6030	B99_5412	0.138722	0.0102666	0.0696856	0.214773	0.328959	0.149138	1172084	B16S_90_202_96_404_97_2500_98_4507_99_6030	B16S_90_202_96_404_97_2069_98_2529_99_5412	0.02549	4	0.0425922	1	0.014104	0.957717	78	Bin 1			B99_260	GCA_003590435.1
	B99_3712	B99_7535	0.0511164	0.00387518	0.0190879	0.114437	0.26492	0.082362	58152874	B16S_90_742_96_1949_97_2325_98_2846_99_3712	B16S_90_742_96_1949_97_2325_98_2846_99_7535	0.00976	5	0.0425922	1	0.20335	0.982747	129	Bin 1			B99_261	GCA_001545095.1
	B99_7323	B99_8716	0	0	0	0.00638304	0.037763	0.00723477	214230	B16S_90_589_96_3552_97_4321_98_5433_99_7323	B16S_90_589_96_3552_97_4321_98_6417_99_8716	0.02736	2	0.00905136	0	0.0806142	0.965963	6	Bin 1			B99_262	GCA_001017655.1
	B99_26416	B99_238844	0.043451	0.0107002	0.0227313	0.0859295	0.168806	0.0615181	1313	B16S_90_389_96_4103_97_4980_98_20090_99_26416	B16S_90_389_96_4103_97_4980_98_6312_99_238844	0.03473	5	0.056691	1	0	0.927904	175	Bin 1			B99_263	GCA_000671795.1
	B99_1876	B99_87959	0.0399794	0.0165281	0.0310518	0.0532138	0.106247	0.0468577	6557	B16S_90_6_96_240_97_260_98_292_99_1876	B16S_90_6_96_240_97_260_98_292_99_87959	0.03434	4	0.00857997	0	0	0.883321	410	Bin 1			B99_265	GCA_000144675.2
	B99_453	B99_4959	0.0200647	0	0.00552893	0.0523022	0.162922	0.0433862	528315	B16S_90_18_96_76_97_341_98_379_99_453	B16S_90_18_96_76_97_341_98_379_99_4959	0.03009	1	0.00288409	0	0.01706	0.946499	479	Bin 1			B99_266	GCA_000423085.1
	B99_868	B99_4538	0.0634744	0.00540402	0.0309923	0.113763	0.215205	0.0808327	13533684	B16S_90_11_96_148_97_160_98_179_99_868	B16S_90_11_96_148_97_160_98_179_99_4538	0.02856		0.00857997	0	0.0647039	0.978808	129	Bin 1			B99_267	GCA_000179835.2
	B99_3184	B99_259	0.010155	0.000337776	0.00271711	0.034192	0.120937	0.0282415	1083968	B16S_90_88_96_182_97_196_98_2467_99_3184	B16S_90_88_96_182_97_196_98_221_99_259	0.01892	4	0.0425922	1	0.00590238	0.908039	84	Bin 1			B99_269	GCA_000234155.1
	B99_198	B99_816	0.0544934	0.00778664	0.0290858	0.0908891	0.170398	0.066975	396068	B16S_90_29_96_66_97_97_98_107_99_198	B16S_90_29_96_66_97_97_98_107_99_816	0.02134	4	0.00857997	0	0.00765236	0.962888	34	Bin 1			B99_270	GCA_000379605.1
	B99_5622	B99_9379	0.0598466	0.00838155	0.0324754	0.0998695	0.180996	0.0727012	156308	B16S_90_0_96_1940_97_2314_98_4216_99_5622	B16S_90_0_96_1940_97_2314_98_6875_99_9379	0.03314		0.0458016	0	0.00972053	0.91745	287	Bin 1			B99_271	GCA_000021845.1
	B99_8718	B99_3434	0.0451978	0.00315746	0.0185995	0.0749663	0.150212	0.0551564	64077	B16S_90_77_96_1812_97_2154_98_6419_99_8718	B16S_90_77_96_1812_97_2154_98_2638_99_3434	0.03412	3	0.0270578	1	0.0134357	0.877982	333	Bin 1			B99_272	GCA_000009745.1
	B99_8219	B99_5418	0.0460614	0.00327154	0.0219986	0.0894872	0.182595	0.0642089	340357	B16S_90_496_96_2722_97_3285_98_4066_99_8219	B16S_90_496_96_2722_97_3285_98_4066_99_5418	0.0352	4	0.0270578	1	0.0252492	0.922967	442	Bin 1			B99_273	GCA_000334155.1
	B99_6529	B99_2586	0.06949	0.00894384	0.0370402	0.114739	0.248703	0.0876242	43916	B16S_90_514_96_1260_97_1471_98_2170_99_6529	B16S_90_514_96_1260_97_1471_98_1763_99_2586	0.02667	4	0.0404684	1	0.0114555	0.939415	66	Bin 1			B99_274	GCA_000321105.1
	B99_1052	B99_4399	0.0300635	0.00154395	0.0116161	0.0757317	0.21069	0.0581658	5619603	B16S_90_24_96_625_97_717_98_827_99_1052	B16S_90_24_96_625_97_717_98_827_99_4399	0.01066	5	0.0425922	1	0.0683621	0.881092	431	Bin 1			B99_275	GCA_000335735.1
	B99_2596	B99_3108	0.0474715	0.00248193	0.0151985	0.128666	0.282704	0.0851981	2534668718	B16S_90_24_96_1417_97_1670_98_2027_99_2596	B16S_90_24_96_1417_97_1670_98_2027_99_3108	0.01637	4	0.0425922	1	0.259867	0.973342	17	Bin 1			B99_277	GCA_000429125.1
	B99_1359	B99_2788	0.0390929	0.00350593	0.0174493	0.0799543	0.202988	0.0618413	1348769	B16S_90_216_96_795_97_924_98_1075_99_1359	B16S_90_216_96_795_97_924_98_1075_99_2788	0.01784		0.0425922	1	0.0217341	0.958197	87	Bin 1			B99_278	GCA_001642915.1
	B99_2362	B99_4471	0.0529224	0.00954432	0.0281768	0.0956634	0.192374	0.0703864	2865995	B16S_90_65_96_100_97_107_98_822_99_2362	B16S_90_65_96_100_97_107_98_3390_99_4471	0.02254	4	0.0458016	0	0.0214863	0.964019	25	Bin 1			B99_279	GCA_000283615.1
	B99_3292	B99_1867	0.0217754	0.000306859	0.00515197	0.0605549	0.210721	0.0521182	2223252	B16S_90_63_96_1065_97_1237_98_2544_99_3292	B16S_90_63_96_1065_97_1237_98_1472_99_1867	0.02725		0.0425922	1	0.0963756	0.811692	156	Bin 1			B99_281	GCA_000801525.1
	B99_4	B99_1368	0.0724558	0.00174354	0.0182285	0.163155	0.309199	0.104091	68076323	B16S_90_4_96_4_97_4_98_4_99_4	B16S_90_4_96_4_97_4_98_4_99_1368	0.02846	2	0.0425922	1	0.015425	0.918991	161	Bin 1			B99_282	GCA_000525915.1
	B99_388	B99_4665	0.0371434	0.00473632	0.0190691	0.0797915	0.207168	0.0615701	238196	B16S_90_19_96_99_97_105_98_115_99_388	B16S_90_19_96_99_97_105_98_115_99_4665	0.02872		0.00857997	0	0.000411039	0.971679	1989	Bin 1			B99_283	GCA_000769445.1
	B99_2079	B99_1868	0.0297704	0.000987325	0.0103079	0.0731817	0.213286	0.0580059	9391423	B16S_90_63_96_631_97_727_98_839_99_2079	B16S_90_63_96_631_97_727_98_1473_99_1868	0.03443	4	0.0425922	1	0.0771741	0.964399	107	Bin 1			B99_285	GCA_000007805.1
	B99_270	B99_5230	0.0752802	0.00780573	0.0358327	0.138249	0.253262	0.0965375	1117603	B16S_90_6_96_92_97_206_98_231_99_270	B16S_90_6_96_92_97_206_98_231_99_5230	0.02403	3	0.056691	1	0.0186383	0.916332	1445	Bin 1			B99_286	GCA_000025565.1
	B99_1484	B99_6471	0.0762958	0.0126043	0.0374083	0.16546	0.285009	0.108102	7438511	B16S_90_235_96_488_97_553_98_632_99_1484	B16S_90_235_96_488_97_553_98_4832_99_6471	0.01003	4	0.0425922	1	0.138812	0.929532	223	Bin 1			B99_288	GCA_000711235.1
	B99_2694	B99_1726	0.169206	0.0289899	0.105062	0.232804	0.309067	0.169355	181444	B16S_90_428_96_989_97_1150_98_2102_99_2694	B16S_90_428_96_989_97_1150_98_1362_99_1726	0.02788	4	0.056691	1	0.0416667	0.955088	2167	Bin 1			B99_289	GCA_000316115.1
	B99_1514	B99_300	0.0319363	0.00201259	0.0135556	0.0634422	0.153459	0.0489446	2132280	B16S_90_119_96_209_97_226_98_253_99_1514	B16S_90_119_96_209_97_226_98_253_99_300	0.01274	4	0.00288409	0	0.0327096	0.982337	356	Bin 1			B99_290	GCA_000340905.1
	B99_1616	B99_5853	0.129509	0.00448198	0.0656722	0.202723	0.324793	0.141879	690244262	B16S_90_27_96_758_97_1081_98_1272_99_1616	B16S_90_27_96_758_97_1985_98_4377_99_5853	0.03228	4	0.0425922	1	0.0253558	0.953006	4	Bin 1			B99_291	GCA_000091725.1
	B99_8381	B99_9124	0.100103	0.0102782	0.0441668	0.163062	0.246209	0.109472	427234	B16S_90_182_96_351_97_3988_98_6186_99_8381	B16S_90_182_96_351_97_3988_98_6700_99_9124	0.03506		0.056691	1	0.0117139	0.940672	199	Bin 1			B99_292	GCA_000015745.1
	B99_1820	B99_6817	0.00960941	0.000212778	0.00269622	0.0256045	0.0650863	0.0203608	240021	B16S_90_299_96_1039_97_1204_98_1437_99_1820	B16S_90_299_96_1039_97_1204_98_1437_99_6817	0.00882		0.00857997	0	0.0155755	0.99361	220	Bin 1			B99_293	GCA_000018545.1
	B99_526	B99_7512	0.0863569	0.00611389	0.0405605	0.167295	0.276019	0.110674	78001	B16S_90_182_96_351_97_389_98_437_99_526	B16S_90_182_96_351_97_389_98_437_99_7512	0.02177		0.056691	1	0.0449438	0.903313	77	Bin 1			B99_294	GCA_000205485.2
	B99_6699	B99_7463	0.051159	0.00432462	0.0193882	0.10945	0.186007	0.0692427	10222	B16S_90_29_96_1421_97_3985_98_4995_99_6699	B16S_90_29_96_1421_97_1675_98_5536_99_7463	0.02654	2	0.0270578	1	0.04	0.953011	56	Bin 1			B99_295	GCA_001298525.1
	B99_2086	B99_1319	0.0346656	0.00259592	0.0104669	0.101776	0.25014	0.0697871	82075955	B16S_90_47_96_775_97_899_98_1043_99_2086	B16S_90_47_96_775_97_899_98_1043_99_1319	0.01201	5	0.056691	1	0.181284	0.934567	825	Bin 1			B99_296	GCA_000315565.1
	B99_3782	B99_6209	0.0714337	0.00953897	0.0324865	0.129149	0.243918	0.0912617	104763	B16S_90_99_96_395_97_441_98_1385_99_3782	B16S_90_99_96_395_97_441_98_641_99_6209	0.02906	4	0.056691	1	0.0527888	0.973538	494	Bin 1			B99_297	GCA_000169775.1
	B99_6575	B99_2655	0.0451695	0.00325991	0.0193307	0.0953466	0.225778	0.0692433	31033	B16S_90_3_96_1446_97_1706_98_4906_99_6575	B16S_90_3_96_1446_97_1706_98_2069_99_2655	0.0242		0.00857997	0	0.0108893	0.953898	37	Bin 1			B99_299	GCA_015680445.1
	B99_5728	B99_7794	0.104709	0.0142988	0.0479873	0.192835	0.295393	0.126197	6757283	B16S_90_11_96_2791_97_3396_98_4291_99_5728	B16S_90_11_96_2791_97_3396_98_4291_99_7794	0.0169	2	0.056691	1	0.107321	0.971199	562	Bin 1			B99_300	GCA_000012305.1
	B99_1153	B99_21845	0.0231103	0.00286092	0.00928638	0.0589692	0.189578	0.0479285	29145413	B16S_90_3_96_670_97_779_98_905_99_1153	B16S_90_3_96_670_97_13589_98_16627_99_21845	0.0243		0.00857997	0	0.00630578	0.970356	809	Bin 1			B99_301	GCA_000729995.1
	B99_724	B99_4132	0.0734791	0.00217786	0.0277005	0.13585	0.229256	0.0892646	52906625	B16S_90_152_96_392_97_514_98_589_99_724	B16S_90_152_96_392_97_514_98_589_99_4132	0.02512	5	0.0270578	1	0.337763	0.899171	155	Bin 1			B99_302	GCA_000764185.1
	B99_626	B99_1035	0.0226193	0	0.00751927	0.0536031	0.129653	0.0385829	3209106	B16S_90_7_96_405_97_452_98_515_99_626	B16S_90_7_96_405_97_452_98_515_99_1035	0.02405		0.0425922	1	0.0173632	0.934768	609	Bin 1			B99_304	GCA_000614355.1
	B99_240084	B99_214492	0.110333	0.00137613	0.058242	0.135613	0.20665	0.10006	846	B16S_90_577_96_1435_97_1690_98_145320_99_240084	B16S_90_577_96_1435_97_1690_98_145320_99_214492	0.01272		0.056691	1	0	0.96039	105	Bin 1			B99_305	GCA_000173875.1
	B99_2829	B99_7766	0.0784278	0.00697678	0.0362057	0.133302	0.229377	0.0932809	48356290	B16S_90_11_96_1542_97_1819_98_2203_99_2829	B16S_90_11_96_1542_97_1819_98_5755_99_7766	0.02403	4	0.0425922	1	0.117924	0.950796	412	Bin 1			B99_308	GCA_000154365.1
	B99_63354	B99_51848	0.0287264	0	0	0.0900547	0.242613	0.0626467	3313572	B16S_90_3_96_4830_97_5869_98_7421_99_63354	B16S_90_3_96_4830_97_5869_98_38248_99_51848	0.02788	4	0.0425922	1	0.0471672	0.9721	336	Bin 1			B99_309	GCA_000173615.1
	B99_1490	B99_1979	0.0262217	0	0.00970687	0.0612355	0.199791	0.0534937	93298	B16S_90_18_96_76_97_79_98_87_99_1490	B16S_90_18_96_76_97_208_98_1558_99_1979	0.03243	1	0.00288409	0	0.0250417	0.900538	764	Bin 1			B99_310	GCA_000506385.1
	B99_46467	B99_198	0.0285837	0.00099922	0.0110447	0.070975	0.143549	0.0478529	132103	B16S_90_29_96_66_97_97_98_13276_99_46467	B16S_90_29_96_66_97_97_98_107_99_198	0.03554	4	0.00905136	0	0.00333241	0.94837	423	Bin 1			B99_311	GCA_000188275.1
	B99_437	B99_3830	0.0736757	0.00642169	0.0326763	0.142281	0.260974	0.0966801	54475705	B16S_90_14_96_41_97_43_98_47_99_437	B16S_90_14_96_125_97_132_98_148_99_3830	0.0309		0.056691	1	0.0579729	0.953866	1494	Bin 1			B99_312	GCA_000292365.1
	B99_3883	B99_3456	0.0498066	0	0.021258	0.0884335	0.191217	0.0653005	13173	B16S_90_113_96_838_97_970_98_2981_99_3883	B16S_90_113_96_838_97_970_98_1478_99_3456	0.02465	4	0.00857997	0	0.00829876	0.915845	829	Bin 1			B99_313	GCA_000008765.1
	B99_4723	B99_4089	0.141289	0.009905	0.0621123	0.230366	0.359081	0.155702	13305804	B16S_90_202_96_404_97_2500_98_3569_99_4723	B16S_90_202_96_404_97_2500_98_3129_99_4089	0.03547	4	0.0425922	1	0.113902	0.950105	58	Bin 1			B99_314	GCA_001690265.1
	B99_6030	B99_8751	0.108638	0.00534265	0.0440512	0.19563	0.327148	0.129901	1015108	B16S_90_202_96_404_97_2500_98_4507_99_6030	B16S_90_202_96_404_97_2069_98_2529_99_8751	0.03427	4	0.0425922	1	0.0104563	0.953554	186	Bin 1			B99_315	GCA_000011805.1
	B99_6146	B99_6826	0.0337821	0	0.0111258	0.0866175	0.187974	0.0578765	135715	B16S_90_819_96_2441_97_3689_98_4601_99_6146	B16S_90_819_96_2441_97_3689_98_5083_99_6826	0.02189	1	0.0270578	1	0.127055	0.967312	215	Bin 1			B99_317	GCA_000093145.2
	B99_5378	B99_4198	0.0627312	0.0055445	0.0276225	0.126058	0.235701	0.0855401	63196	B16S_90_14_96_266_97_498_98_2334_99_5378	B16S_90_14_96_266_97_498_98_3206_99_4198	0.02385	4	0.00857997	0	0	0.935614	776	Bin 1			B99_318	GCA_000313755.1
	B99_5272	B99_9185	0.0491318	0.00393661	0.028737	0.0837281	0.22084	0.0679731	144	B16S_90_260_96_731_97_841_98_2935_99_5272	B16S_90_260_96_731_97_841_98_1353_99_9185	0.0206	4	0.00857997	0	0.0333333	0.973333	852	Bin 1			B99_319	GCA_018779965.1
	B99_1831	B99_5402	0.0587189	0.00269061	0.0226821	0.140247	0.270721	0.0904948	75991	B16S_90_14_96_266_97_1212_98_1446_99_1831	B16S_90_14_96_266_97_1212_98_1446_99_5402	0.00905	4	0.056691	1	0.00167645	0.95758	20	Bin 1			B99_320	GCA_001858005.1
	B99_7235	B99_8618	0.0483751	0.00813644	0.0244694	0.106621	0.240429	0.0772787	941647	B16S_90_16_96_695_97_2158_98_5374_99_7235	B16S_90_16_96_695_97_2158_98_6353_99_8618	0.03432		0.00857997	0	0.0226337	0.939767	468	Bin 1			B99_322	GCA_001677935.1
	B99_1483	B99_3486	0.0398647	0.000858325	0.0149334	0.0832966	0.197145	0.0630065	830072	B16S_90_18_96_76_97_401_98_452_99_1483	B16S_90_18_96_76_97_401_98_452_99_3486	0.01043	1	0.0270578	1	0.0123402	0.953135	357	Bin 1			B99_323	GCA_000272005.1
	B99_2277	B99_2335	0.0441882	0.00272689	0.0180799	0.0865243	0.177791	0.0616976	9517077	B16S_90_14_96_195_97_212_98_237_99_2277	B16S_90_14_96_195_97_212_98_237_99_2335	0.02125		0.00288409	0	0.0682992	0.914922	1644	Bin 1			B99_325	GCA_000278705.1
	B99_3073	B99_8057	0.0438891	0.00415992	0.0190218	0.0956539	0.225439	0.0696201	849329	B16S_90_25865_96_376_97_416_98_474_99_3073	B16S_90_25865_96_376_97_416_98_5955_99_8057	0.03302	4	0.056691	1	0.0174776	0.944116	1173	Bin 1			B99_327	GCA_000304315.1
	B99_1233	B99_6771	0.0598838	0.00536559	0.0274851	0.115017	0.2447	0.083729	3224110	B16S_90_14_96_195_97_212_98_237_99_1233	B16S_90_14_96_195_97_212_98_237_99_6771	0.02217		0.0425922	1	0.0683761	0.970179	192	Bin 1			B99_328	GCA_000585355.1
	B99_5931	B99_3437	0.0201158	0	0.00632879	0.0476239	0.121727	0.0357421	220056775	B16S_90_84_96_1813_97_2156_98_4435_99_5931	B16S_90_84_96_1813_97_2156_98_2640_99_3437	0.02047		0.0425922	1	0.189681	0.950475	619	Bin 1			B99_329	GCA_003173695.1
	B99_1563	B99_1705	0.0422831	0	0.0128669	0.0979151	0.234741	0.0736013	299408026	B16S_90_64_96_157_97_169_98_189_99_1563	B16S_90_64_96_157_97_169_98_189_99_1705	0.02172		0.0425922	1	0.0816537	0.935881	239	Bin 1			B99_330	GCA_000427905.1
	B99_5809	B99_743	0.102862	0.018839	0.0615035	0.157534	0.257288	0.116426	1268109	B16S_90_225_96_469_97_527_98_603_99_5809	B16S_90_225_96_469_97_528_98_604_99_743	0.02825	3	0.0425922	1	0.0370201	0.899864	452	Bin 1			B99_331	GCA_000012005.1
	B99_1377	B99_3225	0.052187	0.00343529	0.0151957	0.135362	0.257991	0.0848172	140029924	B16S_90_360_96_803_97_933_98_1087_99_1377	B16S_90_360_96_803_97_933_98_1087_99_3225	0.01351	4	0.0425922	1	0.0755298	0.939735	163	Bin 1			B99_333	GCA_000008125.1
	B99_9340	B99_65333	0.0294186	0.00373298	0.0143862	0.0554738	0.118903	0.041425	229658	B16S_90_137_96_1489_97_1756_98_6338_99_9340	B16S_90_137_96_1489_97_6349_98_14461_99_65333	0.02846	1	0.00905136	0	0.0451613	0.976713	209	Bin 1			B99_334	GCA_000012885.1
	B99_59331	B99_116763	0.151094	0.0421479	0.10354	0.206292	0.298746	0.158768	11719002	B16S_90_1443_96_11766_97_14105_98_17257_99_59331	B16S_90_1443_96_11766_97_14105_98_17257_99_116763	0.00907	5	0.0425922	1	0.118394	0.923025	1049	Bin 1			B99_335	GCA_001401775.1
	B99_7506	B99_225	0.164953	0.0468583	0.1078	0.215709	0.298353	0.166298	4253	B16S_90_19_96_110_97_117_98_3157_99_7506	B16S_90_19_96_110_97_117_98_129_99_225	0.03194	1	0.0458016	0	0	0.91502	1930	Bin 1			B99_336	GCA_002931055.1
	B99_6569	B99_7034	0.0576383	0.00704257	0.0300294	0.0956066	0.17049	0.0692958	28456076	B16S_90_99_96_3212_97_3912_98_4902_99_6569	B16S_90_99_96_3212_97_4175_98_5236_99_7034	0.02821	4	0.0121506	0	0.106485	0.901227	633	Bin 1			B99_337	GCA_002081995.1
	B99_8187	B99_8226	0.145242	0.0273227	0.0927917	0.20853	0.306049	0.154501	473225	B16S_90_20_96_926_97_1074_98_6055_99_8187	B16S_90_20_96_926_97_1074_98_1994_99_8226	0.03392		0.0425922	1	0.0415408	0.971253	2687	Bin 1			B99_339	GCA_000747525.1
	B99_667	B99_7542	0.0413952	0.00296321	0.00909036	0.148052	0.271663	0.0852198	11618	B16S_90_11_96_107_97_114_98_424_99_667	B16S_90_11_96_107_97_114_98_124_99_7542	0.02363	3	0.0121506	0	0	0.956238	2318	Bin 1			B99_340	GCA_000411435.1
	B99_1692	B99_1286	0.0326916	0.00393188	0.0151172	0.0622491	0.138228	0.046538	1427486	B16S_90_6_96_759_97_874_98_1012_99_1692	B16S_90_6_96_759_97_874_98_1012_99_1286	0.02179	4	0.0270578	1	0.0920593	0.970276	1225	Bin 1			B99_341	GCA_000009625.1
	B99_1014	B99_1016	0.0382528	0.00211074	0.0141372	0.0913163	0.188293	0.06105	100642	B16S_90_6_96_493_97_559_98_639_99_1014	B16S_90_6_96_493_97_559_98_639_99_1016	0.01466	4	0.0270578	1	0.0382653	0.884564	1872	Bin 1			B99_342	GCA_001278755.1
	B99_4491	B99_2862	0.0451605	0.00260833	0.0148832	0.0992579	0.195552	0.0658887	3389939	B16S_90_25_96_1554_97_1836_98_3407_99_4491	B16S_90_25_96_1554_97_1836_98_2220_99_2862	0.02414	4	0.0270578	1	0.0656536	0.931432	2004	Bin 1			B99_343	GCA_000027065.2
	B99_3339	B99_3451	0.0312478	0.00353338	0.0153829	0.0581219	0.125385	0.0432984	374964	B16S_90_29_96_66_97_69_98_159_99_3339	B16S_90_29_96_66_97_69_98_1711_99_3451	0.03337	4	0.0425922	1	0.0223695	0.956134	839	Bin 1			B99_344	GCA_000300235.2
	B99_4883	B99_1563	0.0554003	0.0032411	0.021189	0.11255	0.231749	0.0793239	39098380	B16S_90_64_96_157_97_169_98_3680_99_4883	B16S_90_64_96_157_97_169_98_189_99_1563	0.02494	4	0.0425922	1	0.0442323	0.908728	319	Bin 1			B99_348	GCA_001601895.1
	B99_1011	B99_43	0.0817655	0.00155741	0.0274061	0.153028	0.268362	0.100924	9293630828	B16S_90_27_96_37_97_38_98_41_99_1011	B16S_90_27_96_37_97_38_98_41_99_43	0.02018	4	0.0425922	1	0.362818	0.972935	271	Bin 1			B99_349	GCA_000236825.2
	B99_5275	B99_259	0.0120938	0.00154979	0.00582986	0.0245667	0.0922723	0.0233156	1098141	B16S_90_88_96_182_97_3211_98_3964_99_5275	B16S_90_88_96_182_97_196_98_221_99_259	0.03251	4	0.00857997	0	0.0164948	0.969833	3	Bin 1			B99_350	GCA_000333395.1
	B99_4202	B99_6932	0.0410058	0.00756803	0.0196254	0.0906891	0.223914	0.0687513	133163	B16S_90_337_96_2183_97_2613_98_3210_99_4202	B16S_90_337_96_2183_97_2613_98_3210_99_6932	0.01373	1	0.056691	1	0.0528017	0.981321	85	Bin 1			B99_352	GCA_000019305.1
	B99_2914	B99_3704	0.0307423	0.00285612	0.0121627	0.0712793	0.180156	0.0524252	338938	B16S_90_3_96_236_97_256_98_288_99_2914	B16S_90_3_96_236_97_256_98_2840_99_3704	0.01818		0.0425922	1	0.0614273	0.925498	521	Bin 1			B99_353	GCA_000169375.1
	B99_8516	B99_7055	0.0174124	0.0013229	0.00569593	0.0581948	0.173449	0.0436729	147502	B16S_90_77_96_552_97_2655_98_6277_99_8516	B16S_90_77_96_552_97_2655_98_5256_99_7055	0.02767	5	0.0425922	1	0.0396301	0.979771	994	Bin 1			B99_356	GCA_001485435.1
	B99_2161	B99_4520	0.027944	0.00240976	0.0106362	0.0552472	0.16508	0.0459139	24478	B16S_90_7_96_1176_97_1414_98_1695_99_2161	B16S_90_7_96_1176_97_1414_98_3431_99_4520	0.03182	4	0.0425922	1	0.0107759	0.977303	1283	Bin 1			B99_358	GCA_000306965.1
	B99_4807	B99_3228	0.0470721	0.00423098	0.0240683	0.0894377	0.199369	0.0666221	22702	B16S_90_48_96_75_97_650_98_1017_99_4807	B16S_90_48_96_75_97_650_98_1017_99_3228	0.01736	4	0.056691	1	0.00595238	0.888594	39	Bin 1			B99_359	GCA_001312585.1
	B99_5418	B99_8219	0.0460614	0.00327154	0.0219986	0.0894872	0.182595	0.0642089	340357	B16S_90_496_96_2722_97_3285_98_4066_99_5418	B16S_90_496_96_2722_97_3285_98_4066_99_8219	0.0352	4	0.0270578	1	0.0252492	0.922967	442	Bin 1			B99_360	GCA_000411115.1
	B99_3681	B99_6720	0.0342483	0.00345886	0.016246	0.0700591	0.164664	0.0534045	1973	B16S_90_588_96_1936_97_2310_98_2825_99_3681	B16S_90_588_96_1936_97_2310_98_2825_99_6720	0.01589	5	0.00905136	0	0.043956	0.957212	219	Bin 1			B99_361	GCA_000299875.1
	B99_11068	B99_7292	0.105645	0.00655986	0.0468854	0.186934	0.229386	0.114482	8897	B16S_90_86_96_2110_97_2524_98_3086_99_11068	B16S_90_86_96_2110_97_2524_98_5411_99_7292	0.02423		0.056691	1	0.0255102	0.932487	101	Bin 1			B99_365	GCA_000013845.2
	B99_6687	B99_1586	0.0944405	0.0200795	0.0520587	0.145925	0.245423	0.106227	15606	B16S_90_14_96_266_97_307_98_342_99_6687	B16S_90_14_96_266_97_1063_98_1250_99_1586	0.03559	4	0.056691	1	0.003861	0.940636	2181	Bin 1			B99_366	GCA_000379105.1
	B99_97464	B99_2130	0.0328173	0.00240461	0.0133504	0.0720871	0.183331	0.0545265	13384248	B16S_90_25868_96_1202_97_1397_98_69477_99_97464	B16S_90_25868_96_1202_97_1397_98_1673_99_2130	0.02655	5	0.0425922	1	0.026599	0.869802	25	Bin 1			B99_367	GCA_000007105.1
	B99_3952	B99_2271	0.0963767	0.0244482	0.0634347	0.14064	0.236964	0.108745	5500338	B16S_90_393_96_890_97_1033_98_1780_99_3952	B16S_90_393_96_890_97_1033_98_1780_99_2271	0.01083		0.0425922	1	0.167697	0.989151	236	Bin 1			B99_368	GCA_001309135.1
	B99_8670	B99_679	0.0223622	0.00104477	0.00795383	0.050158	0.122406	0.0370714	6028167	B16S_90_216_96_437_97_489_98_556_99_8670	B16S_90_216_96_437_97_489_98_556_99_679	0.01078		0.00288409	0	0.034099	0.963941	8	Bin 1			B99_374	GCA_001682135.1
	B99_388	B99_8862	0.0310749	0.00539513	0.0137093	0.0843432	0.218985	0.062077	1439201	B16S_90_19_96_99_97_105_98_115_99_388	B16S_90_19_96_99_97_315_98_1583_99_8862	0.02679	1	0.00857997	0	0.000936056	0.958749	394	Bin 1			B99_376	GCA_000010165.1
	B99_4412	B99_7633	0.185067	0.00732326	0.086361	0.262577	0.376026	0.181421	72951	B16S_90_26706_96_685_97_794_98_1726_99_4412	B16S_90_26706_96_685_97_794_98_1726_99_7633	0.01374	3	0.0425922	1	0.0620155	0.871222	124	Bin 1			B99_378	GCA_001644565.1
	B99_3855	B99_6063	0.0152117	0.00154982	0.00611199	0.0448832	0.119595	0.0330808	24325672	B16S_90_30438_96_2027_97_2419_98_2959_99_3855	B16S_90_42_96_61_97_64_98_69_99_6063	0.01317		0.0425922	1	0.00581443	0.902256	99	Bin 1			B99_379	GCA_000320925.1
	B99_10263	B99_23860	0.109998	0.0172236	0.0564489	0.175636	0.247469	0.11913	2400082	B16S_90_392_96_4929_97_5984_98_7550_99_10263	B16S_90_392_96_4929_97_5984_98_7550_99_23860	0.01406	3	0.0270578	1	0.154224	0.980529	21	Bin 1			B99_380	GCA_000196115.1
	B99_790	B99_9696	0.163334	0.0111962	0.0771035	0.229524	0.316293	0.158568	2688039	B16S_90_237_96_492_97_558_98_638_99_790	B16S_90_237_96_492_97_558_98_638_99_9696	0.01556		0.056691	1	0.0520589	0.988734	1824	Bin 1			B99_381	GCA_000687335.1
	B99_8496	B99_2173	0.0777725	0.00524678	0.0320533	0.128664	0.215344	0.0884616	322586438	B16S_90_249_96_1156_97_1424_98_6261_99_8496	B16S_90_249_96_1156_97_1424_98_1705_99_2173	0.02197	4	0.0425922	1	0.0720372	0.936605	545	Bin 1			B99_383	GCA_001656095.1
	B99_12733	B99_16157	0.0829856	0.0139707	0.0469139	0.121484	0.200042	0.0911634	96875	B16S_90_0_96_3045_97_3700_98_4617_99_12733	B16S_90_0_96_3045_97_3700_98_4617_99_16157	0.01855	2	0.0121506	0	0.00531632	0.957728	344	Bin 1			B99_384	GCA_000069945.1
	B99_299	B99_46467	0.0226679	0.00130588	0.00983449	0.056636	0.132395	0.0406078	8036	B16S_90_29_96_66_97_97_98_219_99_299	B16S_90_29_96_66_97_97_98_13276_99_46467	0.02347	4	0.00813653	0	0.00393701	0.927555	1033	Bin 1			B99_386	GCA_002007485.1
	B99_7821	B99_4004	0.0244975	0.000948142	0.00719345	0.054706	0.134474	0.0398958	440300	B16S_90_190_96_1252_97_2512_98_5788_99_7821	B16S_90_190_96_1252_97_2512_98_3070_99_4004	0.02505	1	0.0270578	1	0.137638	0.902375	255	Bin 1			B99_387	GCA_000372745.1
	B99_9505	B99_5244	0.0667823	0.0052538	0.0240163	0.137476	0.295447	0.0968578	2911227	B16S_90_11_96_1574_97_3193_98_3944_99_9505	B16S_90_11_96_1574_97_3193_98_3944_99_5244	0.0233	1	0.0404684	1	0.229837	0.977027	585	Bin 1			B99_388	GCA_000203835.1
	B99_5427	B99_7283	0.0702264	0.00790478	0.0361398	0.119981	0.213573	0.0854201	5923496	B16S_90_11_96_893_97_1036_98_4074_99_5427	B16S_90_11_96_893_97_2293_98_2806_99_7283	0.00495	1	0.00857997	0	0.0309883	0.965563	191	Bin 1			B99_392	GCA_000756665.1
	B99_564	B99_205	0.0724815	0.00499093	0.0311269	0.135822	0.243484	0.0920119	36874318	B16S_90_3_96_147_97_159_98_178_99_564	B16S_90_3_96_147_97_159_98_178_99_205	0.01886		0.0458016	0	0.0776358	0.958023	608	Bin 1			B99_393	GCA_001542855.1
	B99_1218	B99_2751	0.129925	0.0175227	0.0651569	0.211933	0.316326	0.144342	101425236	B16S_90_22_96_719_97_829_98_958_99_1218	B16S_90_22_96_719_97_1771_98_2146_99_2751	0.03459	3	0.056691	1	0.166364	0.970192	1206	Bin 1			B99_394	GCA_001635395.1
	B99_6478	B99_3275	0.112279	0.0156771	0.0604716	0.170616	0.280214	0.123487	244886	B16S_90_182_96_351_97_459_98_2532_99_6478	B16S_90_182_96_351_97_459_98_2532_99_3275	0.02402		0.056691	1	0.0590062	0.977333	41	Bin 1			B99_395	GCA_001276105.1
	B99_1122	B99_147024	0.0125918	0.00280047	0.00770129	0.0318311	0.118657	0.0290102	25454	B16S_90_297_96_652_97_757_98_877_99_1122	B16S_90_297_96_652_97_757_98_877_99_147024	0.01561	4	0.056691	1	0.00324977	0.962264	1603	Bin 1			B99_396	GCA_003938205.1
	B99_8490	B99_610	0.0380667	0.00216841	0.0135274	0.0868963	0.188353	0.0591691	427759	B16S_90_29_96_1683_97_1998_98_6257_99_8490	B16S_90_29_96_66_97_97_98_107_99_610	0.02723	4	0.0458016	0	8.41361e-05	0.897402	437	Bin 1			B99_398	GCA_000153045.1
	B99_4569	B99_89670	0.0174257	0.00211174	0.00674236	0.0421082	0.103517	0.0307847	161675	B16S_90_61_96_94_97_2747_98_3381_99_4569	B16S_90_61_96_94_97_2747_98_8961_99_89670	0.03304	1	0.00857997	0	0.0323253	0.958611	98	Bin 1			B99_399	GCA_000017305.1
	B99_3207	B99_6719	0.161864	0.0411118	0.104652	0.224917	0.307795	0.167033	34098	B16S_90_19_96_159_97_171_98_191_99_3207	B16S_90_19_96_159_97_171_98_4290_99_6719	0.03315		0.056691	1	0.0156658	0.946586	1190	Bin 1			B99_400	GCA_001442845.1
	B99_2518	B99_6059	0.041348	0.00238416	0.0188406	0.0754255	0.146291	0.0538802	137786	B16S_90_26_96_1141_97_1327_98_1964_99_2518	B16S_90_26_96_1141_97_1327_98_4527_99_6059	0.02912	4	0.0458016	0	0.00951087	0.936798	1317	Bin 1			B99_401	GCA_000273175.1
	B99_177144	B99_686	0.0623223	0.00949666	0.0335318	0.112032	0.223863	0.0818631	8233	B16S_90_14_96_266_97_307_98_69087_99_177144	B16S_90_14_96_266_97_307_98_562_99_686	0.03352	4	0.00857997	0	0	0.940437	944	Bin 1			B99_402	GCA_000308555.1
	B99_4564	B99_868	0.0554106	0.00510553	0.0266253	0.10182	0.218601	0.075279	10350943	B16S_90_11_96_148_97_160_98_2953_99_4564	B16S_90_11_96_148_97_160_98_179_99_868	0.02671		0.0425922	1	0.0335884	0.971655	5	Bin 1			B99_403	GCA_000815025.1
	B99_26816	B99_179623	0.0610092	0.00793495	0.031277	0.105862	0.216621	0.0786938	4761909	B16S_90_22_96_13787_97_16601_98_20381_99_26816	B16S_90_22_96_13787_97_16601_98_122928_99_179623	0.02803		0.056691	1	0.029789	0.935463	102	Bin 1			B99_407	GCA_000164985.2
	B99_658	B99_2145	0.0219366	0.000208355	0.00682602	0.0552058	0.14741	0.041662	487627641	B16S_90_63_96_426_97_476_98_541_99_658	B16S_90_63_96_426_97_476_98_541_99_2145	0.01586	3	0.0425922	1	0.24645	0.936278	193	Bin 1			B99_408	GCA_001891805.1
	B99_5319	B99_520	0.0196485	0	0.00609292	0.0502547	0.14326	0.039475	38407942	B16S_90_28_96_38_97_39_98_506_99_5319	B16S_90_28_96_38_97_385_98_433_99_520	0.03522		0.0425922	1	0.0236607	0.959237	231	Bin 1			B99_409	GCA_001890565.1
	B99_545	B99_1483	0.0323125	0.000317265	0.0103774	0.0748202	0.178169	0.0537648	36200335	B16S_90_18_96_76_97_401_98_452_99_545	B16S_90_18_96_76_97_401_98_452_99_1483	0.0188	1	0.0270578	1	0.185652	0.981518	176	Bin 1			B99_410	GCA_000192635.1
	B99_2181	B99_3928	0.0409263	0.00349852	0.0192676	0.078847	0.187904	0.0594913	65803	B16S_90_29_96_66_97_69_98_1711_99_2181	B16S_90_29_96_66_97_69_98_1711_99_3928	0.0364	4	0.0425922	1	0.142857	0.943079	271	Bin 1			B99_411	GCA_000021425.1
	B99_4652	B99_7825	0.0518405	0.00703009	0.025321	0.0953367	0.194119	0.0701033	141136	B16S_90_121_96_490_97_1339_98_1602_99_4652	B16S_90_121_96_490_97_1339_98_5791_99_7825	0.01199	3	0.0270578	1	0.0931174	0.979361	593	Bin 1			B99_412	GCA_000016965.1
	B99_224551	B99_23934	0.0610986	0.020665	0.0408455	0.0937205	0.16528	0.0730637	6881	B16S_90_65_96_100_97_107_98_822_99_224551	B16S_90_65_96_100_97_107_98_822_99_23934	0.02771	4	0.0458016	0	0.0143198	0.932295	1245	Bin 1			B99_413	GCA_000177315.1
	B99_4280	B99_8049	0.113576	0.00333979	0.0461181	0.20895	0.398554	0.143741	8368858	B16S_90_25868_96_458_97_516_98_591_99_4280	B16S_90_25868_96_458_97_516_98_5949_99_8049	0.02978	1	0.0425922	1	0.10256	0.85214	269	Bin 1			B99_414	GCA_000020585.3
	B99_4513	B99_9070	0.127405	0.0185041	0.0632344	0.201532	0.302213	0.138955	304276	B16S_90_14_96_456_97_513_98_1948_99_4513	B16S_90_14_96_456_97_513_98_671_99_9070	0.02393		0.056691	1	0.0114745	0.959782	769	Bin 1			B99_416	GCA_000500635.1
	B99_58	B99_7950	0.0448321	0.00320735	0.0180151	0.1009	0.203791	0.0682798	464454	B16S_90_14_96_48_97_50_98_54_99_58	B16S_90_14_96_48_97_50_98_54_99_7950	0.02003		0.056691	1	0.000619131	0.972441	211	Bin 1			B99_417	GCA_001310775.1
	B99_1874	B99_1875	0.0305974	0.00186374	0.0109466	0.0725772	0.154943	0.0495255	52015492	B16S_90_1_96_379_97_420_98_1479_99_1874	B16S_90_1_96_379_97_420_98_1479_99_1875	0.00957	3	0.0425922	1	0.0522275	0.876494	2585	Bin 1			B99_418	GCA_001043975.1
	B99_9496	B99_1583	0.0551696	0.00661899	0.0254692	0.110191	0.221878	0.0773147	374348	B16S_90_3_96_291_97_1061_98_1377_99_9496	B16S_90_3_96_291_97_1061_98_1248_99_1583	0.02758		0.056691	1	0.0122048	0.934598	41	Bin 1			B99_419	GCA_000255115.3
	B99_4174	B99_3922	0.0744728	0.00465548	0.0292167	0.148432	0.260857	0.0974605	443194	B16S_90_25858_96_1373_97_1617_98_3189_99_4174	B16S_90_25858_96_1373_97_1617_98_1961_99_3922	0.02557	3	0.0425922	1	0.0183374	0.958167	149	Bin 1			B99_420	GCA_001275655.1
	B99_5417	B99_1187	0.0368075	0.00505145	0.0197201	0.0637635	0.12991	0.0480263	251317	B16S_90_26551_96_697_97_806_98_4065_99_5417	B16S_90_26551_96_697_97_806_98_935_99_1187	0.03058	4	0.0270578	1	0.0354815	0.926593	11	Bin 1			B99_421	GCA_000427095.1
	B99_310	B99_1025	0.0252357	0.00124377	0.00680959	0.0576098	0.119297	0.0388644	214046	B16S_90_29_96_66_97_97_98_107_99_310	B16S_90_29_96_66_97_97_98_401_99_1025	0.02796	4	0.00857997	0	0.000111907	0.944892	203	Bin 1			B99_422	GCA_000441555.1
	B99_3242	B99_520	0.0203401	0.000355118	0.00673602	0.0506644	0.133215	0.0378977	866155584	B16S_90_28_96_38_97_385_98_2509_99_3242	B16S_90_28_96_38_97_385_98_433_99_520	0.01934		0.0425922	1	0.295911	0.933775	77	Bin 1			B99_424	GCA_900129205.1
	B99_105582	B99_19299	0.147208	0.0397094	0.0961671	0.203376	0.278886	0.152169	93477	B16S_90_1613_96_4662_97_5683_98_9416_99_105582	B16S_90_1613_96_4662_97_5683_98_9416_99_19299	0.01713	1	0.0270578	1	0.0127202	0.983968	31	Bin 1			B99_431	GCA_002002705.1
	B99_9340	B99_2724	0.0322163	0.00454318	0.0158639	0.0576979	0.119102	0.0430271	1358788	B16S_90_137_96_1489_97_1756_98_6338_99_9340	B16S_90_137_96_1489_97_1756_98_2128_99_2724	0.02987	4	0.00905136	0	0.0133152	0.982701	713	Bin 1			B99_432	GCA_000170855.1
	B99_3324	B99_4187	0.0271272	0.00392773	0.0124614	0.0567286	0.136964	0.0437513	91651	B16S_90_25_96_945_97_1098_98_1296_99_3324	B16S_90_25_96_945_97_1098_98_1296_99_4187	0.02283	4	0.0270578	1	0.0266223	0.972147	215	Bin 1			B99_433	GCA_000019065.1
	B99_8214	B99_44	0.0196719	0.000389854	0.00656847	0.047811	0.127831	0.0365086	257642485	B16S_90_28_96_38_97_39_98_42_99_8214	B16S_90_28_96_38_97_39_98_42_99_44	0.01313	4	0.0425922	1	0.14395	0.980263	85	Bin 1			B99_434	GCA_000087965.1
	B99_1566	B99_6176	0.068415	0.00933068	0.0358648	0.108135	0.191061	0.0791444	4174490	B16S_90_337_96_910_97_1053_98_1236_99_1566	B16S_90_337_96_910_97_3704_98_4624_99_6176	0.03591	1	0.056691	1	0.0127549	0.975758	395	Bin 1			B99_436	GCA_000403355.2
	B99_1730	B99_8045	0.0343448	0.00164883	0.00970818	0.081641	0.157774	0.0522362	4749	B16S_90_26565_96_992_97_1153_98_1365_99_1730	B16S_90_26565_96_992_97_4703_98_5946_99_8045	0.03298	3	0.0270578	1	0.00389105	0.868041	100	Bin 1			B99_437	GCA_000007865.1
	B99_253	B99_3780	0.00870052	0	0.0012812	0.029761	0.103578	0.0244201	148705263	B16S_90_7_96_180_97_194_98_217_99_253	B16S_90_7_96_180_97_194_98_217_99_3780	0.01757	5	0.0425922	1	0.16612	0.943422	389	Bin 1			B99_438	GCA_000191405.1
	B99_1367	B99_1287	0.0748876	0.00440455	0.0248868	0.146112	0.263024	0.0958135	1086077	B16S_90_3_96_760_97_875_98_1081_99_1367	B16S_90_3_96_760_97_875_98_1013_99_1287	0.02406		0.056691	1	0.0117493	0.952569	249	Bin 1			B99_439	GCA_000159155.2
	B99_1155	B99_645	0.00479794	0	0	0.0488739	0.369314	0.0605378	4660880	B16S_90_125_96_217_97_235_98_907_99_1155	B16S_90_125_96_217_97_235_98_267_99_645	0.02952	1	0.0425922	1	0.114167	0.949935	29	Bin 1			B99_441	GCA_000190595.1
	B99_8489	B99_7621	0.0390974	0	0.010733	0.0968651	0.240243	0.069217	1575629	B16S_90_63_96_1370_97_1613_98_6256_99_8489	B16S_90_63_96_1370_97_1613_98_1955_99_7621	0.0351		0.0425922	1	0.024024	0.9515	336	Bin 1			B99_443	GCA_000709915.1
	B99_4089	B99_4309	0.127446	0.00885019	0.0540548	0.215053	0.348983	0.145294	44594689	B16S_90_202_96_404_97_2500_98_3129_99_4089	B16S_90_202_96_404_97_2500_98_3129_99_4309	0.01783	4	0.0425922	1	0.195055	0.955966	138	Bin 1			B99_444	GCA_001493375.1
	B99_213340	B99_191060	0.123319	0.0124608	0.0630336	0.21293	0.34365	0.145464	299374	B16S_90_519_96_18974_97_23067_98_28623_99_213340	B16S_90_519_96_18974_97_23067_98_130156_99_191060	0.033	3	0.0425922	1	0.0345843	0.87594	305	Bin 1			B99_445	GCA_000212355.1
	B99_4720	B99_2321	0.0454113	0.00426075	0.0207078	0.0837762	0.196329	0.0638273	45131	B16S_90_113_96_838_97_970_98_1478_99_4720	B16S_90_113_96_838_97_970_98_1478_99_2321	0.03235	4	0.0425922	1	0.0251799	0.962791	709	Bin 1			B99_446	GCA_000212915.1
	B99_819	B99_472	0.101284	0.00800712	0.035903	0.177622	0.26751	0.113902	16037696	B16S_90_3_96_324_97_356_98_396_99_819	B16S_90_3_96_324_97_356_98_396_99_472	0.02377		0.056691	1	0.0152029	0.935228	1199	Bin 1			B99_447	GCA_000294425.1
	B99_827	B99_7016	0.109113	0.00775554	0.0451465	0.183743	0.299354	0.124275	249672006	B16S_90_11_96_14_97_14_98_16_99_827	B16S_90_11_96_14_97_14_98_5224_99_7016	0.02178	5	0.0425922	1	0.197798	0.977151	97	Bin 1			B99_448	GCA_001278115.1
	B99_82	B99_1554	0.102298	0.0116534	0.0508474	0.167681	0.271675	0.116494	2922106	B16S_90_6_96_67_97_70_98_75_99_82	B16S_90_6_96_67_97_70_98_75_99_1554	0.00904	4	0.0458016	0	0.0255535	0.938011	1034	Bin 1			B99_449	GCA_000307145.1
	B99_2782	B99_209	0.0692482	0.00263573	0.0269413	0.137576	0.287773	0.0970869	74672155	B16S_90_14_96_150_97_162_98_181_99_2782	B16S_90_14_96_150_97_162_98_181_99_209	0.01753	5	0.0425922	1	0.245417	0.98321	57	Bin 1			B99_450	GCA_000755705.1
	B99_988	B99_2741	0.0219641	0.000825715	0.00956656	0.0480766	0.153255	0.0413826	118017	B16S_90_7_96_505_97_574_98_781_99_988	B16S_90_7_96_505_97_574_98_781_99_2741	0.01414	1	0.0425922	1	0.0188679	0.963061	477	Bin 1			B99_452	GCA_000332015.1
	B99_8912	B99_7099	0.0751381	0.0164331	0.0439855	0.118663	0.210248	0.0890678	4434	B16S_90_113_96_223_97_243_98_6556_99_8912	B16S_90_113_96_223_97_243_98_4402_99_7099	0.01947	4	0.00857997	0	0	0.953722	1235	Bin 1			B99_453	GCA_000184325.1
	B99_2123	B99_5383	0.0260053	0.00170154	0.0109537	0.0565449	0.141999	0.0428835	2154289	B16S_90_7_96_405_97_452_98_515_99_2123	B16S_90_7_96_405_97_452_98_515_99_5383	0.02106	4	0.0425922	1	0.0333432	0.970149	576	Bin 1			B99_455	GCA_003001895.1
	B99_1433	B99_719	0.0332028	0.00192164	0.013099	0.0676072	0.146244	0.0483255	1023678123	B16S_90_216_96_437_97_489_98_556_99_1433	B16S_90_216_96_437_97_489_98_556_99_719	0.02603		0.0425922	1	0.13592	0.965427	15	Bin 1			B99_456	GCA_900095795.1
	B99_26075	B99_27636	0.00925916	0	0.00207358	0.0343305	0.168854	0.0381115	779180	B16S_90_18_96_353_97_2707_98_3330_99_26075	B16S_90_18_96_353_97_17108_98_21010_99_27636	0.02921	1	0.00288409	0	0.087402	0.974086	1501	Bin 1			B99_457	GCA_001854205.1
	B99_5843	B99_1383	0.178662	0.0419119	0.121142	0.235291	0.310143	0.178003	22125	B16S_90_14_96_934_97_2714_98_3339_99_5843	B16S_90_35086_96_806_97_936_98_1091_99_1383	0.03451		0.056691	1	0.0761905	0.881967	1390	Bin 1			B99_458	GCA_000019725.1
	B99_3564	B99_7303	0.0269391	0	0.0100261	0.0657286	0.153414	0.0463412	471381	B16S_90_7_96_579_97_661_98_756_99_3564	B16S_90_7_96_579_97_661_98_756_99_7303	0.0194		0.0425922	1	0.00309717	0.959974	806	Bin 1			B99_459	GCA_000526575.1
	B99_243400	B99_16925	0.109455	0.0201946	0.0718199	0.154139	0.241512	0.117885	12286105	B16S_90_20_96_8835_97_10563_98_163610_99_243400	B16S_90_20_96_8835_97_10563_98_12901_99_16925	0.03256	4	0.0425922	1	0.0246705	0.883311	524	Bin 1			B99_460	GCA_000526415.1
	B99_5926	B99_5040	0.0262698	0	0.00842708	0.0619221	0.233174	0.0553387	91623	B16S_90_809_96_2195_97_3073_98_3795_99_5926	B16S_90_809_96_2195_97_3073_98_3795_99_5040	0.00808	4	0.0270578	1	0.204355	0.944226	767	Bin 1			B99_461	GCA_000179395.2
	B99_604	B99_3241	0.0438248	0.0025509	0.0177353	0.102375	0.207885	0.0683118	105906830	B16S_90_152_96_392_97_434_98_495_99_604	B16S_90_152_96_392_97_434_98_495_99_3241	0.02673	4	0.0270578	1	0.264355	0.957182	279	Bin 1			B99_462	GCA_000379625.1
	B99_3112	B99_3313	0.0225032	0.00178599	0.00890822	0.0526024	0.131775	0.0392502	39976443	B16S_90_20_96_315_97_346_98_1910_99_3112	B16S_90_20_96_315_97_346_98_1910_99_3313	0.01961	4	0.0425922	1	0.055466	0.962277	1076	Bin 1			B99_463	GCA_000021405.1
	B99_4534	B99_5659	0.0224006	0.000545265	0.00719568	0.0694339	0.218671	0.0535849	23235354	B16S_90_182_96_351_97_459_98_2532_99_4534	B16S_90_182_96_351_97_459_98_4244_99_5659	0.01972	3	0.00857997	0	0.0275042	0.96412	492	Bin 1			B99_472	GCA_000307875.1
	B99_72249	B99_127755	0.0463135	0.00399938	0.0156108	0.0898732	0.210413	0.0672784	979	B16S_90_3_96_22454_97_27532_98_36323_99_72249	B16S_90_3_96_54389_97_68551_98_89411_99_127755	0.035		0.056691	1	0	0.873469	289	Bin 1			B99_475	GCA_001723195.1
	B99_1473	B99_8817	0.126002	0.0187251	0.0744945	0.194853	0.281659	0.137439	275746	B16S_90_14_96_857_97_994_98_1165_99_1473	B16S_90_14_96_857_97_994_98_1165_99_8817	0.02203		0.056691	1	0.0391007	0.960396	727	Bin 1			B99_476	GCA_000941055.1
	B99_3104	B99_3293	0.0275399	0	0.0071599	0.0780617	0.293269	0.0666808	1308732	B16S_90_63_96_542_97_1980_98_2409_99_3104	B16S_90_63_96_542_97_1980_98_2545_99_3293	0.03127	4	0.0425922	1	0.0870968	0.971812	202	Bin 1			B99_479	GCA_001553645.1
	B99_16936	B99_25975	0.118108	0.00652578	0.0597404	0.177229	0.271939	0.124627	704777702	B16S_90_364_96_8839_97_10568_98_12907_99_16936	B16S_90_364_96_8839_97_10568_98_19763_99_25975	0.02006	3	0.0425922	1	0.204204	0.97486	89	Bin 1			B99_480	GCA_000987955.1
	B99_6683	B99_6063	0.0190282	0.000926271	0.00717418	0.0480936	0.119644	0.035337	2948490	B16S_90_42_96_3267_97_3977_98_4986_99_6683	B16S_90_42_96_61_97_64_98_69_99_6063	0.01079		0.0425922	1	0.0398981	0.935504	105	Bin 1			B99_481	GCA_001020645.1
	B99_4384	B99_6934	0.134053	0.00731274	0.0547983	0.215097	0.302909	0.140475	309002	B16S_90_25865_96_152_97_164_98_184_99_4384	B16S_90_25865_96_152_97_164_98_184_99_6934	0.02042	4	0.0404684	1	0.128931	0.905325	302	Bin 1			B99_483	GCA_000282255.1
	B99_2488	B99_888	0.0734521	0.0135537	0.0419843	0.116019	0.230972	0.0893551	38875	B16S_90_0_96_549_97_621_98_712_99_2488	B16S_90_0_96_549_97_621_98_712_99_888	0.01397		0.0404684	1	0.00441826	0.986604	2582	Bin 1			B99_484	GCA_000015165.1
	B99_205473	B99_163835	0.098006	0.0217167	0.0639317	0.136849	0.209945	0.104604	225430	B16S_90_577_96_3561_97_45233_98_139510_99_205473	B16S_90_577_96_3561_97_45233_98_112820_99_163835	0.0247	4	0.0458016	0	0.0192503	0.954485	225	Bin 1			B99_485	GCA_000006825.1
	B99_114069	B99_4506	0.0513426	0.00377375	0.0214676	0.0891106	0.193533	0.0648125	2404	B16S_90_25_96_2320_97_2781_98_3421_99_114069	B16S_90_25_96_2320_97_2781_98_3421_99_4506	0.02898	3	0.0270578	1	0	0.962264	270	Bin 1			B99_486	GCA_000242155.1
	B99_5237	B99_816	0.0337224	0.00231399	0.0148691	0.0614093	0.123356	0.0443532	226733	B16S_90_29_96_66_97_97_98_3939_99_5237	B16S_90_29_96_66_97_97_98_107_99_816	0.03352	4	0.0425922	1	0.00325885	0.964643	325	Bin 1			B99_487	GCA_001406615.2
	B99_5079	B99_976	0.0212885	0.000351308	0.00745721	0.0521399	0.119415	0.0367244	298209	B16S_90_118_96_207_97_224_98_250_99_5079	B16S_90_118_96_207_97_224_98_250_99_976	0.00912		0.0425922	1	0.0638889	0.966947	31	Bin 1			B99_489	GCA_007988785.1
	B99_6446	B99_1305	0.0210866	0.00204242	0.00876823	0.0434532	0.104748	0.0330378	2113843	B16S_90_137_96_3160_97_3849_98_4818_99_6446	B16S_90_137_96_767_97_889_98_1030_99_1305	0.03028	5	0.0270578	1	0.165777	0.921835	1167	Bin 1			B99_492	GCA_000744935.1
	B99_7928	B99_3159	0.0689864	0.00956495	0.0358031	0.116864	0.201016	0.082759	19051	B16S_90_170_96_1698_97_2765_98_3404_99_7928	B16S_90_170_96_1698_97_2015_98_2451_99_3159	0.03563	3	0.0270578	1	0.00675676	0.942219	627	Bin 1			B99_493	GCA_000282115.1
	B99_7721	B99_1653	0.0341143	0.000713587	0.00831957	0.112026	0.375665	0.0864597	460579	B16S_90_63_96_542_97_614_98_1301_99_7721	B16S_90_63_96_542_97_614_98_1301_99_1653	0.01069	4	0.0425922	1	0.141732	0.937103	208	Bin 1			B99_494	GCA_000744755.1
	B99_3617	B99_625	0.0627349	0.00251826	0.0167172	0.161607	0.294388	0.0988973	25365314	B16S_90_24_96_356_97_451_98_514_99_3617	B16S_90_24_96_356_97_451_98_514_99_625	0.01773	3	0.0425922	1	0.141973	0.978044	180	Bin 1			B99_495	GCA_016469025.1
	B99_3760	B99_2268	0.0748293	0.0144526	0.0440435	0.113353	0.194127	0.0849469	1158736	B16S_90_129_96_227_97_247_98_279_99_3760	B16S_90_129_96_227_97_247_98_1356_99_2268	0.03363	5	0.056691	1	0.0230486	0.9651	340	Bin 1			B99_496	GCA_000237305.1
	B99_1701	B99_8324	0.028513	0.00127534	0.0102368	0.0586711	0.137995	0.0437112	31499	B16S_90_7_96_505_97_1137_98_1341_99_1701	B16S_90_7_96_505_97_1137_98_1341_99_8324	0.02426		0.0121506	0	0.00881834	0.956123	236	Bin 1			B99_499	GCA_000019485.1
	B99_4383	B99_8834	0.0146519	0	0.00249375	0.0337084	0.135727	0.0346063	143706	B16S_90_589_96_1476_97_1742_98_3333_99_4383	B16S_90_589_96_1476_97_1742_98_2111_99_8834	0.02627	5	0.00905136	0	0.0306031	0.948871	40	Bin 1			B99_500	GCA_000223255.2
	B99_3544	B99_4970	0.0491348	0.00363134	0.0175885	0.103629	0.192413	0.0679464	702506	B16S_90_244_96_1862_97_2220_98_2719_99_3544	B16S_90_244_96_1862_97_2220_98_3742_99_4970	0.02013	4	0.056691	1	0.0337134	0.976542	81	Bin 1			B99_501	GCA_000246925.2
	B99_4623	B99_7746	0.0497594	0.0070408	0.0259383	0.0877999	0.175135	0.0660741	1132097	B16S_90_296_96_764_97_886_98_3500_99_4623	B16S_90_296_96_764_97_886_98_5741_99_7746	0.02571		0.0282212	0	0.141446	0.908788	297	Bin 1			B99_502	GCA_000020125.1
	B99_2044	B99_6083	0.0353504	0.00172883	0.0116264	0.101363	0.273212	0.076163	143821182	B16S_90_480_96_1157_97_1347_98_1611_99_2044	B16S_90_480_96_1157_97_1347_98_1611_99_6083	0.02378		0.0425922	1	0.28471	0.927054	69	Bin 1			B99_503	GCA_001747495.1
	B99_206436	B99_14561	0.0725386	0.00679356	0.0301462	0.129552	0.232727	0.0892495	1552804	B16S_90_53_96_7549_97_9021_98_11046_99_206436	B16S_90_53_96_7549_97_9021_98_11046_99_14561	0.02182		0.0425922	1	0.132826	0.959371	277	Bin 1			B99_504	GCA_000953635.1
	B99_2440	B99_59347	0.119149	0.00401651	0.0707663	0.192659	0.281375	0.130667	14581	B16S_90_434_96_1350_97_1580_98_1909_99_2440	B16S_90_434_96_1350_97_1580_98_43402_99_59347	0.03627	3	0.056691	1	0.0244898	0.970974	700	Bin 1			B99_508	GCA_000238915.2
	B99_1562	B99_2975	0.0409516	0.00229192	0.0120713	0.118194	0.274241	0.0791731	6750536969	B16S_90_399_96_909_97_1052_98_1235_99_1562	B16S_90_399_96_909_97_1052_98_1235_99_2975	0.01425	5	0.0425922	1	0.35189	0.920424	143	Bin 1			B99_509	GCA_001399545.1
	B99_3160	B99_1403	0.0236942	0.00230463	0.010761	0.0426963	0.111834	0.0343457	6734	B16S_90_27057_96_817_97_947_98_1105_99_3160	B16S_90_27057_96_817_97_947_98_1105_99_1403	0.00538	3	0.00288409	0	0.00790514	0.868664	13	Bin 1			B99_516	GCA_000208385.1
	B99_10223	B99_26738	0.0529059	0.00304739	0.0231672	0.115944	0.245299	0.0808377	291200	B16S_90_3_96_4041_97_5953_98_7517_99_10223	B16S_90_3_96_4041_97_5953_98_20319_99_26738	0.0257		0.056691	1	0.0109261	0.956175	10	Bin 1			B99_517	GCA_000455125.1
	B99_2679	B99_2533	0.0521899	0.00210099	0.014057	0.113464	0.214873	0.073401	4324591	B16S_90_120_96_1383_97_1629_98_2088_99_2679	B16S_90_120_96_1383_97_1629_98_1978_99_2533	0.02119	5	0.0340302	1	0.0695915	0.957727	427	Bin 1			B99_518	GCA_002087015.1
	B99_472	B99_4968	0.0980275	0.00936147	0.0368123	0.171791	0.260026	0.111201	1258893	B16S_90_3_96_324_97_356_98_396_99_472	B16S_90_3_96_324_97_356_98_396_99_4968	0.01214		0.056691	1	0.027897	0.966689	89	Bin 1			B99_520	GCA_000026405.1
	B99_209614	B99_6868	0.0666358	0.00846479	0.0349581	0.116848	0.214364	0.0837673	268360	B16S_90_146_96_3351_97_4079_98_16649_99_209614	B16S_90_146_96_3351_97_4079_98_5115_99_6868	0.03052		0.00857997	0	0.0220941	0.894983	68	Bin 1			B99_522	GCA_000413015.1
	B99_13755	B99_205028	0.0786135	0.0231746	0.0528081	0.111653	0.162478	0.0845343	3604	B16S_90_77_96_4025_97_4894_98_10400_99_13755	B16S_90_77_96_4025_97_4894_98_6191_99_205028	0.03099	5	0.0270578	1	0.00361011	0.920927	271	Bin 1			B99_523	GCA_000238055.2
	B99_4335	B99_119	0.00709424	0	0.00187635	0.0244183	0.140012	0.0282546	19517	B16S_90_18_96_76_97_79_98_3303_99_4335	B16S_90_18_96_76_97_79_98_87_99_119	0.03625	4	0.00288409	0	0.000759878	0.914091	251	Bin 1			B99_525	GCA_000153025.1
	B99_6433	B99_6009	0.0243607	0	0.00482458	0.0836055	0.363317	0.0776024	606198647	B16S_90_255_96_2965_97_3601_98_4490_99_6433	B16S_90_255_96_2965_97_3601_98_4490_99_6009	0.02125	1	0.0425922	1	0.261867	0.890154	66	Bin 1			B99_526	GCA_001617365.1
	B99_4595	B99_29411	0.169938	0.0364015	0.105256	0.231298	0.309104	0.170242	2317679	B16S_90_368_96_821_97_951_98_1111_99_4595	B16S_90_368_96_821_97_951_98_1111_99_29411	0.00943	4	0.056691	1	0.0343075	0.961413	1667	Bin 1			B99_527	GCA_000064305.2
	B99_2395	B99_1570	0.0397947	0.00330399	0.0178546	0.0739746	0.150947	0.0534179	404701	B16S_90_26_96_846_97_1055_98_1873_99_2395	B16S_90_26_96_846_97_1055_98_1240_99_1570	0.02194	4	0.00857997	0	0.0169993	0.945224	216	Bin 1			B99_528	GCA_000950335.1
	B99_133899	B99_12118	0.156872	0.031559	0.0983564	0.213176	0.307485	0.160515	257318	B16S_90_20_96_2989_97_4543_98_93384_99_133899	B16S_90_20_96_2989_97_4543_98_5726_99_12118	0.02719	5	0.0425922	1	0.013754	0.908969	263	Bin 1			B99_529	GCA_000196395.1
	B99_4645	B99_3556	0.0275235	0.00156614	0.0100474	0.0636259	0.161874	0.0476232	17291132	B16S_90_118_96_521_97_2228_98_2729_99_4645	B16S_90_118_96_521_97_2228_98_2729_99_3556	0.00839		0.0425922	1	0.122838	0.957209	251	Bin 1			B99_531	GCA_000445065.1
	B99_9141	B99_3654	0.17563	0.0173992	0.0902619	0.262069	0.348527	0.178306	86482	B16S_90_14_96_195_97_495_98_564_99_9141	B16S_90_14_96_195_97_495_98_2802_99_3654	0.02007		0.056691	1	0.000493462	0.97894	4030	Bin 1			B99_532	GCA_000722885.1
	B99_931	B99_8729	0.0369264	0.00165371	0.0120216	0.0980366	0.254739	0.0707236	328466426	B16S_90_4_96_569_97_649_98_743_99_931	B16S_90_4_96_569_97_649_98_743_99_8729	0.00588	2	0.0425922	1	0.0317931	0.97832	79	Bin 1			B99_533	GCA_000733775.1
	B99_212	B99_4384	0.0930279	0.00588496	0.0398348	0.160628	0.259411	0.107448	5151655	B16S_90_25865_96_152_97_164_98_184_99_212	B16S_90_25865_96_152_97_164_98_184_99_4384	0.01549	4	0.0458016	0	0.110419	0.955244	424	Bin 1			B99_534	GCA_000253235.1
	B99_3681	B99_7284	0.0295254	0.00211414	0.012625	0.0602355	0.129832	0.043163	1601	B16S_90_588_96_1936_97_2310_98_2825_99_3681	B16S_90_588_96_1936_97_2310_98_5405_99_7284	0.02807		0.0270578	1	0.0375	0.948322	152	Bin 1			B99_535	GCA_000226755.2
	B99_6745	B99_138401	0.0550856	0.00721265	0.0284009	0.0949531	0.179008	0.0687061	178420	B16S_90_22_96_3290_97_4009_98_5028_99_6745	B16S_90_22_96_3290_97_4009_98_36549_99_138401	0.02825		0.0425922	1	0.0129534	0.920372	321	Bin 1			B99_536	GCA_000175635.1
	B99_6243	B99_5121	0.0382545	0.00329555	0.0159451	0.0899904	0.318979	0.0772743	110688	B16S_90_63_96_1065_97_1237_98_1472_99_6243	B16S_90_63_96_1065_97_1237_98_1472_99_5121	0.01927	4	0.0425922	1	0.0673887	0.947855	365	Bin 1			B99_539	GCA_001598555.1
	B99_922	B99_2636	0.025261	0.000740659	0.00926704	0.0569778	0.157251	0.0440089	2052094	B16S_90_3_96_564_97_642_98_736_99_922	B16S_90_3_96_564_97_642_98_736_99_2636	0.01978		0.00857997	0	0.129776	0.908851	204	Bin 1			B99_540	GCA_000009905.1
	B99_1237	B99_4967	0.0347072	0.0057335	0.0184608	0.0661631	0.161013	0.0515582	204215	B16S_90_11_96_729_97_839_98_969_99_1237	B16S_90_11_96_729_97_839_98_969_99_4967	0.0284	4	0.0425922	1	0.0188261	0.975626	326	Bin 1			B99_541	GCA_000382805.1
	B99_1768	B99_7799	0.0318355	0.000632394	0.0109042	0.082542	0.247268	0.0656138	3304373	B16S_90_63_96_411_97_917_98_1396_99_1768	B16S_90_63_96_411_97_917_98_1068_99_7799	0.02151		0.0425922	1	0.066769	0.95894	89	Bin 1			B99_545	GCA_000091465.1
	B99_3207	B99_240	0.177715	0.00538508	0.092991	0.241265	0.318632	0.167434	720505	B16S_90_19_96_159_97_171_98_191_99_3207	B16S_90_19_96_159_97_171_98_206_99_240	0.03122		0.056691	1	0.0141168	0.91095	1061	Bin 1			B99_546	GCA_000953195.1
	B99_898	B99_8970	0.0427738	0.00277971	0.0157803	0.108312	0.230836	0.0712017	7048	B16S_90_25_96_398_97_629_98_721_99_898	B16S_90_25_96_398_97_881_98_6597_99_8970	0.02569	4	0.0270578	1	0.0352423	0.946258	54	Bin 1			B99_549	GCA_000518585.1
	B99_6692	B99_2320	0.0696606	0.0100916	0.0279875	0.125172	0.198528	0.0822166	1372	B16S_90_7_96_7_97_725_98_1817_99_6692	B16S_90_7_96_7_97_725_98_1817_99_2320	0.01056	2	0.0425922	1	0.0666667	0.931421	1023	Bin 1			B99_550	GCA_000013945.1
	B99_108786	B99_4151	0.0376087	0.00276604	0.0087944	0.0723434	0.141774	0.0489597	12551	B16S_90_77_96_1812_97_2154_98_7894_99_108786	B16S_90_77_96_1812_97_2154_98_3174_99_4151	0.02466	3	0.0270578	1	0.0515021	0.941611	268	Bin 1			B99_551	GCA_000312625.1
	B99_2107	B99_2373	0.0534701	0.00680896	0.026581	0.0925573	0.170787	0.066385	95757	B16S_90_6_96_1190_97_1384_98_1658_99_2107	B16S_90_6_96_1190_97_1384_98_1658_99_2373	0.03156	4	0.00857997	0	0.0434783	0.893503	714	Bin 1			B99_553	GCA_001064405.1
	B99_1895	B99_8712	0.0611934	0.00941101	0.0323014	0.111588	0.201186	0.0783142	27796	B16S_90_3_96_72_97_75_98_144_99_1895	B16S_90_3_96_72_97_75_98_5971_99_8712	0.03516		0.056691	1	0.00256575	0.952412	97	Bin 1			B99_555	GCA_001877035.1
	B99_3655	B99_5801	0.0244275	0	0.00732548	0.0621872	0.161203	0.0455866	33062196	B16S_90_47_96_1419_97_2291_98_2803_99_3655	B16S_90_47_96_1419_97_2291_98_2803_99_5801	0.01145	4	0.0425922	1	0.0948959	0.963649	482	Bin 1			B99_558	GCA_000172635.2
	B99_463	B99_1969	0.00176937	0.000110836	0.000973765	0.00380259	0.0217502	0.00539207	58921	B16S_90_26896_96_319_97_350_98_388_99_463	B16S_90_26896_96_1102_97_1278_98_1525_99_1969	0.03611	3	0.0425922	1	0.00694686	0.952735	326	Bin 1			B99_559	GCA_000252445.1
	B99_4724	B99_186	0.169185	0.0316366	0.102857	0.235696	0.315882	0.170689	14646257	B16S_90_19_96_110_97_145_98_3570_99_4724	B16S_90_19_96_110_97_145_98_163_99_186	0.0262		0.056691	1	0.0391595	0.98025	1300	Bin 1			B99_564	GCA_000025805.1
	B99_6217	B99_8862	0.172958	0.0201398	0.10939	0.226286	0.300333	0.167812	14696	B16S_90_19_96_99_97_315_98_1791_99_6217	B16S_90_19_96_99_97_315_98_1583_99_8862	0.02018		0.056691	1	0.0113636	0.961513	136	Bin 1			B99_565	GCA_000233935.2
	B99_314	B99_645	0.00448017	0	0	0.0433646	0.355503	0.0575319	17274836	B16S_90_125_96_217_97_235_98_267_99_314	B16S_90_125_96_217_97_235_98_267_99_645	0.01834	1	0.0425922	1	0.368907	0.953896	506	Bin 1			B99_567	GCA_000756565.1
	B99_3910	B99_3941	0.101868	0.00162518	0.0373058	0.186849	0.310486	0.121724	235339	B16S_90_25858_96_46_97_2450_98_2997_99_3910	B16S_90_25858_96_46_97_2450_98_2997_99_3941	0.01318	3	0.0425922	1	0.0997877	0.936246	104	Bin 1			B99_568	GCA_000613045.3
	B99_2512	B99_2486	0.0342351	0	0.0107794	0.076418	0.156846	0.0514236	3543	B16S_90_7_96_30_97_549_98_626_99_2512	B16S_90_7_96_30_97_1603_98_1942_99_2486	0.02621	1	0.0425922	1	0.00826446	0.89085	865	Bin 1			B99_569	GCA_000948985.1
	B99_1490	B99_956	0.0253308	0	0.00790724	0.0641987	0.171059	0.0478581	542314	B16S_90_18_96_76_97_79_98_87_99_1490	B16S_90_18_96_76_97_79_98_87_99_956	0.01849	4	0.0270578	1	0.0595522	0.940725	153	Bin 1			B99_570	GCA_001038205.1
	B99_7063	B99_6957	0.0865311	0.0120226	0.0443766	0.141915	0.241951	0.101393	182625	B16S_90_11_96_1574_97_1863_98_2364_99_7063	B16S_90_11_96_1574_97_1863_98_5181_99_6957	0.03157	1	0.00857997	0	0.0234493	0.967611	364	Bin 1			B99_571	GCA_000155875.1
	B99_74352	B99_187796	0.0855128	0.0071864	0.0429357	0.123491	0.196357	0.0886734	1516	B16S_90_120_96_1335_97_20582_98_25452_99_74352	B16S_90_120_96_1335_97_20582_98_25452_99_187796	0.03514	3	0.056691	1	0	0.973306	71	Bin 1			B99_576	GCA_000282215.1
	B99_3269	B99_5412	0.11563	0.00888534	0.0490513	0.19522	0.324072	0.132966	30534220	B16S_90_202_96_404_97_2069_98_2529_99_3269	B16S_90_202_96_404_97_2069_98_2529_99_5412	0.01851	4	0.0425922	1	0.0993133	0.985896	19	Bin 1			B99_579	GCA_000517925.1
	B99_8188	B99_7165	0.0262796	0.00141163	0.00975417	0.0614986	0.159366	0.0471735	5682654	B16S_90_63_96_3491_97_4249_98_5333_99_8188	B16S_90_63_96_3491_97_4249_98_5333_99_7165	0.01155		0.0425922	1	0.0792577	0.964901	744	Bin 1			B99_580	GCA_000504425.1
	B99_6817	B99_1820	0.00960941	0.000212778	0.00269622	0.0256045	0.0650863	0.0203608	240021	B16S_90_299_96_1039_97_1204_98_1437_99_6817	B16S_90_299_96_1039_97_1204_98_1437_99_1820	0.00882		0.00857997	0	0.0155755	0.99361	220	Bin 1			B99_581	GCA_000011685.1
	B99_4587	B99_3374	0.0593772	0.00540604	0.027658	0.109314	0.198454	0.0753185	120880	B16S_90_26_96_1141_97_1327_98_1964_99_4587	B16S_90_26_96_1141_97_1327_98_1582_99_3374	0.02025	3	0.0458016	0	0.00917431	0.945907	981	Bin 1			B99_583	GCA_000010225.1
	B99_7899	B99_4125	0.0354237	0.00195703	0.0142724	0.0703089	0.155071	0.0508243	2485926	B16S_90_16_96_457_97_515_98_1316_99_7899	B16S_90_16_96_457_97_515_98_590_99_4125	0.02978		0.00857997	0	0.00603723	0.954092	2057	Bin 1			B99_584	GCA_000452225.2
	B99_48391	B99_1618	0.0866694	0.00430194	0.0370962	0.153227	0.281959	0.106899	2673246	B16S_90_14_96_432_97_483_98_1273_99_48391	B16S_90_14_96_432_97_483_98_1273_99_1618	0.01032	5	0.0425922	1	0.0261567	0.991803	176	Bin 1			B99_589	GCA_000171115.1
	B99_272	B99_8837	0.0245737	0.000967118	0.00788326	0.0597759	0.159647	0.0458463	4024034	B16S_90_18_96_76_97_208_98_233_99_272	B16S_90_18_96_76_97_208_98_1558_99_8837	0.01548	4	0.0270578	1	0.0207074	0.947301	520	Bin 1			B99_590	GCA_000702325.1
	B99_236551	B99_236552	0.0576857	0	0.0316006	0.0851879	0.163907	0.0646202	195	B16S_90_48_96_59670_97_119291_98_159350_99_236551	B16S_90_48_96_59670_97_119291_98_159350_99_236552	0.01486	4	0.0282212	0	0	0.985265	1	Bin 1			B99_591	GCA_000204115.1
	B99_3340	B99_658	0.0227909	0.000301685	0.00771514	0.0543687	0.144344	0.0422249	42979589	B16S_90_63_96_426_97_476_98_541_99_3340	B16S_90_63_96_426_97_476_98_541_99_658	0.02611	3	0.0425922	1	0.0754687	0.909148	169	Bin 1			B99_595	GCA_001998865.1
	B99_22654	B99_212837	0.178216	0.0558515	0.125705	0.23376	0.317212	0.181747	331444	B16S_90_146_96_4407_97_14106_98_17260_99_22654	B16S_90_146_96_4407_97_14106_98_17260_99_212837	0.01767	4	0.056691	1	0.0253741	0.97319	430	Bin 1			B99_596	GCA_002835735.1
	B99_8638	B99_5808	0.0111699	0.0010397	0.00573105	0.0244378	0.114848	0.0258293	2965876	B16S_90_147_96_264_97_287_98_319_99_8638	B16S_90_147_96_264_97_287_98_319_99_5808	0.02294		0.00857997	0	0.00123305	0.969697	1618	Bin 1			B99_597	GCA_001661675.2
	B99_2008	B99_21119	0.0756672	0.00638615	0.034738	0.130649	0.213931	0.0892325	119095	B16S_90_237_96_1142_97_1328_98_1584_99_2008	B16S_90_237_96_1142_97_13116_98_16055_99_21119	0.0258	1	0.0121506	0	0.0194731	0.91384	935	Bin 1			B99_598	GCA_000315075.1
	B99_6687	B99_685	0.0258679	0	0.00475126	0.0804194	0.186224	0.0519942	17402	B16S_90_14_96_266_97_307_98_342_99_6687	B16S_90_14_96_266_97_307_98_561_99_685	0.02772	4	0.00857997	0	0.00173913	0.917278	1490	Bin 1			B99_600	GCA_000264355.1
	B99_2749	B99_2488	0.0714429	0.0144824	0.0435669	0.105176	0.166149	0.0784731	37097	B16S_90_0_96_549_97_621_98_2145_99_2749	B16S_90_0_96_549_97_621_98_712_99_2488	0.02608		0.0404684	1	0.00461538	0.883378	2313	Bin 1			B99_601	GCA_000010665.1
	B99_299	B99_1077	0.0347349	0.00458689	0.0145919	0.0772875	0.175649	0.0550459	36964	B16S_90_29_96_66_97_97_98_219_99_299	B16S_90_29_96_634_97_731_98_843_99_1077	0.027	4	0.0458016	0	0.00779221	0.954075	1727	Bin 1			B99_602	GCA_000021285.1
	B99_1185	B99_3439	0.0884377	0.00734745	0.0336736	0.160423	0.260607	0.104946	2216588	B16S_90_16_96_695_97_804_98_933_99_1185	B16S_90_16_96_695_97_2158_98_2642_99_3439	0.04915		0.056691	1	0.0286814	0.961436	195	Bin 1			B99_603	GCA_000371765.1
	B99_431	B99_6734	0.0533261	0.0111343	0.0307465	0.0850157	0.158715	0.0642119	616748	B16S_90_0_96_297_97_326_98_362_99_431	B16S_90_0_96_297_97_2572_98_3152_99_6734	0.05538		0.056691	1	0.00985626	0.93654	1087	Bin 1			B99_604	GCA_000153285.1
	B99_8613	B99_4735	0.0725969	0	0.0302279	0.12221	0.209529	0.083735	3843609	B16S_90_49_96_4125_97_5011_98_6349_99_8613	B16S_90_49_96_422_97_472_98_536_99_4735	0.04631	4	0.0425922	1	0.0340094	0.810939	701	Bin 1			B99_605	GCA_000334955.1
	B99_2181	B99_1316	0.0199001	0.000364857	0.00524592	0.0534574	0.141638	0.0383845	290989	B16S_90_29_96_66_97_69_98_1711_99_2181	B16S_90_29_96_66_97_69_98_1040_99_1316	0.06488	4	0.0425922	1	0.0252951	0.952667	567	Bin 1			B99_606	GCA_001747005.1
	B99_6331	B99_9077	0.0710422	0.0085519	0.0300032	0.157282	0.270216	0.0982845	2125	B16S_90_14_96_266_97_307_98_3634_99_6331	B16S_90_14_96_266_97_1005_98_6671_99_9077	0.06305	4	0.056691	1	0.0145985	0.9625	1738	Bin 1			B99_608	GCA_000814765.1
	B99_102744	B99_188550	0.0797209	0.00421078	0.0372243	0.127566	0.22194	0.0904057	7140434	B16S_90_234_96_41267_97_51647_98_66600_99_102744	B16S_90_234_96_1060_97_1229_98_1464_99_188550	0.05842		0.0425922	1	0.013994	0.929848	263	Bin 1			B99_610	GCA_000263695.2
	B99_3114	B99_3671	0.136534	0.00309486	0.0677443	0.209028	0.328757	0.146046	811129347	B16S_90_27_96_758_97_1985_98_2415_99_3114	B16S_90_27_96_758_97_880_98_1738_99_3671	0.06778	4	0.0425922	1	0.029952	0.874576	922	Bin 1			B99_611	GCA_001663815.1
	B99_146424	B99_2666	0.018336	0.00104873	0.00603308	0.0508694	0.161668	0.0405019	20956	B16S_90_18_96_36411_97_45428_98_101690_99_146424	B16S_90_18_96_1453_97_1714_98_2078_99_2666	0.06413	3	0.0270578	1	0.00615385	0.908367	423	Bin 1			B99_613	GCA_000812985.1
	B99_803	B99_6134	0.0484448	0.00339231	0.0189355	0.146974	0.267635	0.0879111	1307395	B16S_90_16_96_186_97_568_98_649_99_803	B16S_90_16_96_164_97_176_98_4589_99_6134	0.05761		0.00857997	0	0.00286775	0.948752	4536	Bin 1			B99_614	GCA_000813725.1
	B99_4419	B99_226604	0.0269039	0.000858029	0.0108625	0.0549738	0.137204	0.0420992	571380	B16S_90_7_96_7_97_7_98_84_99_4419	B16S_90_7_96_89802_97_114828_98_153127_99_226604	0.06618	2	0.0425922	1	0.0108173	0.878886	307	Bin 1			B99_616	GCA_000166735.2
	B99_6517	B99_6622	0.0627318	0.00800559	0.0319539	0.1257	0.270733	0.0918136	802491	B16S_90_49_96_1057_97_3399_98_4650_99_6517	B16S_90_49_96_1057_97_1452_98_4941_99_6622	0.05025	4	0.0425922	1	0.00668779	0.875588	551	Bin 1			B99_617	GCA_001375535.1
	B99_4391	B99_3691	0.0248497	0.001642	0.00896173	0.0638569	0.168605	0.0481477	10620400	B16S_90_63_96_2266_97_2713_98_3338_99_4391	B16S_90_63_96_1942_97_2316_98_2832_99_3691	0.07254	4	0.0425922	1	0.0605636	0.857599	372	Bin 1			B99_618	GCA_000018685.1
	B99_8763	B99_141714	0.0421366	0	0.00518439	0.0874101	0.167079	0.0560247	78890	B16S_90_7_96_7_97_7_98_9_99_8763	B16S_90_7_96_59541_97_75311_98_98563_99_141714	0.06042	4	0.0425922	1	0	0.832343	183	Bin 1			B99_619	GCA_000014145.1
	B99_8895	B99_40046	0.0588284	0.0128777	0.0360133	0.0907255	0.156374	0.0685403	3346667	B16S_90_110_96_194_97_211_98_6545_99_8895	B16S_90_110_96_194_97_211_98_29926_99_40046	0.04583	4	0.0458016	0	0.00262593	0.966574	76	Bin 1			B99_620	GCA_001175545.1
	B99_6219	B99_4265	0.0418473	0.00435388	0.0201158	0.0768494	0.165731	0.0577047	2576162	B16S_90_25_96_3067_97_3729_98_4656_99_6219	B16S_90_25_96_2212_97_2647_98_3251_99_4265	0.06672	3	0.0270578	1	0.112287	0.932679	171	Bin 1			B99_621	GCA_000014385.1
	B99_59752	B99_9368	0.0108342	0.000931284	0.00488977	0.0217146	0.0537994	0.0172397	15809	B16S_90_137_96_1489_97_1756_98_6338_99_59752	B16S_90_1486_96_4429_97_5403_98_6868_99_9368	0.04469		0.0270578	1	0	0.818593	290	Bin 1			B99_622	GCA_001286805.1
	B99_6981	B99_3749	0.0444214	0.00426205	0.0186792	0.0905035	0.197277	0.0652917	1376580	B16S_90_25_96_277_97_301_98_3525_99_6981	B16S_90_25_96_277_97_301_98_335_99_3749	0.06086	4	0.0270578	1	0.0489969	0.943056	13	Bin 1			B99_623	GCA_001412655.1
	B99_19997	B99_76202	0.162784	0.0499886	0.108407	0.224116	0.311882	0.169687	32334	B16S_90_519_96_10439_97_12491_98_15250_99_19997	B16S_90_519_96_10439_97_12491_98_55088_99_76202	0.04948	4	0.0425922	1	0.00684932	0.973324	270	Bin 1			B99_624	GCA_000239715.1
	B99_4450	B99_21365	0.0276657	0.00192205	0.0113077	0.0602624	0.133593	0.043114	105837	B16S_90_588_96_2288_97_2740_98_3373_99_4450	B16S_90_588_96_1474_97_1740_98_16259_99_21365	0.06227		0.0270578	1	0.0201342	0.940986	150	Bin 1			B99_625	GCA_000226815.3
	B99_2922	B99_28594	0.0589233	0.0049136	0.0292567	0.101389	0.183456	0.0722438	1555505	B16S_90_236_96_1386_97_1872_98_2265_99_2922	B16S_90_236_96_1386_97_17003_98_21700_99_28594	0.05818		0.0270578	1	0.0197177	0.939553	456	Bin 1			B99_626	GCA_000154865.1
	B99_16404	B99_2280	0.0336397	0	0.00653268	0.0960558	0.298965	0.0764521	21606222	B16S_90_63_96_8569_97_10240_98_12511_99_16404	B16S_90_63_96_1272_97_1485_98_1786_99_2280	0.0571	2	0.0425922	1	0.0539747	0.909852	122	Bin 1			B99_628	GCA_000169015.1
	B99_6867	B99_1979	0.019382	0.00152323	0.00781438	0.0434194	0.14094	0.0386704	2870068	B16S_90_18_96_76_97_4078_98_5114_99_6867	B16S_90_18_96_76_97_208_98_1558_99_1979	0.04567	1	0.0425922	1	0.0122117	0.944591	402	Bin 1			B99_629	GCA_000317555.1
	B99_2383	B99_4083	0.0506636	0.00691068	0.0247173	0.0915103	0.174689	0.0657006	142303	B16S_90_99_96_395_97_441_98_1862_99_2383	B16S_90_99_96_395_97_441_98_3124_99_4083	0.03887	4	0.00857997	0	0.0201884	0.943396	702	Bin 1			B99_632	GCA_000300695.1
	B99_1831	B99_8220	0.0475133	0.00335617	0.0223941	0.084866	0.174411	0.062464	99965	B16S_90_14_96_266_97_1212_98_1446_99_1831	B16S_90_14_96_266_97_1005_98_1178_99_8220	0.06134	4	0.00857997	0	0	0.918651	226	Bin 1			B99_633	GCA_000264295.1
	B99_8387	B99_7055	0.0111961	0.0007467	0.00229999	0.0465411	0.1408	0.0346995	243116	B16S_90_77_96_4025_97_4894_98_6191_99_8387	B16S_90_77_96_552_97_2655_98_5256_99_7055	0.05917	5	0.00288409	0	0.0685225	0.925776	241	Bin 1			B99_634	GCA_000195475.2
	B99_1568	B99_4333	0.0476106	0.00181888	0.0177049	0.101868	0.230052	0.073448	83875546	B16S_90_14_96_149_97_161_98_1238_99_1568	B16S_90_14_96_1163_97_1353_98_1619_99_4333	0.06184		0.0425922	1	0.106528	0.952761	492	Bin 1			B99_635	GCA_000335495.1
	B99_1763	B99_8709	0.0360016	0.00242565	0.0114359	0.0990624	0.240399	0.0685592	17258025	B16S_90_432_96_1007_97_1169_98_1391_99_1763	B16S_90_432_96_4163_97_5062_98_6412_99_8709	0.05719		0.0425922	1	0.0113577	0.901715	26	Bin 1			B99_636	GCA_000012845.1
	B99_8075	B99_164	0.0640858	0.00715714	0.0321214	0.112014	0.207349	0.0796862	428239	B16S_90_3_96_72_97_75_98_5971_99_8075	B16S_90_3_96_72_97_75_98_144_99_164	0.04413		0.0458016	0	0.035074	0.966203	412	Bin 1			B99_637	GCA_000016825.1
	B99_2001	B99_349	0.0217746	0.000796815	0.00771103	0.0490349	0.12305	0.0363081	157670102	B16S_90_29_96_66_97_1323_98_1578_99_2001	B16S_90_29_96_245_97_267_98_299_99_349	0.06815	4	0.0425922	1	0.00815242	0.91678	278	Bin 1			B99_638	GCA_000161195.1
	B99_7715	B99_3976	0.11709	0.00544322	0.0511867	0.183531	0.274943	0.124244	103688	B16S_90_14_96_266_97_1005_98_1801_99_7715	B16S_90_14_96_266_97_732_98_3050_99_3976	0.06921	4	0.0458016	0	0.000105719	0.922974	242	Bin 1			B99_639	GCA_000785385.1
	B99_240310	B99_224212	0.0223743	0	0.00562175	0.0621804	0.181982	0.0475734	672836	B16S_90_7_96_94469_97_120945_98_161682_99_240310	B16S_90_7_96_88870_97_113636_98_151508_99_224212	0.07158	4	0.0425922	1	0.0175637	0.940014	418	Bin 1			B99_640	GCA_000970465.2
	B99_1515	B99_191484	0.0210631	0.00314008	0.00782068	0.0519845	0.110698	0.0352468	12365	B16S_90_3_96_24_97_463_98_526_99_1515	B16S_90_3_96_24_97_25_98_130416_99_191484	0.05863		0.0425922	1	0	0.866044	1036	Bin 1			B99_641	GCA_001422375.1
	B99_133802	B99_63354	0.0361353	0	0	0.0900704	0.223159	0.062082	761791	B16S_90_3_96_56556_97_71434_98_93321_99_133802	B16S_90_3_96_4830_97_5869_98_7421_99_63354	0.05526	4	0.0425922	1	0.0304107	0.960352	519	Bin 1			B99_642	GCA_000017105.1
	B99_558	B99_7319	0.0361382	0.0030765	0.0165708	0.0730519	0.162275	0.0535735	1438364	B16S_90_155_96_288_97_313_98_349_99_558	B16S_90_155_96_3548_97_4317_98_5429_99_7319	0.06648	4	0.0270578	1	0.0373453	0.899256	80	Bin 1			B99_643	GCA_000021905.1
	B99_5455	B99_976	0.0252288	0.000807385	0.010913	0.052009	0.122475	0.0393865	992116	B16S_90_118_96_510_97_579_98_663_99_5455	B16S_90_118_96_207_97_224_98_250_99_976	0.04126		0.0425922	1	0.0250861	0.87674	55	Bin 1			B99_644	GCA_000014865.1
	B99_6775	B99_7463	0.0323173	0.00288334	0.0141145	0.0622238	0.132344	0.0452228	86371	B16S_90_29_96_3303_97_4024_98_5049_99_6775	B16S_90_29_96_1421_97_1675_98_5536_99_7463	0.07211	2	0.0270578	1	0.00724638	0.947686	106	Bin 1			B99_645	GCA_000695585.1
	B99_2898	B99_7941	0.0147034	0	0.00533809	0.0363869	0.115584	0.0304525	11436612	B16S_90_7_96_7_97_7_98_84_99_2898	B16S_90_7_96_7_97_1798_98_2177_99_7941	0.05996	2	0.0425922	1	0.0943244	0.957419	235	Bin 1			B99_647	GCA_000542395.1
	B99_71356	B99_116	0.0791103	0.00919306	0.0355622	0.152794	0.263985	0.101988	14311891	B16S_90_6_96_32634_97_40572_98_51685_99_71356	B16S_90_6_96_92_97_96_98_106_99_116	0.0724	4	0.056691	1	0.0303912	0.904175	15	Bin 1			B99_648	GCA_000403415.2
	B99_91	B99_226604	0.0283085	0	0.00914902	0.0609494	0.14885	0.0447265	136094	B16S_90_7_96_7_97_7_98_84_99_91	B16S_90_7_96_89802_97_114828_98_153127_99_226604	0.07147	2	0.0425922	1	0.0364583	0.939806	563	Bin 1			B99_649	GCA_000209675.1
	B99_3577	B99_10360	0.0721365	0.0053736	0.0282515	0.144927	0.295433	0.100837	29081278	B16S_90_27293_96_338_97_2242_98_2744_99_3577	B16S_90_27293_96_338_97_1574_98_7582_99_10360	0.04461	4	0.0425922	1	0.114729	0.915522	7	Bin 1			B99_650	GCA_000155495.1
	B99_416	B99_2790	0.136183	0.0112875	0.0598545	0.189646	0.266199	0.132731	705	B16S_90_19_96_99_97_315_98_351_99_416	B16S_90_19_96_99_97_315_98_1791_99_2790	0.05152		0.056691	1	0.0185185	0.959583	1068	Bin 1			B99_651	GCA_000255595.2
	B99_4487	B99_122960	0.182542	0.0231829	0.120452	0.28317	0.362657	0.194678	45592	B16S_90_434_96_2307_97_2764_98_3403_99_4487	B16S_90_434_96_2307_97_15488_98_18975_99_122960	0.04273	3	0.056691	1	0.0170576	0.94133	1828	Bin 1			B99_652	GCA_000159395.1
	B99_4603	B99_10533	0.00633295	0.000879808	0.00274358	0.0120814	0.0729474	0.0160583	355170	B16S_90_26551_96_2365_97_2833_98_3486_99_4603	B16S_90_26551_96_2365_97_6197_98_7778_99_10533	0.04107		0.00857997	0	0.00777732	0.952413	976	Bin 1			B99_654	GCA_000621145.1
	B99_191491	B99_8763	0.014294	0	0.00157052	0.0434586	0.130815	0.0328344	58604	B16S_90_7_96_7_97_7_98_9_99_191491	B16S_90_7_96_7_97_7_98_9_99_8763	0.04373	4	0.0425922	1	0	0.874419	256	Bin 1			B99_655	GCA_000510425.1
	B99_41540	B99_25908	0.114597	0.0143576	0.0617906	0.161608	0.242699	0.117475	70710	B16S_90_25865_96_20414_97_24917_98_31023_99_41540	B16S_90_25865_96_9204_97_11494_98_19707_99_25908	0.05061		0.0458016	0	0.0127505	0.891981	1766	Bin 1			B99_656	GCA_000279165.1
	B99_186	B99_225	0.163465	0.0317026	0.0983657	0.237441	0.319541	0.169078	651533	B16S_90_19_96_110_97_145_98_163_99_186	B16S_90_19_96_110_97_117_98_129_99_225	0.03943		0.056691	1	0.00254597	0.974308	656	Bin 1			B99_658	GCA_000163095.1
	B99_7990	B99_5559	0.0151492	0.000421941	0.00514372	0.0300308	0.0774952	0.0247471	12396	B16S_90_160_96_2781_97_4673_98_5901_99_7990	B16S_90_160_96_2781_97_3360_98_4173_99_5559	0.04106	1	0.00288409	0	0.135678	0.867117	289	Bin 1			B99_659	GCA_001068065.1
	B99_8299	B99_14704	0.0690258	0.00917901	0.0375319	0.107443	0.184021	0.0784811	738617	B16S_90_214_96_3982_97_4843_98_6125_99_8299	B16S_90_214_96_3982_97_9100_98_11147_99_14704	0.04868		0.0249374	0	0.0449915	0.944037	704	Bin 1			B99_662	GCA_000007705.1
	B99_3639	B99_5339	0.0515853	0.00652813	0.0255889	0.0917645	0.18232	0.0674745	669111	B16S_90_11_96_1641_97_1946_98_2367_99_3639	B16S_90_11_96_1641_97_1946_98_2367_99_5339	0.05066	1	0.0425922	1	0.0435003	0.952317	45	Bin 1			B99_665	GCA_000809185.2
	B99_4077	B99_2097	0.0295197	0.000438473	0.00895113	0.0668298	0.152013	0.0467049	838964	B16S_90_26_96_391_97_433_98_3119_99_4077	B16S_90_26_96_391_97_1056_98_1241_99_2097	0.06628	4	0.0458016	0	0.0128524	0.921981	1064	Bin 1			B99_667	GCA_001428005.1
	B99_126503	B99_2157	0.0057694	0.00138972	0.00344202	0.0105987	0.0618957	0.0128988	91217	B16S_90_497_96_28483_97_35292_98_88605_99_126503	B16S_90_497_96_1215_97_1412_98_1692_99_2157	0.04864	3	0.00815632	0	0.00228405	0.900984	277	Bin 1			B99_668	GCA_015893685.1
	B99_9488	B99_636	0.133199	0.0240545	0.0823777	0.195569	0.294499	0.143741	306522591	B16S_90_206_96_412_97_461_98_1808_99_9488	B16S_90_206_96_412_97_461_98_524_99_636	0.03702	5	0.0425922	1	0.0863408	0.97228	377	Bin 1			B99_670	GCA_000183665.1
	B99_2963	B99_9505	0.0565337	0.00573109	0.0235348	0.10324	0.178069	0.0701421	30429366	B16S_90_11_96_1037_97_1202_98_2297_99_2963	B16S_90_11_96_1574_97_3193_98_3944_99_9505	0.07186	1	0.0458016	0	0.022537	0.859364	752	Bin 1			B99_671	GCA_001956855.1
	B99_7099	B99_1873	0.0611033	0.0111074	0.032094	0.111112	0.254439	0.0857639	4355	B16S_90_113_96_223_97_243_98_4402_99_7099	B16S_90_113_96_838_97_970_98_1478_99_1873	0.06307	4	0.0425922	1	0	0.937035	1889	Bin 1			B99_672	GCA_000403725.2
	B99_1383	B99_2974	0.162219	0.0501444	0.120616	0.207814	0.269604	0.163659	127575	B16S_90_35086_96_806_97_936_98_1091_99_1383	B16S_90_14_96_934_97_1085_98_2307_99_2974	0.05821		0.056691	1	0.0272727	0.82623	1859	Bin 1			B99_673	GCA_001294425.1
	B99_558	B99_2764	0.0384419	0.00369635	0.0158085	0.085601	0.179398	0.0592742	4835640	B16S_90_155_96_288_97_313_98_349_99_558	B16S_90_155_96_288_97_313_98_914_99_2764	0.04326	4	0.0270578	1	0.145028	0.962416	370	Bin 1			B99_676	GCA_000349565.1
	B99_7319	B99_414	0.0363395	0.00389294	0.0173626	0.0700611	0.155631	0.0524121	493879	B16S_90_155_96_3548_97_4317_98_5429_99_7319	B16S_90_155_96_288_97_313_98_349_99_414	0.06389	4	0.0270578	1	0.0615836	0.873459	12	Bin 1			B99_677	GCA_902749685.1
	B99_6414	B99_5000	0.0735245	0.0075614	0.0370511	0.124328	0.227734	0.0900023	9481578	B16S_90_11_96_474_97_534_98_610_99_6414	B16S_90_11_96_2537_97_3050_98_3764_99_5000	0.04543	1	0.0425922	1	0.0407024	0.941754	290	Bin 1			B99_678	GCA_000429405.1
	B99_909	B99_4683	0.0466185	0.00945548	0.0273571	0.0754948	0.147496	0.0583011	29019	B16S_90_113_96_223_97_243_98_729_99_909	B16S_90_113_96_223_97_243_98_3542_99_4683	0.06983	4	0.00857997	0	0.00588235	0.853386	185	Bin 1			B99_679	GCA_000019905.1
	B99_42309	B99_2724	0.0410725	0.00592196	0.0199369	0.075194	0.161891	0.0562713	542398	B16S_90_137_96_1489_97_1756_98_5422_99_42309	B16S_90_137_96_1489_97_1756_98_2128_99_2724	0.03752	4	0.0270578	1	0.0119117	0.9501	290	Bin 1			B99_680	GCA_000016725.1
	B99_8263	B99_29642	0.148849	0.0195689	0.0823224	0.219666	0.300098	0.152762	937	B16S_90_3_96_324_97_356_98_396_99_8263	B16S_90_3_96_2234_97_2671_98_22471_99_29642	0.06311		0.0458016	0	0	0.893698	662	Bin 1			B99_681	GCA_000483285.1
	B99_3668	B99_4077	0.0299425	0.000903867	0.00981781	0.0657976	0.163175	0.0482784	21161281	B16S_90_26_96_391_97_2302_98_2815_99_3668	B16S_90_26_96_391_97_433_98_3119_99_4077	0.04108	4	0.00857997	0	0.0225368	0.963855	421	Bin 1			B99_682	GCA_000509365.1
	B99_4623	B99_7483	0.0594299	0.00844313	0.0312451	0.101753	0.202273	0.0756547	1130805	B16S_90_296_96_764_97_886_98_3500_99_4623	B16S_90_296_96_764_97_886_98_1027_99_7483	0.03696		0.056691	1	0.0393551	0.95936	284	Bin 1			B99_683	GCA_000285595.1
	B99_7650	B99_433	0.0336339	0.00118592	0.00791502	0.110226	0.212204	0.0663194	9990879	B16S_90_160_96_1631_97_1933_98_5671_99_7650	B16S_90_160_96_299_97_328_98_364_99_433	0.06129	1	0.0425922	1	0.0700304	0.897132	64	Bin 1			B99_685	GCA_000308595.1
	B99_7836	B99_7011	0.137051	0.0113249	0.065529	0.217238	0.341245	0.150181	364737439	B16S_90_171_96_835_97_967_98_5797_99_7836	B16S_90_171_96_835_97_967_98_5220_99_7011	0.04048	4	0.0425922	1	0.2003	0.908418	476	Bin 1			B99_686	GCA_000308795.1
	B99_310	B99_299	0.025114	0.00220241	0.00849848	0.055151	0.115574	0.0378949	1736	B16S_90_29_96_66_97_97_98_107_99_310	B16S_90_29_96_66_97_97_98_219_99_299	0.0497	4	0.0121506	0	0	0.917206	1552	Bin 1			B99_687	GCA_000196235.1
	B99_9424	B99_184027	0.0351832	0.00237341	0.0149721	0.067177	0.142724	0.0488925	529692	B16S_90_170_96_3706_97_4496_98_6913_99_9424	B16S_90_170_96_3706_97_95090_98_125748_99_184027	0.05007	5	0.0425922	1	0.0616147	0.930693	174	Bin 1			B99_688	GCA_000374445.1
	B99_45276	B99_272	0.0229676	0.00057062	0.00657058	0.0574442	0.143474	0.0412005	1697564	B16S_90_18_96_21960_97_26916_98_33688_99_45276	B16S_90_18_96_76_97_208_98_233_99_272	0.04584		0.0270578	1	0.0177316	0.916133	244	Bin 1			B99_690	GCA_000010805.1
	B99_7062	B99_61091	0.0145952	0.0024743	0.00629631	0.041655	0.138344	0.0347688	15754	B16S_90_3_96_24_97_25_98_28_99_7062	B16S_90_3_96_28376_97_35158_98_44573_99_61091	0.07002	4	0.00857997	0	0.00163532	0.835116	39	Bin 1			B99_691	GCA_000518305.1
	B99_119	B99_453	0.0180924	0	0.00320501	0.0630446	0.212511	0.0493742	51291	B16S_90_18_96_76_97_79_98_87_99_119	B16S_90_18_96_76_97_341_98_379_99_453	0.0708	4	0.00288409	0	0.000873617	0.945767	484	Bin 1			B99_692	GCA_000372085.1
	B99_3639	B99_18470	0.0600479	0.00717671	0.0299655	0.105816	0.201608	0.0767045	9400395	B16S_90_11_96_1641_97_1946_98_2367_99_3639	B16S_90_11_96_507_97_576_98_14026_99_18470	0.07102	1	0.0425922	1	0.0110147	0.941722	1408	Bin 1			B99_693	GCA_000308715.1
	B99_10	B99_4755	0.015006	0	0.0046722	0.0372077	0.114481	0.0301677	46829073	B16S_90_7_96_7_97_7_98_9_99_10	B16S_90_7_96_7_97_7_98_84_99_4755	0.06611	3	0.0425922	1	0.00486085	0.816726	848	Bin 1			B99_694	GCA_000143225.1
	B99_21	B99_286	0.0206496	0	0.00704007	0.0522045	0.14264	0.0398435	14086728	B16S_90_7_96_7_97_7_98_20_99_21	B16S_90_7_96_7_97_7_98_8_99_286	0.06184	3	0.0425922	1	0.00722311	0.947438	647	Bin 1			B99_695	GCA_000308615.1
	B99_3721	B99_6140	0.0390528	0.00366939	0.0101879	0.0867782	0.209801	0.0614687	182168	B16S_90_214_96_1954_97_2330_98_2853_99_3721	B16S_90_214_96_1954_97_3685_98_4595_99_6140	0.06684		0.00857997	0	0.0261026	0.93273	896	Bin 1			B99_696	GCA_000008045.1
	B99_7594	B99_27995	0.0905477	0.00838639	0.0381827	0.151836	0.271978	0.106239	1709282	B16S_90_25_96_1056_97_1223_98_1458_99_7594	B16S_90_25_96_2581_97_3102_98_21260_99_27995	0.04549	3	0.0270578	1	0.0336571	0.930721	786	Bin 1			B99_699	GCA_000968195.1
	B99_72335	B99_361	0.0701863	0.00966638	0.0376974	0.111507	0.195728	0.0815557	1826383	B16S_90_25_96_254_97_41068_98_52359_99_72335	B16S_90_25_96_254_97_277_98_309_99_361	0.03871	4	0.0270578	1	0.0220899	0.947516	11	Bin 1			B99_700	GCA_000987835.1
	B99_7909	B99_7542	0.048386	0.00176468	0.0159353	0.0938441	0.147058	0.0570738	40	B16S_90_11_96_513_97_583_98_667_99_7909	B16S_90_11_96_107_97_114_98_124_99_7542	0.06692	3	0.0425922	1	0	0.886093	117	Bin 1			B99_704	GCA_000222685.2
	B99_5435	B99_8005	0.0687299	0.0110069	0.035543	0.12645	0.236519	0.0895941	34583	B16S_90_11_96_2003_97_2389_98_4079_99_5435	B16S_90_11_96_2003_97_2389_98_2919_99_8005	0.05873	1	0.056691	1	0.00808625	0.862745	33	Bin 1			B99_707	GCA_000158355.2
	B99_7183	B99_106217	0.0853303	0.0238033	0.0533672	0.14014	0.232307	0.101709	24262	B16S_90_0_96_1940_97_3140_98_5345_99_7183	B16S_90_0_96_1940_97_9760_98_49182_99_106217	0.05306		0.056691	1	0.00133869	0.888672	2188	Bin 1			B99_708	GCA_000316625.1
	B99_239597	B99_198	0.0452751	0.00412889	0.0212777	0.08191	0.16068	0.0591461	3603714	B16S_90_29_96_94257_97_120657_98_161266_99_239597	B16S_90_29_96_66_97_97_98_107_99_198	0.0648	4	0.00857997	0	0.0303303	0.907407	508	Bin 1			B99_710	GCA_000317305.3
	B99_1729	B99_2446	0.0221601	0.00243348	0.00977753	0.0456742	0.108329	0.0348864	2374214	B16S_90_85_96_136_97_144_98_162_99_1729	B16S_90_85_96_136_97_1582_98_1913_99_2446	0.04906	4	0.00288409	0	0.0209	0.960265	314	Bin 1			B99_711	GCA_000152185.2
	B99_82230	B99_341	0.062102	0.00604414	0.0261604	0.120066	0.23769	0.0836277	203973375	B16S_90_6_96_546_97_46152_98_59160_99_82230	B16S_90_6_96_240_97_260_98_292_99_341	0.07208	3	0.056691	1	0.0227016	0.934566	1635	Bin 1			B99_712	GCA_000212335.1
	B99_8757	B99_5500	0.0324054	0.00400103	0.014812	0.0590252	0.120096	0.0431712	27932	B16S_90_25_96_2757_97_3328_98_6443_99_8757	B16S_90_25_96_2757_97_3328_98_4129_99_5500	0.04935	3	0.0340302	1	0.0408719	0.934438	535	Bin 1			B99_713	GCA_000092265.1
	B99_810	B99_4077	0.0427898	0.0021867	0.0173221	0.0827265	0.171772	0.0584051	202834	B16S_90_26_96_391_97_572_98_655_99_810	B16S_90_26_96_391_97_433_98_3119_99_4077	0.06186	4	0.00905136	0	0.00852676	0.941258	643	Bin 1			B99_714	GCA_000377605.1
	B99_4962	B99_8321	0.0377027	0.00402382	0.0180153	0.0735095	0.159832	0.0539777	159658	B16S_90_152_96_279_97_3027_98_3736_99_4962	B16S_90_152_96_392_97_434_98_495_99_8321	0.04601	3	0.0270578	1	0.0307298	0.873486	354	Bin 1			B99_715	GCA_000016425.1
	B99_16745	B99_4000	0.0422972	0.00241874	0.0187561	0.0790659	0.162424	0.0569397	1208649	B16S_90_26_96_391_97_10453_98_12768_99_16745	B16S_90_26_96_391_97_2510_98_3068_99_4000	0.05857	4	0.00857997	0	0.0117435	0.955853	32	Bin 1			B99_717	GCA_000175675.1
	B99_8701	B99_483	0.0415564	0.00284238	0.0191273	0.079509	0.169139	0.0577252	432201	B16S_90_29_96_66_97_1323_98_1578_99_8701	B16S_90_29_96_66_97_97_98_107_99_483	0.04582	4	0.056691	1	0.0249221	0.907886	860	Bin 1			B99_719	GCA_000496635.1
	B99_3851	B99_723	0.111858	0.0232645	0.0631483	0.191122	0.286985	0.13096	2222086	B16S_90_14_96_456_97_2417_98_2957_99_3851	B16S_90_14_96_456_97_513_98_588_99_723	0.07149	1	0.056691	1	0.00667694	0.948447	200	Bin 1			B99_721	GCA_000020525.1
	B99_9498	B99_10225	0.0353489	0.00164156	0.0153329	0.0652351	0.132203	0.0465057	20435	B16S_90_22_96_29_97_316_98_6964_99_9498	B16S_90_22_96_29_97_30_98_7518_99_10225	0.05994	3	0.0425922	1	0	0.831178	1724	Bin 1			B99_722	GCA_012726345.1
	B99_8572	B99_5435	0.092925	0.0101402	0.0458202	0.153866	0.23735	0.10471	31741	B16S_90_11_96_193_97_4986_98_6318_99_8572	B16S_90_11_96_2003_97_2389_98_4079_99_5435	0.06181	3	0.056691	1	0.0142045	0.840608	891	Bin 1			B99_723	GCA_000196835.1
	B99_232509	B99_8953	0.0283394	0.0038649	0.012875	0.0542893	0.126396	0.0419402	83934571	B16S_90_319_96_91805_97_117460_98_156811_99_232509	B16S_90_319_96_4263_97_5187_98_6583_99_8953	0.06818	3	0.0121506	0	0.022444	0.858855	356	Bin 1			B99_724	GCA_000158595.1
	B99_9332	B99_3766	0.0173071	0	0.00379364	0.0607764	0.299849	0.0603302	182274	B16S_90_63_96_1980_97_2360_98_3689_99_9332	B16S_90_63_96_1980_97_2360_98_2887_99_3766	0.0402		0.0425922	1	0.127108	0.914665	483	Bin 1			B99_725	GCA_000009285.2
	B99_2970	B99_7103	0.0815073	0.00364953	0.0368149	0.141398	0.300084	0.10607	148540013	B16S_90_31_96_677_97_786_98_915_99_2970	B16S_90_31_96_3462_97_4217_98_5288_99_7103	0.06404	4	0.0425922	1	0.097138	0.899866	430	Bin 1			B99_726	GCA_000144715.1
	B99_5472	B99_4657	0.0135907	0.00150998	0.00570898	0.0370241	0.110188	0.0293759	3924021	B16S_90_395_96_1669_97_3312_98_4106_99_5472	B16S_90_395_96_1669_97_2863_98_3524_99_4657	0.06897	3	0.00815632	0	0.0388473	0.935419	350	Bin 1			B99_728	GCA_001595425.1
	B99_1701	B99_2502	0.0185901	0.00077357	0.00667948	0.043682	0.119845	0.0335303	312388	B16S_90_7_96_505_97_1137_98_1341_99_1701	B16S_90_7_96_505_97_1137_98_1506_99_2502	0.0457	4	0.0121506	0	0.0369004	0.921529	243	Bin 1			B99_731	GCA_000026065.1
	B99_20996	B99_157005	0.121009	0.0227176	0.0716946	0.175242	0.258896	0.127834	1045628	B16S_90_14_96_3079_97_3746_98_4680_99_20996	B16S_90_14_96_1838_97_82510_98_108397_99_157005	0.06214	1	0.0458016	0	0.0183133	0.968085	53	Bin 1			B99_733	GCA_000164965.1
	B99_10	B99_46227	0.0128146	0	0.00418775	0.0336522	0.111074	0.0284961	55966437	B16S_90_7_96_7_97_7_98_9_99_10	B16S_90_7_96_7_97_7_98_20_99_46227	0.07052	3	0.0425922	1	0.00897235	0.808649	717	Bin 1			B99_736	GCA_000012965.1
	B99_2090	B99_534	0.168814	0.0377451	0.111822	0.220131	0.289075	0.166469	3770038	B16S_90_19_96_110_97_117_98_1645_99_2090	B16S_90_19_96_110_97_117_98_443_99_534	0.05385		0.056691	1	0.0281063	0.935933	1211	Bin 1			B99_737	GCA_000017545.1
	B99_827	B99_518	0.0508521	0.00504902	0.0237064	0.0973765	0.197927	0.0698167	31610808	B16S_90_11_96_14_97_14_98_16_99_827	B16S_90_11_96_14_97_384_98_432_99_518	0.05876	3	0.0425922	1	0.0386525	0.927178	200	Bin 1			B99_738	GCA_000826545.1
	B99_222853	B99_3587	0.0563846	0.00480862	0.0229757	0.116998	0.241262	0.0818316	7900575	B16S_90_722_96_88413_97_113050_98_150669_99_222853	B16S_90_722_96_1884_97_2246_98_2751_99_3587	0.06755	4	0.0425922	1	0.0329629	0.858012	197	Bin 1			B99_739	GCA_001306415.1
	B99_4065	B99_127349	0.0409613	0.00661853	0.0188567	0.0795678	0.245292	0.0675646	16192	B16S_90_25865_96_963_97_2543_98_3110_99_4065	B16S_90_25865_96_376_97_631_98_89134_99_127349	0.0664		0.056691	1	0.00274725	0.882636	303	Bin 1			B99_741	GCA_002005365.1
	B99_4526	B99_26	0.0282297	0.00146456	0.0117272	0.0619575	0.142898	0.0453106	101276989	B16S_90_17_96_1767_97_2099_98_2566_99_4526	B16S_90_17_96_22_97_22_98_25_99_26	0.072		0.0425922	1	0.0173548	0.889739	220	Bin 1			B99_742	GCA_000183585.2
	B99_6910	B99_22424	0.0745135	0.0115677	0.0413937	0.119762	0.217959	0.0882893	1129983	B16S_90_705_96_3370_97_4105_98_5148_99_6910	B16S_90_705_96_11633_97_13945_98_17070_99_22424	0.05731		0.056691	1	0.00352894	0.960667	878	Bin 1			B99_743	GCA_000371425.1
	B99_56178	B99_28594	0.0653096	0.00667091	0.0337084	0.107554	0.187797	0.0768749	107732	B16S_90_236_96_3668_97_4450_98_41260_99_56178	B16S_90_236_96_1386_97_17003_98_21700_99_28594	0.06396		0.0270578	1	0.00765697	0.884287	1130	Bin 1			B99_744	GCA_000379365.1
	B99_172944	B99_226602	0.0415991	0.00182278	0.0138705	0.0841771	0.154996	0.0552809	41037	B16S_90_7_96_70801_97_90022_98_118712_99_172944	B16S_90_7_96_7_97_7_98_9_99_226602	0.04814	4	0.0425922	1	0.00690335	0.847294	194	Bin 1			B99_745	GCA_000025545.1
	B99_9464	B99_4629	0.0325601	0.00320267	0.0158731	0.0550536	0.125879	0.0427801	98852	B16S_90_26_96_386_97_4177_98_5239_99_9464	B16S_90_26_96_386_97_428_98_489_99_4629	0.06773	2	0.00905136	0	0.000521376	0.86631	77	Bin 1			B99_747	GCA_001517835.1
	B99_2502	B99_51	0.0187918	0.000923894	0.0075281	0.0443258	0.122592	0.0343498	14196726	B16S_90_7_96_505_97_1137_98_1506_99_2502	B16S_90_7_96_42_97_44_98_48_99_51	0.07101	2	0.0425922	1	0.00617623	0.915559	806	Bin 1			B99_748	GCA_001517915.1
	B99_6808	B99_145	0.163675	0.0160324	0.0836394	0.227471	0.312219	0.160585	2823112	B16S_90_19_96_110_97_117_98_1809_99_6808	B16S_90_19_96_110_97_117_98_129_99_145	0.04		0.056691	1	0.108788	0.926877	802	Bin 1			B99_750	GCA_000010285.1
	B99_6768	B99_20766	0.0779869	0.00701324	0.0371363	0.137836	0.281307	0.101228	1257921	B16S_90_14_96_3301_97_4021_98_5044_99_6768	B16S_90_14_96_1055_97_1222_98_15815_99_20766	0.04375	4	0.0425922	1	0.0486562	0.936314	246	Bin 1			B99_752	GCA_000482765.1
	B99_1106	B99_3090	0.0691853	0.00804093	0.0341102	0.122026	0.225856	0.0876918	31409695	B16S_90_11_96_474_97_534_98_865_99_1106	B16S_90_11_96_474_97_1972_98_2399_99_3090	0.05465	1	0.0425922	1	0.0824596	0.954485	684	Bin 1			B99_753	GCA_000377785.1
	B99_47670	B99_186828	0.0868234	0.0192018	0.0514	0.140795	0.232887	0.102668	121705	B16S_90_492_96_6457_97_7747_98_23375_99_47670	B16S_90_492_96_6457_97_7747_98_20996_99_186828	0.05675	4	0.056691	1	0.0065445	0.945927	24	Bin 1			B99_754	GCA_000378005.1
	B99_8368	B99_1519	0.0639175	0	0.0213238	0.145868	0.312389	0.0996423	16739	B16S_90_24_96_619_97_1022_98_2345_99_8368	B16S_90_24_96_619_97_1022_98_1198_99_1519	0.04367	5	0.0425922	1	0.0106838	0.924528	447	Bin 1			B99_755	GCA_000381085.1
	B99_3455	B99_8192	0.0553352	0.0054477	0.0262546	0.101361	0.207219	0.0739081	6973716	B16S_90_11_96_467_97_2167_98_2653_99_3455	B16S_90_11_96_517_97_876_98_1014_99_8192	0.06025		0.0458016	0	0.0345832	0.95316	61	Bin 1			B99_757	GCA_001870735.1
	B99_2095	B99_2753	0.0334861	0.00256368	0.0142792	0.0697267	0.162327	0.0518072	98899	B16S_90_376_96_1183_97_1376_98_1648_99_2095	B16S_90_376_96_1502_97_1772_98_2147_99_2753	0.06591	2	0.0270578	1	0.15	0.904795	1091	Bin 1			B99_758	GCA_900099635.1
	B99_6243	B99_173893	0.0395416	0.0035919	0.0173339	0.0900292	0.290713	0.0743062	39447	B16S_90_63_96_1065_97_1237_98_1472_99_6243	B16S_90_63_96_1980_97_2360_98_119264_99_173893	0.05872	4	0.0425922	1	0.0454545	0.900958	204	Bin 1			B99_760	GCA_001941825.1
	B99_31979	B99_58256	0.0952417	0.0182231	0.05718	0.145749	0.240337	0.107788	179531	B16S_90_22_96_4020_97_16393_98_20115_99_31979	B16S_90_22_96_4020_97_33688_98_42647_99_58256	0.04068	4	0.056691	1	0.0364416	0.958831	148	Bin 1			B99_761	GCA_000756655.1
	B99_88412	B99_6622	0.0642104	0.00452365	0.0380519	0.105505	0.240973	0.0842027	924683	B16S_90_49_96_1244_97_40680_98_63292_99_88412	B16S_90_49_96_1057_97_1452_98_4941_99_6622	0.0719	4	0.0425922	1	0.00472441	0.876359	3	Bin 1			B99_762	GCA_000759055.1
	B99_202	B99_30943	0.0640555	0.00537283	0.0325792	0.109591	0.209755	0.0796764	10673810	B16S_90_11_96_144_97_156_98_175_99_202	B16S_90_11_96_144_97_156_98_6273_99_30943	0.03769		0.056691	1	0.0185492	0.878808	285	Bin 1			B99_763	GCA_000767835.1
	B99_7417	B99_2031	0.0507458	0.00235951	0.0222839	0.09337	0.193806	0.0676003	75424	B16S_90_121_96_490_97_1339_98_4758_99_7417	B16S_90_121_96_490_97_1339_98_1602_99_2031	0.04821	3	0.0270578	1	0.0900196	0.978044	3570	Bin 1			B99_766	GCA_000470745.1
	B99_25525	B99_5935	0.0275394	0	0.00412814	0.0592872	0.143682	0.042508	3508	B16S_90_3_96_13157_97_15844_98_19417_99_25525	B16S_90_3_96_2101_97_2514_98_3072_99_5935	0.06693		0.00857997	0	0	0.940013	236	Bin 1			B99_768	GCA_000018665.1
	B99_1521	B99_6165	0.0623073	0.00426983	0.0257762	0.116648	0.211895	0.0794182	37562269	B16S_90_392_96_884_97_1024_98_1200_99_1521	B16S_90_392_96_884_97_1024_98_1200_99_6165	0.04353	3	0.0270578	1	0.244662	0.966276	111	Bin 1			B99_769	GCA_000718325.1
	B99_5741	B99_2299	0.0319946	0.00166554	0.0140056	0.103527	0.230073	0.0679063	81902	B16S_90_14_96_266_97_307_98_342_99_5741	B16S_90_14_96_648_97_752_98_872_99_2299	0.0659	4	0.056691	1	0	0.950133	1324	Bin 1			B99_770	GCA_000172095.1
	B99_224717	B99_3002	0.0195949	0.00176751	0.00864436	0.0436946	0.102396	0.0320695	11599	B16S_90_6_96_1619_97_1920_98_34609_99_224717	B16S_90_6_96_1619_97_1920_98_2330_99_3002	0.06665	5	0.00905136	0	0.00917431	0.942069	706	Bin 1			B99_771	GCA_000252955.1
	B99_784	B99_49099	0.0339355	0.00523298	0.0163384	0.0719869	0.164977	0.0534913	16802	B16S_90_121_96_490_97_555_98_634_99_784	B16S_90_121_96_490_97_28910_98_36347_99_49099	0.06223	4	0.0270578	1	0.0255682	0.894737	363	Bin 1			B99_776	GCA_000960975.1
	B99_34258	B99_125765	0.0687646	0.0179095	0.0377717	0.117113	0.176608	0.0798493	1443	B16S_90_3_96_2533_97_3044_98_3757_99_34258	B16S_90_3_96_10751_97_15398_98_88137_99_125765	0.05501		0.0121506	0	0	0.940945	570	Bin 1			B99_777	GCA_000271485.2
	B99_518	B99_1950	0.0445279	0.00327471	0.0183401	0.0862241	0.169993	0.06045	199155740	B16S_90_11_96_14_97_384_98_432_99_518	B16S_90_11_96_474_97_1291_98_1539_99_1950	0.06854	3	0.0425922	1	0.0235488	0.909209	173	Bin 1			B99_778	GCA_900116045.1
	B99_960	B99_4280	0.0436474	0	0.0124077	0.108034	0.261021	0.0762553	133528553	B16S_90_25868_96_458_97_666_98_762_99_960	B16S_90_25868_96_458_97_516_98_591_99_4280	0.05837	1	0.0425922	1	0.0846733	0.855438	233	Bin 1			B99_779	GCA_000517225.1
	B99_5714	B99_568	0.0131396	0	0.00372194	0.0389915	0.149747	0.0357185	14103185	B16S_90_18_96_353_97_3439_98_4279_99_5714	B16S_90_18_96_353_97_391_98_439_99_568	0.04457	1	0.0425922	1	0.0829545	0.933151	1046	Bin 1			B99_780	GCA_000158015.1
	B99_127722	B99_21	0.0185043	0	0.00629159	0.0453991	0.131376	0.036188	1191763	B16S_90_7_96_7_97_7_98_84_99_127722	B16S_90_7_96_7_97_7_98_20_99_21	0.0406	3	0.0425922	1	0.00486449	0.961411	338	Bin 1			B99_781	GCA_000163935.1
	B99_102978	B99_65333	0.029882	0.00467777	0.0142984	0.0620155	0.128972	0.0438741	11181	B16S_90_137_96_4150_97_10455_98_73051_99_102978	B16S_90_137_96_1489_97_6349_98_14461_99_65333	0.05304	1	0.0270578	1	0.00518135	0.96412	662	Bin 1			B99_782	GCA_001296055.1
	B99_53526	B99_13378	0.0638029	0.0101962	0.034305	0.105684	0.18895	0.0768954	1818129	B16S_90_435_96_1938_97_4306_98_39406_99_53526	B16S_90_435_96_6850_97_8199_98_10089_99_13378	0.04228	2	0.0270578	1	0.0236423	0.946809	387	Bin 1			B99_783	GCA_000442475.1
	B99_6676	B99_4600	0.0788509	0.0119213	0.0314824	0.200949	0.302084	0.118266	5056	B16S_90_14_96_266_97_2155_98_4980_99_6676	B16S_90_14_96_266_97_1005_98_2429_99_4600	0.06226	4	0.056691	1	0	0.948276	1055	Bin 1			B99_784	GCA_001957175.1
	B99_112	B99_5157	0.0368542	0.00222666	0.0138952	0.0770319	0.166505	0.0548807	17362331	B16S_90_26698_96_88_97_92_98_102_99_112	B16S_90_26698_96_88_97_688_98_790_99_5157	0.05698	2	0.0425922	1	0.0512184	0.946179	585	Bin 1			B99_785	GCA_000973105.1
	B99_5155	B99_87959	0.0373345	0.00289098	0.0183998	0.0567066	0.11489	0.0434592	5498	B16S_90_6_96_240_97_260_98_2995_99_5155	B16S_90_6_96_240_97_260_98_292_99_87959	0.05791	4	0.0121506	0	0	0.86168	1453	Bin 1			B99_786	GCA_000027205.1
	B99_8763	B99_172936	0.0229701	0	0.00320249	0.0542628	0.143802	0.0396757	33649	B16S_90_7_96_7_97_7_98_9_99_8763	B16S_90_7_96_70794_97_90014_98_118704_99_172936	0.06285	4	0.0425922	1	0	0.922261	143	Bin 1			B99_787	GCA_000145035.1
	B99_647	B99_1331	0.0318943	0	0.00939352	0.0755527	0.187186	0.0549853	55020892	B16S_90_3_96_3_97_3_98_3_99_647	B16S_90_3_96_3_97_3_98_1054_99_1331	0.04333		0.0425922	1	0.0154196	0.899663	100	Bin 1			B99_788	GCA_000280865.2
	B99_8381	B99_6478	0.0811991	0.00762148	0.0369928	0.138107	0.233899	0.0951351	291850	B16S_90_182_96_351_97_3988_98_6186_99_8381	B16S_90_182_96_351_97_459_98_2532_99_6478	0.05568		0.056691	1	0.0019544	0.948529	675	Bin 1			B99_789	GCA_000299175.2
	B99_7352	B99_7499	0.048934	0.00705135	0.0259632	0.0844477	0.165219	0.0628673	4049266	B16S_90_22_96_954_97_1109_98_5453_99_7352	B16S_90_22_96_78_97_4421_98_5561_99_7499	0.06764		0.056691	1	0.0150718	0.929186	141	Bin 1			B99_790	GCA_000024345.1
	B99_8225	B99_183	0.0340669	0.00106157	0.0100585	0.0765112	0.180181	0.0550533	922559	B16S_90_24_96_3947_97_4800_98_6076_99_8225	B16S_90_24_96_135_97_143_98_161_99_183	0.04827	1	0.0425922	1	0.00346345	0.956101	554	Bin 1			B99_791	GCA_001310815.1
	B99_238	B99_132768	0.0535174	0.00560078	0.0241651	0.0969976	0.184026	0.0692997	14598259	B16S_90_7_96_28_97_29_98_32_99_238	B16S_90_7_96_56157_97_70926_98_92638_99_132768	0.04446	3	0.0425922	1	0.168595	0.932432	755	Bin 1			B99_794	GCA_900130015.1
	B99_31225	B99_5620	0.0552196	0.00963552	0.02863	0.0939588	0.214963	0.0742721	423476	B16S_90_11_96_729_97_18808_98_23664_99_31225	B16S_90_11_96_729_97_3390_98_4214_99_5620	0.05177	4	0.056691	1	0.0040201	0.961434	691	Bin 1			B99_796	GCA_000812025.2
	B99_9155	B99_6808	0.158894	0.00559129	0.100375	0.21698	0.303116	0.158574	188716	B16S_90_19_96_110_97_5294_98_6722_99_9155	B16S_90_19_96_110_97_117_98_1809_99_6808	0.06595		0.056691	1	0.0398741	0.966035	304	Bin 1			B99_798	GCA_000025405.2
	B99_7318	B99_7924	0.0747719	0.00360447	0.0274435	0.146888	0.289152	0.100939	4549917	B16S_90_14_96_150_97_162_98_181_99_7318	B16S_90_14_96_1905_97_2273_98_2783_99_7924	0.06189	4	0.0425922	1	0.0213183	0.87762	623	Bin 1			B99_799	GCA_001720305.1
	B99_9137	B99_3456	0.0495508	0	0.0220228	0.0883204	0.224332	0.0699341	2538	B16S_90_113_96_838_97_2131_98_6708_99_9137	B16S_90_113_96_838_97_970_98_1478_99_3456	0.05971	4	0.056691	1	0	0.925453	1379	Bin 1			B99_801	GCA_000063485.1
	B99_249	B99_395	0.0282344	0	0.00948088	0.0647322	0.152796	0.0460698	12522335	B16S_90_7_96_7_97_7_98_8_99_249	B16S_90_7_96_7_97_7_98_336_99_395	0.05517	2	0.0425922	1	0.0342695	0.890343	9	Bin 1			B99_802	GCA_000281995.2
	B99_4524	B99_388	0.0362133	0.00583197	0.0162268	0.0923418	0.232699	0.067777	1342864	B16S_90_19_96_99_97_315_98_3434_99_4524	B16S_90_19_96_99_97_105_98_115_99_388	0.04641	1	0.00857997	0	0.00210946	0.94664	790	Bin 1			B99_803	GCA_000265115.1
	B99_3405	B99_755	0.0320471	0.00315845	0.0154592	0.05724	0.127461	0.0456315	71205	B16S_90_190_96_381_97_422_98_2620_99_3405	B16S_90_190_96_381_97_538_98_614_99_755	0.06147	1	0.0270578	1	0.131886	0.906512	197	Bin 1			B99_804	GCA_000259115.1
	B99_4643	B99_281	0.0133642	0.000538472	0.00478572	0.0353332	0.106102	0.0283287	773027	B16S_90_42_96_1693_97_2009_98_3515_99_4643	B16S_90_42_96_61_97_64_98_69_99_281	0.06128		0.0425922	1	0.031653	0.909389	348	Bin 1			B99_808	GCA_000293155.1
	B99_6277	B99_2504	0.0387311	0.00230903	0.0139776	0.0905264	0.230663	0.0676142	7000678	B16S_90_63_96_3089_97_3759_98_4696_99_6277	B16S_90_63_96_1370_97_1613_98_1955_99_2504	0.06029		0.0425922	1	0.0716103	0.924867	34	Bin 1			B99_809	GCA_000271305.1
	B99_8897	B99_62	0.069048	0.00643824	0.0277084	0.146896	0.272997	0.0970108	25105215	B16S_90_14_96_17_97_644_98_1164_99_8897	B16S_90_14_96_17_97_54_98_58_99_62	0.04237	2	0.056691	1	0.0109802	0.949866	441	Bin 1			B99_810	GCA_000282895.1
	B99_9040	B99_242856	0.042591	0.00245689	0.00815548	0.105395	0.185606	0.0637254	85859	B16S_90_484_96_4304_97_5236_98_6645_99_9040	B16S_90_484_96_3259_97_13284_98_25772_99_242856	0.07104	4	0.0458016	0	0.00675676	0.936128	445	Bin 1			B99_812	GCA_000300005.1
	B99_472	B99_5851	0.0179775	0.00319337	0.00852899	0.0407611	0.114114	0.0331279	33045848	B16S_90_3_96_324_97_356_98_396_99_472	B16S_90_3_96_2234_97_2671_98_4375_99_5851	0.06046		0.00857997	0	0.0257072	0.935013	206	Bin 1			B99_815	GCA_000294465.1
	B99_6717	B99_204236	0.0631575	0.00908952	0.031467	0.107517	0.178655	0.0747451	9381	B16S_90_3_96_525_97_3994_98_5009_99_6717	B16S_90_3_96_7170_97_8584_98_138695_99_204236	0.07116		0.056691	1	0.00421053	0.933809	248	Bin 1			B99_816	GCA_000282335.1
	B99_8272	B99_5699	0.0786823	0.0123628	0.0425509	0.136867	0.244431	0.0978028	304895	B16S_90_99_96_395_97_441_98_641_99_8272	B16S_90_99_96_395_97_441_98_3087_99_5699	0.06262	4	0.056691	1	0.0947368	0.93804	53	Bin 1			B99_817	GCA_001427545.1
	B99_9137	B99_2321	0.0409688	0.00280976	0.020325	0.0698892	0.160397	0.0541335	14679	B16S_90_113_96_838_97_2131_98_6708_99_9137	B16S_90_113_96_838_97_970_98_1478_99_2321	0.071	4	0.00857997	0	0	0.948871	431	Bin 1			B99_818	GCA_000023205.1
	B99_2305	B99_8270	0.0154463	0.00206207	0.00553713	0.0411022	0.107097	0.0304185	4518609	B16S_90_38_96_1283_97_1497_98_1804_99_2305	B16S_90_38_96_1283_97_4824_98_6106_99_8270	0.06326	4	0.00857997	0	0.0166401	0.936508	165	Bin 1			B99_819	GCA_000752035.1
	B99_20766	B99_1314	0.0565141	0.00175591	0.0187649	0.12204	0.261228	0.0846056	27590389	B16S_90_14_96_1055_97_1222_98_15815_99_20766	B16S_90_14_96_773_97_896_98_1038_99_1314	0.06942	4	0.0425922	1	0.0241811	0.865359	33	Bin 1			B99_822	GCA_000715775.1
	B99_4469	B99_36323	0.0645561	0.00364493	0.0294804	0.10394	0.185966	0.0739289	276922	B16S_90_838_96_2297_97_2753_98_3388_99_4469	B16S_90_838_96_2297_97_11094_98_27314_99_36323	0.05955	1	0.056691	1	0.00433333	0.969846	104	Bin 1			B99_823	GCA_000178395.2
	B99_7981	B99_3068	0.0307823	0.0054641	0.01745	0.052993	0.10899	0.0408743	69112	B16S_90_113_96_223_97_243_98_5893_99_7981	B16S_90_113_96_838_97_1643_98_2382_99_3068	0.06347	4	0.0121506	0	0.00503202	0.951782	1	Bin 1			B99_824	GCA_000234035.1
	B99_3192	B99_28872	0.0435312	0.00405968	0.0172462	0.104976	0.225623	0.0714386	194875769	B16S_90_4_96_511_97_580_98_664_99_3192	B16S_90_4_96_8529_97_10189_98_21897_99_28872	0.05843		0.0425922	1	0.0362262	0.916021	11	Bin 1			B99_825	GCA_000745065.1
	B99_4122	B99_17450	0.0629801	0.00174573	0.0159669	0.162124	0.274817	0.0956176	2155320	B16S_90_25865_96_1433_97_1688_98_3154_99_4122	B16S_90_25865_96_9100_97_10882_98_13294_99_17450	0.06326	4	0.056691	1	0.0428353	0.922594	39	Bin 1			B99_826	GCA_000744885.1
	B99_9498	B99_6825	0.0338786	0.000862783	0.0106744	0.0687374	0.136456	0.0468923	318608	B16S_90_22_96_29_97_316_98_6964_99_9498	B16S_90_22_96_29_97_30_98_5082_99_6825	0.06956		0.00857997	0	0.00148368	0.936835	446	Bin 1			B99_827	GCA_000164695.2
	B99_9316	B99_8003	0.160179	0.0153803	0.0813767	0.230802	0.347642	0.164278	44560824	B16S_90_62_96_4308_97_5243_98_6660_99_9316	B16S_90_62_96_1675_97_1987_98_2419_99_8003	0.07013	4	0.0425922	1	0.0224998	0.939957	114	Bin 1			B99_829	GCA_001373495.1
	B99_172841	B99_396	0.0148665	0	0.00280725	0.0425209	0.125485	0.0321354	755638	B16S_90_7_96_70762_97_89971_98_118650_99_172841	B16S_90_7_96_7_97_7_98_336_99_396	0.07172	3	0.0425922	1	0.00279486	0.936981	240	Bin 1			B99_830	GCA_001570905.1
	B99_2098	B99_58137	0.176651	0.038422	0.104789	0.224422	0.28158	0.167323	16448	B16S_90_434_96_1184_97_1378_98_1650_99_2098	B16S_90_434_96_22728_97_27879_98_34961_99_58137	0.07244	4	0.056691	1	0.00359712	0.908673	681	Bin 1			B99_831	GCA_000485015.1
	B99_3226	B99_819	0.0436015	0.00469014	0.0170786	0.114948	0.236319	0.0752934	6714119	B16S_90_3_96_324_97_921_98_2497_99_3226	B16S_90_3_96_324_97_356_98_396_99_819	0.07088		0.056691	1	0.0180605	0.941953	753	Bin 1			B99_833	GCA_002360215.1
	B99_53312	B99_3884	0.0715735	0.00669992	0.0265569	0.161075	0.266646	0.0998921	17451431	B16S_90_146_96_452_97_1235_98_2045_99_53312	B16S_90_146_96_452_97_1235_98_1688_99_3884	0.04014	4	0.056691	1	0.0102131	0.955629	262	Bin 1			B99_834	GCA_014174495.1
	B99_19953	B99_16763	0.0177916	0.00113926	0.00629228	0.0464936	0.134389	0.0358251	6046839	B16S_90_22_96_10417_97_12461_98_15213_99_19953	B16S_90_22_96_8749_97_10461_98_12780_99_16763	0.06351	3	0.00857997	0	0.0066144	0.892595	640	Bin 1			B99_835	GCA_000454065.1
	B99_9086	B99_1575	0.169885	0.0216493	0.0922631	0.244531	0.331839	0.171344	146194332	B16S_90_368_96_821_97_951_98_6677_99_9086	B16S_90_368_96_821_97_1057_98_1242_99_1575	0.05976		0.056691	1	0.10497	0.959291	1876	Bin 1			B99_836	GCA_000425325.1
	B99_3455	B99_836	0.0528391	0.00764199	0.0275256	0.0958026	0.222037	0.0737199	1082052	B16S_90_11_96_467_97_2167_98_2653_99_3455	B16S_90_11_96_517_97_587_98_673_99_836	0.06558		0.0458016	0	0.0106589	0.857912	962	Bin 1			B99_837	GCA_000967915.1
	B99_8837	B99_4543	0.029495	0	0.00897744	0.069754	0.169854	0.0505047	584981	B16S_90_18_96_76_97_208_98_1558_99_8837	B16S_90_18_96_76_97_341_98_379_99_4543	0.07283	4	0.0270578	1	0.0157584	0.830823	24	Bin 1			B99_838	GCA_001579845.1
	B99_2080	B99_6900	0.0646765	0.00999087	0.0356092	0.103851	0.205708	0.0791117	5068171	B16S_90_214_96_664_97_1370_98_1641_99_2080	B16S_90_214_96_664_97_4099_98_5140_99_6900	0.03801		0.0404684	1	0.0924681	0.954784	308	Bin 1			B99_839	GCA_001617605.1
	B99_9158	B99_5145	0.0683411	0.00942211	0.0408501	0.104974	0.181192	0.0785409	1854807	B16S_90_0_96_1940_97_5296_98_6725_99_9158	B16S_90_0_96_1940_97_3139_98_3874_99_5145	0.06939		0.0282212	0	0.00761589	0.959866	143	Bin 1			B99_840	GCA_001634285.1
	B99_5660	B99_431	0.0412409	0.00635805	0.0216102	0.0700753	0.133444	0.0517525	4125331	B16S_90_0_96_2818_97_3412_98_4245_99_5660	B16S_90_0_96_297_97_326_98_362_99_431	0.04341		0.00857997	0	0.0340102	0.969093	2108	Bin 1			B99_841	GCA_000231035.3
	B99_3769	B99_8901	0.0914061	0.00721931	0.0450306	0.149348	0.257019	0.107463	974516534	B16S_90_31_96_43_97_2362_98_2889_99_3769	B16S_90_31_96_43_97_5160_98_6547_99_8901	0.05804	4	0.0425922	1	0.168365	0.909278	14	Bin 1			B99_843	GCA_000027145.1
	B99_101008	B99_58455	0.157691	0.0459114	0.106301	0.216294	0.283587	0.161716	31701	B16S_90_0_96_6641_97_7959_98_21990_99_101008	B16S_90_0_96_6641_97_7959_98_35317_99_58455	0.04946	3	0.056691	1	0.00797872	0.971944	347	Bin 1			B99_845	GCA_000195975.1
	B99_2899	B99_713	0.0387282	0.000955597	0.0141449	0.0806806	0.196014	0.0617073	20412776	B16S_90_119_96_269_97_1858_98_2247_99_2899	B16S_90_119_96_269_97_292_98_325_99_713	0.06721	4	0.0425922	1	0.0169966	0.885496	1042	Bin 1			B99_846	GCA_000186385.1
	B99_7428	B99_2012	0.0170601	0.00102755	0.00668145	0.0369749	0.097559	0.029219	44500	B16S_90_68_96_112_97_1335_98_5510_99_7428	B16S_90_68_96_112_97_119_98_1586_99_2012	0.06707	1	0.0270578	1	0.0459418	0.962302	572	Bin 1			B99_847	GCA_001999025.1
	B99_7249	B99_5123	0.012977	0.000470203	0.00387956	0.035765	0.111558	0.0290042	1220545	B16S_90_119_96_209_97_226_98_5383_99_7249	B16S_90_119_96_209_97_3124_98_3858_99_5123	0.04269	4	0.0270578	1	0.0802184	0.907432	85	Bin 1			B99_848	GCA_000328325.1
	B99_4471	B99_1046	0.0791827	0.011365	0.0428163	0.123614	0.210315	0.0900103	2888810	B16S_90_65_96_100_97_107_98_3390_99_4471	B16S_90_65_96_100_97_107_98_822_99_1046	0.0421	5	0.056691	1	0.0394631	0.978276	183	Bin 1			B99_849	GCA_000711715.1
	B99_5443	B99_8463	0.0243026	0.00260668	0.0104682	0.05511	0.175185	0.0435563	1912	B16S_90_18_96_76_97_208_98_1558_99_5443	B16S_90_27878_96_4059_97_4931_98_6240_99_8463	0.06377	1	0.0270578	1	0	0.841026	822	Bin 1			B99_850	GCA_000311925.1
	B99_384	B99_2782	0.0495217	0.00262242	0.0188041	0.102878	0.229074	0.0739923	57030105	B16S_90_14_96_150_97_293_98_326_99_384	B16S_90_14_96_150_97_162_98_181_99_2782	0.05094	4	0.0425922	1	0.103594	0.934228	84	Bin 1			B99_855	GCA_000747345.1
	B99_10209	B99_27976	0.030292	0.0029444	0.0127071	0.0549266	0.102664	0.0384655	1075	B16S_90_137_96_767_97_2459_98_3008_99_10209	B16S_90_137_96_1489_97_6349_98_7952_99_27976	0.06165	4	0.0270578	1	0.0142857	0.943925	106	Bin 1			B99_856	GCA_000723165.1
	B99_133609	B99_333	0.0170975	0.000490198	0.00575459	0.0403195	0.102919	0.0302746	18175772	B16S_90_132_96_2296_97_31919_98_40294_99_133609	B16S_90_132_96_232_97_252_98_284_99_333	0.07205		0.0425922	1	0.0364456	0.931714	39	Bin 1			B99_857	GCA_000195315.1
	B99_686	B99_5961	0.0702691	0.00957493	0.034043	0.124877	0.242145	0.0897943	601165	B16S_90_14_96_266_97_307_98_562_99_686	B16S_90_14_96_266_97_3572_98_4452_99_5961	0.05415	4	0.00857997	0	0.00641342	0.943888	326	Bin 1			B99_859	GCA_000210575.1
	B99_50640	B99_2584	0.0646256	0.00866853	0.0331135	0.119278	0.232808	0.0856178	11046701	B16S_90_0_96_2818_97_3412_98_37412_99_50640	B16S_90_0_96_342_97_377_98_425_99_2584	0.06549	3	0.056691	1	0.00477076	0.936582	1549	Bin 1			B99_862	GCA_000420505.1
	B99_29	B99_241730	0.0258018	0.000956647	0.00727738	0.0794959	0.162536	0.0502258	227019	B16S_90_3_96_24_97_25_98_28_99_29	B16S_90_3_96_24_97_121595_98_162555_99_241730	0.05237		0.056691	1	0.00166826	0.943499	441	Bin 1			B99_864	GCA_000171095.1
	B99_7719	B99_825	0.00930812	0	0.00256732	0.0292151	0.100067	0.0261824	470878	B16S_90_132_96_512_97_582_98_5723_99_7719	B16S_90_132_96_512_97_581_98_665_99_825	0.04773		0.00815632	0	0.0130553	0.857792	101	Bin 1			B99_865	GCA_002067135.1
	B99_29403	B99_179124	0.0161244	0.00150499	0.00786333	0.0321966	0.0770582	0.0250779	203984	B16S_90_6_96_240_97_1611_98_22297_99_29403	B16S_90_6_96_2615_97_16033_98_19655_99_179124	0.05754	3	0.00813653	0	0.00220426	0.967399	1181	Bin 1			B99_866	GCA_000018025.1
	B99_7091	B99_2145	0.0213335	6.54437e-05	0.00658403	0.0560709	0.164574	0.0447033	102888479	B16S_90_63_96_168_97_180_98_201_99_7091	B16S_90_63_96_426_97_476_98_541_99_2145	0.0431	1	0.0425922	1	0.0840873	0.931193	430	Bin 1			B99_867	GCA_000376345.1
	B99_7506	B99_2120	0.159744	0.0564962	0.113777	0.200963	0.267112	0.160243	12810	B16S_90_19_96_110_97_117_98_3157_99_7506	B16S_90_19_96_110_97_145_98_1622_99_2120	0.06355		0.0458016	0	0.02	0.939268	2055	Bin 1			B99_868	GCA_000834175.1
	B99_53813	B99_6498	0.0257611	0.00455869	0.012379	0.0558275	0.132179	0.0412659	4736	B16S_90_260_96_3181_97_31381_98_39615_99_53813	B16S_90_260_96_3181_97_3879_98_4854_99_6498	0.05408	1	0.00857997	0	0.00534759	0.923977	455	Bin 1			B99_871	GCA_000626635.1
	B99_29033	B99_47730	0.0842144	0.0120363	0.0404284	0.16492	0.267931	0.108575	2443554	B16S_90_11_96_742_97_17882_98_22019_99_29033	B16S_90_11_96_742_97_855_98_991_99_47730	0.05876		0.056691	1	0.0906574	0.926862	1765	Bin 1			B99_872	GCA_000517085.1
	B99_3890	B99_8871	0.113256	0.0117568	0.0487774	0.175895	0.255654	0.117604	3956	B16S_90_14_96_266_97_498_98_568_99_3890	B16S_90_14_96_266_97_732_98_845_99_8871	0.05262	4	0.0458016	0	0	0.954395	546	Bin 1			B99_873	GCA_000014465.1
	B99_1466	B99_5761	0.0745776	0.00884577	0.0389224	0.12844	0.240603	0.0927631	42606359	B16S_90_0_96_549_97_621_98_1159_99_1466	B16S_90_0_96_549_97_621_98_1151_99_5761	0.04672		0.0458016	0	0.0245893	0.927139	81	Bin 1			B99_874	GCA_000364285.1
	B99_5824	B99_5228	0.0678233	0.00453893	0.0229203	0.165182	0.295391	0.102729	815623	B16S_90_106_96_2154_97_2579_98_4355_99_5824	B16S_90_14_96_41_97_3185_98_3932_99_5228	0.07208	3	0.056691	1	0.0362903	0.952258	35	Bin 1			B99_875	GCA_000165615.2
	B99_45276	B99_3486	0.0364764	0.000839445	0.00948945	0.0836209	0.184525	0.0572684	34252	B16S_90_18_96_21960_97_26916_98_33688_99_45276	B16S_90_18_96_76_97_401_98_452_99_3486	0.0547		0.0270578	1	0.0228426	0.930556	119	Bin 1			B99_876	GCA_000160875.1
	B99_3188	B99_4587	0.0515225	0.00427295	0.0247717	0.0953087	0.173432	0.065998	25067	B16S_90_26_96_1141_97_1327_98_1964_99_3188	B16S_90_26_96_1141_97_1327_98_1964_99_4587	0.04284	4	0.056691	1	0.003003	0.889785	78	Bin 1			B99_878	GCA_000163615.3
	B99_1198	B99_2356	0.0200708	0.000318107	0.00410883	0.0750635	0.143368	0.0436915	1086942	B16S_90_88_96_704_97_814_98_943_99_1198	B16S_90_88_96_182_97_1526_98_1844_99_2356	0.04775	4	0.0425922	1	0.0111458	0.953235	113	Bin 1			B99_879	GCA_000411375.1
	B99_6725	B99_504	0.0281983	0.00274474	0.0118249	0.0582218	0.135471	0.0431278	895080	B16S_90_48_96_2454_97_2942_98_5014_99_6725	B16S_90_48_96_340_97_375_98_421_99_504	0.04908	1	0.056691	1	0.00707155	0.92	200	Bin 1			B99_881	GCA_000411555.1
	B99_5808	B99_1113	0.067193	0.00641256	0.0301267	0.135274	0.263252	0.093272	245190	B16S_90_147_96_264_97_287_98_319_99_5808	B16S_90_147_96_646_97_749_98_868_99_1113	0.04936		0.056691	1	0.0299065	0.943371	1494	Bin 1			B99_882	GCA_000160515.1
	B99_79044	B99_13681	0.0909424	0.0112195	0.0526647	0.129784	0.204226	0.0958707	176636118	B16S_90_629_96_35696_97_44520_98_56991_99_79044	B16S_90_629_96_7018_97_8408_98_10330_99_13681	0.04563	3	0.0425922	1	0.114712	0.970277	188	Bin 1			B99_884	GCA_000224575.1
	B99_5782	B99_463	0.00202713	0.000492479	0.00112544	0.00758313	0.0893911	0.0136427	22753	B16S_90_26896_96_1102_97_1278_98_1525_99_5782	B16S_90_26896_96_319_97_350_98_388_99_463	0.04519	3	0.0425922	1	0.00138793	0.941176	389	Bin 1			B99_885	GCA_000240095.3
	B99_4807	B99_7642	0.0589666	0.0103883	0.0331944	0.092417	0.154418	0.0677418	2922	B16S_90_48_96_75_97_650_98_1017_99_4807	B16S_90_48_96_75_97_650_98_744_99_7642	0.03692	1	0.056691	1	0	0.933569	250	Bin 1			B99_887	GCA_000185905.1
	B99_6304	B99_2432	0.0240262	0	0.00605055	0.0504647	0.111489	0.0355646	656582	B16S_90_26_96_276_97_300_98_3121_99_6304	B16S_90_26_96_276_97_1573_98_1902_99_2432	0.04092	3	0.00905136	0	0.000219539	0.952281	844	Bin 1			B99_888	GCA_000526295.1
	B99_6125	B99_76882	0.0535615	0.00999157	0.0304796	0.0909907	0.188956	0.0695769	5541746	B16S_90_0_96_1402_97_1653_98_4581_99_6125	B16S_90_0_96_2878_97_34480_98_55536_99_76882	0.06953		0.056691	1	0.0243538	0.929719	970	Bin 1			B99_891	GCA_000626715.1
	B99_3632	B99_8250	0.0253225	0	0.00689757	0.0575834	0.131496	0.0401901	219307	B16S_90_729_96_1906_97_2274_98_2784_99_3632	B16S_90_729_96_3958_97_4812_98_6092_99_8250	0.04228		0.056691	1	0.0342342	0.890665	978	Bin 1			B99_894	GCA_000348665.1
	B99_6660	B99_3825	0.0684891	0.0211506	0.0404355	0.109598	0.165961	0.0805214	880	B16S_90_260_96_731_97_841_98_4970_99_6660	B16S_90_260_96_731_97_841_98_2935_99_3825	0.0429	1	0.0425922	1	0	0.944814	339	Bin 1			B99_895	GCA_000282835.1
	B99_2145	B99_5220	0.025153	0.00107584	0.00810104	0.0659647	0.156773	0.046053	119035361	B16S_90_63_96_426_97_476_98_541_99_2145	B16S_90_31559_96_2640_97_3179_98_3926_99_5220	0.06709	2	0.0425922	1	0.0357096	0.898862	51	Bin 1			B99_896	GCA_001623875.1
	B99_1755	B99_2947	0.065051	0.00240488	0.0179333	0.159102	0.289262	0.0986955	425137400	B16S_90_26552_96_957_97_1113_98_1384_99_1755	B16S_90_26552_96_957_97_1885_98_2285_99_2947	0.04398	4	0.0425922	1	0.0638522	0.945531	161	Bin 1			B99_898	GCA_000473165.1
	B99_136	B99_7147	0.0686801	0.00468184	0.0253803	0.147179	0.243941	0.0921941	17281425	B16S_90_3_96_104_97_111_98_121_99_136	B16S_90_3_96_3483_97_4241_98_5320_99_7147	0.06634	4	0.056691	1	0.0172083	0.910053	417	Bin 1			B99_902	GCA_000758625.1
	B99_910	B99_8871	0.0901847	0.0109072	0.0446715	0.155052	0.25964	0.107261	22968	B16S_90_14_96_266_97_307_98_562_99_910	B16S_90_14_96_266_97_732_98_845_99_8871	0.03857	4	0.056691	1	0.00479616	0.978538	331	Bin 1			B99_903	GCA_000832075.1
	B99_384	B99_8378	0.0495193	0.00249733	0.0164378	0.116184	0.280051	0.0831523	2775834	B16S_90_14_96_150_97_293_98_326_99_384	B16S_90_14_96_2548_97_4889_98_6183_99_8378	0.06416	1	0.0425922	1	0.00817844	0.886084	126	Bin 1			B99_905	GCA_001403755.1
	B99_9213	B99_7283	0.070123	0.0067038	0.0347124	0.120225	0.20787	0.0841965	6604805	B16S_90_11_96_893_97_1036_98_1213_99_9213	B16S_90_11_96_893_97_2293_98_2806_99_7283	0.04005	1	0.00857997	0	0.0176581	0.908728	86	Bin 1			B99_906	GCA_000011245.1
	B99_4426	B99_7212	0.0606971	0.00187995	0.0235788	0.110837	0.240045	0.0804575	6712398	B16S_90_49_96_2279_97_2729_98_3359_99_4426	B16S_90_49_96_422_97_1029_98_1205_99_7212	0.06027	4	0.0425922	1	0.0283966	0.899003	303	Bin 1			B99_907	GCA_000009825.1
	B99_6910	B99_27694	0.0823597	0.00852803	0.0474761	0.126818	0.226157	0.0938877	44963	B16S_90_705_96_3370_97_4105_98_5148_99_6910	B16S_90_705_96_3370_97_9753_98_11939_99_27694	0.04881		0.056691	1	0.0139721	0.942039	486	Bin 1			B99_908	GCA_003209395.1
	B99_189889	B99_32713	0.0397809	0.00340203	0.0175925	0.0719059	0.132929	0.0506909	305542	B16S_90_255_96_750_97_863_98_4622_99_189889	B16S_90_255_96_1553_97_4052_98_5081_99_32713	0.07187	4	0.0425922	1	0.000877278	0.870396	358	Bin 1			B99_909	GCA_000737665.1
	B99_167644	B99_21360	0.0548688	0.00503076	0.0270624	0.102264	0.200523	0.0726679	143803	B16S_90_376_96_1183_97_24553_98_30551_99_167644	B16S_90_376_96_2600_97_7017_98_8728_99_21360	0.04846	3	0.0270578	1	0.0125571	0.942876	477	Bin 1			B99_910	GCA_000308355.2
	B99_198083	B99_108350	0.0515733	0.00790355	0.0262679	0.0901797	0.175705	0.0661425	337712	B16S_90_435_96_12027_97_29864_98_134698_99_198083	B16S_90_435_96_12027_97_14427_98_17656_99_108350	0.05438	4	0.0270578	1	0.0861204	0.956059	1338	Bin 1			B99_914	GCA_000158335.2
	B99_178176	B99_164445	0.0964908	0.0391707	0.0551086	0.135974	0.160611	0.0955119	24	B16S_90_120_96_28740_97_35625_98_45171_99_178176	B16S_90_120_96_1335_97_34493_98_113225_99_164445	0.06192	4	0.056691	1	0	0.941096	632	Bin 1			B99_915	GCA_000158515.2
	B99_5831	B99_6560	0.0220017	0.000994737	0.00380875	0.0884442	0.216036	0.056767	1024200	B16S_90_376_96_845_97_3498_98_4360_99_5831	B16S_90_376_96_845_97_3226_98_4894_99_6560	0.04164	3	0.0270578	1	0.0397384	0.8109	1026	Bin 1			B99_916	GCA_000021925.1
	B99_341	B99_34130	0.0362627	0.00329696	0.0155792	0.0754677	0.203325	0.0584023	171833606	B16S_90_6_96_240_97_260_98_292_99_341	B16S_90_6_96_1014_97_3579_98_21068_99_34130	0.07044	3	0.056691	1	0.00299593	0.905313	2490	Bin 1			B99_917	GCA_000010045.1
	B99_704	B99_2046	0.0446523	0	0.017751	0.0789203	0.177958	0.0581805	232123	B16S_90_18_96_76_97_341_98_576_99_704	B16S_90_18_96_76_97_341_98_1613_99_2046	0.04554	1	0.0270578	1	0.0357143	0.925462	376	Bin 1			B99_918	GCA_900167535.1
	B99_106143	B99_686	0.0677286	0.00792579	0.0316905	0.12053	0.224314	0.0850824	178939	B16S_90_14_96_648_97_752_98_11756_99_106143	B16S_90_14_96_266_97_307_98_562_99_686	0.05355	4	0.00857997	0	0.00468384	0.938288	2736	Bin 1			B99_921	GCA_000023865.1
	B99_100104	B99_192613	0.0383703	0.00388657	0.018121	0.0715798	0.136767	0.0508756	16285	B16S_90_7_96_7_97_725_98_844_99_100104	B16S_90_7_96_7_97_31894_98_131113_99_192613	0.05749	3	0.0425922	1	0.00147493	0.927575	998	Bin 1			B99_922	GCA_000017965.1
	B99_494	B99_5455	0.0231696	0.000845997	0.00873172	0.0550932	0.152025	0.042246	981898	B16S_90_118_96_207_97_224_98_250_99_494	B16S_90_118_96_510_97_579_98_663_99_5455	0.04693		0.00857997	0	0.00925024	0.916201	42	Bin 1			B99_923	GCA_001029445.1
	B99_155310	B99_26515	0.120065	0.00995345	0.0571345	0.204845	0.337206	0.139805	114811	B16S_90_4_96_64485_97_81796_98_107370_99_155310	B16S_90_4_96_4_97_4_98_4_99_26515	0.06325	4	0.0425922	1	0.0203193	0.962719	42	Bin 1			B99_924	GCA_001312645.1
	B99_28594	B99_2536	0.0690665	0.00379231	0.0364586	0.113569	0.20764	0.0829807	126509	B16S_90_236_96_1386_97_17003_98_21700_99_28594	B16S_90_236_96_1386_97_1632_98_1981_99_2536	0.04148		0.0270578	1	0.012766	0.938856	952	Bin 1			B99_925	GCA_000826685.1
	B99_228648	B99_145066	0.0457855	0.00674504	0.0221306	0.072217	0.163849	0.0560214	376	B16S_90_3_96_3602_97_4376_98_5503_99_228648	B16S_90_3_96_3602_97_4890_98_6185_99_145066	0.05454	4	0.056691	1	0	0.881258	244	Bin 1			B99_926	GCA_000014425.1
	B99_7518	B99_8075	0.0665276	0.00794521	0.0333594	0.123103	0.234415	0.0875516	252583	B16S_90_3_96_72_97_75_98_81_99_7518	B16S_90_3_96_72_97_75_98_5971_99_8075	0.04372		0.00857997	0	0.0529595	0.920983	49	Bin 1			B99_929	GCA_000814845.2
	B99_867	B99_271	0.0249461	0.00139079	0.00821438	0.0614292	0.155385	0.0447846	4389172782	B16S_90_25901_96_314_97_609_98_698_99_867	B16S_90_25901_96_191_97_207_98_232_99_271	0.0631	2	0.0425922	1	0.110576	0.933987	1173	Bin 1			B99_930	GCA_000261505.1
	B99_3045	B99_7238	0.0858478	0.0133887	0.0429436	0.14243	0.256418	0.102699	6643058	B16S_90_11_96_1574_97_1863_98_2364_99_3045	B16S_90_11_96_1574_97_3993_98_5375_99_7238	0.0561	1	0.00857997	0	0.116037	0.947157	802	Bin 1			B99_931	GCA_000184365.2
	B99_70	B99_4398	0.0276733	0.000140275	0.010322	0.059423	0.1403	0.0429645	5075655	B16S_90_7_96_7_97_7_98_20_99_70	B16S_90_7_96_7_97_7_98_2554_99_4398	0.06657	2	0.0425922	1	0.0123436	0.948649	190	Bin 1			B99_932	GCA_000176095.1
	B99_149077	B99_2178	0.0318513	0.000309838	0.00657117	0.0849354	0.185241	0.0581287	198104	B16S_90_18_96_76_97_79_98_87_99_149077	B16S_90_18_96_76_97_1428_98_1710_99_2178	0.06404	1	0.0270578	1	0.00140209	0.886173	805	Bin 1			B99_933	GCA_000010105.1
	B99_191486	B99_668	0.0120566	0	0.00361702	0.0293859	0.0946959	0.0246659	4035099	B16S_90_7_96_77218_97_98422_98_130417_99_191486	B16S_90_7_96_7_97_7_98_20_99_668	0.04426	3	0.0425922	1	0.0123794	0.874036	1589	Bin 1			B99_934	GCA_000007585.1
	B99_6088	B99_906	0.0545091	0.00429384	0.0213936	0.123153	0.242239	0.0818394	16307787	B16S_90_3_96_2066_97_2472_98_3023_99_6088	B16S_90_3_96_559_97_635_98_727_99_906	0.05326		0.056691	1	0.0509422	0.907713	113	Bin 1			B99_937	GCA_000145215.1
	B99_52360	B99_21075	0.00702668	0.000724898	0.00273812	0.0222183	0.0974678	0.021953	768982	B16S_90_340_96_2000_97_11604_98_14204_99_52360	B16S_90_340_96_2000_97_11604_98_16024_99_21075	0.06371	5	0.00288409	0	0.0013675	0.984707	152	Bin 1			B99_939	GCA_000023845.1
	B99_120263	B99_1428	0.021978	0.00076245	0.00750688	0.058669	0.198984	0.050218	3326773	B16S_90_63_96_1047_97_1213_98_1447_99_120263	B16S_90_63_96_832_97_962_98_1125_99_1428	0.04964	4	0.0425922	1	0.0120693	0.941799	2641	Bin 1			B99_940	GCA_001697185.1
	B99_4543	B99_453	0.0183406	0	0.00441811	0.0494968	0.135104	0.0367702	3015146	B16S_90_18_96_76_97_341_98_379_99_4543	B16S_90_18_96_76_97_341_98_379_99_453	0.04785	4	0.00288409	0	0.0674102	0.836056	593	Bin 1			B99_942	GCA_000160815.2
	B99_17384	B99_1148	0.0320368	0.00325273	0.0133566	0.0652142	0.156295	0.0494548	229613	B16S_90_35_96_51_97_53_98_13249_99_17384	B16S_90_35_96_667_97_775_98_900_99_1148	0.05121	3	0.0425922	1	0.0209287	0.916556	243	Bin 1			B99_950	GCA_000016745.1
	B99_5332	B99_199	0.0289109	0.00126396	0.0117117	0.0572782	0.125478	0.0416627	97252344	B16S_90_22_96_29_97_316_98_352_99_5332	B16S_90_22_96_29_97_30_98_33_99_199	0.06659	4	0.00857997	0	0.0320603	0.945033	888	Bin 1			B99_951	GCA_900004845.1
	B99_7504	B99_4182	0.163609	0.0466375	0.112506	0.210254	0.278568	0.162995	33569	B16S_90_146_96_1237_97_2401_98_2932_99_7504	B16S_90_146_96_1237_97_2401_98_3196_99_4182	0.05046		0.056691	1	0.0408602	0.942334	184	Bin 1			B99_954	GCA_900148495.1
	B99_2834	B99_29642	0.0758544	0.00702707	0.0309262	0.136534	0.256454	0.0955402	21138	B16S_90_3_96_291_97_1061_98_1377_99_2834	B16S_90_3_96_2234_97_2671_98_22471_99_29642	0.06173		0.056691	1	0	0.927774	147	Bin 1			B99_956	GCA_000259935.1
	B99_4665	B99_6218	0.123689	0.0424318	0.0735725	0.182954	0.265496	0.131962	69	B16S_90_19_96_99_97_105_98_115_99_4665	B16S_90_19_96_1629_97_3728_98_4655_99_6218	0.07125		0.056691	1	0	0.905291	829	Bin 1			B99_959	GCA_001932615.1
	B99_121616	B99_7515	0.127994	0.00728961	0.0454757	0.218273	0.318009	0.139075	196777	B16S_90_16_96_186_97_201_98_226_99_121616	B16S_90_16_96_186_97_201_98_2519_99_7515	0.04547	4	0.056691	1	0.0165563	0.959076	1176	Bin 1			B99_960	GCA_000227295.1
	B99_1790	B99_5443	0.0256938	0.00201769	0.0104219	0.0575763	0.150621	0.0445336	63354	B16S_90_18_96_76_97_208_98_233_99_1790	B16S_90_18_96_76_97_208_98_1558_99_5443	0.03928	1	0.0270578	1	0.0176817	0.95057	1186	Bin 1			B99_961	GCA_000518905.1
	B99_5355	B99_69	0.0263392	0	0.00880493	0.055156	0.142638	0.0425034	15104033	B16S_90_37_96_69_97_3254_98_4024_99_5355	B16S_90_37_96_56_97_59_98_64_99_69	0.06196	3	0.0458016	0	0.0443941	0.906561	1308	Bin 1			B99_962	GCA_000426245.1
	B99_299	B99_214	0.0295051	0.00200623	0.0117946	0.062025	0.138586	0.0446445	1901044	B16S_90_29_96_66_97_97_98_219_99_299	B16S_90_29_96_66_97_97_98_107_99_214	0.06184	4	0.0121506	0	0.00381251	0.873221	1570	Bin 1			B99_963	GCA_000374205.1
	B99_3318	B99_5629	0.0567145	0.00601515	0.0232001	0.106529	0.205983	0.0741847	49917	B16S_90_26_96_888_97_2094_98_2561_99_3318	B16S_90_26_96_888_97_1028_98_1204_99_5629	0.04472	4	0.056691	1	0.0130354	0.965264	240	Bin 1			B99_966	GCA_000768935.1
	B99_130	B99_51959	0.0206364	0	0.00764764	0.049172	0.128894	0.0369371	7745961	B16S_90_7_96_7_97_7_98_20_99_130	B16S_90_7_96_24706_97_30431_98_38334_99_51959	0.06212	3	0.0425922	1	0.0443713	0.94474	628	Bin 1			B99_967	GCA_000716055.1
	B99_6995	B99_6584	0.0334895	0.00204252	0.0123424	0.0680939	0.131808	0.0462505	10820	B16S_90_77_96_1278_97_3923_98_5209_99_6995	B16S_90_77_96_1278_97_3923_98_4915_99_6584	0.04726	3	0.056691	1	0.0442478	0.945196	243	Bin 1			B99_968	GCA_000763385.1
	B99_1065	B99_3342	0.0747736	0.00720075	0.0266863	0.169679	0.250514	0.100804	275814	B16S_90_19_96_111_97_118_98_835_99_1065	B16S_90_19_96_1775_97_2107_98_2575_99_3342	0.06093	1	0.056691	1	0.0238402	0.929708	2042	Bin 1			B99_970	GCA_002091395.1
	B99_7419	B99_8380	0.0349807	0.0043961	0.0148751	0.0676436	0.141881	0.0489461	108298	B16S_90_3_96_3602_97_4376_98_5503_99_7419	B16S_90_3_96_3602_97_4890_98_6185_99_8380	0.05398		0.0425922	1	0.0457413	0.930707	165	Bin 1			B99_971	GCA_000159135.1
	B99_1750	B99_8477	0.0510252	0.00701224	0.0248131	0.0962324	0.183279	0.0676689	36639	B16S_90_152_96_392_97_514_98_589_99_1750	B16S_90_152_96_279_97_3027_98_4884_99_8477	0.06966	2	0.0270578	1	0.0123894	0.964286	920	Bin 1			B99_973	GCA_000235425.3
	B99_2005	B99_5317	0.095967	0.00573322	0.036286	0.175258	0.296855	0.116052	54785987	B16S_90_25858_96_46_97_106_98_116_99_2005	B16S_90_25858_96_46_97_1572_98_3999_99_5317	0.06923	3	0.0425922	1	0.00991864	0.92129	2226	Bin 1			B99_976	GCA_000092445.1
	B99_6342	B99_223223	0.17403	0.0164133	0.0978988	0.242002	0.336211	0.172982	1344770	B16S_90_664_96_1714_97_2034_98_4745_99_6342	B16S_90_664_96_1714_97_2034_98_2479_99_223223	0.04038	3	0.0425922	1	0.0167007	0.825387	324	Bin 1			B99_978	GCA_000300275.1
	B99_4278	B99_1025	0.0248285	0.00147415	0.0101565	0.0509808	0.118512	0.0376583	7601501	B16S_90_29_96_66_97_1323_98_3262_99_4278	B16S_90_29_96_66_97_97_98_401_99_1025	0.05324	4	0.00857997	0	0.00340804	0.921448	1131	Bin 1			B99_979	GCA_000017885.4
	B99_3207	B99_4237	0.184963	0.0215005	0.133884	0.235169	0.306842	0.179393	40578	B16S_90_19_96_159_97_171_98_191_99_3207	B16S_90_19_96_159_97_171_98_3231_99_4237	0.05282		0.056691	1	0.0136986	0.964534	1321	Bin 1			B99_980	GCA_001468025.1
	B99_147740	B99_7089	0.0215767	0	0.00636353	0.056242	0.157182	0.042243	5464215	B16S_90_3_96_61726_97_78210_98_102506_99_147740	B16S_90_3_96_3454_97_4207_98_5276_99_7089	0.07036	5	0.0425922	1	0.0206543	0.712494	257	Bin 1			B99_981	GCA_002006175.1
	B99_3445	B99_7019	0.0860232	0.00537652	0.0477504	0.121262	0.199977	0.0889214	773	B16S_90_0_96_297_97_984_98_2646_99_3445	B16S_90_0_96_297_97_4166_98_5226_99_7019	0.06767		0.0121506	0	0.016129	0.973948	1883	Bin 1			B99_983	GCA_000745955.1
	B99_634	B99_2063	0.0321492	0.00205186	0.0123218	0.0704333	0.169249	0.0514372	25467	B16S_90_18_96_76_97_341_98_379_99_634	B16S_90_18_96_76_97_79_98_87_99_2063	0.05551	4	0.0270578	1	0.0351438	0.942498	810	Bin 1			B99_984	GCA_000787695.1
	B99_7305	B99_5370	0.0359674	0.00525613	0.0197055	0.0598979	0.123485	0.0460448	139235	B16S_90_137_96_1489_97_1756_98_5422_99_7305	B16S_90_137_96_1489_97_1756_98_4034_99_5370	0.05396	4	0.0270578	1	0.0190217	0.969415	293	Bin 1			B99_986	GCA_000753495.2
	B99_34260	B99_154602	0.0501197	0.00688804	0.0245545	0.106413	0.22197	0.0756114	132358	B16S_90_3_96_968_97_20892_98_25854_99_34260	B16S_90_3_96_968_97_15396_98_78824_99_154602	0.04635	3	0.056691	1	0.0465444	0.917608	1121	Bin 1			B99_988	GCA_000749915.1
	B99_24300	B99_29	0.0194159	0	0.00709856	0.0498078	0.146302	0.0389865	924437	B16S_90_4499_96_12571_97_15112_98_18515_99_24300	B16S_90_3_96_24_97_25_98_28_99_29	0.04971		0.00857997	0	0.00378385	0.917519	1151	Bin 1			B99_990	GCA_000787395.1
	B99_5723	B99_2385	0.0569802	0.00901906	0.0270003	0.103291	0.164114	0.0700368	423985	B16S_90_25868_96_1320_97_1696_98_4287_99_5723	B16S_90_25868_96_1320_97_1543_98_1864_99_2385	0.04621		0.0121506	0	0.0177743	0.883736	887	Bin 1			B99_991	GCA_000754225.1
	B99_6395	B99_16745	0.0529372	0.00472886	0.0249898	0.0994896	0.21433	0.0734936	315357	B16S_90_26_96_846_97_980_98_1148_99_6395	B16S_90_26_96_391_97_10453_98_12768_99_16745	0.06468	4	0.0425922	1	0.0161551	0.953908	132	Bin 1			B99_993	GCA_000586195.1
	B99_4858	B99_493	0.0384463	0.0115927	0.0231291	0.0735796	0.169582	0.0578006	1874	B16S_90_113_96_838_97_1961_98_3664_99_4858	B16S_90_113_96_223_97_370_98_414_99_493	0.06788	4	0.0458016	0	0.00719424	0.931624	611	Bin 1			B99_994	GCA_001635105.1
	B99_6195	B99_2135	0.088307	0.00445571	0.0291975	0.160358	0.25081	0.102353	668773	B16S_90_183_96_1205_97_3716_98_4639_99_6195	B16S_90_183_96_1205_97_1400_98_1677_99_2135	0.0616	3	0.056691	1	0.0540541	0.957265	2481	Bin 1			B99_995	GCA_001641085.1
	B99_9357	B99_15569	0.0580423	0.00595359	0.0288649	0.0984566	0.18138	0.0710648	925431	B16S_90_113_96_223_97_243_98_275_99_9357	B16S_90_113_96_223_97_4025_98_5913_99_15569	0.05475	4	0.0458016	0	0.0146572	0.945479	246	Bin 1			B99_996	GCA_001635075.1
	B99_5741	B99_3976	0.043247	0.00439119	0.0130859	0.124699	0.271996	0.0808481	575926	B16S_90_14_96_266_97_307_98_342_99_5741	B16S_90_14_96_266_97_732_98_3050_99_3976	0.05635	4	0.056691	1	0.000841928	0.962766	1106	Bin 1			B99_997	GCA_000241385.1
	B99_6669	B99_6616	0.0447239	0.00707835	0.0212964	0.0829229	0.163031	0.0600331	83737	B16S_90_11_96_729_97_3390_98_4214_99_6669	B16S_90_11_96_729_97_839_98_969_99_6616	0.06989	3	0.00857997	0	0.0074184	0.960731	309	Bin 1			B99_998	GCA_001462315.1
	B99_86253	B99_7291	0.0635107	0.00446667	0.0292383	0.116029	0.235968	0.0836331	200336	B16S_90_183_96_1652_97_1958_98_21195_99_86253	B16S_90_183_96_1652_97_1958_98_3856_99_7291	0.04184	4	0.00857997	0	0.00731332	0.878788	281	Bin 1			B99_999	GCA_000807915.1
	B99_7212	B99_5658	0.0487887	0.00126127	0.0125118	0.0977594	0.213733	0.0679161	11487677	B16S_90_49_96_422_97_1029_98_1205_99_7212	B16S_90_49_96_2279_97_3411_98_4243_99_5658	0.06127	4	0.0425922	1	0.0323065	0.922396	424	Bin 1			B99_1000	GCA_000816495.1
	B99_8741	B99_9517	0.0719727	0.0101144	0.0373969	0.120815	0.216749	0.0867647	24010104	B16S_90_110_96_1960_97_2336_98_6436_99_8741	B16S_90_110_96_3278_97_3990_98_6977_99_9517	0.0472	4	0.056691	1	0.045473	0.970628	900	Bin 1			B99_1001	GCA_001758345.1
	B99_1689	B99_192178	0.0558818	0.00082811	0.0230201	0.12134	0.234821	0.0812334	11903	B16S_90_3_96_968_97_1128_98_1332_99_1689	B16S_90_3_96_28050_97_34738_98_44034_99_192178	0.07063		0.00857997	0	0.00534759	0.936967	598	Bin 1			B99_1004	GCA_000204395.2
	B99_5277	B99_2024	0.0337431	0.00395538	0.0121461	0.103879	0.23204	0.0687102	610427	B16S_90_3_96_291_97_319_98_3966_99_5277	B16S_90_3_96_291_97_1061_98_1596_99_2024	0.04373		0.056691	1	0.0383117	0.966403	1189	Bin 1			B99_1005	GCA_000179195.1
	B99_7822	B99_5231	0.0543331	0.00848186	0.0303778	0.0900849	0.194396	0.0703808	422166	B16S_90_113_96_223_97_1286_98_5789_99_7822	B16S_90_113_96_223_97_243_98_3934_99_5231	0.05223	4	0.00857997	0	0.00957661	0.904459	1409	Bin 1			B99_1006	GCA_000718165.1
	B99_8701	B99_172492	0.022721	0.00079938	0.00786026	0.0540116	0.113921	0.0368244	460642	B16S_90_29_96_66_97_1323_98_1578_99_8701	B16S_90_29_96_66_97_97_98_107_99_172492	0.07076		0.00857997	0	0.011169	0.7858	343	Bin 1			B99_1007	GCA_000245435.1
	B99_31979	B99_85049	0.080233	0.0118311	0.0410829	0.142522	0.232224	0.0972895	334293	B16S_90_22_96_4020_97_16393_98_20115_99_31979	B16S_90_22_96_4020_97_47619_98_61100_99_85049	0.04169		0.056691	1	0.0115905	0.944924	175	Bin 1			B99_1008	GCA_000158275.2
	B99_7864	B99_4294	0.0584575	0.00328056	0.0305753	0.0973981	0.161477	0.0680376	113727	B16S_90_16_96_138_97_147_98_3242_99_7864	B16S_90_16_96_138_97_147_98_165_99_4294	0.04105		0.0458016	0	0.000710985	0.93436	65	Bin 1			B99_1010	GCA_900104665.1
	B99_125761	B99_15669	0.0196406	0.000640872	0.00797942	0.0405579	0.100035	0.0309279	110969	B16S_90_78_96_3693_97_4477_98_38377_99_125761	B16S_90_78_96_8139_97_9724_98_11903_99_15669	0.06749		0.0270578	1	0.00530739	0.884717	123	Bin 1			B99_1011	GCA_000297695.1
	B99_58330	B99_234540	0.0546432	0.00687865	0.0209196	0.104812	0.199823	0.0717729	73104	B16S_90_8851_96_27233_97_33717_98_42695_99_58330	B16S_90_8851_96_27233_97_75189_98_98410_99_234540	0.04991	3	0.0458016	0	0.00922509	0.950685	277	Bin 1			B99_1013	GCA_000466385.1
	B99_6163	B99_3572	0.0133238	0.000355642	0.00364316	0.0376629	0.11985	0.0316606	27816254	B16S_90_37_96_163_97_3697_98_4613_99_6163	B16S_90_37_96_733_97_2237_98_2739_99_3572	0.07104	3	0.00857997	0	0.0331647	0.945545	215	Bin 1			B99_1014	GCA_001623255.1
	B99_10209	B99_59752	0.00911321	0.00083545	0.00434527	0.0184968	0.0490279	0.0150868	25819	B16S_90_137_96_767_97_2459_98_3008_99_10209	B16S_90_137_96_1489_97_1756_98_6338_99_59752	0.03771		0.0270578	1	0.00173913	0.953284	191	Bin 1			B99_1015	GCA_001625325.1
	B99_9014	B99_77904	0.0595261	0.00994964	0.0328895	0.094174	0.175518	0.0709182	20624	B16S_90_25_96_3514_97_4274_98_5365_99_9014	B16S_90_25_96_3514_97_43904_98_56193_99_77904	0.05947	3	0.0270578	1	0.0105263	0.944256	429	Bin 1			B99_1016	GCA_001310715.1
	B99_6927	B99_74208	0.0519487	0.00227627	0.0194634	0.115565	0.24813	0.078591	468776	B16S_90_25865_96_3375_97_4112_98_5158_99_6927	B16S_90_25865_96_3375_97_5455_98_53671_99_74208	0.0545		0.0404684	1	0.060816	0.955508	2663	Bin 1			B99_1019	GCA_000165085.1
	B99_2320	B99_191486	0.0174245	0	0.00698622	0.0393507	0.116271	0.0317018	366396	B16S_90_7_96_7_97_725_98_1817_99_2320	B16S_90_7_96_77218_97_98422_98_130417_99_191486	0.07058	2	0.0425922	1	0.0014672	0.895805	1763	Bin 1			B99_1020	GCA_000227215.2
	B99_41314	B99_647	0.0399233	0	0.0032822	0.102077	0.231416	0.0667362	263110	B16S_90_3_96_20331_97_24803_98_30870_99_41314	B16S_90_3_96_3_97_3_98_3_99_647	0.05994		0.0425922	1	0.011249	0.949891	20	Bin 1			B99_1023	GCA_900176285.1
	B99_11390	B99_2359	0.098554	0.0176595	0.0606676	0.14391	0.232612	0.108087	1170193	B16S_90_20_96_1308_97_1794_98_8492_99_11390	B16S_90_20_96_1308_97_1528_98_1847_99_2359	0.05219	3	0.0425922	1	0.00781805	0.900971	41	Bin 1			B99_1025	GCA_001020815.1
	B99_128045	B99_1724	0.0357921	0.00111652	0.0142878	0.0733391	0.179659	0.0541561	41932	B16S_90_3_96_18306_97_68671_98_89585_99_128045	B16S_90_3_96_987_97_1148_98_1360_99_1724	0.06385		0.00857997	0	0.0361446	0.95056	309	Bin 1			B99_1026	GCA_000957245.1
	B99_5994	B99_6928	0.0414826	0.00775279	0.0211624	0.0718356	0.126526	0.0509454	28562	B16S_90_82_96_1909_97_2277_98_4478_99_5994	B16S_90_82_96_3376_97_4113_98_5159_99_6928	0.0425	3	0.00813653	0	0.0157791	0.937629	143	Bin 1			B99_1027	GCA_000007485.1
	B99_6660	B99_9185	0.0679141	0.00886576	0.0377366	0.106344	0.178296	0.0775557	1375	B16S_90_260_96_731_97_841_98_4970_99_6660	B16S_90_260_96_731_97_841_98_1353_99_9185	0.04339	4	0.00857997	0	0	0.967442	503	Bin 1			B99_1028	GCA_000152765.1
	B99_7865	B99_2518	0.0212596	0.00204238	0.00848711	0.0491873	0.0744841	0.0296566	726	B16S_90_28084_96_3790_97_4607_98_5817_99_7865	B16S_90_26_96_1141_97_1327_98_1964_99_2518	0.04061	4	0.00857997	0	0	0.908784	409	Bin 1			B99_1029	GCA_000720955.1
	B99_823	B99_976	0.0251044	0.000470077	0.00982162	0.0513057	0.116186	0.0376158	11295694	B16S_90_118_96_510_97_579_98_663_99_823	B16S_90_118_96_207_97_224_98_250_99_976	0.05712		0.00857997	0	0.00918128	0.912609	373	Bin 1			B99_1032	GCA_000263455.1
	B99_1440	B99_4269	0.0543073	0.0098586	0.0308984	0.0909902	0.186985	0.0697525	319090	B16S_90_99_96_175_97_188_98_1136_99_1440	B16S_90_99_96_175_97_1510_98_1824_99_4269	0.04676	4	0.0458016	0	0.0216383	0.938429	942	Bin 1			B99_1033	GCA_000185685.2
	B99_5231	B99_4858	0.0535266	0.00829105	0.0275264	0.0926547	0.203289	0.0713746	29811	B16S_90_113_96_223_97_243_98_3934_99_5231	B16S_90_113_96_838_97_1961_98_3664_99_4858	0.06956	4	0.056691	1	0.00274725	0.866802	195	Bin 1			B99_1035	GCA_000156395.1
	B99_4853	B99_458	0.0407287	0.00242233	0.0170098	0.0785094	0.165648	0.0565924	216555689	B16S_90_25901_96_314_97_2969_98_3662_99_4853	B16S_90_25901_96_314_97_345_98_383_99_458	0.05246	4	0.0425922	1	0.126237	0.92313	426	Bin 1			B99_1040	GCA_000013125.1
	B99_529	B99_133815	0.0394693	0	0.0161098	0.0710164	0.133744	0.0503823	60706	B16S_90_15_96_18_97_18_98_21_99_529	B16S_90_15_96_9537_97_11425_98_93330_99_133815	0.07267	3	0.0425922	1	0.044316	0.850292	658	Bin 1			B99_1041	GCA_000282095.2
	B99_803	B99_4688	0.10744	0.00615685	0.0364802	0.185059	0.284714	0.119838	1152817	B16S_90_16_96_186_97_568_98_649_99_803	B16S_90_16_96_164_97_176_98_197_99_4688	0.06501		0.056691	1	0.00577838	0.892034	3655	Bin 1			B99_1042	GCA_000367365.1
	B99_6957	B99_29033	0.0666021	0.00776387	0.0313768	0.125785	0.238719	0.0880734	1741587	B16S_90_11_96_1574_97_1863_98_5181_99_6957	B16S_90_11_96_742_97_17882_98_22019_99_29033	0.05928	3	0.00857997	0	0.0575169	0.93654	815	Bin 1			B99_1043	GCA_000730685.1
	B99_52454	B99_39746	0.0306231	0.00160788	0.0119036	0.0685326	0.197469	0.0540805	369461	B16S_90_792_96_10664_97_30688_98_38676_99_52454	B16S_90_792_96_19601_97_23877_98_29704_99_39746	0.05704		0.056691	1	0.00854701	0.9209	135	Bin 1			B99_1044	GCA_003111765.1
	B99_149077	B99_8484	0.0479772	0	0.0125853	0.102803	0.199946	0.0712774	17296	B16S_90_18_96_76_97_79_98_87_99_149077	B16S_90_18_96_76_97_341_98_576_99_8484	0.04597	4	0.0270578	1	0.0102564	0.90449	1140	Bin 1			B99_1045	GCA_900070365.1
	B99_7621	B99_8630	0.0383712	0	0.0130888	0.0901456	0.222022	0.06597	1545546	B16S_90_63_96_1370_97_1613_98_1955_99_7621	B16S_90_63_96_3089_97_3759_98_4696_99_8630	0.0648		0.0425922	1	0.0313268	0.896552	310	Bin 1			B99_1046	GCA_008365135.1
	B99_815	B99_2808	0.0429983	0.0023429	0.0170151	0.0861763	0.183145	0.0611848	1637823	B16S_90_3_96_3_97_3_98_3_99_815	B16S_90_3_96_3_97_1808_98_2187_99_2808	0.04517		0.0425922	1	0.00983264	0.944628	353	Bin 1			B99_1047	GCA_001639105.2
	B99_5509	B99_6892	0.062064	0.00453313	0.0324102	0.108011	0.212048	0.0792194	141719	B16S_90_99_96_395_97_441_98_4134_99_5509	B16S_90_99_96_395_97_4093_98_5133_99_6892	0.05474	4	0.0282212	0	0.0107239	0.906977	1100	Bin 1			B99_1048	GCA_000403495.2
	B99_6447	B99_431	0.0332204	0.00282978	0.012841	0.0636237	0.126172	0.0446445	3859890	B16S_90_0_96_3161_97_3850_98_4819_99_6447	B16S_90_0_96_297_97_326_98_362_99_431	0.07115		0.00857997	0	0.0663788	0.927347	1455	Bin 1			B99_1051	GCA_000969645.2
	B99_1532	B99_6569	0.0668552	0.00908994	0.0375264	0.108727	0.199015	0.0809715	15390524	B16S_90_99_96_889_97_1032_98_1208_99_1532	B16S_90_99_96_3212_97_3912_98_4902_99_6569	0.07151	4	0.0249374	0	0.0397983	0.900386	713	Bin 1			B99_1052	GCA_001019715.1
	B99_968	B99_5719	0.0104339	0.000615146	0.00235502	0.0424509	0.134135	0.0317619	75857	B16S_90_116_96_586_97_669_98_766_99_968	B16S_90_116_96_586_97_2878_98_4283_99_5719	0.05672	2	0.00857997	0	0.00394477	0.952317	526	Bin 1			B99_1054	GCA_000225505.1
	B99_310	B99_239597	0.0261065	0.00173461	0.00860585	0.0579697	0.122435	0.0405233	8043	B16S_90_29_96_66_97_97_98_107_99_310	B16S_90_29_96_94257_97_120657_98_161266_99_239597	0.05667	4	0.0425922	1	0.000983284	0.918044	412	Bin 1			B99_1055	GCA_000319305.2
	B99_2395	B99_82354	0.0407572	0.00406672	0.0187594	0.0757138	0.151433	0.0543437	610673	B16S_90_26_96_846_97_1055_98_1873_99_2395	B16S_90_26_96_391_97_46202_98_59237_99_82354	0.06721	4	0.0458016	0	0.013986	0.926928	476	Bin 1			B99_1056	GCA_000165835.1
	B99_6058	B99_3022	0.0980216	0.0181479	0.0436525	0.150162	0.22841	0.105533	415	B16S_90_19_96_99_97_315_98_1791_99_6058	B16S_90_19_96_99_97_315_98_2347_99_3022	0.0624		0.056691	1	0	0.957895	727	Bin 1			B99_1061	GCA_001037925.1
	B99_2091	B99_8640	0.0359993	0.00374631	0.0113482	0.103048	0.248506	0.070885	315896	B16S_90_19_96_111_97_118_98_1216_99_2091	B16S_90_19_96_1979_97_5026_98_6368_99_8640	0.06044	1	0.00857997	0	0.00382476	0.891494	1587	Bin 1			B99_1063	GCA_000374505.1
	B99_6227	B99_5886	0.0505859	0.00835797	0.0283494	0.0825136	0.165007	0.0631182	7415	B16S_90_113_96_971_97_3735_98_4662_99_6227	B16S_90_113_96_223_97_243_98_4402_99_5886	0.06527	4	0.056691	1	0	0.945984	59	Bin 1			B99_1064	GCA_000379525.1
	B99_500	B99_2456	0.0273356	0.000703617	0.00761309	0.0883571	0.257076	0.0649706	2067599582	B16S_90_4_96_4_97_4_98_4_99_500	B16S_90_4_96_4_97_543_98_1919_99_2456	0.04143	4	0.0425922	1	0.0487779	0.952569	246	Bin 1			B99_1065	GCA_000411495.1
	B99_11	B99_8968	0.0253729	0.000807079	0.00995035	0.0537767	0.14234	0.041659	28425479	B16S_90_4_96_8_97_8_98_10_99_11	B16S_90_4_96_8_97_5195_98_6595_99_8968	0.0636	1	0.0425922	1	0.00344757	0.92705	127	Bin 1			B99_1068	GCA_000248395.2
	B99_9384	B99_16061	0.0341953	0.000297217	0.0118948	0.0734047	0.174923	0.054665	35924	B16S_90_18_96_1453_97_5412_98_6880_99_9384	B16S_90_18_96_1453_97_10004_98_12234_99_16061	0.05134	1	0.0270578	1	0.00964187	0.910749	1059	Bin 1			B99_1069	GCA_000383535.1
	B99_299	B99_8490	0.0456874	0.00617427	0.0189943	0.108642	0.190256	0.0682858	1959	B16S_90_29_96_66_97_97_98_219_99_299	B16S_90_29_96_1683_97_1998_98_6257_99_8490	0.06441	4	0.0404684	1	0.00442478	0.927649	1067	Bin 1			B99_1072	GCA_000876205.1
	B99_2031	B99_784	0.0330346	0.00373908	0.0158872	0.0684711	0.158094	0.05101	13516	B16S_90_121_96_490_97_1339_98_1602_99_2031	B16S_90_121_96_490_97_555_98_634_99_784	0.03919	4	0.0270578	1	0.0237288	0.904421	81	Bin 1			B99_1074	GCA_001045675.1
	B99_1483	B99_1490	0.0235661	0	0.00611164	0.0610445	0.160506	0.0453436	1891895	B16S_90_18_96_76_97_401_98_452_99_1483	B16S_90_18_96_76_97_79_98_87_99_1490	0.06119	1	0.0270578	1	0.00728884	0.871947	1258	Bin 1			B99_1075	GCA_900176005.1
	B99_4264	B99_7417	0.048773	0.00344079	0.0213768	0.0888609	0.177419	0.0638745	453615	B16S_90_121_96_490_97_1339_98_1602_99_4264	B16S_90_121_96_490_97_1339_98_4758_99_7417	0.06044	3	0.0270578	1	0.081571	0.972093	3419	Bin 1			B99_1076	GCA_000046705.1
	B99_19439	B99_5746	0.109491	0.00990266	0.0613534	0.16803	0.263608	0.12016	10373670533	B16S_90_20_96_10101_97_12098_98_14792_99_19439	B16S_90_20_96_2851_97_3453_98_4301_99_5746	0.06099	4	0.0425922	1	0.238859	0.884774	1876	Bin 1			B99_1077	GCA_000226475.2
	B99_67129	B99_1248	0.0374643	0.00371277	0.0149556	0.0743121	0.180173	0.0560409	37596	B16S_90_3_96_30836_97_38289_98_48736_99_67129	B16S_90_3_96_3_97_3_98_978_99_1248	0.06625		0.0425922	1	0.0185185	0.845443	242	Bin 1			B99_1078	GCA_000180175.2
	B99_5961	B99_4600	0.0673154	0.0144922	0.0339	0.15918	0.27287	0.101756	53804	B16S_90_14_96_266_97_3572_98_4452_99_5961	B16S_90_14_96_266_97_1005_98_2429_99_4600	0.04465	4	0.056691	1	0	0.94723	3	Bin 1			B99_1079	GCA_001482675.1
	B99_123	B99_3813	0.0276456	0.0008432	0.00967552	0.0766683	0.189961	0.0543338	57781016	B16S_90_63_96_96_97_101_98_111_99_123	B16S_90_63_96_2008_97_2394_98_2924_99_3813	0.05258	4	0.0425922	1	0.0287707	0.921036	928	Bin 1			B99_1080	GCA_000235745.2
	B99_6825	B99_2503	0.0397642	0.00621766	0.0217382	0.0681204	0.132384	0.0506565	689379	B16S_90_22_96_29_97_30_98_5082_99_6825	B16S_90_22_96_29_97_1612_98_1954_99_2503	0.06188		0.00857997	0	0.00294118	0.958804	739	Bin 1			B99_1081	GCA_000175075.1
	B99_23812	B99_132768	0.0287681	0.00134803	0.0124684	0.0662521	0.150795	0.0469703	1521450	B16S_90_7_96_12360_97_14829_98_18148_99_23812	B16S_90_7_96_56157_97_70926_98_92638_99_132768	0.05885	4	0.0425922	1	0.0672662	0.910537	388	Bin 1			B99_1083	GCA_000017005.1
	B99_1054	B99_6108	0.0343963	0.00451205	0.0120158	0.0837352	0.208483	0.0605373	182229	B16S_90_14_96_93_97_98_98_828_99_1054	B16S_90_14_96_93_97_98_98_4565_99_6108	0.04961		0.00857997	0	0.00864865	0.961434	1270	Bin 1			B99_1085	GCA_000190575.1
	B99_5781	B99_1184	0.0797022	0.00569513	0.0304987	0.141068	0.235399	0.0939005	62579	B16S_90_14_96_266_97_3472_98_4324_99_5781	B16S_90_14_96_694_97_803_98_932_99_1184	0.0615		0.056691	1	0.01417	0.898111	601	Bin 1			B99_1086	GCA_905195125.1
	B99_38611	B99_9166	0.170097	0.026382	0.104115	0.235149	0.322313	0.171731	421642	B16S_90_434_96_1184_97_23310_98_28937_99_38611	B16S_90_434_96_1184_97_5300_98_6729_99_9166	0.04898		0.056691	1	0.031901	0.949866	1825	Bin 1			B99_1089	GCA_000765135.1
	B99_1944	B99_2633	0.0594575	0.00786872	0.0303215	0.104311	0.20187	0.0759294	846829	B16S_90_99_96_395_97_441_98_641_99_1944	B16S_90_99_96_395_97_441_98_641_99_2633	0.03949	4	0.00857997	0	0.0196754	0.884718	82	Bin 1			B99_1090	GCA_000378065.1
	B99_1108	B99_1808	0.0243161	0.00155338	0.0097034	0.0546948	0.138638	0.0410788	2779761	B16S_90_83_96_132_97_139_98_156_99_1108	B16S_90_83_96_132_97_1193_98_1426_99_1808	0.04434		0.0270578	1	0.062073	0.932091	309	Bin 1			B99_1091	GCA_001811125.1
	B99_25812	B99_2834	0.052127	0.00448746	0.0227376	0.105608	0.235585	0.0764072	343975	B16S_90_3_96_291_97_4527_98_5702_99_25812	B16S_90_3_96_291_97_1061_98_1377_99_2834	0.04495		0.056691	1	0.00662544	0.92617	81	Bin 1			B99_1092	GCA_001767235.1
	B99_413	B99_1560	0.0210654	0	0.00563527	0.0648089	0.184213	0.0516978	3105841064	B16S_90_62_96_287_97_312_98_348_99_413	B16S_90_62_96_907_97_1050_98_1233_99_1560	0.05886	4	0.0425922	1	0.2068	0.856101	21	Bin 1			B99_1093	GCA_000517105.1
	B99_1078	B99_8302	0.0223596	0.000325552	0.00789629	0.0527598	0.13161	0.0386469	150646839	B16S_90_7_96_7_97_725_98_844_99_1078	B16S_90_7_96_7_97_557_98_2521_99_8302	0.045	3	0.0425922	1	0.0371277	0.894877	497	Bin 1			B99_1095	GCA_000442275.2
	B99_1532	B99_2750	0.0698978	0.0116618	0.0384202	0.11326	0.202286	0.0833957	1280481	B16S_90_99_96_889_97_1032_98_1208_99_1532	B16S_90_99_96_395_97_441_98_1862_99_2750	0.07234	4	0.0282212	0	0.0265752	0.935441	1232	Bin 1			B99_1096	GCA_001403875.1
	B99_668	B99_395	0.0188965	0	0.00552262	0.0444826	0.125579	0.0346434	1833521	B16S_90_7_96_7_97_7_98_20_99_668	B16S_90_7_96_7_97_7_98_336_99_395	0.0704	3	0.0425922	1	0.0197413	0.948769	1112	Bin 1			B99_1097	GCA_001561995.1
	B99_34130	B99_7667	0.0484992	0.00484427	0.0222201	0.0935502	0.214785	0.069348	929031	B16S_90_6_96_1014_97_3579_98_21068_99_34130	B16S_90_6_96_240_97_260_98_5683_99_7667	0.07061	2	0.056691	1	0.000977199	0.890437	1674	Bin 1			B99_1098	GCA_000503195.1
	B99_8568	B99_31795	0.185133	0.0326729	0.108911	0.248481	0.325856	0.180849	5602435	B16S_90_368_96_821_97_1057_98_3618_99_8568	B16S_90_368_96_821_97_951_98_6677_99_31795	0.04344		0.056691	1	0.0890052	0.925503	1521	Bin 1			B99_1102	GCA_000220605.2
	B99_4845	B99_8336	0.0238689	0.00207266	0.0091249	0.056987	0.181144	0.0463611	18828779	B16S_90_16_96_186_97_201_98_3655_99_4845	B16S_90_16_96_186_97_201_98_2519_99_8336	0.05513		0.056691	1	0.0416255	0.909505	312	Bin 1			B99_1103	GCA_001056675.1
	B99_3492	B99_4211	0.0738843	0.00944599	0.0378657	0.121097	0.219844	0.0884352	9590392	B16S_90_14_96_1163_97_2188_98_2679_99_3492	B16S_90_14_96_1163_97_1353_98_1619_99_4211	0.05418		0.0425922	1	0.0539331	0.906757	441	Bin 1			B99_1104	GCA_000695545.1
	B99_816	B99_3451	0.0440007	0.00506476	0.0213445	0.0809244	0.164763	0.0587533	60311	B16S_90_29_96_66_97_97_98_107_99_816	B16S_90_29_96_66_97_69_98_1711_99_3451	0.05688	4	0.0425922	1	0.00923077	0.9278	765	Bin 1			B99_1105	GCA_000988605.1
	B99_8478	B99_162	0.0634808	0.00446848	0.0315435	0.110402	0.202671	0.0780567	8961725	B16S_90_75_96_4067_97_4940_98_6251_99_8478	B16S_90_75_96_121_97_128_98_142_99_162	0.06341		0.056691	1	0.0529832	0.903984	40	Bin 1			B99_1106	GCA_000786655.1
	B99_7426	B99_24376	0.110044	0.0160682	0.0620033	0.18454	0.261263	0.1244	105079	B16S_90_146_96_2294_97_2749_98_5508_99_7426	B16S_90_146_96_12605_97_15154_98_18566_99_24376	0.06421	4	0.056691	1	0.0097493	0.882895	2052	Bin 1			B99_1108	GCA_000169055.1
	B99_1795	B99_5741	0.0312955	0.00328642	0.0132514	0.101813	0.213075	0.0655492	4879	B16S_90_14_96_266_97_1005_98_1416_99_1795	B16S_90_14_96_266_97_307_98_342_99_5741	0.04673		0.056691	1	0	0.958634	2867	Bin 1			B99_1109	GCA_000510665.1
	B99_27995	B99_7594	0.0905477	0.00838639	0.0381827	0.151836	0.271978	0.106239	1709282	B16S_90_25_96_2581_97_3102_98_21260_99_27995	B16S_90_25_96_1056_97_1223_98_1458_99_7594	0.04549	3	0.0270578	1	0.0336571	0.930721	786	Bin 1			B99_1111	GCA_000482785.1
	B99_24755	B99_67167	0.0482194	0.00932963	0.0259708	0.0755231	0.109474	0.0521752	784	B16S_90_3_96_7170_97_15395_98_18855_99_24755	B16S_90_3_96_251_97_38311_98_48761_99_67167	0.06083		0.056691	1	0	0.917328	302	Bin 1			B99_1113	GCA_000503775.1
	B99_2306	B99_12954	0.0518574	0.00162778	0.022553	0.0956899	0.200889	0.0690195	519767	B16S_90_492_96_1284_97_1498_98_1805_99_2306	B16S_90_492_96_1284_97_1498_98_9736_99_12954	0.05393	4	0.00857997	0	0.0207951	0.877157	381	Bin 1			B99_1115	GCA_000014065.1
	B99_32723	B99_87879	0.0248819	0.00320263	0.0129683	0.0435528	0.0968806	0.0359637	162005	B16S_90_17_96_16525_97_20019_98_24728_99_32723	B16S_90_17_96_2123_97_2538_98_3104_99_87879	0.05789		0.0425922	1	0.00507099	0.92517	962	Bin 1			B99_1117	GCA_001612805.1
	B99_6051	B99_6466	0.0217861	0.00124154	0.00943463	0.0443913	0.383982	0.0710365	905	B16S_90_263_96_2957_97_3585_98_4466_99_6051	B16S_90_263_96_3167_97_3859_98_4830_99_6466	0.05991	4	0.00815632	0	0.0394737	0.939806	508	Bin 1			B99_1118	GCA_000622205.1
	B99_55856	B99_3384	0.0461001	0.00447358	0.018957	0.0803853	0.147383	0.056508	49477	B16S_90_385_96_26278_97_32464_98_41051_99_55856	B16S_90_385_96_1795_97_2132_98_2604_99_3384	0.07236	3	0.0282212	0	0.0326087	0.946721	125	Bin 1			B99_1119	GCA_000270185.1
	B99_7710	B99_121803	0.0200249	0.000816471	0.00434441	0.0602607	0.265357	0.0556798	71719	B16S_90_63_96_1980_97_2360_98_5719_99_7710	B16S_90_63_96_1980_97_65668_98_85457_99_121803	0.03922	4	0.0425922	1	0.0184564	0.923522	520	Bin 1			B99_1121	GCA_000374225.1
	B99_2176	B99_54113	0.0433931	0.00383672	0.0156853	0.0883776	0.167792	0.0596861	57042	B16S_90_3_96_559_97_1426_98_1708_99_2176	B16S_90_3_96_9526_97_11413_98_13976_99_54113	0.06582		0.056691	1	0.00496689	0.887149	1253	Bin 1			B99_1122	GCA_000515255.1
	B99_5277	B99_7533	0.0556241	0.0052851	0.0198878	0.149457	0.237787	0.0874697	309391	B16S_90_3_96_291_97_319_98_3966_99_5277	B16S_90_3_96_324_97_356_98_5582_99_7533	0.06982		0.056691	1	0.00447227	0.945982	408	Bin 1			B99_1123	GCA_000305935.1
	B99_4335	B99_1979	0.0120953	0.000937189	0.00480296	0.0294117	0.0952938	0.0264296	433452	B16S_90_18_96_76_97_79_98_3303_99_4335	B16S_90_18_96_76_97_208_98_1558_99_1979	0.04534	1	0.0425922	1	0.0155183	0.884425	124	Bin 1			B99_1124	GCA_000705275.1
	B99_2503	B99_34	0.0299957	0.00192241	0.0132514	0.0561992	0.116681	0.0408756	38098191	B16S_90_22_96_29_97_1612_98_1954_99_2503	B16S_90_22_96_29_97_30_98_33_99_34	0.04978	4	0.0425922	1	0.00287933	0.911985	1449	Bin 1			B99_1125	GCA_000504105.1
	B99_226604	B99_191486	0.0136342	0	0.00466924	0.0316456	0.0951055	0.0258583	1183957	B16S_90_7_96_89802_97_114828_98_153127_99_226604	B16S_90_7_96_77218_97_98422_98_130417_99_191486	0.06987	2	0.0425922	1	0.00405515	0.854351	525	Bin 1			B99_1129	GCA_001552295.1
	B99_8603	B99_20510	0.124518	0.012246	0.0525452	0.196743	0.277495	0.130432	538818	B16S_90_16_96_164_97_176_98_197_99_8603	B16S_90_16_96_164_97_12789_98_15633_99_20510	0.06336		0.056691	1	0.0115702	0.947404	844	Bin 1			B99_1130	GCA_000214215.1
	B99_2275	B99_7512	0.127701	0.023922	0.0754932	0.190596	0.276946	0.136757	393706	B16S_90_182_96_351_97_389_98_437_99_2275	B16S_90_182_96_351_97_389_98_437_99_7512	0.03989		0.056691	1	0.112092	0.954918	190	Bin 1			B99_1132	GCA_000711295.1
	B99_8477	B99_1579	0.0418027	0.00593766	0.0221232	0.0816299	0.166799	0.0588671	116073	B16S_90_152_96_279_97_3027_98_4884_99_8477	B16S_90_152_96_392_97_434_98_1245_99_1579	0.06362	2	0.0270578	1	0.0206311	0.965633	262	Bin 1			B99_1133	GCA_004559405.1
	B99_25812	B99_64132	0.0651239	0.00657482	0.0320081	0.121487	0.248911	0.0875588	11350	B16S_90_3_96_291_97_4527_98_5702_99_25812	B16S_90_3_96_324_97_921_98_6561_99_64132	0.0447		0.056691	1	0.00431034	0.9409	839	Bin 1			B99_1134	GCA_000187785.2
	B99_1458	B99_9163	0.0492878	0.00117191	0.0217034	0.0880746	0.171326	0.0625596	370352	B16S_90_0_96_549_97_621_98_1151_99_1458	B16S_90_0_96_549_97_621_98_2145_99_9163	0.05044		0.0121506	0	0.0128302	0.967192	596	Bin 1			B99_1135	GCA_000158135.1
	B99_2090	B99_6808	0.187979	0.0537331	0.137851	0.232713	0.303851	0.185274	345266	B16S_90_19_96_110_97_117_98_1645_99_2090	B16S_90_19_96_110_97_117_98_1809_99_6808	0.04539		0.056691	1	0.114932	0.889842	1772	Bin 1			B99_1136	GCA_000827635.1
	B99_610	B99_4039	0.034106	0.00275266	0.0149545	0.0680536	0.162935	0.0513589	144623875	B16S_90_29_96_66_97_97_98_107_99_610	B16S_90_29_96_66_97_69_98_3093_99_4039	0.06132	4	0.0458016	0	0.0214046	0.917219	1324	Bin 1			B99_1137	GCA_000187265.1
	B99_36090	B99_5742	0.0702559	0.00268297	0.0233105	0.129246	0.211355	0.0833564	342980	B16S_90_28349_96_1836_97_21926_98_27146_99_36090	B16S_90_28349_96_1836_97_2187_98_2677_99_5742	0.0462		0.0340302	1	0.0249892	0.934326	376	Bin 1			B99_1138	GCA_000009785.1
	B99_8912	B99_7822	0.0599279	0.00999287	0.0329851	0.100023	0.182773	0.0736868	525254	B16S_90_113_96_223_97_243_98_6556_99_8912	B16S_90_113_96_223_97_1286_98_5789_99_7822	0.06391	4	0.00857997	0	0.00634766	0.909585	926	Bin 1			B99_1139	GCA_000158555.2
	B99_5933	B99_76706	0.0479999	0.00629829	0.0243469	0.0844374	0.162434	0.0619246	2142362	B16S_90_11_96_1366_97_3559_98_4437_99_5933	B16S_90_11_96_9096_97_10878_98_13290_99_76706	0.04599		0.0121506	0	0.0332447	0.948718	132	Bin 1			B99_1140	GCA_000218385.1
	B99_1115	B99_8073	0.0230412	0.000563766	0.00523114	0.0590449	0.148846	0.0420532	13857268	B16S_90_25_96_398_97_750_98_870_99_1115	B16S_90_25_96_398_97_4721_98_5969_99_8073	0.05071	4	0.0270578	1	0.0161955	0.914908	477	Bin 1			B99_1141	GCA_000154505.1
	B99_6373	B99_2921	0.037642	0.00458028	0.0161819	0.0882728	0.207746	0.0634741	64872	B16S_90_48_96_1160_97_3807_98_4764_99_6373	B16S_90_48_96_1580_97_1871_98_2264_99_2921	0.05295	1	0.056691	1	0.00325733	0.929652	358	Bin 1			B99_1142	GCA_001439585.2
	B99_6109	B99_6108	0.0346908	0.00424132	0.0107344	0.0797163	0.195647	0.0576759	65751	B16S_90_14_96_93_97_98_98_828_99_6109	B16S_90_14_96_93_97_98_98_4565_99_6108	0.04238	4	0.00857997	0	0.0157171	0.965211	1428	Bin 1			B99_1143	GCA_000295715.1
	B99_6227	B99_493	0.0518186	0.00686349	0.0271653	0.088893	0.196799	0.0685648	7355	B16S_90_113_96_971_97_3735_98_4662_99_6227	B16S_90_113_96_223_97_370_98_414_99_493	0.05688	4	0.0458016	0	0.00790514	0.87311	266	Bin 1			B99_1144	GCA_001922305.1
	B99_8643	B99_1700	0.0623063	0.0132019	0.0350956	0.100296	0.177151	0.0739723	48902	B16S_90_0_96_4136_97_5028_98_6370_99_8643	B16S_90_0_96_976_97_1136_98_1340_99_1700	0.06709		0.00813653	0	0.0242826	0.933691	259	Bin 1			B99_1145	GCA_001517975.1
	B99_5769	B99_8897	0.054412	0.0056587	0.024443	0.101816	0.226549	0.0747901	8195673	B16S_90_14_96_2524_97_3033_98_3744_99_5769	B16S_90_14_96_17_97_644_98_1164_99_8897	0.04621	2	0.0458016	0	0.011444	0.945856	959	Bin 1			B99_1148	GCA_001895285.1
	B99_129382	B99_976	0.0283193	0.000856401	0.0107449	0.0562342	0.126432	0.0417656	61762	B16S_90_118_96_1169_97_1360_98_90433_99_129382	B16S_90_118_96_207_97_224_98_250_99_976	0.07261		0.0425922	1	0.00242131	0.890656	150	Bin 1			B99_1150	GCA_000178835.2
	B99_6598	B99_45	0.019078	0.000241641	0.0071481	0.0417917	0.103619	0.0311703	24101426	B16S_90_29_96_66_97_69_98_1711_99_6598	B16S_90_29_96_39_97_40_98_43_99_45	0.06542	4	0.0425922	1	0.0292616	0.959294	1489	Bin 1			B99_1151	GCA_000190555.1
	B99_6109	B99_3837	0.0517722	0.00609479	0.0246686	0.0977552	0.204745	0.0722177	1217055	B16S_90_14_96_93_97_98_98_828_99_6109	B16S_90_14_96_93_97_2410_98_2945_99_3837	0.06537	2	0.00857997	0	0.00855496	0.913758	79	Bin 1			B99_1153	GCA_000271325.1
	B99_18818	B99_18270	0.0351502	0.00294585	0.013125	0.0924791	0.210049	0.0632213	20546	B16S_90_25865_96_9749_97_11673_98_14292_99_18818	B16S_90_25865_96_902_97_1045_98_13883_99_18270	0.06507	4	0.056691	1	0	0.935314	921	Bin 1			B99_1154	GCA_000015085.1
	B99_33574	B99_31687	0.0302638	0.00483203	0.0163388	0.0548477	0.113097	0.041383	31384	B16S_90_340_96_4404_97_5367_98_25369_99_33574	B16S_90_340_96_4404_97_5367_98_6819_99_31687	0.03732	5	0.0270578	1	0.0218447	0.970803	44	Bin 1			B99_1155	GCA_001690255.1
	B99_10209	B99_1305	0.024118	0.00306297	0.0110886	0.0467573	0.110414	0.0358153	95843	B16S_90_137_96_767_97_2459_98_3008_99_10209	B16S_90_137_96_767_97_889_98_1030_99_1305	0.05514	4	0.0270578	1	0.0100503	0.961382	672	Bin 1			B99_1156	GCA_001687105.1
	B99_4116	B99_4153	0.0310191	0.00332852	0.012873	0.0765323	0.117308	0.0458469	66	B16S_90_27057_96_2148_97_2569_98_3148_99_4116	B16S_90_798_96_2162_97_2588_98_3176_99_4153	0.0534	4	0.00288409	0	0	0.639261	46	Bin 1			B99_1157	GCA_003686745.1
	B99_5370	B99_59752	0.0123479	0.00094584	0.00555298	0.0237535	0.0564906	0.0184237	211787	B16S_90_137_96_1489_97_1756_98_4034_99_5370	B16S_90_137_96_1489_97_1756_98_6338_99_59752	0.05754		0.0270578	1	0.0107991	0.937166	501	Bin 1			B99_1158	GCA_001707755.1
	B99_8988	B99_3118	0.0609056	0.00939902	0.0319709	0.108148	0.200367	0.0772774	3061358	B16S_90_3_96_72_97_75_98_81_99_8988	B16S_90_3_96_72_97_75_98_144_99_3118	0.05207		0.056691	1	0.0211797	0.919312	127	Bin 1			B99_1159	GCA_001888055.1
	B99_2280	B99_9353	0.0243085	0	0.00412501	0.0786012	0.235154	0.0621491	102903846	B16S_90_63_96_1272_97_1485_98_1786_99_2280	B16S_90_63_96_413_97_462_98_6859_99_9353	0.06863	2	0.0425922	1	0.0452448	0.907336	97	Bin 1			B99_1160	GCA_000758905.1
	B99_259	B99_3432	0.011628	0.000989206	0.00496949	0.0249183	0.0896	0.0228958	476563	B16S_90_88_96_182_97_196_98_221_99_259	B16S_90_88_96_704_97_2153_98_2636_99_3432	0.04906		0.0425922	1	0.00870793	0.834084	44	Bin 1			B99_1161	GCA_000420565.1
	B99_5059	B99_7070	0.0876396	0.00633998	0.0326886	0.175021	0.302423	0.113826	3548020	B16S_90_4_96_2570_97_3088_98_3812_99_5059	B16S_90_4_96_4_97_4_98_579_99_7070	0.06591	2	0.0425922	1	0.0258663	0.923522	218	Bin 1			B99_1162	GCA_000753865.1
	B99_2922	B99_2536	0.0588338	0.00472462	0.0280527	0.102033	0.185991	0.0723256	1693219	B16S_90_236_96_1386_97_1872_98_2265_99_2922	B16S_90_236_96_1386_97_1632_98_1981_99_2536	0.05832	4	0.0270578	1	0.0143649	0.932801	496	Bin 1			B99_1163	GCA_000426425.1
	B99_2595	B99_9026	0.0737509	0.00829527	0.0370557	0.127247	0.223159	0.0894557	2862367	B16S_90_99_96_1416_97_1669_98_2026_99_2595	B16S_90_99_96_2451_97_3434_98_4872_99_9026	0.06676	2	0.056691	1	0.0378788	0.908842	391	Bin 1			B99_1164	GCA_000513115.1
	B99_2383	B99_1944	0.0518713	0.00685389	0.0250021	0.0912365	0.173515	0.0659668	603789	B16S_90_99_96_395_97_441_98_1862_99_2383	B16S_90_99_96_395_97_441_98_641_99_1944	0.05044	4	0.0425922	1	0.0318231	0.902933	239	Bin 1			B99_1165	GCA_000027185.1
	B99_1025	B99_172492	0.0203277	0.000433251	0.00638327	0.0524405	0.122974	0.0364334	18170927	B16S_90_29_96_66_97_97_98_401_99_1025	B16S_90_29_96_66_97_97_98_107_99_172492	0.04321		0.00857997	0	0.00600337	0.830258	901	Bin 1			B99_1168	GCA_000186325.2
	B99_7504	B99_51783	0.143061	0.0340177	0.091018	0.196532	0.272367	0.146407	473873	B16S_90_146_96_1237_97_2401_98_2932_99_7504	B16S_90_146_96_2316_97_2776_98_3416_99_51783	0.05317		0.056691	1	0.00460666	0.916172	412	Bin 1			B99_1169	GCA_002000365.1
	B99_2077	B99_26515	0.0966468	0.00596598	0.0333503	0.193528	0.339382	0.125564	6812037	B16S_90_4_96_4_97_543_98_848_99_2077	B16S_90_4_96_4_97_4_98_4_99_26515	0.06457	4	0.0425922	1	0.00557593	0.880399	213	Bin 1			B99_1170	GCA_000425565.1
	B99_3987	B99_623	0.0490247	0.00256709	0.0164851	0.0966661	0.194039	0.0663284	1593856	B16S_90_183_96_354_97_392_98_441_99_3987	B16S_90_183_96_354_97_449_98_512_99_623	0.06346	4	0.00857997	0	0.0695725	0.963279	136	Bin 1			B99_1171	GCA_001623405.1
	B99_198	B99_8701	0.0483371	0.00672191	0.0242168	0.0879267	0.173168	0.063591	2425739	B16S_90_29_96_66_97_97_98_107_99_198	B16S_90_29_96_66_97_1323_98_1578_99_8701	0.05466	4	0.056691	1	0.0213634	0.922465	945	Bin 1			B99_1172	GCA_000732635.1
	B99_73174	B99_62961	0.0564487	0.00652148	0.0318841	0.100113	0.216808	0.0764129	420078	B16S_90_110_96_812_97_18976_98_41056_99_73174	B16S_90_110_96_812_97_18976_98_36546_99_62961	0.03953	4	0.056691	1	0.00580341	0.923452	322	Bin 1			B99_1173	GCA_000318315.2
	B99_60316	B99_1473	0.131946	0.0419155	0.0841369	0.198649	0.277711	0.144481	62537	B16S_90_14_96_16784_97_20327_98_38196_99_60316	B16S_90_14_96_857_97_994_98_1165_99_1473	0.06864		0.056691	1	0.0254491	0.940621	691	Bin 1			B99_1174	GCA_013394775.1
	B99_45	B99_1077	0.0177848	0.00048595	0.0061717	0.042982	0.117546	0.0327416	3784162	B16S_90_29_96_39_97_40_98_43_99_45	B16S_90_29_96_634_97_731_98_843_99_1077	0.06818	4	0.00857997	0	0.00415587	0.886158	49	Bin 1			B99_1175	GCA_001541255.1
	B99_9232	B99_37381	0.040988	0.0040067	0.0210279	0.0701942	0.132989	0.0513172	376653	B16S_90_74_96_4379_97_5336_98_6773_99_9232	B16S_90_74_96_17460_97_22665_98_28096_99_37381	0.0585		0.056691	1	0.0861362	0.959763	141	Bin 1			B99_1176	GCA_000014225.1
	B99_3807	B99_3332	0.0109466	0.00191209	0.00491799	0.052264	0.145841	0.0364992	1153151	B16S_90_183_96_2002_97_2388_98_2918_99_3807	B16S_90_183_96_1770_97_2102_98_2569_99_3332	0.06229	4	0.00857997	0	0.00641231	0.95424	546	Bin 1			B99_1177	GCA_000348925.1
	B99_110662	B99_2632	0.0775903	0.00505463	0.0357654	0.13379	0.24308	0.0937591	919925	B16S_90_237_96_2400_97_15845_98_78089_99_110662	B16S_90_237_96_1438_97_1694_98_2053_99_2632	0.0587		0.00857997	0	0.00318598	0.834672	1457	Bin 1			B99_1178	GCA_000372445.1
	B99_2898	B99_7453	0.0148137	0	0.00466989	0.0373523	0.120159	0.0314372	909204	B16S_90_7_96_7_97_7_98_84_99_2898	B16S_90_7_96_7_97_725_98_5532_99_7453	0.05802	2	0.0425922	1	0.0019802	0.872425	265	Bin 1			B99_1179	GCA_000331225.1
	B99_128045	B99_5842	0.0278856	0.00172248	0.0103921	0.0635346	0.159643	0.0469129	1332527	B16S_90_3_96_18306_97_68671_98_89585_99_128045	B16S_90_3_96_2898_97_3508_98_4370_99_5842	0.07207		0.00857997	0	0.020486	0.957011	10	Bin 1			B99_1180	GCA_000739915.1
	B99_2943	B99_4388	0.0908795	0.00477064	0.0226391	0.173622	0.270967	0.107146	1304299	B16S_90_146_96_590_97_673_98_2281_99_2943	B16S_90_146_96_1042_97_1207_98_1706_99_4388	0.05405	4	0.056691	1	0.0215264	0.884259	542	Bin 1			B99_1181	GCA_000758825.1
	B99_5881	B99_3263	0.0304371	0.00214721	0.0121983	0.0652215	0.155473	0.0487005	12435030	B16S_90_11_96_1381_97_3529_98_4397_99_5881	B16S_90_11_96_818_97_948_98_1107_99_3263	0.05523	1	0.0425922	1	0.00346701	0.947973	420	Bin 1			B99_1184	GCA_000526215.1
	B99_8897	B99_1231	0.0418855	0.00325156	0.0171357	0.0850354	0.208992	0.0634272	21297988	B16S_90_14_96_17_97_644_98_1164_99_8897	B16S_90_14_96_195_97_651_98_745_99_1231	0.07198	2	0.056691	1	0.0118739	0.951091	881	Bin 1			B99_1185	GCA_000685015.1
	B99_6365	B99_4264	0.0459616	0.0048024	0.0226024	0.08294	0.170915	0.0613223	308271	B16S_90_121_96_490_97_1339_98_4758_99_6365	B16S_90_121_96_490_97_1339_98_1602_99_4264	0.0592	3	0.0270578	1	0.077707	0.958886	358	Bin 1			B99_1186	GCA_000741405.1
	B99_5040	B99_62147	0.0206423	0.00275704	0.0103762	0.0484845	0.117537	0.0363163	7123	B16S_90_809_96_2195_97_3073_98_3795_99_5040	B16S_90_809_96_2195_97_35753_98_45329_99_62147	0.03847	4	0.0270578	1	0.00178571	0.952055	945	Bin 1			B99_1187	GCA_004366575.1
	B99_221889	B99_707	0.0128542	0	0.00370429	0.0358398	0.111057	0.0285847	73159758	B16S_90_7_96_88070_97_112609_98_150072_99_221889	B16S_90_7_96_7_97_7_98_20_99_707	0.06702	3	0.0425922	1	0.0112367	0.885481	621	Bin 1			B99_1190	GCA_900155615.1
	B99_98	B99_34	0.0232517	0.000719681	0.00781905	0.0531933	0.135	0.039629	3162464005	B16S_90_22_96_78_97_81_98_89_99_98	B16S_90_22_96_29_97_30_98_33_99_34	0.04619		0.0425922	1	0.0996543	0.910792	90	Bin 1			B99_1191	GCA_000163435.1
	B99_5767	B99_3928	0.0310353	0.00451442	0.0167696	0.0543788	0.121628	0.0424927	203977	B16S_90_29_96_2860_97_3463_98_4315_99_5767	B16S_90_29_96_66_97_69_98_1711_99_3928	0.06946	4	0.00857997	0	0.0185841	0.934023	1395	Bin 1			B99_1192	GCA_002077945.1
	B99_39744	B99_1065	0.0935676	0.0141413	0.0318577	0.131778	0.241778	0.0995155	2200	B16S_90_19_96_2442_97_2924_98_12496_99_39744	B16S_90_19_96_111_97_118_98_835_99_1065	0.07286	1	0.056691	1	0	0.904313	918	Bin 1			B99_1193	GCA_000689395.1
	B99_95	B99_2426	0.0309197	0.00114237	0.010048	0.0714818	0.172505	0.0519562	808194	B16S_90_18_96_76_97_79_98_87_99_95	B16S_90_18_96_76_97_401_98_1896_99_2426	0.05551	4	0.0270578	1	0.00848628	0.907692	1776	Bin 1			B99_1194	GCA_000155595.1
	B99_45560	B99_16061	0.0125218	0	0.00376901	0.0386001	0.139922	0.0346254	21686	B16S_90_18_96_22099_97_27083_98_33900_99_45560	B16S_90_18_96_1453_97_10004_98_12234_99_16061	0.06808	3	0.00288409	0	0.0087146	0.882234	2071	Bin 1			B99_1195	GCA_017578025.1
	B99_9125	B99_3101	0.0190332	0.00272652	0.00913506	0.0409175	0.111729	0.0329951	852757	B16S_90_395_96_2579_97_5276_98_6701_99_9125	B16S_90_395_96_1669_97_1978_98_2406_99_3101	0.03773	4	0.0128908	0	0.063413	0.932806	480	Bin 1			B99_1196	GCA_000953735.1
	B99_7091	B99_3340	0.0257305	0.000131845	0.00867521	0.0645973	0.19476	0.0530094	9084837	B16S_90_63_96_168_97_180_98_201_99_7091	B16S_90_63_96_426_97_476_98_541_99_3340	0.04811	1	0.0425922	1	0.102099	0.946179	406	Bin 1			B99_1198	GCA_000007205.1
	B99_63147	B99_156687	0.0250401	0.00320454	0.0116781	0.0486623	0.119056	0.0376082	47386	B16S_90_120_96_408_97_36270_98_46017_99_63147	B16S_90_120_96_408_97_82378_98_108204_99_156687	0.04958	5	0.00815632	0	0.0282486	0.954178	733	Bin 1			B99_1200	GCA_000614585.1
	B99_11313	B99_37037	0.127907	0.0233111	0.0750343	0.189333	0.270666	0.135371	9734524	B16S_90_392_96_4929_97_5985_98_7551_99_11313	B16S_90_392_96_4929_97_5984_98_27846_99_37037	0.06127	3	0.0270578	1	0.0740557	0.941339	327	Bin 1			B99_1201	GCA_000374465.1
	B99_37325	B99_9096	0.00236501	0.000467899	0.00128383	0.00570706	0.0548657	0.0102592	1000841	B16S_90_1004_96_18620_97_22621_98_28047_99_37325	B16S_90_1004_96_2836_97_3432_98_4272_99_9096	0.05443	4	0.00288409	0	0.00514259	0.938462	466	Bin 1			B99_1202	GCA_000153765.1
	B99_6692	B99_668	0.026844	0.000417453	0.0106958	0.0646812	0.156802	0.0464228	15416	B16S_90_7_96_7_97_725_98_1817_99_6692	B16S_90_7_96_7_97_7_98_20_99_668	0.06242	2	0.0425922	1	0.0022805	0.902796	849	Bin 1			B99_1203	GCA_000429205.1
	B99_3792	B99_112521	0.0544005	0.00344571	0.0168618	0.134566	0.260568	0.0855783	3975530	B16S_90_3_96_1957_97_2377_98_2906_99_3792	B16S_90_3_96_760_97_875_98_1013_99_112521	0.06002		0.056691	1	0.00455951	0.930583	1450	Bin 1			B99_1204	GCA_000426725.1
	B99_6745	B99_5717	0.0526235	0.00557112	0.0265569	0.094224	0.182634	0.0678825	1773922	B16S_90_22_96_3290_97_4009_98_5028_99_6745	B16S_90_22_96_719_97_3398_98_4225_99_5717	0.0519		0.00857997	0	0.00542495	0.928474	2518	Bin 1			B99_1207	GCA_002025625.1
	B99_4367	B99_32756	0.0725607	0.00910845	0.0400943	0.105526	0.162597	0.0769212	2039673	B16S_90_26_96_2261_97_2703_98_3323_99_4367	B16S_90_26_96_2261_97_20039_98_24754_99_32756	0.07187	4	0.0458016	0	0.014431	0.92838	206	Bin 1			B99_1211	GCA_000614935.1
	B99_122964	B99_715	0.14721	0.0109245	0.0547873	0.219226	0.304126	0.145999	478764	B16S_90_146_96_263_97_286_98_7244_99_122964	B16S_90_146_96_452_97_508_98_582_99_715	0.07042	1	0.056691	1	0.00903614	0.94571	10320	Bin 1			B99_1212	GCA_000622025.1
	B99_829	B99_9213	0.0655134	0.00603668	0.0318199	0.11842	0.207487	0.0814394	791431	B16S_90_11_96_513_97_583_98_667_99_829	B16S_90_11_96_893_97_1036_98_1213_99_9213	0.06837		0.056691	1	0.0038414	0.881926	161	Bin 1			B99_1213	GCA_000007625.1
	B99_6416	B99_2406	0.112443	0.0140942	0.0583541	0.192313	0.27774	0.12783	346164	B16S_90_129_96_1333_97_1556_98_4792_99_6416	B16S_90_129_96_1333_97_1556_98_1881_99_2406	0.04694	4	0.056691	1	0.0700787	0.951791	3163	Bin 1			B99_1214	GCA_000590515.1
	B99_6825	B99_7499	0.0495534	0.00674653	0.0255944	0.088356	0.174737	0.0648598	1516616	B16S_90_22_96_29_97_30_98_5082_99_6825	B16S_90_22_96_78_97_4421_98_5561_99_7499	0.07108		0.056691	1	0.0133929	0.954997	375	Bin 1			B99_1215	GCA_900148835.1
	B99_225	B99_2090	0.190797	0.053619	0.128524	0.24642	0.309575	0.186935	30871	B16S_90_19_96_110_97_117_98_129_99_225	B16S_90_19_96_110_97_117_98_1645_99_2090	0.0416	1	0.056691	1	0.0035461	0.889914	2865	Bin 1			B99_1216	GCA_000266925.1
	B99_616	B99_8214	0.0239253	0	0.00800671	0.056753	0.155101	0.0441181	22961010	B16S_90_28_96_38_97_39_98_506_99_616	B16S_90_28_96_38_97_39_98_42_99_8214	0.03841		0.0425922	1	0.117858	0.924553	901	Bin 1			B99_1217	GCA_000817975.1
	B99_147740	B99_1248	0.0358586	0.00140554	0.0142795	0.074041	0.167442	0.0534996	298907	B16S_90_3_96_61726_97_78210_98_102506_99_147740	B16S_90_3_96_3_97_3_98_978_99_1248	0.05886		0.0425922	1	0.0267857	0.899935	56	Bin 1			B99_1218	GCA_001428685.1
	B99_24574	B99_839	0.0374596	0.00115378	0.0117659	0.0899835	0.235316	0.0655045	2494732	B16S_90_3_96_520_97_590_98_18719_99_24574	B16S_90_3_96_520_97_590_98_676_99_839	0.03844		0.00857997	0	0.0138769	0.896778	295	Bin 1			B99_1225	GCA_001561975.1
	B99_3591	B99_33360	0.108392	0.021156	0.0727568	0.152398	0.234779	0.1165	1757406	B16S_90_45_96_1527_97_2249_98_2755_99_3591	B16S_90_45_96_1527_97_20401_98_25218_99_33360	0.05264	3	0.0425922	1	0.00645291	0.91689	34	Bin 1			B99_1228	GCA_000162055.1
	B99_5395	B99_1587	0.0580919	0.00837147	0.0290967	0.102414	0.192981	0.0736666	1862138	B16S_90_25_96_2712_97_3273_98_4050_99_5395	B16S_90_25_96_916_97_1064_98_1251_99_1587	0.10368	3	0.0270578	1	0.0263719	0.876318	615	Bin 2			B99_1229	GCA_000319575.2
	B99_1081	B99_3792	0.0411456	0.00286787	0.0144554	0.0979	0.216895	0.0671794	56761613	B16S_90_3_96_635_97_733_98_846_99_1081	B16S_90_3_96_1957_97_2377_98_2906_99_3792	0.10166		0.0458016	0	0.024545	0.926509	996	Bin 2			B99_1231	GCA_000341815.1
	B99_971	B99_210893	0.0599599	0.00176689	0.0207721	0.12991	0.284591	0.0909834	66147685	B16S_90_14_96_589_97_672_98_769_99_971	B16S_90_14_96_26022_97_32131_98_143021_99_210893	0.10789	4	0.0425922	1	0.0790019	0.846465	3	Bin 2			B99_1232	GCA_001854185.1
	B99_7990	B99_3026	0.0130619	0.000835943	0.00495596	0.0270488	0.0853136	0.024345	39330	B16S_90_160_96_2781_97_4673_98_5901_99_7990	B16S_90_160_96_1631_97_1933_98_2350_99_3026	0.09197	1	0.0425922	1	0.0560345	0.817702	481	Bin 1			B99_1233	GCA_000333955.1
	B99_8645	B99_6705	0.0439142	0.00177119	0.0156403	0.0933652	0.202956	0.0661974	45163785	B16S_90_63_96_1272_97_5030_98_6372_99_8645	B16S_90_63_96_413_97_462_98_4999_99_6705	0.07712	4	0.0425922	1	0.0406165	0.85591	348	Bin 1			B99_1234	GCA_003482005.1
	B99_5230	B99_6	0.0389621	0.00209967	0.0167568	0.0742173	0.165912	0.0548277	3145858	B16S_90_6_96_92_97_206_98_231_99_5230	B16S_90_6_96_6_97_6_98_6_99_6	0.08568	3	0.00857997	0	0.00426439	0.896921	166	Bin 1			B99_1235	GCA_001677435.1
	B99_3022	B99_234537	0.0957741	0.0157704	0.0505144	0.15208	0.229154	0.106844	390	B16S_90_19_96_99_97_315_98_2347_99_3022	B16S_90_19_96_1475_97_118352_98_158071_99_234537	0.08492		0.056691	1	0	0.882972	2978	Bin 1			B99_1236	GCA_001865065.1
	B99_193725	B99_4338	0.0218972	0.00261993	0.0108724	0.0414495	0.096414	0.0324099	69607	B16S_90_68_96_38310_97_47839_98_61420_99_193725	B16S_90_68_96_2248_97_2688_98_3305_99_4338	0.09414	1	0.00905136	0	0.00764331	0.914922	771	Bin 1			B99_1237	GCA_000759715.1
	B99_2504	B99_9492	0.0273987	0.00205969	0.00996	0.0732613	0.168006	0.0513238	1996749	B16S_90_63_96_1370_97_1613_98_1955_99_2504	B16S_90_63_96_168_97_180_98_201_99_9492	0.1008		0.0425922	1	0.0109347	0.913929	494	Bin 2			B99_1238	GCA_000520975.1
	B99_8945	B99_3594	0.158757	0.0173494	0.0901671	0.215247	0.280946	0.152162	1357	B16S_90_19_96_99_97_315_98_6578_99_8945	B16S_90_19_96_99_97_105_98_1868_99_3594	0.08178		0.056691	1	0	0.952223	611	Bin 1			B99_1239	GCA_000318215.2
	B99_205	B99_5109	0.0596088	0.00590501	0.0257699	0.112096	0.20468	0.0767126	1482485	B16S_90_3_96_147_97_159_98_178_99_205	B16S_90_3_96_1891_97_2256_98_2762_99_5109	0.10459		0.0458016	0	0.00489642	0.951995	287	Bin 2			B99_1240	GCA_000515115.1
	B99_4393	B99_5308	0.0183385	0.000953739	0.00671006	0.0496224	0.161626	0.041945	12746222	B16S_90_63_96_832_97_962_98_3340_99_4393	B16S_90_63_96_411_97_917_98_1396_99_5308	0.09614		0.0425922	1	0.0506528	0.905379	1037	Bin 1			B99_1241	GCA_000526935.1
	B99_218250	B99_331	0.0198676	0	0.00608564	0.0573455	0.143282	0.0401904	2254703	B16S_90_7_96_86813_97_110907_98_147710_99_218250	B16S_90_7_96_7_97_7_98_7_99_331	0.08404	3	0.0425922	1	0.00600332	0.938695	564	Bin 1			B99_1242	GCA_000238215.1
	B99_7129	B99_4612	0.0298812	0.00180021	0.0139747	0.0571041	0.132646	0.0430179	623567	B16S_90_152_96_392_97_434_98_1245_99_7129	B16S_90_152_96_279_97_303_98_3492_99_4612	0.10196	2	0.0128908	0	0.0189911	0.940731	154	Bin 2			B99_1243	GCA_000697575.1
	B99_12733	B99_2569	0.0599164	0.00855343	0.033181	0.099414	0.186657	0.0737396	905459	B16S_90_0_96_3045_97_3700_98_4617_99_12733	B16S_90_0_96_1402_97_1653_98_2006_99_2569	0.09534	2	0.00857997	0	0.0117188	0.948287	1058	Bin 1			B99_1244	GCA_000021485.1
	B99_115422	B99_4496	0.0123151	0.00331645	0.0069967	0.0439761	0.198023	0.0423861	263114	B16S_90_25865_96_4610_97_5620_98_36390_99_115422	B16S_90_25865_96_2314_97_2772_98_3412_99_4496	0.07959		0.00857997	0	0.00268577	0.924653	1768	Bin 1			B99_1245	GCA_000021885.1
	B99_28594	B99_7551	0.0713086	0.00583243	0.0382069	0.118825	0.208243	0.0851116	155466	B16S_90_236_96_1386_97_17003_98_21700_99_28594	B16S_90_236_96_3668_97_4450_98_5597_99_7551	0.08901		0.0270578	1	0.0165605	0.911184	67	Bin 1			B99_1247	GCA_000520135.2
	B99_1011	B99_3114	0.10506	0.00305059	0.0465276	0.172881	0.281691	0.118029	8781340854	B16S_90_27_96_37_97_38_98_41_99_1011	B16S_90_27_96_758_97_1985_98_2415_99_3114	0.10685	4	0.0425922	1	0.206824	0.885989	770	Bin 2			B99_1248	GCA_000308115.1
	B99_21885	B99_6487	0.14144	0.0129867	0.0546011	0.2012	0.27174	0.134673	1432	B16S_90_14_96_648_97_752_98_11756_99_21885	B16S_90_14_96_266_97_3870_98_4845_99_6487	0.0884	4	0.056691	1	0.012987	0.949468	1172	Bin 1			B99_1249	GCA_000275805.1
	B99_69921	B99_99480	0.0694442	0.00644697	0.0349893	0.119106	0.204639	0.0836054	204762	B16S_90_120_96_1383_97_1629_98_3549_99_69921	B16S_90_120_96_33486_97_41648_98_53120_99_99480	0.08435	4	0.0340302	1	0.0106209	0.895819	405	Bin 1			B99_1250	GCA_000247715.1
	B99_94703	B99_3543	0.13238	0.01514	0.0651528	0.192974	0.270858	0.132985	9199	B16S_90_14_96_934_97_2714_98_45756_99_94703	B16S_90_14_96_614_97_2219_98_2718_99_3543	0.09678	3	0.056691	1	0	0.90933	2094	Bin 1			B99_1251	GCA_000226315.1
	B99_2024	B99_63336	0.0435594	0.00456468	0.0125684	0.139762	0.255825	0.0824404	1283175	B16S_90_3_96_291_97_1061_98_1596_99_2024	B16S_90_3_96_104_97_16161_98_19810_99_63336	0.10412		0.056691	1	0.0127529	0.93837	108	Bin 2			B99_1252	GCA_000265505.1
	B99_4693	B99_5119	0.0564372	0.00705345	0.0291049	0.0972655	0.197594	0.0724048	2457860	B16S_90_11_96_507_97_576_98_3548_99_4693	B16S_90_11_96_107_97_114_98_3855_99_5119	0.09209	3	0.00857997	0	0.00208768	0.940587	1688	Bin 1			B99_1253	GCA_000279995.1
	B99_66935	B99_15812	0.0427291	0.00232419	0.0165901	0.086431	0.171464	0.0595563	1109671	B16S_90_26587_96_26134_97_38209_98_48615_99_66935	B16S_90_26587_96_8218_97_9822_98_12020_99_15812	0.09605	4	0.0270578	1	0.0370013	0.931058	438	Bin 1			B99_1255	GCA_000611675.1
	B99_5292	B99_205	0.0615209	0.00514547	0.0257445	0.118765	0.212932	0.0797288	20505929	B16S_90_3_96_1891_97_3222_98_3979_99_5292	B16S_90_3_96_147_97_159_98_178_99_205	0.10598		0.0458016	0	0.017744	0.918354	722	Bin 2			B99_1256	GCA_000442255.1
	B99_3698	B99_186	0.037638	0.00186332	0.0101087	0.12316	0.234084	0.0737117	15002772	B16S_90_19_96_1461_97_2321_98_2837_99_3698	B16S_90_19_96_110_97_145_98_163_99_186	0.09826		0.056691	1	0.0169434	0.868906	43	Bin 1			B99_1257	GCA_000477875.1
	B99_146528	B99_991	0.0178951	0.000984759	0.00691559	0.0410891	0.11051	0.0318024	55114061	B16S_90_68_96_25287_97_31194_98_39375_99_146528	B16S_90_68_96_597_97_682_98_784_99_991	0.10588	4	0.0270578	1	0.0573541	0.912211	42	Bin 2			B99_1258	GCA_000477915.1
	B99_365	B99_8570	0.0312928	0.00169328	0.0110539	0.0747008	0.162414	0.0511612	145178150	B16S_90_47_96_258_97_281_98_313_99_365	B16S_90_47_96_4106_97_4984_98_6316_99_8570	0.09014		0.0425922	1	0.0185631	0.865795	684	Bin 1			B99_1259	GCA_001856095.1
	B99_815	B99_25192	0.0353432	0.00177371	0.0138123	0.0776443	0.181688	0.055972	976159	B16S_90_3_96_3_97_3_98_3_99_815	B16S_90_3_96_13002_97_15639_98_19162_99_25192	0.08705		0.0425922	1	0.00840517	0.8293	369	Bin 1			B99_1260	GCA_000020165.1
	B99_5	B99_9468	0.0156323	0	0.00364125	0.042796	0.163307	0.0356212	59057	B16S_90_25865_96_5_97_5_98_5_99_5	B16S_90_25865_96_3375_97_4112_98_6944_99_9468	0.08872	4	0.0121506	0	0.00383509	0.86901	1223	Bin 1			B99_1262	GCA_001426245.1
	B99_10	B99_8	0.015818	0	0.00420098	0.0509537	0.149389	0.0382323	3458895181	B16S_90_7_96_7_97_7_98_9_99_10	B16S_90_7_96_7_97_7_98_7_99_8	0.09039	3	0.0425922	1	0.154238	0.877059	292	Bin 1			B99_1263	GCA_000380665.1
	B99_196	B99_3192	0.0333712	0.00166445	0.0118266	0.0782754	0.196207	0.0575007	258767148	B16S_90_4_96_19_97_152_98_171_99_196	B16S_90_4_96_511_97_580_98_664_99_3192	0.0992	2	0.0425922	1	0.0367925	0.931238	85	Bin 1			B99_1264	GCA_001673765.1
	B99_13755	B99_2881	0.0491704	0.00131399	0.0175518	0.0880884	0.164151	0.0605215	18243	B16S_90_77_96_4025_97_4894_98_10400_99_13755	B16S_90_77_96_1562_97_1847_98_2233_99_2881	0.0829	3	0.0270578	1	0.00903614	0.935242	1779	Bin 1			B99_1266	GCA_000283495.2
	B99_2316	B99_3272	0.129497	0.0167831	0.0764174	0.192097	0.293856	0.139752	1908785088	B16S_90_20_96_190_97_1503_98_1814_99_2316	B16S_90_20_96_1744_97_2070_98_2530_99_3272	0.07767	4	0.0425922	1	0.124484	0.935038	2442	Bin 1			B99_1267	GCA_000413415.1
	B99_6133	B99_7528	0.0453313	0.00219397	0.0151106	0.100483	0.199999	0.0668501	22393788	B16S_90_1061_96_3033_97_3680_98_4588_99_6133	B16S_90_1061_96_3657_97_4435_98_5578_99_7528	0.10426	3	0.0270578	1	0.0697733	0.85583	402	Bin 2			B99_1268	GCA_000242075.2
	B99_576	B99_6598	0.0440694	0.0019793	0.0197266	0.0842965	0.174052	0.0599331	570891	B16S_90_29_96_66_97_97_98_107_99_576	B16S_90_29_96_66_97_69_98_1711_99_6598	0.09533	4	0.00857997	0	0.0176211	0.909527	1387	Bin 1			B99_1269	GCA_000184925.1
	B99_668	B99_70220	0.0170285	0	0.0058185	0.0389536	0.104959	0.0303165	396623	B16S_90_7_96_7_97_7_98_20_99_668	B16S_90_7_96_505_97_574_98_781_99_70220	0.09304	2	0.0425922	1	0.00915332	0.905574	1531	Bin 1			B99_1270	GCA_000392595.1
	B99_1033	B99_3229	0.019552	0.000645627	0.00662397	0.045337	0.121447	0.0349353	15870289	B16S_90_7_96_115_97_357_98_813_99_1033	B16S_90_7_96_115_97_357_98_2499_99_3229	0.07697	2	0.0425922	1	0.0278271	0.917456	353	Bin 1			B99_1276	GCA_000193635.2
	B99_2958	B99_1042	0.156914	0.0440791	0.108353	0.207471	0.299147	0.161576	71122	B16S_90_19_96_110_97_145_98_1622_99_2958	B16S_90_19_96_110_97_117_98_127_99_1042	0.07554		0.056691	1	0.0097561	0.897368	1731	Bin 1			B99_1285	GCA_000156195.1
	B99_4419	B99_343	0.0202746	0.00101708	0.00750657	0.0463803	0.120868	0.0355818	36687980	B16S_90_7_96_7_97_7_98_84_99_4419	B16S_90_7_96_7_97_262_98_294_99_343	0.08218	3	0.0425922	1	0.0390964	0.898339	840	Bin 1			B99_1286	GCA_000521215.1
	B99_172941	B99_224222	0.0282802	0	0.00738507	0.0695551	0.134201	0.0450836	43330	B16S_90_7_96_70798_97_90019_98_118709_99_172941	B16S_90_7_96_88870_97_113645_98_151518_99_224222	0.0779	4	0.0425922	1	0.00476644	0.942375	107	Bin 1			B99_1287	GCA_900156865.1
	B99_61415	B99_32046	0.118492	0.0382828	0.0827818	0.16341	0.23751	0.126457	1052445	B16S_90_20_96_28517_97_35337_98_44804_99_61415	B16S_90_20_96_5813_97_9159_98_24234_99_32046	0.08815	3	0.0425922	1	0.00143403	0.913781	808	Bin 1			B99_1289	GCA_001423005.1
	B99_1768	B99_24584	0.0226328	0.000376962	0.00536302	0.0722264	0.282284	0.0628109	1238464	B16S_90_63_96_411_97_917_98_1396_99_1768	B16S_90_63_96_832_97_962_98_3340_99_24584	0.10815		0.0425922	1	0.0502723	0.928429	630	Bin 2			B99_1290	GCA_001422105.1
	B99_5308	B99_4393	0.0183385	0.000953739	0.00671006	0.0496224	0.161626	0.041945	12746222	B16S_90_63_96_411_97_917_98_1396_99_5308	B16S_90_63_96_832_97_962_98_3340_99_4393	0.09614		0.0425922	1	0.0506528	0.905379	1037	Bin 1			B99_1291	GCA_000196495.1
	B99_8546	B99_4877	0.0385426	0.00330765	0.0168885	0.0876846	0.221706	0.0652542	3962319	B16S_90_16_96_186_97_568_98_649_99_8546	B16S_90_31318_96_2482_97_2981_98_3675_99_4877	0.09969		0.056691	1	0.00661409	0.544454	1688	Bin 1			B99_1292	GCA_000333755.1
	B99_1015	B99_3561	0.0520842	0.00688546	0.0252	0.106519	0.232651	0.076971	570545	B16S_90_26_96_608_97_696_98_802_99_1015	B16S_90_26_96_1871_97_2231_98_2732_99_3561	0.09485	2	0.056691	1	0.0421769	0.923758	733	Bin 1			B99_1293	GCA_000166335.1
	B99_24299	B99_9346	0.0324174	0.00205553	0.0121742	0.0710804	0.155848	0.0503171	708926925	B16S_90_300_96_12570_97_15111_98_18514_99_24299	B16S_90_300_96_4423_97_5393_98_6854_99_9346	0.0744	3	0.0425922	1	0.072935	0.917084	745	Bin 1			B99_1294	GCA_000163495.1
	B99_9334	B99_1661	0.0602631	0	0.0215715	0.127798	0.281647	0.0901635	28843632	B16S_90_14_96_4419_97_5388_98_6847_99_9334	B16S_90_14_96_357_97_395_98_987_99_1661	0.10123	3	0.0425922	1	0.0922753	0.830853	178	Bin 2			B99_1295	GCA_000162555.1
	B99_7568	B99_18201	0.0610415	0.0066023	0.0286305	0.105241	0.191002	0.0743058	84144	B16S_90_6_96_1790_97_4463_98_5611_99_7568	B16S_90_6_96_9445_97_11308_98_13840_99_18201	0.07769	3	0.056691	1	0.000766284	0.9222	752	Bin 1			B99_1296	GCA_000156135.1
	B99_923	B99_95	0.0158643	0	0.00287643	0.0431304	0.125377	0.0332285	2058708	B16S_90_18_96_565_97_643_98_737_99_923	B16S_90_18_96_76_97_79_98_87_99_95	0.0937	1	0.0270578	1	0.0193879	0.910918	2699	Bin 1			B99_1297	GCA_000721365.1
	B99_49514	B99_8901	0.0962998	0.00711335	0.0454249	0.162594	0.310665	0.11839	141018437	B16S_90_31_96_23660_97_29102_98_36624_99_49514	B16S_90_31_96_43_97_5160_98_6547_99_8901	0.10727	4	0.0425922	1	0.0356436	0.896194	251	Bin 2			B99_1299	GCA_001507535.1
	B99_3075	B99_111051	0.0530446	0.00549855	0.0199063	0.115774	0.219615	0.0763283	22672207	B16S_90_3_96_291_97_1061_98_2387_99_3075	B16S_90_3_96_496_97_562_98_78368_99_111051	0.09862		0.056691	1	0.0296499	0.893659	864	Bin 1			B99_1300	GCA_001484965.1
	B99_4092	B99_4777	0.120455	0.00861253	0.0664083	0.184723	0.288706	0.131236	3328652903	B16S_90_27_96_2136_97_2555_98_3131_99_4092	B16S_90_27_96_758_97_1985_98_2415_99_4777	0.09417	4	0.0425922	1	0.16452	0.895676	334	Bin 1			B99_1301	GCA_001517665.2
	B99_144205	B99_185129	0.0249743	0.00127528	0.00918985	0.0567451	0.1374	0.0419076	719869	B16S_90_17_96_60448_97_76516_98_100180_99_144205	B16S_90_17_96_75126_97_95623_98_126483_99_185129	0.07362	4	0.0425922	1	0.000906618	0.87739	1954	Bin 1			B99_1302	GCA_000093025.1
	B99_368	B99_2320	0.0462182	0.00423049	0.0189008	0.0951004	0.173619	0.0636237	138691	B16S_90_7_96_7_97_262_98_294_99_368	B16S_90_7_96_7_97_725_98_1817_99_2320	0.08835	2	0.0425922	1	0.00432199	0.924148	1787	Bin 1			B99_1303	GCA_000146675.1
	B99_4471	B99_1605	0.0617394	0.0125076	0.0338977	0.110957	0.205066	0.0799644	1039454	B16S_90_65_96_100_97_107_98_3390_99_4471	B16S_90_65_96_100_97_1076_98_1265_99_1605	0.07699	4	0.056691	1	0.00737619	0.948837	63	Bin 1			B99_1305	GCA_000015365.1
	B99_1025	B99_40175	0.0267891	0.000909997	0.0103857	0.0543031	0.122999	0.0399941	111598842	B16S_90_29_96_66_97_97_98_401_99_1025	B16S_90_29_96_19785_97_24116_98_30020_99_40175	0.08252	4	0.00857997	0	0.054655	0.870881	1635	Bin 1			B99_1307	GCA_000488215.1
	B99_2905	B99_1818	0.0569744	0.00774394	0.029255	0.108885	0.247697	0.0816375	5104195	B16S_90_11_96_1574_97_1863_98_2252_99_2905	B16S_90_11_96_1037_97_1202_98_1435_99_1818	0.09637	1	0.00857997	0	0.00708418	0.87762	545	Bin 1			B99_1313	GCA_001467845.1
	B99_78116	B99_2022	0.177087	0.0303062	0.114494	0.238247	0.318172	0.176318	210904	B16S_90_434_96_1296_97_1513_98_1827_99_78116	B16S_90_434_96_1020_97_1334_98_1594_99_2022	0.08247		0.056691	1	0.0759777	0.943063	2218	Bin 1			B99_1314	GCA_001767255.1
	B99_76129	B99_4445	0.0764521	0.00386792	0.035817	0.132641	0.239451	0.0925197	17538912	B16S_90_183_96_9848_97_11794_98_14438_99_76129	B16S_90_183_96_2285_97_2737_98_3370_99_4445	0.0752	4	0.056691	1	0.0225456	0.956844	735	Bin 1			B99_1316	GCA_000818015.1
	B99_8360	B99_3602	0.0298734	0.00289928	0.0126532	0.071467	0.20217	0.0547027	26505	B16S_90_3_96_24_97_25_98_28_99_8360	B16S_90_3_96_1891_97_2256_98_2762_99_3602	0.09731	4	0.056691	1	0.0045977	0.864301	670	Bin 1			B99_1317	GCA_000427405.1
	B99_8876	B99_8897	0.038527	0.00403323	0.01676	0.0786296	0.188734	0.0583766	1075748	B16S_90_14_96_4234_97_5151_98_6532_99_8876	B16S_90_14_96_17_97_644_98_1164_99_8897	0.09587		0.00857997	0	0.0210325	0.940781	980	Bin 1			B99_1318	GCA_000471965.1
	B99_70	B99_1911	0.021759	0	0.00748799	0.0565122	0.134794	0.0397977	1286323	B16S_90_7_96_7_97_7_98_20_99_70	B16S_90_7_96_505_97_1137_98_1506_99_1911	0.09094	2	0.0425922	1	0.00187922	0.903163	448	Bin 1			B99_1319	GCA_000389635.1
	B99_598	B99_8786	0.0521933	0.00207489	0.023846	0.0925271	0.177492	0.0658426	3038834	B16S_90_155_96_387_97_429_98_490_99_598	B16S_90_155_96_288_97_5099_98_6462_99_8786	0.10896	3	0.0270578	1	0.0108916	0.902534	407	Bin 2			B99_1321	GCA_000092105.1
	B99_94	B99_980	0.0468432	0.00368828	0.0190354	0.0904042	0.210337	0.066737	1414840	B16S_90_48_96_75_97_78_98_86_99_94	B16S_90_48_96_591_97_676_98_775_99_980	0.09608	1	0.056691	1	0.00122906	0.90867	263	Bin 1			B99_1322	GCA_001723665.1
	B99_2639	B99_183	0.038354	0.00232976	0.0139578	0.0866991	0.204739	0.0621632	62560709	B16S_90_24_96_1441_97_1698_98_2058_99_2639	B16S_90_24_96_135_97_143_98_161_99_183	0.10712	1	0.0425922	1	0.132072	0.856036	425	Bin 2			B99_1323	GCA_000018785.1
	B99_192613	B99_185915	0.0390023	0.00415784	0.0187825	0.070623	0.13219	0.0507638	18465	B16S_90_7_96_7_97_31894_98_131113_99_192613	B16S_90_7_96_75396_97_95960_98_126963_99_185915	0.103	3	0.0121506	0	0.00383142	0.856954	1009	Bin 2			B99_1324	GCA_001730135.1
	B99_1078	B99_182665	0.00583489	0.00072391	0.00403967	0.00988046	0.0214124	0.00796928	11756	B16S_90_7_96_7_97_725_98_844_99_1078	B16S_90_7_96_7_97_7_98_2554_99_182665	0.1003	2	0.0425922	1	8.50485e-05	0.945573	638	Bin 2			B99_1325	GCA_000590985.1
	B99_48611	B99_29033	0.0961449	0.0156426	0.0451952	0.177048	0.274824	0.116814	2596886	B16S_90_11_96_23306_97_28647_98_35999_99_48611	B16S_90_11_96_742_97_17882_98_22019_99_29033	0.0872	3	0.056691	1	0.00840598	0.924152	1097	Bin 1			B99_1326	GCA_000612845.1
	B99_4392	B99_7199	0.189491	0.0667767	0.141912	0.242487	0.318548	0.192123	213074	B16S_90_14_96_934_97_2714_98_3339_99_4392	B16S_90_14_96_934_97_1085_98_1279_99_7199	0.07457		0.056691	1	0.0546654	0.927308	24	Bin 1			B99_1331	GCA_000009405.1
	B99_29403	B99_1378	0.027621	0.0020697	0.0105939	0.0585679	0.133111	0.0423586	344714	B16S_90_6_96_240_97_1611_98_22297_99_29403	B16S_90_6_96_271_97_730_98_842_99_1378	0.10255	2	0.0458016	0	0.000675219	0.94051	2362	Bin 2			B99_1332	GCA_000968535.1
	B99_5557	B99_2390	0.0488082	0.00255195	0.0186664	0.0954062	0.203664	0.0683607	1631160	B16S_90_26_96_391_97_433_98_4171_99_5557	B16S_90_26_96_846_97_980_98_1869_99_2390	0.10234	4	0.0425922	1	0.0517372	0.839226	32	Bin 2			B99_1334	GCA_000009025.1
	B99_3440	B99_42798	0.0691	0.0179742	0.0461448	0.107725	0.182703	0.0819188	147961	B16S_90_237_96_1814_97_2159_98_2643_99_3440	B16S_90_237_96_20995_97_25630_98_31948_99_42798	0.1087	1	0.056691	1	0.00314218	0.932751	770	Bin 2			B99_1335	GCA_000009705.1
	B99_74797	B99_83916	0.0222372	0.00272857	0.0113235	0.0383454	0.0793918	0.0292588	214384	B16S_90_15_96_7966_97_9505_98_54083_99_74797	B16S_90_15_96_3204_97_47011_98_60323_99_83916	0.08278		0.00288409	0	0	0.904297	5	Bin 1			B99_1337	GCA_001586215.1
	B99_25813	B99_249	0.0357911	0.000173375	0.0129704	0.0765997	0.154697	0.0522715	9950692	B16S_90_35129_96_13305_97_16019_98_19638_99_25813	B16S_90_7_96_7_97_7_98_8_99_249	0.09156	2	0.0425922	1	0.0557254	0.836443	40	Bin 1			B99_1338	GCA_000263255.1
	B99_171392	B99_6660	0.0683508	0.0131696	0.033683	0.108557	0.202706	0.080975	660	B16S_90_260_96_3181_97_31381_98_39615_99_171392	B16S_90_260_96_731_97_841_98_4970_99_6660	0.10715	4	0.00857997	0	0	0.867862	146	Bin 2			B99_1339	GCA_000613905.1
	B99_6655	B99_7512	0.0893383	0.0127117	0.0424075	0.170768	0.27107	0.111997	1766823	B16S_90_182_96_351_97_3960_98_4966_99_6655	B16S_90_182_96_351_97_389_98_437_99_7512	0.0933		0.056691	1	0.0225015	0.914683	918	Bin 1			B99_1343	GCA_000722565.1
	B99_24764	B99_219568	0.0232264	0.0024405	0.0113335	0.0497232	0.126406	0.0390641	78	B16S_90_3_96_7170_97_8584_98_18861_99_24764	B16S_90_3_96_28274_97_35023_98_135177_99_219568	0.08392	3	0.00857997	0	0	0.874054	1761	Bin 1			B99_1345	GCA_000964795.1
	B99_358	B99_24764	0.0278395	0.00159705	0.00811486	0.0629302	0.177204	0.0505063	1327	B16S_90_3_96_251_97_274_98_306_99_358	B16S_90_3_96_7170_97_8584_98_18861_99_24764	0.07755		0.00857997	0	0.00223714	0.930686	585	Bin 1			B99_1346	GCA_001469675.1
	B99_191491	B99_136493	0.0180952	0.0015259	0.00875773	0.0502313	0.133162	0.036875	18151	B16S_90_7_96_7_97_7_98_9_99_191491	B16S_90_7_96_10040_97_72701_98_95071_99_136493	0.07932	4	0.0425922	1	0.0122249	0.901251	67	Bin 1			B99_1350	GCA_000415925.1
	B99_4555	B99_242238	0.0993517	0.0177841	0.0620936	0.141894	0.210983	0.105343	36895529	B16S_90_249_96_2340_97_2805_98_3455_99_4555	B16S_90_249_96_95131_97_121844_98_162896_99_242238	0.10916		0.0425922	1	0.0679524	0.883905	238	Bin 2			B99_1352	GCA_000152985.1
	B99_25769	B99_8269	0.0497889	0.00147927	0.020624	0.096787	0.1989	0.0683585	556695	B16S_90_16_96_138_97_147_98_7028_99_25769	B16S_90_16_96_138_97_147_98_3242_99_8269	0.07535		0.00857997	0	0.00214202	0.963186	458	Bin 1			B99_1353	GCA_011761355.1
	B99_7229	B99_8064	0.0378548	0.00268811	0.0134258	0.0816721	0.187624	0.0586863	204818	B16S_90_11_96_107_97_114_98_424_99_7229	B16S_90_11_96_3881_97_4714_98_5960_99_8064	0.0854	1	0.00857997	0	0.0035137	0.900206	1053	Bin 1			B99_1354	GCA_000613125.1
	B99_4665	B99_7944	0.120334	0.0151703	0.0656087	0.192081	0.272115	0.131122	3104	B16S_90_19_96_99_97_105_98_115_99_4665	B16S_90_19_96_111_97_371_98_3268_99_7944	0.07938		0.056691	1	0	0.960916	783	Bin 1			B99_1355	GCA_000022905.1
	B99_7429	B99_711	0.055871	0.0052311	0.0263796	0.100062	0.197157	0.0726906	58720779	B16S_90_11_96_3607_97_4382_98_5511_99_7429	B16S_90_11_96_451_97_506_98_580_99_711	0.09559	3	0.0425922	1	0.0273628	0.923848	1361	Bin 1			B99_1356	GCA_000174895.1
	B99_7080	B99_545	0.00890871	0.000667272	0.00351608	0.0271542	0.10006	0.0247022	1750937	B16S_90_18_96_76_97_4203_98_5270_99_7080	B16S_90_18_96_76_97_401_98_452_99_545	0.07836	1	0.0270578	1	0.00688316	0.945323	1234	Bin 1			B99_1359	GCA_000438555.1
	B99_1297	B99_166214	0.0564285	0.0119655	0.0296623	0.1068	0.203451	0.0758388	7035	B16S_90_19_96_99_97_105_98_1022_99_1297	B16S_90_19_96_68383_97_86893_98_114354_99_166214	0.08579		0.056691	1	0	0.824658	370	Bin 1			B99_1360	GCA_001564455.1
	B99_8272	B99_2676	0.0835872	0.0107512	0.0424106	0.144136	0.254421	0.101658	517890	B16S_90_99_96_395_97_441_98_641_99_8272	B16S_90_99_96_395_97_1721_98_2087_99_2676	0.08085	4	0.056691	1	0.0649446	0.904536	307	Bin 1			B99_1362	GCA_000158315.2
	B99_3975	B99_6662	0.0759384	0.00279081	0.0274453	0.140796	0.240488	0.093817	262322062	B16S_90_31_96_2086_97_2493_98_3049_99_3975	B16S_90_31_96_3258_97_3965_98_4972_99_6662	0.0961	4	0.0425922	1	0.238569	0.914135	282	Bin 1			B99_1364	GCA_001310375.1
	B99_28299	B99_2172	0.102142	0.0132616	0.0636753	0.146773	0.236816	0.110631	279045907	B16S_90_502_96_14490_97_17476_98_21488_99_28299	B16S_90_502_96_1222_97_1423_98_1704_99_2172	0.07444	2	0.0425922	1	0.01232	0.933718	1181	Bin 1			B99_1366	GCA_000282775.1
	B99_368	B99_312	0.022678	0.000942187	0.00855587	0.0568557	0.147001	0.0416747	44250587	B16S_90_7_96_7_97_262_98_294_99_368	B16S_90_7_96_7_97_7_98_265_99_312	0.08982	3	0.0425922	1	0.0183913	0.877229	678	Bin 1			B99_1367	GCA_000285535.1
	B99_2178	B99_1793	0.0194858	0.000775189	0.00615083	0.0481861	0.143044	0.039572	12744930	B16S_90_18_96_76_97_1428_98_1710_99_2178	B16S_90_18_96_76_97_1111_98_1414_99_1793	0.10136	1	0.0270578	1	0.0680315	0.920216	321	Bin 2			B99_1368	GCA_002014795.1
	B99_170781	B99_236188	0.0579538	0.00866439	0.0296964	0.100799	0.219529	0.076185	164862	B16S_90_237_96_56049_97_89032_98_117336_99_170781	B16S_90_237_96_23401_97_62080_98_94211_99_236188	0.10676	3	0.00857997	0	0.00970874	0.909274	2871	Bin 2			B99_1373	GCA_000008625.1
	B99_3915	B99_286	0.0289643	0	0.0083458	0.068793	0.157422	0.0476553	1030946	B16S_90_7_96_7_97_7_98_20_99_3915	B16S_90_7_96_7_97_7_98_8_99_286	0.07626	3	0.0425922	1	0.0172043	0.921341	36	Bin 1			B99_1375	GCA_000158615.1
	B99_238735	B99_226641	0.0344474	0.00315828	0.0151248	0.0675493	0.141046	0.0482099	38414	B16S_90_29_96_93991_97_120302_98_160748_99_238735	B16S_90_29_96_89817_97_114846_98_153151_99_226641	0.0804	4	0.0425922	1	0.00545455	0.912799	429	Bin 1			B99_1377	GCA_000428105.1
	B99_2390	B99_3668	0.0249389	0.000809521	0.00752752	0.05925	0.15439	0.0440405	20233836	B16S_90_26_96_846_97_980_98_1869_99_2390	B16S_90_26_96_391_97_2302_98_2815_99_3668	0.09693	4	0.0425922	1	0.0166341	0.888592	378	Bin 1			B99_1378	GCA_000196435.1
	B99_205696	B99_4419	0.0203201	0	0.00814501	0.0634007	0.150905	0.0442132	22694	B16S_90_7_96_49568_97_62257_98_139637_99_205696	B16S_90_7_96_7_97_7_98_84_99_4419	0.09801	3	0.0425922	1	0.000877578	0.877649	159	Bin 1			B99_1379	GCA_000613865.1
	B99_69751	B99_15376	0.160479	0.0327142	0.0935982	0.218007	0.289283	0.158544	577652	B16S_90_237_96_804_97_8784_98_50591_99_69751	B16S_90_237_96_1438_97_7776_98_9595_99_15376	0.09912	3	0.056691	1	0.0240856	0.931353	1215	Bin 1			B99_1380	GCA_000720335.1
	B99_1669	B99_9200	0.166463	0.0207115	0.0939742	0.2246	0.289486	0.159743	169408	B16S_90_19_96_110_97_117_98_127_99_1669	B16S_90_19_96_111_97_118_98_1231_99_9200	0.10297	1	0.056691	1	0.00547303	0.938117	873	Bin 2			B99_1382	GCA_000751555.1
	B99_2172	B99_118084	0.120699	0.0148758	0.0753986	0.173477	0.257107	0.127426	66006806	B16S_90_502_96_1222_97_1423_98_1704_99_2172	B16S_90_502_96_50285_97_63193_98_82017_99_118084	0.08969	2	0.0425922	1	0.00823914	0.926566	245	Bin 1			B99_1383	GCA_000716595.1
	B99_128980	B99_396	0.0306608	0	0.0123531	0.0668506	0.166938	0.0496804	113047	B16S_90_7_96_501_97_569_98_652_99_128980	B16S_90_7_96_7_97_7_98_336_99_396	0.09412	3	0.0425922	1	0.00691563	0.891478	755	Bin 1			B99_1384	GCA_000423685.1
	B99_8477	B99_845	0.0490436	0.00704081	0.024091	0.0910931	0.175354	0.0641794	170917	B16S_90_152_96_279_97_3027_98_4884_99_8477	B16S_90_152_96_392_97_434_98_495_99_845	0.08166	3	0.0270578	1	0.00585529	0.924477	108	Bin 1			B99_1385	GCA_000445445.1
	B99_6798	B99_190886	0.0393706	0.000947354	0.0113279	0.0834953	0.171155	0.0560746	34729	B16S_90_236_96_3314_97_4037_98_5062_99_6798	B16S_90_236_96_47238_97_98184_98_130057_99_190886	0.09989	3	0.0270578	1	0.00522193	0.886288	1453	Bin 1			B99_1386	GCA_001593285.1
	B99_2864	B99_1892	0.0247706	0.00144667	0.00886966	0.0659655	0.213495	0.0557178	4560224	B16S_90_319_96_1556_97_1838_98_2222_99_2864	B16S_90_450_96_1077_97_1251_98_1491_99_1892	0.08274	1	0.0425922	1	0.0553597	0.899294	11	Bin 1			B99_1387	GCA_001580115.1
	B99_4398	B99_4754	0.0295622	0.00215072	0.0119776	0.0623452	0.145468	0.045335	3720275	B16S_90_7_96_7_97_7_98_2554_99_4398	B16S_90_7_96_7_97_725_98_3588_99_4754	0.10387	2	0.0425922	1	0.0138165	0.932801	191	Bin 2			B99_1389	GCA_000010185.1
	B99_11508	B99_90219	0.0437707	0.00582978	0.0209845	0.0809265	0.18116	0.0615985	162424	B16S_90_25865_96_3133_97_6897_98_8588_99_11508	B16S_90_25865_96_3584_97_17722_98_21809_99_90219	0.08479		0.0458016	0	0.0220318	0.913417	541	Bin 1			B99_1391	GCA_001184735.1
	B99_824	B99_42	0.0273741	0.0017257	0.00909519	0.0802689	0.213729	0.0579472	7848470414	B16S_90_4_96_511_97_580_98_664_99_824	B16S_90_4_96_36_97_37_98_40_99_42	0.10403	2	0.0425922	1	0.22883	0.926316	13	Bin 2			B99_1392	GCA_000147355.1
	B99_4387	B99_131939	0.0454765	0.006917	0.0238347	0.0811257	0.1543	0.0587656	1667908	B16S_90_25_96_2265_97_2711_98_3335_99_4387	B16S_90_25_96_6002_97_70514_98_92107_99_131939	0.10766	3	0.0270578	1	0.0267957	0.917519	108	Bin 2			B99_1393	GCA_000006905.1
	B99_6341	B99_130432	0.0281786	0.00211511	0.0115228	0.058915	0.151497	0.045193	55374	B16S_90_3_96_3117_97_3794_98_4744_99_6341	B16S_90_3_96_155_97_167_98_41311_99_130432	0.07735		0.056691	1	0.00705219	0.887892	756	Bin 1			B99_1394	GCA_019336965.1
	B99_8220	B99_3976	0.0624928	0.0132852	0.0360366	0.102086	0.21114	0.0793804	198147	B16S_90_14_96_266_97_1005_98_1178_99_8220	B16S_90_14_96_266_97_732_98_3050_99_3976	0.08629	4	0.00857997	0	0.000105608	0.950397	250	Bin 1			B99_1395	GCA_000090945.1
	B99_130	B99_5198	0.0156387	0	0.00539629	0.0379365	0.105176	0.0293217	23803589	B16S_90_7_96_7_97_7_98_20_99_130	B16S_90_7_96_345_97_778_98_3910_99_5198	0.0897	2	0.0425922	1	0.0215299	0.937707	367	Bin 1			B99_1397	GCA_000428365.1
	B99_167689	B99_60904	0.0290377	0.00237315	0.0111485	0.0581858	0.117518	0.0401739	9834	B16S_90_25_96_41805_97_52354_98_115312_99_167689	B16S_90_25_96_28318_97_35078_98_44460_99_60904	0.08506	3	0.0458016	0	0	0.93986	454	Bin 1			B99_1398	GCA_000485235.1
	B99_5763	B99_6255	0.0979506	0.00100196	0.0365964	0.186279	0.3422	0.125269	11707980	B16S_90_14_96_432_97_542_98_618_99_5763	B16S_90_14_96_432_97_483_98_3623_99_6255	0.0797	4	0.0425922	1	0.0952701	0.958364	151	Bin 1			B99_1399	GCA_000025925.1
	B99_2750	B99_2855	0.0528187	0.00744352	0.0255237	0.102673	0.229921	0.0759351	2107644	B16S_90_99_96_395_97_441_98_1862_99_2750	B16S_90_99_96_1551_97_1832_98_2216_99_2855	0.09337	4	0.056691	1	0.0464832	0.945946	1240	Bin 1			B99_1402	GCA_000438455.1
	B99_160533	B99_1468	0.0327664	0.00558674	0.0123107	0.101443	0.224115	0.0661405	35750	B16S_90_48_96_59671_97_75467_98_110773_99_160533	B16S_90_48_96_853_97_990_98_1160_99_1468	0.10068	1	0.00905136	0	0.00415512	0.924092	222	Bin 2			B99_1403	GCA_001995685.1
	B99_191	B99_19680	0.0649016	0	0.011441	0.130559	0.217632	0.0800399	1906	B16S_90_3_96_3_97_3_98_3_99_191	B16S_90_3_96_4828_97_12269_98_14993_99_19680	0.09385		0.0425922	1	0	0.949672	103	Bin 1			B99_1407	GCA_001678905.1
	B99_5919	B99_924	0.040349	0.00318286	0.0138076	0.091852	0.203889	0.063472	8851385	B16S_90_14_96_2931_97_3550_98_4427_99_5919	B16S_90_14_96_17_97_644_98_738_99_924	0.09706	2	0.056691	1	0.00842525	0.915825	5302	Bin 1			B99_1409	GCA_000507845.1
	B99_20968	B99_7099	0.0471871	0.00953236	0.0260981	0.0778492	0.160646	0.0604601	17222	B16S_90_113_96_558_97_634_98_726_99_20968	B16S_90_113_96_223_97_243_98_4402_99_7099	0.10596	4	0.0425922	1	0.000858369	0.942953	37	Bin 2			B99_1410	GCA_000612685.1
	B99_4311	B99_8876	0.0365521	0.00363543	0.0168378	0.0707255	0.167081	0.05341	15074339	B16S_90_14_96_2237_97_2675_98_3287_99_4311	B16S_90_14_96_4234_97_5151_98_6532_99_8876	0.08442		0.00857997	0	0.0110125	0.922568	36	Bin 1			B99_1411	GCA_000012685.1
	B99_32049	B99_5796	0.0920339	0.0159921	0.0610754	0.124525	0.19144	0.0963439	37135887	B16S_90_629_96_16224_97_19644_98_24237_99_32049	B16S_90_629_96_2875_97_3481_98_4336_99_5796	0.08829	2	0.0425922	1	0.00462383	0.917333	1022	Bin 1			B99_1412	GCA_000242095.1
	B99_13765	B99_1316	0.0162906	0.000475291	0.00468741	0.0416791	0.10687	0.0304141	15011192	B16S_90_29_96_39_97_8475_98_10407_99_13765	B16S_90_29_96_66_97_69_98_1040_99_1316	0.07775	4	0.0425922	1	0.00489204	0.951904	569	Bin 1			B99_1413	GCA_000953215.1
[truncated: 15,629 more rows]
