# Supplementary material for: Community conservatism is widespread across microbial phyla and environments
Source: Nat Ecol Evol. 2026 Jan 16;10(2):232–45. doi: 10.1038/s41559-025-02957-4 (PMC12890590; doi:10.1038/s41559-025-02957-4)
Supplement: Supplementary file 4 — Source data for Fig. 2. [file 41559_2025_2957_MOESM4_ESM.xlsx]

## Sheet: Sheet1
short_tax_1	short_tax_2	mean community similarity (BCS)	phylogenetic distsance
B99_119348	B99_218411	0.156711	0.0214
B99_119348	B99_1867	0.0294686	0.35322
B99_119348	B99_66797	0.00480405	1.23283
B99_218411	B99_1867	0.0272899	0.3532
B99_218411	B99_66797	0.00448581	1.23281
B99_1867	B99_66797	0.00648858	1.29491
