# Supplementary material for: Community conservatism is widespread across microbial phyla and environments
Source: Nat Ecol Evol. 2026 Jan 16;10(2):232–45. doi: 10.1038/s41559-025-02957-4 (PMC12890590; doi:10.1038/s41559-025-02957-4)
Supplement: Supplementary file 5 — Source data for Fig. 3. [file 41559_2025_2957_MOESM5_ESM.xlsx]

## Sheet: Sheet1
short_tax_1	short_tax_2	mean community similarity (BCS)	phylogenetic distance (tree branch length)	tax
B99_619	B99_113821	0.0439076	0.01287	5		The number in tax shows, what is the latest shared taxonomic annotation of the OTU-pair. 5= shared species annotation, 4=shared genus annotation… 1=same phylum, NA=same kingdom)
B99_12147	B99_18668	0.160424	0.02454	5		P values of two-sided test used in Fig. 3b:				Species:Genus
B99_128136	B99_191262	0.0557857	0.02947	5						MannwhitneyuResult(statistic=536996.0, pvalue=3.42797558086764e-37)
B99_44892	B99_93759	0.119524	0.01156	5
B99_14813	B99_12041	0.0822735	0.02675	5						Genus:Family
B99_144922	B99_91238	0.086558	0.03377	5						MannwhitneyuResult(statistic=508783.0, pvalue=3.075497171366024e-22)
B99_52460	B99_781	0.158471	0.03399	4
B99_11272	B99_3252	0.0524275	0.02795	5						Family:Order
B99_171660	B99_103118	0.0388704	0.03092	4						MannwhitneyuResult(statistic=785551.5, pvalue=1.0236491201831151e-09)
B99_162730	B99_9110	0.0281528	0.01532	5
B99_39052	B99_225372	0.109576	0.03198	5						Order:Class
B99_16502	B99_121886	0.0933334	0.02704	5						MannwhitneyuResult(statistic=1759906.5, pvalue=1.3907666848861417e-60)
B99_203629	B99_98934	0.13077	0.03667	5
B99_243985	B99_185432	0.0451465	0.03152	5						Class:phy
B99_5071	B99_146687	0.0466195	0.03576	4						MannwhitneyuResult(statistic=4083354.5, pvalue=2.6603353237783235e-22)
B99_83614	B99_18668	0.196016	0.02089	5
B99_12978	B99_79001	0.0569027	0.02549	4						phy:king
B99_51186	B99_210016	0.176794	0.02461	5						MannwhitneyuResult(statistic=20339336.0, pvalue=2.720924929215001e-23)
B99_175212	B99_10164	0.173282	0.02405	5
B99_51186	B99_14559	0.188501	0.02387	5
B99_2541	B99_107048	0.0481691	0.01646	4
B99_54624	B99_6833	0.050367	0.02792	5
B99_12146	B99_12145	0.213357	0.02564	5
B99_127516	B99_85381	0.030423	0.0169	5
B99_20639	B99_111637	0.124834	0.03297	5
B99_5258	B99_147871	0.0313568	0.01323	5
B99_3724	B99_192125	0.0576857	0.01006	5
B99_7425	B99_7426	0.172792	0.00663	5
B99_227654	B99_176331	0.113409	0.03162	5
B99_193041	B99_34937	0.249529	0.01507	5
B99_15397	B99_92495	0.0893118	0.01412	4
B99_117010	B99_224291	0.10803	0.03182	5
B99_74103	B99_119687	0.114678	0.01714	5
B99_172983	B99_37787	0.0837316	0.02133	5
B99_44756	B99_200805	0.085231	0.02994	5
B99_153485	B99_153487	0.0621788	0.0167	5
B99_133292	B99_195480	0.0406103	0.03331	5
B99_104591	B99_80569	0.202693	0.02303	5
B99_86666	B99_202188	0.0950074	0.01513	5
B99_38999	B99_164239	0.0292393	0.03369	4
B99_148139	B99_63606	0.0489589	0.01094	5
B99_126062	B99_88556	0.127545	0.03189	5
B99_189717	B99_173779	0.135713	0.02898	5
B99_86543	B99_129566	0.0822225	0.03039	5
B99_242623	B99_85898	0.177278	0.03254	5
B99_19912	B99_8278	0.0349013	0.01062	5
B99_11629	B99_9716	0.169863	0.00816	5
B99_49957	B99_117984	0.105906	0.02824	5
B99_11050	B99_159558	0.125076	0.01718	5
B99_118064	B99_118060	0.0582332	0.01746	5
B99_87088	B99_87087	0.134815	0.03606	5
B99_139145	B99_243346	0.140818	0.01795	5
B99_121629	B99_73979	0.117455	0.02874	5
B99_60085	B99_122680	0.0813458	0.03541	5
B99_175054	B99_14310	0.0568587	0.03335	5
B99_2197	B99_75484	0.0446745	0.02989	5
B99_151022	B99_70810	0.0528953	0.03344	3
B99_209	B99_188196	0.110597	0.01188	5
B99_2456	B99_235574	0.0642689	0.0062	5
B99_182349	B99_199446	0.174961	0.01709	5
B99_3923	B99_199327	0.128427	0.01236	5
B99_75608	B99_24569	0.0387319	0.01018	5
B99_115125	B99_25204	0.118198	0.02818	5
B99_79422	B99_119787	0.202626	0.03277	5
B99_200303	B99_107744	0.151146	0.02342	5
B99_195109	B99_18133	0.125054	0.02228	5
B99_96163	B99_187500	0.105729	0.02228	5
B99_226061	B99_99289	0.0264249	0.03147	5
B99_74303	B99_110175	0.167341	0.02557	5
B99_56868	B99_237561	0.106613	0.02522	5
B99_72251	B99_3410	0.119477	0.0222	5
B99_136039	B99_8303	0.0661601	0.03417	5
B99_205935	B99_43553	0.16429	0.03377	5
B99_82738	B99_237989	0.0968569	0.01178	5
B99_65858	B99_100536	0.059634	0.01887	5
B99_171006	B99_161280	0.0508506	0.01102	5
B99_160725	B99_53	0.0281255	0.00547	5
B99_226452	B99_115979	0.0940559	0.01254	5
B99_150661	B99_54955	0.0967353	0.00946	5
B99_187211	B99_831	0.0750908	0.03392	4
B99_207069	B99_83861	0.110384	0.01881	5
B99_122575	B99_59810	0.0512822	0.01265	5
B99_144269	B99_44659	0.235313	0.02311	5
B99_1270	B99_16719	0.0441531	0.01167	5
B99_84033	B99_84023	0.194434	0.02221	5
B99_61895	B99_28615	0.0789795	0.01971	5
B99_220173	B99_20357	0.123497	0.01416	5
B99_17547	B99_17546	0.121879	0.02453	5
B99_98274	B99_90043	0.115607	0.03539	5
B99_33899	B99_65858	0.0578684	0.02976	5
B99_124855	B99_217756	0.130001	0.01865	5
B99_122613	B99_117417	0.0199563	0.02444	5
B99_4353	B99_156014	0.143293	0.01354	5
B99_136	B99_49354	0.105445	0.02526	4
B99_30940	B99_212125	0.0175529	0.01973	5
B99_145949	B99_208861	0.0946203	0.03562	5
B99_133025	B99_93666	0.113	0.02972	5
B99_8122	B99_205935	0.135136	0.03619	5
B99_19354	B99_97561	0.112559	0.036	5
B99_147025	B99_188323	0.0455808	0.01817	5
B99_63758	B99_237108	0.226226	0.02932	5
B99_7048	B99_103909	0.0335366	0.03361	5
B99_202574	B99_235933	0.194439	0.03656	5
B99_63135	B99_165775	0.117603	0.01981	5
B99_173275	B99_173276	0.159562	0.02122	5
B99_88792	B99_129324	0.0433293	0.00766	5
B99_128136	B99_16172	0.0653363	0.03083	5
B99_48828	B99_108796	0.0604958	0.03253	5
B99_25601	B99_26021	0.0663719	0.03132	5
B99_228325	B99_169616	0.0332619	0.03368	5
B99_153391	B99_25601	0.060111	0.02529	5
B99_66502	B99_79674	0.108949	0.02848	5
B99_17173	B99_105797	0.0922152	0.02359	5
B99_149351	B99_131715	0.0692542	0.03644	4
B99_161923	B99_68557	0.0359662	0.0197	5
B99_107012	B99_16502	0.10621	0.0283	5
B99_170529	B99_6270	0.0312196	0.02229	5
B99_31721	B99_221947	0.0200714	0.03361	4
B99_35479	B99_49936	0.116561	0.02421	5
B99_33702	B99_241257	0.0675321	0.01072	5
B99_104557	B99_86668	0.0496731	0.03596	5
B99_64521	B99_210165	0.0804888	0.02218	5
B99_38389	B99_79986	0.0355162	0.0205	5
B99_234494	B99_117010	0.214088	0.02922	5
B99_90148	B99_90137	0.101464	0.01205	5
B99_46441	B99_187301	0.041727	0.0337	5
B99_213376	B99_59149	0.149948	0.0309	4
B99_7201	B99_6062	0.0264125	0.02143	5
B99_49788	B99_159556	0.110092	0.03227	5
B99_103925	B99_239374	0.166227	0.03596	5
B99_13745	B99_2264	0.0510243	0.03167	5
B99_41142	B99_186945	0.173071	0.01195	5
B99_243989	B99_118173	0.0430923	0.01299	5
B99_192611	B99_165344	0.0917678	0.03365	5
B99_39092	B99_39091	0.236895	0.00846	5
B99_170450	B99_245059	0.124027	0.02281	5
B99_62546	B99_84631	0.0900819	0.03609	5
B99_26671	B99_23871	0.132239	0.01231	5
B99_202184	B99_40102	0.0834469	0.01613	5
B99_110429	B99_45777	0.0912327	0.0317	5
B99_111122	B99_189892	0.0957963	0.02471	5
B99_148758	B99_234494	0.122633	0.03069	5
B99_58902	B99_153392	0.110733	0.02724	5
B99_146694	B99_22834	0.0519033	0.02661	5
B99_187837	B99_81019	0.0432642	0.01127	5
B99_228266	B99_137640	0.15682	0.02786	5
B99_214080	B99_28149	0.0633089	0.03131	5
B99_12621	B99_12624	0.0332825	0.03194	5
B99_220312	B99_121715	0.166592	0.02681	5
B99_18383	B99_1225	0.0720174	0.01221	5
B99_5348	B99_5896	0.109799	0.00042	5
B99_72324	B99_182357	0.0889674	0.03284	5
B99_7851	B99_20879	0.0733044	0.03609	5
B99_98768	B99_222821	0.0426896	0.02075	5
B99_191219	B99_11983	0.0551318	0.02329	5
B99_225288	B99_225289	0.0784428	0.02741	2
B99_199962	B99_148346	0.147009	0.02039	5
B99_132575	B99_72591	0.043852	0.02354	5
B99_92540	B99_55728	0.131323	0.02451	5
B99_101206	B99_121888	0.107653	0.03628	5
B99_7213	B99_223311	0.0531043	0.0034	5
B99_174505	B99_168511	0.109136	0.03481	5
B99_43025	B99_53397	0.182212	0.03638	5
B99_186823	B99_53425	0.0866763	0.03579	5
B99_67953	B99_88792	0.0685966	0.02224	5
B99_119784	B99_32866	0.137989	0.02554	5
B99_53720	B99_168748	0.0883817	0.03118	5
B99_84631	B99_90050	0.0701128	0.03058	5
B99_84401	B99_168918	0.169185	0.03513	5
B99_40542	B99_87095	0.114456	0.02488	5
B99_4021	B99_113822	0.0743717	0.02158	5
B99_97305	B99_7992	0.0745679	0.02774	5
B99_44756	B99_93448	0.0928249	0.025	4
B99_938	B99_227575	0.00583584	0.02765	5
B99_20893	B99_196936	0.181272	0.02701	5
B99_139417	B99_97284	0.0455791	0.03161	5
B99_53492	B99_117925	0.077369	0.01976	5
B99_168315	B99_118117	0.18323	0.03084	5
B99_49767	B99_7186	0.084103	0.01853	5
B99_112125	B99_66502	0.107926	0.02744	5
B99_79109	B99_84023	0.184427	0.02916	5
B99_22679	B99_243985	0.092749	0.03622	5
B99_14352	B99_3312	0.03705	0.02604	5
B99_62594	B99_2132	0.0885158	0.03269	5
B99_115331	B99_52360	0.0532407	0.01858	5
B99_19720	B99_201579	0.16472	0.03351	5
B99_503	B99_136307	0.0643696	0.02438	5
B99_167499	B99_164111	0.0586539	0.03082	4
B99_103925	B99_233312	0.131745	0.03458	5
B99_85134	B99_28195	0.0651034	0.03551	5
B99_28623	B99_199139	0.102199	0.02896	5
B99_43482	B99_243026	0.0958907	0.0233	5
B99_7610	B99_3715	0.0463231	0.03653	4
B99_142632	B99_58876	0.0653792	0.03282	5
B99_83614	B99_61000	0.176888	0.03532	5
B99_160554	B99_160545	0.0410247	0.03314	5
B99_68967	B99_82357	0.0343756	0.01725	5
B99_201206	B99_1305	0.0341878	0.00774	5
B99_96623	B99_158695	0.127771	0.02291	5
B99_98862	B99_24922	0.0942709	0.03046	5
B99_918	B99_34593	0.0283758	0.03079	5
B99_128208	B99_202182	0.264303	0.01912	5
B99_158512	B99_99986	0.0647378	0.00509	5
B99_166084	B99_3623	0.0868341	0.03274	5
B99_776	B99_67829	0.012551	0.01834	5
B99_164648	B99_53397	0.113096	0.03359	5
B99_155329	B99_155328	0.0403062	0.02911	5
B99_5951	B99_11629	0.11046	0.00922	5
B99_7843	B99_128767	0.0162108	0.03521	5
B99_219033	B99_136374	0.0413279	0.02258	5
B99_32523	B99_44356	0.0518443	0.01379	5
B99_77657	B99_2130	0.0720525	0.0184	5
B99_220041	B99_13261	0.151874	0.01645	5
B99_123633	B99_189927	0.04719	0.02662	5
B99_2195	B99_3340	0.0592794	0.02247	4
B99_122575	B99_62969	0.0609693	0.01122	5
B99_16335	B99_69135	0.174971	0.02809	5
B99_149508	B99_104349	0.0422748	0.0229	5
B99_60431	B99_4353	0.135232	0.01317	5
B99_3049	B99_60999	0.118523	0.03666	4
B99_115720	B99_47417	0.0481847	0.03058	5
B99_217926	B99_53	0.0423647	0.02059	5
B99_187211	B99_143160	0.0611424	0.01108	5
B99_220804	B99_39498	0.0911773	0.02627	5
B99_14559	B99_210016	0.169989	0.02662	5
B99_73317	B99_131224	0.243363	0.01291	5
B99_139949	B99_124762	0.0777958	0.02567	5
B99_63718	B99_215983	0.0553181	0.02705	5
B99_70319	B99_2490	0.045774	0.02083	5
B99_27759	B99_182850	0.201635	0.03314	5
B99_46841	B99_7248	0.0374976	0.02273	5
B99_28182	B99_136292	0.0384015	0.03473	5
B99_71407	B99_92460	0.113241	0.02641	5
B99_117010	B99_138687	0.134165	0.03395	5
B99_191218	B99_11983	0.0611332	0.0254	5
B99_4130	B99_41937	0.0484316	0.03221	4
B99_225215	B99_39531	0.113678	0.02581	5
B99_106795	B99_38954	0.0555371	0.02646	5
B99_50701	B99_183677	0.0596565	0.02928	5
B99_77994	B99_162738	0.0822939	0.01653	5
B99_8834	B99_165342	0.0469224	0.03121	5
B99_89533	B99_12705	0.060634	0.02929	5
B99_209102	B99_62345	0.109024	0.02642	5
B99_71408	B99_74668	0.129066	0.0313	5
B99_70983	B99_3595	0.0602108	0.01966	4
B99_18388	B99_18389	0.0390488	0.0279	5
B99_3662	B99_48004	0.0391672	0.00483	5
B99_38525	B99_182518	0.0497444	0.01502	5
B99_134000	B99_74670	0.14507	0.01587	4
B99_161242	B99_109359	0.132779	0.01605	5
B99_225881	B99_13261	0.162666	0.02938	5
B99_212456	B99_240420	0.121899	0.01868	5
B99_202979	B99_217429	0.133777	0.03075	5
B99_211338	B99_80382	0.195977	0.01545	5
B99_152418	B99_227329	0.0579435	0.01878	5
B99_214516	B99_152418	0.0733214	0.01369	5
B99_66566	B99_66574	0.043347	0.00452	5
B99_78306	B99_130666	0.0671855	0.02457	5
B99_142632	B99_152418	0.0816423	0.01297	5
B99_111502	B99_93094	0.143937	0.02001	5
B99_173352	B99_2516	0.0678203	0.03512	5
B99_38616	B99_40806	0.0222574	0.02746	5
B99_158937	B99_148273	0.0728073	0.00401	5
B99_97683	B99_77530	0.0191199	0.0261	5
B99_2382	B99_152201	0.158809	0.02035	5
B99_99145	B99_241646	0.138369	0.02571	5
B99_4716	B99_25897	0.149236	0.01609	5
B99_2567	B99_105804	0.0453987	0.01437	5
B99_12424	B99_16931	0.0904572	0.02918	5
B99_221034	B99_3941	0.142614	0.00094	3
B99_121211	B99_123163	0.235179	0.02747	5
B99_40156	B99_24833	0.104522	0.00602	5
B99_12604	B99_170450	0.119825	0.02339	5
B99_63538	B99_40806	0.0358835	0.02587	5
B99_4055	B99_202030	0.0862672	0.03057	5
B99_158433	B99_109714	0.0990796	0.01894	5
B99_23336	B99_54212	0.0509906	0.033	5
B99_68955	B99_116493	0.0851318	0.02729	5
B99_54204	B99_49874	0.197004	0.02589	5
B99_190756	B99_125551	0.0198692	0.02721	5
B99_133736	B99_91358	0.10962	0.03635	4
B99_46224	B99_194432	0.0491265	0.02776	5
B99_192580	B99_10331	0.0546593	0.00887	5
B99_8825	B99_38228	0.126193	0.00718	5
B99_215983	B99_110246	0.0459344	0.02339	5
B99_122582	B99_122575	0.0511039	0.03005	5
B99_66163	B99_4034	0.182588	0.02163	5
B99_98934	B99_85723	0.111501	0.02909	5
B99_116190	B99_131635	0.195912	0.02279	5
B99_107205	B99_109540	0.0519448	0.03234	5
B99_139474	B99_57959	0.166069	0.02387	5
B99_37414	B99_226870	0.0540379	0.01889	5
B99_39052	B99_218071	0.166482	0.03341	5
B99_99590	B99_136424	0.0394734	0.00869	5
B99_122601	B99_208550	0.0982502	0.0352	5
B99_141255	B99_146578	0.205776	0.0291	5
B99_127985	B99_1394	0.116371	0.03634	5
B99_159873	B99_234773	0.0493939	0.02786	5
B99_147729	B99_29342	0.0379145	0.01929	5
B99_107079	B99_130666	0.0460149	0.02458	5
B99_4416	B99_23565	0.0441882	0.03242	5
B99_139145	B99_214570	0.130077	0.01954	5
B99_6809	B99_160725	0.0270247	0.0228	5
B99_47051	B99_118473	0.183302	0.0224	5
B99_89398	B99_10559	0.0237407	0.03541	5
B99_35759	B99_227769	0.0765627	0.02505	5
B99_3049	B99_110965	0.140407	0.01001	5
B99_97805	B99_124097	0.169263	0.03553	5
B99_129695	B99_11612	0.241299	0.03055	5
B99_175532	B99_169699	0.0886667	0.02889	5
B99_19037	B99_200078	0.12577	0.0332	5
B99_10559	B99_25756	0.0356066	0.02153	5
B99_9985	B99_3231	0.155141	0.03446	5
B99_237078	B99_152947	0.0844251	0.03286	5
B99_49710	B99_67953	0.10892	0.02745	5
B99_44461	B99_198913	0.230517	0.03377	5
B99_6165	B99_123844	0.083824	0.0322	3
B99_8931	B99_80057	0.0255355	0.02595	5
B99_100240	B99_11136	0.0494783	0.01379	5
B99_1543	B99_15671	0.0325986	0.03152	5
B99_7016	B99_119999	0.128839	0.00866	5
B99_136292	B99_136288	0.0372864	0.02533	5
B99_131222	B99_208581	0.0707931	0.024	5
B99_225565	B99_156492	0.088683	0.02686	5
B99_219854	B99_132973	0.113074	0.03239	5
B99_157425	B99_32833	0.117302	0.02949	5
B99_139451	B99_950	0.070759	0.0158	4
B99_6720	B99_3681	0.0534045	0.01589	5
B99_6079	B99_53488	0.0695241	0.01287	5
B99_66530	B99_179323	0.0537595	0.01724	5
B99_24974	B99_119404	0.0456298	0.01872	5
B99_212473	B99_205883	0.114686	0.02411	5
B99_236775	B99_131421	0.0352079	0.02607	5
B99_362	B99_365	0.0405416	0.00311	5
B99_28623	B99_32681	0.0652785	0.00876	5
B99_35385	B99_9228	0.188776	0.01367	5
B99_204405	B99_209615	0.0828594	0.02438	5
B99_80171	B99_96268	0.0325271	0.03527	5
B99_122323	B99_165775	0.0812178	0.03311	5
B99_80570	B99_215078	0.12765	0.02332	5
B99_53397	B99_236191	0.130794	0.03181	5
B99_93844	B99_96952	0.10707	0.02448	5
B99_198211	B99_1394	0.122461	0.02228	5
B99_7311	B99_170678	0.108937	0.02606	5
B99_164742	B99_93050	0.168422	0.02844	5
B99_7060	B99_184805	0.0442842	0.01644	5
B99_240601	B99_75476	0.0994865	0.03626	5
B99_17853	B99_133968	0.154691	0.01352	5
B99_198228	B99_16502	0.0975828	0.03665	5
B99_96339	B99_65261	0.0418378	0.02161	5
B99_30940	B99_199918	0.0422069	0.03295	5
B99_54212	B99_64110	0.0651533	0.03471	5
B99_133870	B99_3091	0.0428681	0.02954	5
B99_84284	B99_7774	0.0438759	0.02696	5
B99_93464	B99_149515	0.0470558	0.0292	5
B99_97391	B99_37414	0.0627333	0.01762	5
B99_2446	B99_49098	0.0448366	0.01925	5
B99_202168	B99_77220	0.193645	0.02956	5
B99_218606	B99_209522	0.214561	0.01949	5
B99_201835	B99_125381	0.04415	0.01657	5
B99_40805	B99_210329	0.0745186	0.01621	5
B99_157208	B99_186648	0.127877	0.02429	5
B99_12279	B99_223868	0.030219	0.00617	5
B99_79109	B99_84033	0.250213	0.01037	5
B99_226236	B99_22679	0.117975	0.02923	5
B99_84415	B99_49129	0.12864	0.02575	5
B99_49767	B99_199555	0.108945	0.01364	5
B99_20639	B99_200303	0.14541	0.01558	5
B99_137235	B99_187431	0.0492606	0.02062	5
B99_5001	B99_155037	0.0529843	0.0311	5
B99_210465	B99_27191	0.129155	0.02231	5
B99_110429	B99_205011	0.0667992	0.02275	5
B99_52537	B99_236191	0.0691837	0.03442	5
B99_37252	B99_1949	0.0978945	0.02896	5
B99_30364	B99_121488	0.147099	0.01971	5
B99_47686	B99_63685	0.067331	0.03214	5
B99_30876	B99_213224	0.0767945	0.03163	5
B99_6340	B99_19798	0.0653248	0.03198	5
B99_100126	B99_131012	0.0869485	0.03575	5
B99_66502	B99_159873	0.0581876	0.02993	5
B99_172909	B99_57961	0.164768	0.02685	5
B99_216678	B99_77985	0.0563845	0.01345	5
B99_2431	B99_139864	0.160856	0.01432	5
B99_32681	B99_104377	0.0590633	0.02434	5
B99_45465	B99_35595	0.05339	0.01266	5
B99_4219	B99_24115	0.102509	0.01736	5
B99_208560	B99_122590	0.0717027	0.03511	5
B99_44776	B99_201206	0.0545204	0.02609	5
B99_29933	B99_229410	0.154851	0.0298	5
B99_18232	B99_52537	0.0757029	0.03565	5
B99_197188	B99_3586	0.143879	0.01722	5
B99_213110	B99_20094	0.0949368	0.03648	5
B99_222956	B99_33930	0.0459543	0.01576	5
B99_113822	B99_229566	0.0778952	0.02161	5
B99_58429	B99_198422	0.0392182	0.02381	5
B99_97811	B99_241257	0.0667406	0.0261	5
B99_166084	B99_6369	0.0953372	0.00965	5
B99_4438	B99_113821	0.090551	0.02703	4
B99_185432	B99_108637	0.0513333	0.0183	5
B99_161590	B99_1912	0.052604	0.02734	5
B99_16719	B99_31833	0.0695369	0.02464	5
B99_102148	B99_102163	0.16117	0.01234	5
B99_34156	B99_35088	0.0343806	0.01827	5
B99_243346	B99_101552	0.150136	0.03399	5
B99_25526	B99_9761	0.115864	0.00672	4
B99_201202	B99_172276	0.0417164	0.03226	5
B99_125463	B99_98535	0.0731609	0.03337	5
B99_66567	B99_33574	0.0354053	0.02229	5
B99_14722	B99_83538	0.0764439	0.02858	5
B99_113148	B99_181741	0.209976	0.01851	5
B99_950	B99_131141	0.0647626	0.01789	4
B99_43489	B99_145215	0.0472166	0.03206	4
B99_201695	B99_198228	0.09252	0.02588	5
B99_79109	B99_84030	0.272824	0.01403	5
B99_19008	B99_17380	0.125713	0.01509	5
B99_90050	B99_186648	0.0746149	0.03595	5
B99_7016	B99_76407	0.131509	0.01692	5
B99_200839	B99_79511	0.05104	0.01071	5
B99_46853	B99_46854	0.0325138	0.02026	5
B99_19155	B99_2268	0.0791359	0.0311	5
B99_27759	B99_121211	0.220306	0.01768	5
B99_161547	B99_98755	0.0046318	0.0265	5
B99_62546	B99_39052	0.10466	0.03653	5
B99_133280	B99_3731	0.0323664	0.00181	5
B99_31564	B99_107012	0.106995	0.03305	5
B99_199771	B99_34840	0.0543684	0.01851	5
B99_76705	B99_1394	0.121905	0.0254	5
B99_1723	B99_227654	0.0898982	0.03495	4
B99_170833	B99_52360	0.0710154	0.02122	5
B99_128136	B99_60145	0.0736587	0.03489	5
B99_19798	B99_6340	0.0653248	0.03198	5
B99_117187	B99_16588	0.169151	0.02827	5
B99_219792	B99_2222	0.0439515	0.02207	5
B99_193155	B99_14607	0.0623598	0.03257	5
B99_47433	B99_34445	0.177211	0.02777	5
B99_32256	B99_215896	0.0825202	0.00376	5
B99_169093	B99_55787	0.0583308	0.01697	5
B99_86519	B99_80569	0.192706	0.03467	5
B99_215508	B99_147248	0.105599	0.03521	5
B99_143518	B99_143513	0.0462287	0.02615	5
B99_50047	B99_237747	0.117602	0.02991	5
B99_172919	B99_18133	0.169493	0.03161	5
B99_157018	B99_16405	0.267121	0.02977	5
B99_121204	B99_235852	0.12468	0.03496	5
B99_104377	B99_60145	0.113508	0.03154	5
B99_213427	B99_90932	0.100014	0.03668	5
B99_146046	B99_180809	0.0506453	0.01816	5
B99_360	B99_240736	0.15522	0.03008	5
B99_22681	B99_168494	0.0655118	0.03207	5
B99_9716	B99_112833	0.0874242	0.02837	5
B99_10487	B99_2770	0.139867	0.02432	5
B99_98934	B99_143796	0.0800823	0.03479	5
B99_74103	B99_202188	0.0838581	0.02981	5
B99_2770	B99_172909	0.166394	0.02363	5
B99_9452	B99_81430	0.0412496	0.02491	4
B99_173	B99_135675	0.114845	0.01502	5
B99_7890	B99_215273	0.0778431	0.03416	4
B99_11315	B99_22659	0.151866	0.02897	5
B99_192581	B99_99566	0.0881396	0.00042	5
B99_53398	B99_156081	0.124954	0.035	4
B99_181915	B99_97500	0.0515611	0.01499	5
B99_57962	B99_36804	0.131823	0.02898	5
B99_142228	B99_205929	0.154442	0.02493	5
B99_118065	B99_131080	0.0882996	0.03525	5
B99_16608	B99_150160	0.0499591	0.0219	5
B99_4505	B99_6017	0.0401141	0.01184	4
B99_211430	B99_89572	0.0686411	0.0266	5
B99_111282	B99_121984	0.0698739	0.02974	5
B99_141064	B99_16588	0.136795	0.02955	5
B99_183490	B99_213373	0.16286	0.03618	5
B99_558	B99_188556	0.0258841	0.03428	4
B99_217631	B99_36503	0.0573486	0.01421	5
B99_123934	B99_9107	0.0509855	0.03286	5
B99_39357	B99_37413	0.0698533	0.02166	4
B99_7496	B99_101712	0.1089	0.02394	5
B99_163088	B99_96634	0.0431997	0.02343	5
B99_191449	B99_129020	0.0995609	0.03011	5
B99_211342	B99_36271	0.0639694	0.01422	5
B99_229283	B99_122324	0.203839	0.03496	5
B99_148127	B99_3236	0.176535	0.02848	4
B99_19334	B99_116673	0.031403	0.02609	2
B99_133407	B99_22334	0.0460457	0.02144	5
B99_18903	B99_165471	0.10463	0.01132	5
B99_102510	B99_112445	0.132147	0.02498	5
B99_186927	B99_186925	0.171069	0.01153	5
B99_49017	B99_150410	0.174099	0.02524	5
B99_27856	B99_214516	0.0683997	0.02294	5
B99_360	B99_214426	0.195103	0.03629	4
B99_75406	B99_244449	0.0902402	0.0333	5
B99_155971	B99_50523	0.0697119	0.02	5
B99_105144	B99_9493	0.0758749	0.0201	5
B99_24206	B99_154801	0.060972	0.03344	5
B99_12568	B99_31848	0.0772892	0.01051	5
B99_99416	B99_71101	0.23381	0.03109	5
B99_24253	B99_151555	0.0700492	0.03229	5
B99_153937	B99_73630	0.125934	0.01817	5
B99_31697	B99_5911	0.0155621	0.00924	5
B99_128594	B99_34073	0.119641	0.03546	5
B99_49031	B99_172	0.143507	0.02015	5
B99_132477	B99_41827	0.0424427	0.00347	5
B99_240018	B99_220387	0.105453	0.07129	5
B99_100302	B99_81093	0.0630995	0.04469	5
B99_186648	B99_174506	0.0807919	0.07035	5
B99_178164	B99_33702	0.0602724	0.03844	5
B99_29805	B99_221105	0.0955557	0.0401	5
B99_66281	B99_182853	0.10164	0.04701	5
B99_138377	B99_102159	0.116891	0.03816	5
B99_65390	B99_188432	0.0769026	0.05641	5
B99_128014	B99_1394	0.0722222	0.05982	5
B99_12512	B99_227389	0.121358	0.07063	5
B99_148753	B99_129706	0.0772221	0.06064	4
B99_197892	B99_1099	0.0810414	0.06711	4
B99_37532	B99_9032	0.0991865	0.07063	4
B99_108600	B99_39052	0.121958	0.06229	5
B99_207126	B99_205159	0.131247	0.06121	5
B99_45408	B99_235574	0.105468	0.07255	4
B99_308	B99_18209	0.154669	0.06117	4
B99_224804	B99_93895	0.181655	0.05756	5
B99_129706	B99_170280	0.108764	0.0703	5
B99_78513	B99_187218	0.156458	0.03788	5
B99_241294	B99_234492	0.0874396	0.04314	5
B99_183490	B99_169389	0.0884256	0.05571	5
B99_54910	B99_107709	0.0557591	0.06517	4
B99_66380	B99_228933	0.0798916	0.06869	4
B99_90038	B99_183490	0.0488576	0.06682	5
B99_242910	B99_179609	0.112899	0.06427	4
B99_199132	B99_187132	0.0684625	0.06728	4
B99_119934	B99_22318	0.0289723	0.06411	5
B99_65097	B99_166562	0.23791	0.05542	5
B99_26080	B99_233794	0.0472821	0.07079
B99_2132	B99_110936	0.084842	0.04453	5
B99_2122	B99_186513	0.0919061	0.06335	4
B99_90037	B99_225614	0.193213	0.04933	5
B99_19211	B99_90538	0.110164	0.06925	4
B99_234497	B99_125036	0.111997	0.05964	5
B99_121198	B99_182021	0.131971	0.0589	5
B99_117417	B99_58717	0.0177606	0.03767	5
B99_109358	B99_81089	0.109769	0.05449	4
B99_141205	B99_8808	0.0739547	0.04022	5
B99_22682	B99_166854	0.137103	0.04787	5
B99_851	B99_214935	0.186944	0.05288	5
B99_340	B99_161616	0.108933	0.06368	4
B99_14636	B99_115763	0.0494941	0.055	5
B99_125030	B99_37385	0.101594	0.06076	4
B99_235386	B99_197755	0.0384129	0.07257	4
B99_44237	B99_210499	0.0614756	0.03784	5
B99_202964	B99_96811	0.167137	0.07213	5
B99_8374	B99_57612	0.223706	0.05206	5
B99_178383	B99_236191	0.10732	0.04094	5
B99_222856	B99_222855	0.0944559	0.06017	3
B99_34932	B99_50258	0.194031	0.05011	5
B99_232726	B99_1877	0.107424	0.06929	5
B99_73520	B99_138184	0.0368359	0.05229	5
B99_13630	B99_8328	0.217868	0.05896	5
B99_149920	B99_197892	0.0760615	0.05639	5
B99_157425	B99_84582	0.0974891	0.05781	5
B99_43025	B99_168502	0.190192	0.0646	5
B99_91722	B99_97672	0.157291	0.05509	5
B99_11952	B99_55445	0.0440105	0.07351	5
B99_217467	B99_12500	0.137539	0.05474	5
B99_175216	B99_186215	0.166315	0.06305	5
B99_145516	B99_11857	0.117113	0.04198	4
B99_6215	B99_129702	0.0689527	0.0716	4
B99_186216	B99_187920	0.101468	0.0689	5
B99_125688	B99_87923	0.0371683	0.04494	5
B99_186609	B99_3091	0.0686277	0.04591	4
B99_18235	B99_2522	0.0658171	0.06384	5
B99_152141	B99_132423	0.157154	0.07309	5
B99_70715	B99_53435	0.175768	0.04573	5
B99_245431	B99_137648	0.117812	0.06535	5
B99_66378	B99_137539	0.0624825	0.04181	4
B99_116244	B99_6296	0.0863187	0.04485	4
B99_1508	B99_39526	0.10086	0.0533	4
B99_144130	B99_170555	0.103448	0.06729	5
B99_186219	B99_200720	0.0896618	0.06047	5
B99_140425	B99_74108	0.111724	0.06069	5
B99_63936	B99_2945	0.161622	0.04383	5
B99_119390	B99_57876	0.0810958	0.06427	5
B99_108600	B99_174061	0.0917094	0.07017	5
B99_88669	B99_199918	0.0438184	0.05139	5
B99_213734	B99_152184	0.0764646	0.04806	5
B99_125167	B99_98608	0.108149	0.03691	5
B99_122337	B99_363	0.0451284	0.05269	5
B99_26711	B99_225614	0.101651	0.06021	5
B99_202188	B99_173245	0.14286	0.04035	5
B99_121886	B99_115763	0.0896269	0.03781	5
B99_147442	B99_112746	0.0572509	0.04953	3
B99_186881	B99_47988	0.0567378	0.06531	5
B99_96167	B99_84830	0.0537715	0.05597	4
B99_50527	B99_239771	0.0755482	0.06811	5
B99_165187	B99_156081	0.0833063	0.05392	5
B99_154460	B99_35614	0.074757	0.06868	5
B99_208729	B99_234499	0.0945693	0.06326	5
B99_135567	B99_162390	0.0466406	0.06349	5
B99_156081	B99_170542	0.0432339	0.05888	4
B99_3202	B99_43653	0.16603	0.04461	5
B99_246024	B99_97500	0.114687	0.04055	4
B99_136426	B99_2691	0.0539872	0.05583	4
B99_27272	B99_240510	0.0629722	0.04866	4
B99_189800	B99_82126	0.111745	0.05673	5
B99_225679	B99_150162	0.0566602	0.07023	5
B99_41288	B99_18594	0.0599446	0.06758	5
B99_23276	B99_43596	0.115931	0.04428	5
B99_229283	B99_118097	0.111996	0.06348	5
B99_166571	B99_18235	0.0693044	0.05938	4
B99_7089	B99_186609	0.0504033	0.05436	4
B99_240018	B99_180316	0.0851153	0.07049	4
B99_5763	B99_18661	0.115584	0.04951	5
B99_36785	B99_57962	0.102467	0.03744	5
B99_60332	B99_106981	0.0729862	0.0724	4
B99_195135	B99_35096	0.0487279	0.0466	5
B99_175213	B99_220387	0.0619778	0.06065	5
B99_53397	B99_164828	0.0713594	0.05733	4
B99_141364	B99_90050	0.037347	0.0566	4
B99_149703	B99_10103	0.0711003	0.06071	5
B99_216091	B99_104295	0.0436755	0.04834	5
B99_149703	B99_129700	0.050736	0.05354	5
B99_171727	B99_187708	0.117055	0.05475	5
B99_50701	B99_219254	0.0522483	0.04949	5
B99_27245	B99_73698	0.088569	0.06747	5
B99_302	B99_235357	0.0848529	0.06553	5
B99_127797	B99_93061	0.124655	0.04821	4
B99_36097	B99_49085	0.0758508	0.0647	5
B99_14636	B99_210896	0.0691846	0.06806	5
B99_2122	B99_182078	0.106732	0.07337	4
B99_49198	B99_1394	0.101864	0.05095	5
B99_201695	B99_174504	0.0948332	0.07038	5
B99_106393	B99_141313	0.0900229	0.0409	5
B99_168918	B99_16980	0.166496	0.04609	5
B99_215069	B99_146578	0.16092	0.04461	5
B99_142593	B99_122323	0.100853	0.06276	5
B99_171935	B99_84024	0.214673	0.0704	5
B99_3630	B99_9787	0.0628239	0.06495	4
B99_8688	B99_107086	0.0756436	0.06436	4
B99_172173	B99_100734	0.0703	0.06131	4
B99_2522	B99_155353	0.0734954	0.07036	5
B99_36007	B99_205929	0.168062	0.04932	5
B99_189717	B99_145808	0.124464	0.03863	5
B99_208729	B99_156081	0.104846	0.04553	4
B99_18234	B99_72333	0.0845583	0.07229	5
B99_211430	B99_57962	0.0962744	0.03967	5
B99_129702	B99_168498	0.0806827	0.05992	5
B99_86221	B99_24250	0.0631969	0.04552	5
B99_234920	B99_173276	0.0641711	0.06948	5
B99_80110	B99_514	0.0506686	0.06853	4
B99_5592	B99_154807	0.0418421	0.06484	4
B99_149979	B99_48023	0.134693	0.0424	5
B99_165346	B99_71556	0.0346788	0.04583	5
B99_117010	B99_166854	0.115809	0.04889	5
B99_241402	B99_225372	0.0694808	0.05017	5
B99_76599	B99_46570	0.146687	0.06302	5
B99_185181	B99_104480	0.0598081	0.06318	5
B99_192961	B99_43428	0.139567	0.04779	5
B99_94225	B99_144260	0.0842504	0.07251	5
B99_331	B99_180103	0.0320224	0.06628	3
B99_18233	B99_225372	0.0760384	0.05065	4
B99_121140	B99_154368	0.115183	0.06077	5
B99_113998	B99_195034	0.0571051	0.04297	5
B99_211052	B99_243883	0.068596	0.07304	5
B99_128079	B99_141361	0.139956	0.06561	5
B99_106852	B99_87924	0.140736	0.07189	4
B99_101998	B99_5502	0.0469441	0.05524	5
B99_56186	B99_41990	0.0720484	0.05908	5
B99_126568	B99_215981	0.0466253	0.04852	5
B99_231789	B99_135075	0.0924289	0.06915	5
B99_4795	B99_19880	0.0108956	0.04673	4
B99_59435	B99_9537	0.188452	0.0651	5
B99_245431	B99_2522	0.097255	0.06492	4
B99_226348	B99_201792	0.038359	0.07051	5
B99_5905	B99_162824	0.0557881	0.05114	4
B99_197892	B99_53347	0.0969228	0.04999	5
B99_141361	B99_245431	0.151024	0.06114	5
B99_243364	B99_129274	0.170011	0.06083	5
B99_26052	B99_205270	0.106335	0.05873	5
B99_197895	B99_156081	0.0857749	0.06005	4
B99_241225	B99_234492	0.113993	0.06188	5
B99_172456	B99_194370	0.049432	0.06253	5
B99_167608	B99_60008	0.0489486	0.06093	5
B99_175046	B99_133736	0.130248	0.06044	4
B99_182878	B99_97132	0.0312287	0.07069	5
B99_194370	B99_158293	0.0464199	0.05923	5
B99_156447	B99_1394	0.0986399	0.06986	4
B99_84582	B99_54356	0.118333	0.05108	5
B99_201742	B99_10785	0.00270736	0.05678	5
B99_2197	B99_205090	0.0546355	0.06737	5
B99_186881	B99_62546	0.0500188	0.04247	5
B99_240175	B99_163844	0.0320887	0.06296	5
B99_159775	B99_229283	0.15888	0.07259	4
B99_215981	B99_129700	0.0482224	0.03819	5
B99_220387	B99_12500	0.147307	0.06687	5
B99_231789	B99_174506	0.0571487	0.06922	5
B99_6215	B99_213734	0.111792	0.05489	4
B99_164525	B99_112999	0.0840322	0.05548	5
B99_83311	B99_208861	0.155504	0.0577	5
B99_111493	B99_44187	0.0551169	0.05114	4
B99_183780	B99_128784	0.0361371	0.07312	4
B99_211275	B99_2122	0.112035	0.06474	4
B99_18226	B99_129706	0.13361	0.05117	5
B99_138205	B99_150149	0.0119556	0.07253	5
B99_6296	B99_201153	0.0856697	0.05692	5
B99_66378	B99_208786	0.0521748	0.06805	4
B99_139364	B99_42809	0.0757179	0.05145	4
B99_218071	B99_2456	0.0638266	0.07033	4
B99_168388	B99_46776	0.0915184	0.05397	5
B99_174504	B99_13063	0.105483	0.05991	5
B99_139384	B99_103912	0.0365191	0.05975	5
B99_172901	B99_207444	0.0894397	0.04205	5
B99_45328	B99_227532	0.0460743	0.04158	5
B99_103739	B99_12257	0.144225	0.06797	4
B99_41990	B99_141361	0.0966317	0.06534	5
B99_146046	B99_60009	0.0484776	0.05547	3
B99_153189	B99_130142	0.151833	0.04219	5
B99_129696	B99_170542	0.0538806	0.06313	5
B99_80054	B99_92742	0.179562	0.05053	4
B99_157746	B99_102140	0.0379854	0.04255	5
B99_206967	B99_8453	0.0904262	0.03725	5
B99_118065	B99_154666	0.0837439	0.05452	5
B99_245940	B99_5978	0.0969662	0.04137	5
B99_126996	B99_110431	0.0419901	0.06132	5
B99_138090	B99_199917	0.09094	0.06454	5
B99_146767	B99_100839	0.106076	0.05276	5
B99_171727	B99_155353	0.113717	0.0611	4
B99_212056	B99_39052	0.0643079	0.05255	5
B99_186846	B99_90048	0.113901	0.03745	5
B99_105396	B99_164648	0.0667995	0.06258	5
B99_182813	B99_187203	0.0490646	0.05533	4
B99_90035	B99_215478	0.065971	0.07072	5
B99_171727	B99_1610	0.128952	0.05986	4
B99_112125	B99_232757	0.185437	0.03944	5
B99_150364	B99_14821	0.211751	0.04553	5
B99_59148	B99_142780	0.110717	0.04849	5
B99_106045	B99_49157	0.190562	0.06498	5
B99_224288	B99_147059	0.12648	0.07095	5
B99_142099	B99_16527	0.0556144	0.04128	4
B99_51425	B99_241295	0.082041	0.0469	5
B99_56868	B99_143269	0.117244	0.05669	5
B99_31553	B99_207277	0.185293	0.05209	5
B99_6369	B99_7311	0.120589	0.06142	5
B99_143541	B99_93715	0.0833769	0.04861	5
B99_92243	B99_185181	0.0484886	0.05449	5
B99_75189	B99_119992	0.0698169	0.05997	5
B99_104236	B99_26198	0.205633	0.04631	5
B99_23156	B99_22658	0.164461	0.06728	5
B99_141500	B99_241294	0.102317	0.07232	4
B99_108348	B99_147022	0.0573802	0.04065	5
B99_112284	B99_3091	0.087765	0.04988	5
B99_59149	B99_17371	0.0820635	0.06029	4
B99_105793	B99_25119	0.114125	0.06292	5
B99_20357	B99_20556	0.109779	0.04778	5
B99_12118	B99_71868	0.152934	0.04594	5
B99_46441	B99_161933	0.0333019	0.03756	5
B99_79422	B99_40488	0.184511	0.04192	5
B99_63718	B99_186215	0.170855	0.06929	5
B99_9162	B99_226017	0.0351741	0.06794	4
B99_224291	B99_198228	0.0898685	0.04061	5
B99_20073	B99_174130	0.0950562	0.04546	5
B99_32825	B99_186648	0.150115	0.04746	5
B99_215980	B99_18232	0.00725602	0.04742	5
B99_63135	B99_178105	0.249386	0.04528	5
B99_29798	B99_226929	0.104127	0.05595	5
B99_169389	B99_186217	0.0796175	0.05389	5
B99_93724	B99_51306	0.0675225	0.04784	5
B99_245431	B99_120543	0.0885034	0.07237	5
B99_187708	B99_234865	0.0780501	0.06425	5
B99_113690	B99_94657	0.0720754	0.05792	4
B99_22679	B99_186219	0.118798	0.06959	5
B99_107228	B99_116771	0.0306396	0.05494	5
B99_34928	B99_133303	0.283327	0.06572	5
B99_159444	B99_142632	0.0674542	0.07296	4
B99_69106	B99_34614	0.197029	0.05045	5
B99_16007	B99_246429	0.0975496	0.06804	5
B99_238724	B99_243346	0.171927	0.05555	5
B99_123633	B99_149066	0.0319343	0.06849	5
B99_71193	B99_53347	0.132047	0.05421	5
B99_186512	B99_128079	0.205954	0.06646	5
B99_237510	B99_48247	0.0793483	0.05373	5
B99_1624	B99_51941	0.0600364	0.07125	4
B99_186216	B99_229280	0.0824776	0.06452	5
B99_138687	B99_203081	0.0793586	0.06448	5
B99_68292	B99_89163	0.121477	0.06734	4
B99_34937	B99_131281	0.204561	0.0506	5
B99_6165	B99_25672	0.0832294	0.0583	5
B99_90037	B99_71193	0.162881	0.06954	5
B99_190164	B99_170542	0.0387505	0.06906	5
B99_108637	B99_174061	0.101446	0.05889	5
B99_10419	B99_36420	0.0247935	0.05374	5
B99_165773	B99_157208	0.0530239	0.04563	5
B99_34665	B99_129860	0.216858	0.05806	4
B99_152875	B99_10493	0.041636	0.05648	5
B99_213374	B99_165187	0.0732594	0.06073	4
B99_197892	B99_168494	0.0449214	0.05581	5
B99_205929	B99_136755	0.121403	0.04985	5
B99_56186	B99_241225	0.0890742	0.07276	5
B99_182078	B99_181045	0.105422	0.07281	5
B99_138053	B99_57493	0.101433	0.0652	5
B99_26515	B99_181046	0.156258	0.03974	4
B99_56186	B99_223076	0.0207348	0.04636	5
B99_781	B99_179609	0.121673	0.05752	5
B99_85953	B99_39052	0.124457	0.0589	4
B99_88912	B99_95135	0.178606	0.06217	5
B99_90037	B99_18232	0.167732	0.05314	5
B99_130291	B99_53492	0.0431313	0.05977	5
B99_155922	B99_13539	0.18926	0.07094	5
B99_54032	B99_2382	0.13294	0.05912	4
B99_156081	B99_185432	0.0459182	0.06139	4
B99_53024	B99_186648	0.100619	0.04437	5
B99_38486	B99_68765	0.0952704	0.05021	5
B99_154712	B99_35838	0.119499	0.06352	5
B99_109546	B99_172823	0.0433481	0.06795	5
B99_141439	B99_175216	0.0854505	0.05979	5
B99_117010	B99_186881	0.0737097	0.05028	5
B99_205033	B99_30924	0.0695337	0.05937	4
B99_186844	B99_172632	0.0612045	0.05573	5
B99_40542	B99_7441	0.109792	0.07228	5
B99_186216	B99_205033	0.09433	0.07118	5
B99_108600	B99_36009	0.119178	0.06046	5
B99_92204	B99_115090	0.0915429	0.04374	5
B99_215859	B99_28059	0.0682527	0.04218	5
B99_17328	B99_231235	0.059804	0.04297	5
B99_98273	B99_26711	0.148199	0.0608	5
B99_127751	B99_4162	0.0647167	0.04237	5
B99_30924	B99_168511	0.0537732	0.06544	4
B99_182684	B99_7234	0.160019	0.06899	3
B99_224803	B99_224804	0.171352	0.0503	5
B99_1043	B99_3161	0.0740532	0.05122	5
B99_101206	B99_147740	0.068533	0.0709	5
B99_240935	B99_122324	0.096199	0.04457	5
B99_229303	B99_234492	0.0815885	0.06977	5
B99_199366	B99_1547	0.0127815	0.03991	5
B99_18231	B99_187708	0.0949794	0.0721	5
B99_44526	B99_53347	0.101476	0.07196	5
B99_238573	B99_132123	0.175299	0.07134	5
B99_165773	B99_71189	0.0535851	0.04181	5
B99_122514	B99_173590	0.0492384	0.04431	5
B99_211782	B99_34076	0.0419428	0.04531	4
B99_75205	B99_73617	0.130309	0.04928	5
B99_5746	B99_63504	0.0975174	0.04827	5
B99_168052	B99_215983	0.0400153	0.04957	5
B99_134028	B99_237212	0.0534208	0.04707	5
B99_185432	B99_142935	0.0612299	0.04128	5
B99_178383	B99_61992	0.122741	0.07111	4
B99_98273	B99_240711	0.2585	0.06131	5
B99_148610	B99_57120	0.19488	0.06153	5
B99_112999	B99_48558	0.0769884	0.04151	5
B99_107013	B99_224289	0.122792	0.06874	4
B99_127797	B99_127146	0.116834	0.05015	4
B99_136288	B99_28183	0.0383491	0.05085	5
B99_101205	B99_49086	0.0657763	0.05678	4
B99_1099	B99_152184	0.071137	0.06549	4
B99_112127	B99_18847	0.0583223	0.06419	5
B99_31564	B99_16509	0.0802458	0.06709	5
B99_9785	B99_70776	0.201687	0.05212	5
B99_188350	B99_83879	0.157006	0.05461	5
B99_31529	B99_177116	0.0627636	0.06909	5
B99_1610	B99_105396	0.100258	0.07036	4
B99_181213	B99_28093	0.0576769	0.03759	5
B99_79300	B99_43208	0.0840904	0.06404	5
B99_244429	B99_200579	0.0748296	0.04406	5
B99_187708	B99_168511	0.0972142	0.05898	5
B99_183490	B99_108637	0.137461	0.05441	5
B99_223076	B99_26515	0.0201611	0.04466	4
B99_138687	B99_106852	0.112579	0.04813	5
B99_174505	B99_76705	0.1358	0.06008	5
B99_169451	B99_146473	0.123533	0.0636	5
B99_27295	B99_228758	0.0820975	0.0536	5
B99_70267	B99_57120	0.181099	0.04689	5
B99_116343	B99_224288	0.112358	0.06912	5
B99_258	B99_168502	0.129824	0.04569	5
B99_11970	B99_167565	0.0559228	0.05155	5
B99_6927	B99_6820	0.0360218	0.05769	4
B99_229283	B99_71193	0.170665	0.05154	5
B99_118066	B99_22429	0.0733773	0.0593	5
B99_217308	B99_57970	0.148415	0.06695	5
B99_182606	B99_79674	0.162542	0.06579	5
B99_145808	B99_153936	0.0900245	0.04201	5
B99_6173	B99_234888	0.134212	0.0604	4
B99_243876	B99_233694	0.124603	0.05298	5
B99_97567	B99_158696	0.166738	0.06894	5
B99_193806	B99_231766	0.134298	0.06827	5
B99_175046	B99_186844	0.0776144	0.0453	5
B99_160791	B99_173388	0.135038	0.05493	3
B99_225210	B99_16761	0.0264565	0.05513	5
B99_56117	B99_168511	0.0880687	0.05656	5
B99_212987	B99_141358	0.107838	0.06818	5
B99_149703	B99_13063	0.089536	0.05932	5
B99_1368	B99_148753	0.0676826	0.05995	4
B99_26711	B99_71189	0.0829885	0.06221	5
B99_78289	B99_197892	0.0759495	0.06394	5
B99_234773	B99_215478	0.0602627	0.06206	5
B99_116343	B99_46554	0.111154	0.04472	5
B99_106740	B99_186527	0.106637	0.06851	5
B99_97079	B99_243156	0.148978	0.05678	4
B99_71193	B99_7167	0.126888	0.07171	4
B99_2003	B99_1755	0.132436	0.05903	4
B99_91130	B99_10998	0.141288	0.07023	5
B99_107012	B99_71189	0.0836957	0.0419	5
B99_84631	B99_166571	0.103515	0.04248	5
B99_56186	B99_178105	0.105332	0.05487	5
B99_7167	B99_141364	0.0987206	0.07204	4
B99_110246	B99_104010	0.0855547	0.04231	5
B99_210204	B99_1741	0.106513	0.04597	5
B99_124124	B99_111966	0.135122	0.06056	5
B99_246152	B99_151721	0.139904	0.05493	5
B99_46554	B99_125036	0.107688	0.04221	5
B99_181044	B99_66632	0.080474	0.05318	5
B99_225372	B99_90048	0.0794448	0.05402	5
B99_5508	B99_1384	0.0712878	0.06742	4
B99_96811	B99_34937	0.200999	0.06968	5
B99_128014	B99_245183	0.076491	0.06456	5
B99_50711	B99_54034	0.136634	0.04733	5
B99_41123	B99_16389	0.184979	0.06953	5
B99_116484	B99_231577	0.0469212	0.0388	5
B99_7652	B99_115311	0.128749	0.06866	5
B99_60757	B99_15381	0.158875	0.0429	5
B99_19745	B99_178370	0.0739728	0.05126	5
B99_186881	B99_241225	0.0680135	0.06736	5
B99_147740	B99_240087	0.042146	0.06251	5
B99_133736	B99_106852	0.114664	0.05862	4
B99_2506	B99_122323	0.129096	0.06985	4
B99_117677	B99_31378	0.0743451	0.05196	5
B99_30924	B99_156082	0.0740137	0.06441	4
B99_71193	B99_66502	0.092999	0.07288	5
B99_231770	B99_7167	0.148479	0.06184	4
B99_125036	B99_18233	0.0916165	0.05818	4
B99_239604	B99_49031	0.263111	0.04282	5
B99_38665	B99_31695	0.0866484	0.07273	5
B99_202665	B99_52582	0.107794	0.04521	5
B99_66057	B99_246445	0.2265	0.06208	5
B99_165771	B99_32825	0.175171	0.06516	5
B99_238810	B99_59113	0.143934	0.06925	5
B99_168498	B99_244147	0.0988525	0.06597	5
B99_220312	B99_50711	0.158654	0.06892	5
B99_73630	B99_142225	0.118007	0.06343	5
B99_175216	B99_141365	0.150309	0.06187	5
B99_162390	B99_246488	0.0474054	0.06587	5
B99_154995	B99_37327	0.0428614	0.0432	5
B99_210897	B99_18228	0.098854	0.05977	5
B99_157310	B99_144579	0.107165	0.04755	5
B99_63936	B99_4034	0.145524	0.04021	5
B99_28195	B99_28182	0.0437816	0.04066	5
B99_183964	B99_116673	0.0392211	0.06752	3
B99_64610	B99_220597	0.0919834	0.04796	4
B99_154259	B99_233961	0.0462199	0.06185	4
B99_134818	B99_195512	0.0990073	0.06007	5
B99_97929	B99_121886	0.0870908	0.06643	5
B99_199917	B99_104926	0.064933	0.06726	5
B99_147948	B99_211350	0.0619845	0.06765	5
B99_171727	B99_53396	0.132079	0.05107	5
B99_72129	B99_104010	0.0636412	0.06483	5
B99_224796	B99_186216	0.0764591	0.05963	5
B99_56353	B99_151306	0.0869061	0.03766	5
B99_36781	B99_127051	0.135589	0.04888	5
B99_30617	B99_139270	0.0949498	0.06417	4
B99_157208	B99_210896	0.0979017	0.05283	5
B99_159873	B99_197892	0.0575356	0.07015	5
B99_3332	B99_44678	0.0332375	0.05949	4
B99_90782	B99_176115	0.0809069	0.06766	5
B99_18232	B99_45408	0.109039	0.04836	5
B99_53347	B99_16509	0.098941	0.06566	5
B99_216220	B99_203310	0.150885	0.03998	5
B99_62488	B99_39487	0.183944	0.03788	5
B99_3048	B99_121490	0.0468506	0.06451	5
B99_41288	B99_175000	0.0739879	0.06607	5
B99_174506	B99_147104	0.0511574	0.0628	5
B99_118107	B99_138840	0.15105	0.071	5
B99_192128	B99_20473	0.0752378	0.05943	5
B99_56	B99_186095	0.131078	0.04488	3
B99_213369	B99_236191	0.163871	0.06886	5
B99_213374	B99_168494	0.0464179	0.05059	5
B99_127347	B99_208786	0.0942094	0.05017	4
B99_86566	B99_11950	0.0475487	0.05168	5
B99_198211	B99_18231	0.099541	0.06365	5
B99_241297	B99_75205	0.168696	0.05054	5
B99_52648	B99_126434	0.112719	0.06347	5
B99_246398	B99_234609	0.0946609	0.04435	5
B99_66502	B99_186512	0.198103	0.06864	5
B99_142021	B99_191155	0.0744305	0.06868	5
B99_7539	B99_243770	0.0585651	0.06989	3
B99_11819	B99_29986	0.0436349	0.0441	5
B99_2770	B99_165957	0.148926	0.05408	4
B99_238212	B99_177845	0.0800262	0.05258	5
B99_59996	B99_108623	0.0373779	0.05101	4
B99_241294	B99_117010	0.103938	0.0446	5
B99_190179	B99_4961	0.032304	0.06114	5
B99_54279	B99_195581	0.202874	0.04014	5
B99_33366	B99_98240	0.133921	0.07348	5
B99_56118	B99_166571	0.0789376	0.0495	5
B99_238216	B99_177845	0.0639259	0.0514	5
B99_148753	B99_168498	0.0654433	0.06089	4
B99_183841	B99_182347	0.0745851	0.05693	5
B99_53347	B99_217463	0.109161	0.06011	4
B99_100943	B99_172909	0.164169	0.06303	5
B99_238212	B99_84968	0.071044	0.06583	5
B99_152519	B99_96952	0.084201	0.0389	5
B99_18226	B99_2456	0.0730317	0.06358	4
B99_72333	B99_98274	0.095369	0.06816	5
B99_125661	B99_66688	0.213619	0.04542	5
B99_13063	B99_135075	0.135295	0.03761	5
B99_187842	B99_138205	0.040283	0.06827	5
B99_59276	B99_8978	0.13097	0.05756	5
B99_20204	B99_6006	0.167147	0.09191	5
B99_166854	B99_232171	0.0841669	0.09081	4
B99_202141	B99_225414	0.0465805	0.08289	2
B99_150162	B99_201534	0.0475964	0.07471	5
B99_6215	B99_209553	0.118664	0.0812	4
B99_53425	B99_68538	0.114201	0.07449	4
B99_8459	B99_132760	0.0255272	0.08235	4
B99_113964	B99_1676	0.0440348	0.08388	5
B99_98636	B99_45494	0.0459159	0.08757	5
B99_164640	B99_66500	0.0779378	0.09309	4
B99_4034	B99_12043	0.186795	0.09551	4
B99_240344	B99_23581	0.0160548	0.09367	5
B99_123629	B99_16987	0.0414417	0.08763	5
B99_241438	B99_183841	0.0810359	0.08262	5
B99_242125	B99_202849	0.108514	0.1024	5
B99_189720	B99_186215	0.0910521	0.07873	5
B99_54624	B99_173245	0.0825403	0.07938	5
B99_45253	B99_172753	0.195561	0.08478	5
B99_72070	B99_70577	0.0542928	0.07365	5
B99_168498	B99_203478	0.175794	0.08102	5
B99_98967	B99_223311	0.0413304	0.09702	4
B99_179116	B99_66684	0.0515903	0.09185	5
B99_190971	B99_129707	0.0664989	0.08363	4
B99_74304	B99_117010	0.115827	0.07586	4
B99_70664	B99_30643	0.0424381	0.09684	4
B99_84412	B99_53438	0.117581	0.08469	5
B99_17305	B99_167567	0.0731243	0.08156	4
B99_62621	B99_46226	0.040457	0.11002	4
B99_208773	B99_175046	0.0915071	0.07561	5
B99_193956	B99_188352	0.142784	0.09291	5
B99_137283	B99_198880	0.16027	0.1031	5
B99_57147	B99_94657	0.0908748	0.10169	4
B99_221941	B99_189521	0.0553944	0.09311	5
B99_59016	B99_174505	0.103786	0.07809	5
B99_231056	B99_193403	0.0748772	0.08684	4
B99_48247	B99_257	0.0911878	0.09892	4
B99_182464	B99_217046	0.0622263	0.08897	5
B99_162397	B99_106925	0.137372	0.07702	5
B99_53401	B99_134643	0.063148	0.09179	5
B99_147104	B99_138415	0.0814313	0.08447	5
B99_130260	B99_17369	0.123816	0.09106	5
B99_75406	B99_221941	0.0798858	0.10449	4
B99_186478	B99_126568	0.0688572	0.07549	5
B99_143541	B99_170542	0.0467463	0.09712	4
B99_232757	B99_186846	0.226799	0.093	5
B99_4790	B99_230953	0.0779275	0.10239	4
B99_35074	B99_138211	0.0491256	0.08977	5
B99_78393	B99_17690	0.0315363	0.08424	5
B99_210233	B99_180358	0.0240499	0.08129	5
B99_53401	B99_68374	0.0794312	0.08898	5
B99_182464	B99_6573	0.061717	0.09917	4
B99_108600	B99_181045	0.103774	0.07849	5
B99_168502	B99_2506	0.152489	0.08829	4
B99_133869	B99_43025	0.113279	0.10352	4
B99_90525	B99_73410	0.0454417	0.1059	4
B99_14352	B99_8052	0.06927	0.07654	4
B99_100302	B99_33354	0.109483	0.08068	5
B99_210615	B99_54463	0.0889305	0.1009	4
B99_134249	B99_32391	0.040123	0.10465	4
B99_161923	B99_150789	0.0265987	0.07623	5
B99_152926	B99_170550	0.0901114	0.08817	5
B99_208786	B99_138411	0.100069	0.09629	5
B99_218060	B99_183964	0.0318092	0.10686
B99_135466	B99_14228	0.164948	0.08986	5
B99_159775	B99_213374	0.0913944	0.08273	4
B99_257	B99_146767	0.0971654	0.09656	4
B99_75482	B99_183965	0.0297121	0.08862	3
B99_129702	B99_142935	0.0897031	0.08435	5
B99_9110	B99_199918	0.0486443	0.08959	5
B99_96167	B99_160984	0.0541675	0.08856	4
B99_104557	B99_237884	0.0283646	0.07857	4
B99_243985	B99_174511	0.0735473	0.08204	5
B99_88684	B99_186512	0.126777	0.09	4
B99_111861	B99_142225	0.141127	0.08642	5
B99_2109	B99_223312	0.0501147	0.09516	4
B99_170538	B99_70664	0.0529367	0.08352	4
B99_97485	B99_4035	0.132206	0.0958	4
B99_81613	B99_31529	0.145486	0.10649	5
B99_5558	B99_189700	0.108473	0.08561	5
B99_209314	B99_69156	0.0826987	0.10211	5
B99_217628	B99_13765	0.0553577	0.10858	5
B99_187811	B99_85939	0.029512	0.09183	5
B99_232260	B99_50192	0.122842	0.10409	3
B99_168200	B99_177161	0.0743106	0.09277	5
B99_7721	B99_90995	0.0654864	0.07559	4
B99_38390	B99_241064	0.00317342	0.08575	4
B99_147579	B99_177865	0.110097	0.08359	4
B99_24770	B99_38381	0.0587325	0.09434	4
B99_165771	B99_162034	0.113739	0.09802	5
B99_242482	B99_39683	0.045383	0.10945	4
B99_129703	B99_35386	0.0858513	0.10384	4
B99_119921	B99_224189	0.0263767	0.10571	5
B99_22823	B99_178326	0.0439329	0.07859	4
B99_191060	B99_217730	0.14696	0.10384	3
B99_61447	B99_144889	0.0708811	0.08334	5
B99_199028	B99_213586	0.0295591	0.09958	5
B99_188556	B99_201543	0.020075	0.10313	4
B99_10103	B99_208786	0.0698398	0.08441	4
B99_5494	B99_164625	0.0517769	0.07814	3
B99_13656	B99_1063	0.148077	0.07393	4
B99_60828	B99_152184	0.0709958	0.09186	5
B99_80452	B99_119934	0.0280752	0.09774	4
B99_214029	B99_9180	0.0933772	0.089	4
B99_180316	B99_48247	0.0868153	0.08555	4
B99_40109	B99_18896	0.118427	0.0943	5
B99_2612	B99_194377	0.0321546	0.07562	4
B99_119938	B99_189820	0.0632678	0.08636	5
B99_170553	B99_182078	0.00901877	0.09069	5
B99_209179	B99_245227	0.104747	0.08687	5
B99_19037	B99_232260	0.0947426	0.10433	3
B99_112847	B99_129700	0.0439659	0.08607	5
B99_241438	B99_141439	0.0793268	0.07762	5
B99_18543	B99_105144	0.133714	0.09812	3
B99_232680	B99_168524	0.177922	0.08375	4
B99_121330	B99_53578	0.0787315	0.09349	4
B99_208767	B99_159338	0.168329	0.08707	5
B99_167627	B99_1211	0.0174663	0.10102	4
B99_232023	B99_117622	0.0654792	0.08049	5
B99_43879	B99_78700	0.0460458	0.09349	5
B99_246658	B99_150076	0.266368	0.08022	5
B99_242698	B99_172841	0.0331793	0.0865	3
B99_225372	B99_177357	0.0890799	0.085	4
B99_207780	B99_219611	0.0944263	0.08734	4
B99_136410	B99_67137	0.12318	0.08089	5
B99_210162	B99_31276	0.0640604	0.1014	3
B99_12429	B99_187439	0.102845	0.09975	5
B99_110287	B99_340	0.0922503	0.09542	4
B99_62203	B99_53425	0.0601044	0.0954	4
B99_238983	B99_152184	0.0943221	0.10497	5
B99_23847	B99_171776	0.0720243	0.0907	4
B99_230460	B99_42640	0.0389317	0.0992	5
B99_127146	B99_173764	0.114876	0.09718	5
B99_179827	B99_89698	0.198125	0.08069	5
B99_174061	B99_106848	0.0741868	0.09991	5
B99_138411	B99_193035	0.10438	0.08245	4
B99_185374	B99_165608	0.036605	0.09727	2
B99_170727	B99_24846	0.0900676	0.10522	5
B99_147059	B99_174505	0.121351	0.09125	5
B99_127195	B99_56186	0.0806453	0.1035	4
B99_2122	B99_208786	0.0773423	0.09498	5
B99_152136	B99_1690	0.0352381	0.09526	4
B99_123844	B99_58897	0.101338	0.09621	3
B99_212984	B99_172919	0.110023	0.10133	3
B99_31726	B99_52390	0.0477263	0.10233	5
B99_6573	B99_217467	0.0874298	0.07644	4
B99_246430	B99_152184	0.0848549	0.09046	5
B99_5508	B99_241621	0.0204837	0.0793	4
B99_145888	B99_225898	0.0334117	0.10157	4
B99_129698	B99_146767	0.136905	0.07769	5
B99_85242	B99_26081	0.0700292	0.0974	5
B99_42473	B99_28746	0.0291837	0.10309	5
B99_72408	B99_130225	0.0647251	0.10808	3
B99_145145	B99_166331	0.0834629	0.08817	4
B99_104918	B99_68557	0.034943	0.108	5
B99_70694	B99_199917	0.0922403	0.09246	4
B99_168160	B99_199052	0.108384	0.09683	5
B99_211350	B99_66378	0.0575505	0.09301	5
B99_72047	B99_4330	0.119287	0.10459	2
B99_150992	B99_244449	0.0832417	0.08873	4
B99_214935	B99_2431	0.168777	0.0803	4
B99_67137	B99_243488	0.107881	0.08691	5
B99_142225	B99_160715	0.0949451	0.08625	5
B99_93816	B99_2809	0.0544141	0.10784	3
B99_18826	B99_257	0.0722414	0.10487	4
B99_156542	B99_202007	0.130568	0.08981	4
B99_233689	B99_196703	0.135605	0.08475	5
B99_43269	B99_176801	0.0597783	0.09264	4
B99_184628	B99_232757	0.126029	0.0909	4
B99_187417	B99_70267	0.162231	0.07805	5
B99_175938	B99_31697	0.09816	0.10065	4
B99_25709	B99_59740	0.0805462	0.07561	4
B99_18226	B99_28387	0.12198	0.10268	4
B99_122515	B99_54572	0.0413252	0.09242	4
B99_226791	B99_217651	0.0269545	0.10811	5
B99_212063	B99_141365	0.081199	0.08481	5
B99_169240	B99_173699	0.1419	0.09994	5
B99_218908	B99_127146	0.0724648	0.08824	5
B99_123573	B99_8741	0.0759008	0.07595	4
B99_133870	B99_215525	0.0265651	0.0916	5
B99_215983	B99_238983	0.0498591	0.10693	5
B99_117454	B99_45494	0.0425831	0.08732	5
B99_208773	B99_90038	0.0372409	0.09239	5
B99_89163	B99_6215	0.0937074	0.07592	5
B99_225673	B99_3536	0.0913077	0.07536	3
B99_16610	B99_125547	0.0537679	0.09949	5
B99_52532	B99_98967	0.0371768	0.0985	4
B99_2972	B99_164644	0.138093	0.08576	5
B99_81305	B99_40935	0.0429231	0.10594	5
B99_53793	B99_14162	0.164989	0.10461	2
B99_164828	B99_118097	0.0325608	0.09161	4
B99_138191	B99_114924	0.0960477	0.09286	5
B99_78289	B99_74304	0.0927515	0.08489	4
B99_143541	B99_186216	0.0761397	0.09824	4
B99_30924	B99_74304	0.0742339	0.08475	4
B99_7728	B99_45238	0.0902102	0.1075	3
B99_52392	B99_23581	0.0258292	0.08663	5
B99_199918	B99_216975	0.0710041	0.10982	4
B99_130669	B99_7622	0.0230084	0.09686	3
B99_168160	B99_57147	0.0882701	0.10835	4
B99_63936	B99_58156	0.169263	0.09599	4
B99_60088	B99_155353	0.0724304	0.09834	4
B99_182464	B99_171727	0.0960308	0.08725	5
B99_136	B99_33266	0.0113831	0.07767	4
B99_84919	B99_131417	0.0562076	0.08327	4
B99_148167	B99_160549	0.0579941	0.08564	5
B99_9787	B99_86772	0.0985998	0.08016	4
B99_246338	B99_2141	0.0241746	0.07622	5
B99_124783	B99_147298	0.20206	0.0852	4
B99_160533	B99_19806	0.0905331	0.09009	4
B99_3623	B99_83302	0.10087	0.09799	3
B99_173764	B99_231401	0.106647	0.09476	5
B99_244417	B99_187811	0.0365214	0.10065	5
B99_81421	B99_35075	0.079583	0.10733	5
B99_53401	B99_2972	0.0963666	0.07795	4
B99_202089	B99_217730	0.163022	0.08881	4
B99_140340	B99_101403	0.137771	0.08719	4
B99_18233	B99_2456	0.0615927	0.07631	4
B99_167964	B99_187842	0.0364138	0.09629	4
B99_6451	B99_138114	0.0948851	0.09294	4
B99_220761	B99_132760	0.0298555	0.09269	4
B99_228051	B99_918	0.0258023	0.094	4
B99_7072	B99_33593	0.123658	0.09725	4
B99_8459	B99_137567	0.0304297	0.10478	5
B99_171738	B99_26052	0.103184	0.09874	3
B99_129557	B99_133578	0.166008	0.10741	5
B99_168494	B99_231542	0.0449073	0.08241	5
B99_121886	B99_232171	0.0994651	0.08176	4
B99_182960	B99_60299	0.0347033	0.09625	3
B99_40102	B99_237884	0.0495529	0.07917	4
B99_67	B99_214833	0.0490902	0.10689	4
B99_101206	B99_53862	0.0716526	0.08038	5
B99_180210	B99_156073	0.0526831	0.07906	5
B99_482	B99_176245	0.0403678	0.08369	3
B99_10448	B99_54950	0.0225707	0.08428	5
B99_96772	B99_59740	0.0831267	0.08276	4
B99_75040	B99_101340	0.0827201	0.07963	5
B99_129310	B99_242229	0.175122	0.09517	2
B99_194930	B99_147298	0.183634	0.07829	4
B99_49572	B99_5264	0.0624764	0.09645	4
B99_32930	B99_107569	0.0815461	0.10443	4
B99_93715	B99_71193	0.100212	0.10706	4
B99_198950	B99_129249	0.131393	0.0871	5
B99_68374	B99_5586	0.115033	0.10809	4
B99_97811	B99_11950	0.0520418	0.091	4
B99_186478	B99_132423	0.120023	0.08185	5
B99_134821	B99_54754	0.0880946	0.09784	5
B99_6706	B99_178075	0.0538957	0.10688	4
B99_243150	B99_142225	0.109929	0.11009	5
B99_7770	B99_167941	0.0267888	0.0752	3
B99_10164	B99_199450	0.108674	0.09968	4
B99_212499	B99_53556	0.00308031	0.10795	5
B99_96504	B99_30940	0.0347197	0.1017	4
B99_128079	B99_155310	0.120126	0.07732	5
B99_186513	B99_189538	0.0746449	0.08295	4
B99_156447	B99_215978	0.144891	0.10516	4
B99_223999	B99_66629	0.147283	0.09033	5
B99_184567	B99_118070	0.0494612	0.09974	5
B99_212987	B99_37385	0.0618262	0.08761	4
B99_205033	B99_155832	0.0829202	0.10364	5
B99_75484	B99_75482	0.0363033	0.08112	5
B99_8382	B99_91863	0.0499868	0.09035	4
B99_151783	B99_225415	0.00643818	0.08263	3
B99_118070	B99_184567	0.0494612	0.09974	5
B99_231778	B99_68955	0.095122	0.08421	5
B99_197892	B99_246430	0.0935841	0.09208	5
B99_213376	B99_235854	0.104959	0.08549	5
B99_49073	B99_189542	0.0539456	0.09731	5
B99_41990	B99_48247	0.0762543	0.08666	5
B99_188329	B99_112841	0.102176	0.10672	5
B99_66057	B99_246658	0.25585	0.08141	5
B99_11614	B99_150364	0.158965	0.09284	4
B99_39157	B99_167540	0.0911168	0.10049	4
B99_48247	B99_182078	0.095582	0.09331	5
B99_191700	B99_10606	0.0767932	0.08218	4
B99_134381	B99_48558	0.0725476	0.08307	5
B99_201542	B99_158715	0.044338	0.10821	5
B99_150149	B99_81421	0.0135078	0.094	5
B99_18231	B99_240711	0.0947827	0.08135	5
B99_149578	B99_102776	0.0544126	0.1057	3
B99_37907	B99_198195	0.152585	0.07983	5
B99_225698	B99_10262	0.102589	0.10636	5
B99_114062	B99_9284	0.0130562	0.0981	3
B99_191155	B99_175309	0.0664368	0.08638	5
B99_223927	B99_208308	0.0580682	0.08159	4
B99_193035	B99_182606	0.0891797	0.07612	5
B99_183841	B99_229303	0.0670172	0.08044	5
B99_159299	B99_62245	0.0713066	0.08377	5
B99_68859	B99_53793	0.196178	0.09336	2
B99_177588	B99_145464	0.1112	0.10913	4
B99_157199	B99_30424	0.166436	0.07813	2
B99_2972	B99_117524	0.126216	0.10757	4
B99_39531	B99_125033	0.0494289	0.09221	5
B99_4103	B99_88006	0.0583359	0.08361	4
B99_157990	B99_8145	0.0435437	0.0892	2
B99_182464	B99_231789	0.075883	0.07449	5
B99_115979	B99_59500	0.0598953	0.09976	5
B99_17544	B99_46166	0.0822351	0.09246	5
B99_106833	B99_208183	0.102619	0.07931	5
B99_231542	B99_143233	0.0720507	0.09573	5
B99_154712	B99_213896	0.0902615	0.07761	5
B99_147059	B99_48247	0.103636	0.10399	5
B99_979	B99_104918	0.0250073	0.0929	5
B99_5586	B99_193035	0.0936234	0.08344	4
B99_225708	B99_138206	0.111735	0.10332	5
B99_861	B99_53946	0.0751091	0.10828	4
B99_174843	B99_19607	0.14828	0.09759	3
B99_206269	B99_6967	0.0366121	0.09108	5
B99_7147	B99_103015	0.0921267	0.09659	4
B99_95845	B99_201878	0.0967867	0.08124	5
B99_239966	B99_637	0.0550468	0.08123	4
B99_47988	B99_215978	0.144834	0.07837	5
B99_7089	B99_161628	0.0481103	0.09632	4
B99_38495	B99_84891	0.157665	0.10461	4
B99_3047	B99_190566	0.0687999	0.09928	3
B99_7770	B99_12836	0.0450981	0.09991	3
B99_17853	B99_9316	0.167739	0.08353	4
B99_18231	B99_211011	0.0873759	0.07989	5
B99_159775	B99_127347	0.137911	0.09111	4
B99_108637	B99_212987	0.0943872	0.07787	5
B99_184628	B99_209553	0.0856059	0.08105	4
B99_68292	B99_170039	0.134887	0.07451	5
B99_240862	B99_26004	0.0526968	0.08805	5
B99_5222	B99_4012	0.083819	0.10344	5
B99_137138	B99_176276	0.0113674	0.08803	5
B99_54463	B99_213819	0.0549705	0.10657	4
B99_72377	B99_67620	0.196986	0.09939	4
B99_9148	B99_134669	0.041301	0.07374	5
B99_105926	B99_83300	0.0820921	0.10567	3
B99_89163	B99_197143	0.0873702	0.09818	5
B99_208786	B99_181044	0.0687848	0.09618	4
B99_33418	B99_141065	0.124826	0.09518	4
B99_60006	B99_181044	0.0787187	0.07589	5
B99_119458	B99_110874	0.0519356	0.08206	5
B99_119902	B99_118158	0.054843	0.10666	5
B99_195135	B99_167961	0.0394374	0.09341	5
B99_60332	B99_30643	0.0420992	0.09243	4
B99_190971	B99_100839	0.0714466	0.0806	4
B99_1950	B99_3346	0.067704	0.10876	3
B99_80150	B99_2187	0.0404306	0.10511	3
B99_49198	B99_241225	0.0967325	0.07803	5
B99_46826	B99_91167	0.161547	0.10165	5
B99_81019	B99_138205	0.0376347	0.07585	5
B99_49528	B99_17425	0.04594	0.09668	4
B99_158123	B99_106845	0.0759782	0.09101	4
B99_151538	B99_11219	0.108495	0.0844	5
B99_37385	B99_190164	0.0712765	0.07783	4
B99_8052	B99_4625	0.0479157	0.08488	3
B99_123641	B99_42640	0.0385235	0.08261	5
B99_123694	B99_244440	0.128638	0.08251	5
B99_113	B99_80740	0.0800857	0.07597	3
B99_90038	B99_167051	0.0607385	0.09794	5
B99_79300	B99_180405	0.143268	0.1002	5
B99_184135	B99_44696	0.124902	0.08905	5
B99_173949	B99_13884	0.0606164	0.08656	3
B99_146917	B99_30478	0.0807238	0.10008	5
B99_224419	B99_58902	0.0362653	0.097	4
B99_44237	B99_146730	0.0484315	0.10508	5
B99_65843	B99_228933	0.0898463	0.10376	5
B99_146917	B99_132423	0.0899944	0.08582	5
B99_101715	B99_217463	0.0861558	0.08598	4
B99_165775	B99_213038	0.0633899	0.10079	5
B99_2490	B99_43911	0.0456986	0.09506	4
B99_156033	B99_11221	0.100884	0.10494	5
B99_148002	B99_79665	0.0498677	0.07892	5
B99_97929	B99_189720	0.0751068	0.09567	5
B99_214092	B99_152381	0.104848	0.08157	4
B99_126159	B99_33261	0.0542832	0.10344	4
B99_180797	B99_162865	0.047477	0.10838	4
B99_58166	B99_146587	0.184581	0.09872	5
B99_13719	B99_20101	0.0312064	0.08981	5
B99_39538	B99_240540	0.0941757	0.09219	5
B99_18233	B99_134643	0.0749281	0.08339	4
B99_84908	B99_19925	0.0588301	0.07762	4
B99_79674	B99_16509	0.0962264	0.08221	5
B99_127051	B99_230074	0.126407	0.09404	5
B99_193869	B99_122646	0.0565915	0.10194	4
B99_18127	B99_983	0.115758	0.10726	3
B99_8258	B99_170476	0.0326023	0.10614	1
B99_44233	B99_132991	0.0523186	0.09591	4
B99_8054	B99_214935	0.112736	0.07943	4
B99_88064	B99_16608	0.0702378	0.08774	5
B99_224207	B99_174410	0.0712762	0.10267	3
B99_20986	B99_186195	0.130839	0.09846	4
B99_192469	B99_98378	0.052072	0.09752	3
B99_170280	B99_167051	0.0906242	0.09887	5
B99_202182	B99_241927	0.0824979	0.10997	3
B99_44347	B99_10052	0.0713264	0.08179	4
B99_331	B99_9359	0.0443056	0.07469	3
B99_100681	B99_1032	0.0715429	0.10565	3
B99_132423	B99_141065	0.110791	0.10278	4
B99_112839	B99_57958	0.073915	0.10283	5
B99_105896	B99_90220	0.182291	0.09017	5
B99_209112	B99_26018	0.0623676	0.09067	5
B99_26080	B99_175062	0.0534016	0.10901	4
B99_128193	B99_11964	0.0320191	0.09925	5
B99_5608	B99_128208	0.042106	0.084	4
B99_138257	B99_20075	0.0459521	0.08449	3
B99_168511	B99_90035	0.0809098	0.07567	5
B99_1099	B99_90047	0.14248	0.08345	4
B99_3729	B99_73112	0.0669426	0.09063	4
B99_187920	B99_212063	0.0790644	0.08352	5
B99_54039	B99_175213	0.0580562	0.09086	5
B99_5608	B99_40102	0.0259066	0.08466	4
B99_13719	B99_231577	0.0297267	0.09398	4
B99_79300	B99_135740	0.127063	0.09859	5
B99_204129	B99_127052	0.114566	0.10348	5
B99_153933	B99_3724	0.0703537	0.10871	3
B99_212056	B99_183841	0.0732287	0.07654	5
B99_172918	B99_111494	0.180394	0.07902	5
B99_229920	B99_75919	0.0220815	0.08874	4
B99_37898	B99_184039	0.163919	0.10068	4
B99_240935	B99_170550	0.111257	0.07976	5
B99_171381	B99_99644	0.0847689	0.08594	5
B99_79135	B99_7802	0.0933788	0.09517	5
B99_51678	B99_166194	0.0454325	0.08938	4
B99_99993	B99_171976	0.0494391	0.0891	5
B99_125328	B99_35754	0.115332	0.08009	5
B99_66629	B99_30698	0.105336	0.10787	4
B99_17548	B99_52375	0.0603941	0.07357	5
B99_90035	B99_32825	0.0815237	0.07483	5
B99_59500	B99_191548	0.0588237	0.07394	5
B99_66378	B99_165770	0.0717959	0.08597	5
B99_217463	B99_101715	0.0861558	0.08598	4
B99_199450	B99_193806	0.0977556	0.07514	5
B99_49198	B99_231542	0.0886541	0.10264	5
B99_16315	B99_149061	0.0495194	0.07941	4
B99_179463	B99_9162	0.0542043	0.08024	3
B99_164637	B99_232757	0.191892	0.08858	5
B99_244975	B99_150191	0.0703167	0.09935	5
B99_119462	B99_73410	0.0605931	0.0978	4
B99_27906	B99_212394	0.0807372	0.08848	3
B99_158713	B99_138206	0.0414388	0.0975	5
B99_9180	B99_246152	0.0931491	0.07527	3
B99_89163	B99_203081	0.0671849	0.07469	4
B99_231056	B99_170538	0.0476832	0.07765	4
B99_201524	B99_126589	0.160262	0.0775	5
B99_143541	B99_200720	0.0634603	0.09345	4
B99_140887	B99_67078	0.045321	0.09091	5
B99_27888	B99_216220	0.154318	0.09475	5
B99_166084	B99_170555	0.111815	0.08372	5
B99_205272	B99_157323	0.147824	0.09859	5
B99_178383	B99_54039	0.082603	0.07758	5
B99_90050	B99_141065	0.0605986	0.09043	4
B99_164644	B99_197143	0.092189	0.10786	5
B99_128465	B99_128466	0.0517189	0.08678	5
B99_223999	B99_41333	0.0873395	0.07389	5
B99_66378	B99_7167	0.0736186	0.08633	4
B99_201417	B99_193403	0.0805786	0.08676	5
B99_121173	B99_26503	0.062926	0.083	4
B99_205159	B99_195109	0.108011	0.08957	5
B99_81051	B99_158712	0.0388457	0.10644	5
B99_218071	B99_174061	0.0970614	0.09725	5
B99_217651	B99_184070	0.0456271	0.10714	4
B99_130378	B99_173764	0.0883292	0.07858	5
B99_180797	B99_187132	0.0581009	0.07449	5
B99_232456	B99_114884	0.065391	0.092	4
B99_198419	B99_15488	0.138376	0.08433	4
B99_244147	B99_112125	0.0812814	0.08968	5
B99_56118	B99_203081	0.0627381	0.09235	5
B99_160850	B99_89884	0.0870151	0.0751	5
B99_4790	B99_208773	0.0557477	0.10696	4
B99_145888	B99_209346	0.0339979	0.1065	4
B99_53949	B99_1368	0.117185	0.10028	4
B99_241648	B99_7802	0.0867478	0.08817	5
B99_113016	B99_221646	0.0460216	0.08337	4
B99_192455	B99_53862	0.0786079	0.08804	5
B99_226305	B99_51452	0.0171397	0.08025	5
B99_178105	B99_232171	0.156292	0.08577	4
B99_1635	B99_155971	0.0304269	0.08491	4
B99_182464	B99_186512	0.133413	0.09358	5
B99_115302	B99_127318	0.0745579	0.1045	4
B99_243594	B99_200766	0.0866418	0.07482	4
B99_49198	B99_189720	0.0825509	0.08565	5
B99_172632	B99_183841	0.0813541	0.08482	5
B99_189706	B99_6014	0.0783144	0.08707	4
B99_503	B99_85319	0.059651	0.09514	3
B99_11926	B99_242125	0.0523931	0.10317	5
B99_14671	B99_149233	0.0312415	0.10961	4
B99_244147	B99_217046	0.0651494	0.07437	5
B99_128014	B99_155310	0.0796384	0.09763	5
B99_212290	B99_106740	0.109665	0.08301	5
B99_7374	B99_1280	0.0862629	0.07921	4
B99_2937	B99_80672	0.0240403	0.10075	3
B99_210062	B99_210066	0.0731157	0.08823	5
B99_8909	B99_15036	0.193359	0.09172
B99_171976	B99_1103	0.053807	0.09168	4
B99_70872	B99_136410	0.141367	0.07995	5
B99_16509	B99_128079	0.0971163	0.07999	5
B99_164828	B99_186216	0.052512	0.0777	4
B99_148753	B99_100112	0.0713121	0.09327	5
B99_44526	B99_156082	0.0440324	0.09048	5
B99_62617	B99_245406	0.0293115	0.08844	4
B99_24957	B99_112905	0.0877472	0.10332	5
B99_136626	B99_28387	0.0518968	0.10769	4
B99_203133	B99_193126	0.0533685	0.0865	4
B99_49874	B99_178445	0.168625	0.09214	2
B99_71549	B99_103387	0.114552	0.07911	5
B99_10799	B99_52377	0.114633	0.09185	5
B99_182348	B99_68374	0.0921847	0.08633	5
B99_146917	B99_43025	0.0972661	0.08228	5
B99_62374	B99_7294	0.0519563	0.12511	3
B99_225704	B99_114924	0.0579723	0.13975	5
B99_23398	B99_26509	0.0796313	0.14225	4
B99_207836	B99_43025	0.0679714	0.12672	4
B99_107012	B99_109092	0.0654642	0.13867	4
B99_152196	B99_219398	0.151328	0.13838	4
B99_6041	B99_4319	0.0424988	0.13615	3
B99_193689	B99_230193	0.0651456	0.13239	3
B99_178651	B99_30772	0.140537	0.12751	5
B99_241577	B99_178449	0.0409657	0.11625	4
B99_215896	B99_246761	0.0520668	0.12092	3
B99_206829	B99_1811	0.0682212	0.14081	4
B99_2431	B99_212984	0.118833	0.13152	3
B99_11983	B99_178105	0.0794162	0.12765	4
B99_41417	B99_8838	0.0442104	0.11641	4
B99_209314	B99_223656	0.0535977	0.11879	5
B99_55457	B99_36184	0.0663526	0.13732	1
B99_8966	B99_7436	0.0609228	0.13346	4
B99_110945	B99_150191	0.0776687	0.11253	5
B99_56377	B99_16140	0.0646391	0.13615	3
B99_52537	B99_151382	0.0452569	0.13291	4
B99_110175	B99_179821	0.137109	0.1249	4
B99_75755	B99_200793	0.113788	0.12144	4
B99_15664	B99_203495	0.0391692	0.12601	2
B99_87081	B99_241470	0.0987514	0.11949	5
B99_4474	B99_1141	0.0909939	0.13774	3
B99_155353	B99_223311	0.0593056	0.14378	4
B99_192725	B99_240299	0.0482411	0.13053	5
B99_181524	B99_148554	0.0928138	0.11833	5
B99_1635	B99_80250	0.0376633	0.12226	4
B99_205096	B99_93713	0.0415276	0.12276	5
B99_92784	B99_216107	0.0511064	0.13772	4
B99_27118	B99_223591	0.106349	0.13274	2
B99_2851	B99_141064	0.0601875	0.13878	4
B99_100794	B99_8066	0.037292	0.14156	5
B99_117060	B99_6296	0.0989438	0.14035	1
B99_116508	B99_223135	0.0328633	0.13721	4
B99_23520	B99_178449	0.0303843	0.13132	3
B99_113382	B99_665	0.0634035	0.11575	4
B99_158760	B99_23847	0.06861	0.14413	4
B99_53946	B99_101206	0.0787187	0.11213	4
B99_206561	B99_5803	0.0623897	0.12061	2
B99_221615	B99_195920	0.0637884	0.11555	3
B99_53710	B99_1043	0.0689297	0.12341	3
B99_76194	B99_6451	0.106379	0.14413	3
B99_216974	B99_1638	0.0849725	0.1305	4
B99_167961	B99_114924	0.0501015	0.12696	5
B99_184136	B99_73086	0.0898828	0.12096	5
B99_197143	B99_79297	0.0674622	0.12956	4
B99_25536	B99_80452	0.0656038	0.12589	4
B99_70220	B99_19340	0.0326375	0.11686
B99_115191	B99_242911	0.106421	0.11749	4
B99_195920	B99_239643	0.0434363	0.11856	3
B99_20447	B99_48336	0.102563	0.13275	4
B99_128767	B99_233860	0.0758767	0.14251	2
B99_124320	B99_75175	0.0558311	0.13469	4
B99_29393	B99_199918	0.0375861	0.12626	5
B99_219818	B99_105700	0.0412967	0.12226	5
B99_89041	B99_121995	0.0501112	0.11239	4
B99_176777	B99_77336	0.0908182	0.11113	4
B99_57147	B99_236875	0.0854699	0.12011	4
B99_16081	B99_36255	0.154414	0.11401	4
B99_208077	B99_61155	0.0566941	0.12069	3
B99_178449	B99_127513	0.0503451	0.1155	4
B99_225614	B99_128264	0.0955282	0.12387	4
B99_88165	B99_234238	0.0161877	0.11856	4
B99_218454	B99_136	0.040595	0.12236	4
B99_121128	B99_164828	0.0441519	0.14688	4
B99_1406	B99_237437	0.0539194	0.13722	4
B99_223312	B99_90050	0.0570729	0.13285	4
B99_27055	B99_197187	0.0566777	0.14325	4
B99_9468	B99_60758	0.0323536	0.11845	4
B99_174086	B99_176844	0.23854	0.12314	4
B99_140098	B99_1172	0.0925879	0.13625	4
B99_44237	B99_172455	0.0273702	0.12596	5
B99_52534	B99_46554	0.0633302	0.12013	4
B99_11970	B99_30670	0.0455314	0.12799	4
B99_824	B99_168346	0.065684	0.13054	4
B99_121128	B99_84631	0.0912982	0.11518	4
B99_77994	B99_215478	0.0617386	0.13503	4
B99_170678	B99_2353	0.0871755	0.13105	3
B99_60767	B99_23396	0.027585	0.13048	4
B99_186316	B99_159042	0.0226787	0.14309	4
B99_136	B99_189927	0.0255099	0.13251	4
B99_58902	B99_167961	0.0447666	0.14311	5
B99_52656	B99_233562	0.0949808	0.1129	4
B99_12429	B99_76347	0.0754858	0.13347	5
B99_43018	B99_153936	0.0760685	0.14659	3
B99_137011	B99_203538	0.128929	0.14188	5
B99_237510	B99_152617	0.0740138	0.13777	5
B99_5641	B99_7881	0.0385888	0.13077	2
B99_13063	B99_39366	0.111407	0.14017	4
B99_138086	B99_227813	0.051499	0.12813	4
B99_233860	B99_7784	0.0751763	0.12793	2
B99_172455	B99_224189	0.0159848	0.14111	5
B99_34931	B99_176843	0.199377	0.11326	4
B99_4103	B99_11857	0.0672237	0.1408	4
B99_2353	B99_147613	0.0943368	0.13976	3
B99_11001	B99_133798	0.0763276	0.11703	4
B99_151382	B99_257	0.0511887	0.14249	4
B99_2666	B99_35029	0.0493214	0.14123	3
B99_230953	B99_45408	0.141981	0.13239	4
B99_132575	B99_38428	0.0504534	0.11431	4
B99_56303	B99_4223	0.136968	0.12324	3
B99_74231	B99_196024	0.0319055	0.14073	4
B99_54035	B99_104150	0.0983763	0.13864	3
B99_1635	B99_40614	0.0688382	0.14256	4
B99_58776	B99_30940	0.0789014	0.14214	4
B99_167499	B99_78137	0.041331	0.11159	4
B99_136748	B99_160370	0.137604	0.13337	4
B99_244147	B99_156447	0.0791704	0.12033	4
B99_186217	B99_223312	0.0541898	0.13561	4
B99_178383	B99_627	0.0692459	0.14535	4
B99_202330	B99_74623	0.0642784	0.14375	4
B99_89772	B99_104918	0.0366702	0.1227	4
B99_171727	B99_128264	0.0981531	0.12715	4
B99_173237	B99_57900	0.0885521	0.13191	4
B99_244557	B99_96339	0.0362616	0.13663	4
B99_147341	B99_118095	0.124337	0.14269	3
B99_198431	B99_189542	0.0564539	0.14626	2
B99_138678	B99_208023	0.0967665	0.1224	3
B99_84926	B99_6787	0.108745	0.11979	4
B99_1704	B99_89573	0.0553084	0.14303	4
B99_156441	B99_187920	0.0871685	0.11351	4
B99_79674	B99_7213	0.0657642	0.14657	4
B99_244449	B99_196391	0.0664076	0.11677	4
B99_45408	B99_133748	0.0882823	0.11238	4
B99_5770	B99_5546	0.0517421	0.12901	4
B99_225813	B99_50604	0.0592622	0.12414	4
B99_147832	B99_107666	0.0656669	0.13746	4
B99_8693	B99_178449	0.0447917	0.12694	4
B99_109541	B99_88803	0.0216583	0.11835	4
B99_242542	B99_224240	0.0367453	0.13309	4
B99_11001	B99_228948	0.0669873	0.14332	3
B99_117014	B99_186219	0.130604	0.13446	5
B99_243985	B99_207836	0.0522692	0.14372	4
B99_150176	B99_26022	0.0487585	0.11745	5
B99_86773	B99_4333	0.0917899	0.12258	4
B99_29655	B99_233857	0.102376	0.11732	4
B99_128264	B99_133748	0.0762219	0.12164	4
B99_31575	B99_182178	0.0722415	0.14456	3
B99_59276	B99_47434	0.165858	0.11689	5
B99_5859	B99_172913	0.112058	0.12791	3
B99_185852	B99_107012	0.0453488	0.12513	4
B99_14724	B99_79177	0.0620024	0.11917	3
B99_237266	B99_401	0.138914	0.12629	4
B99_155794	B99_12217	0.0848796	0.14123	4
B99_94625	B99_191654	0.109446	0.13102	4
B99_118124	B99_67645	0.0221663	0.14063	4
B99_170542	B99_132575	0.0319236	0.13741	4
B99_159245	B99_105144	0.102088	0.1414	5
B99_180800	B99_10037	0.13856	0.1317	4
B99_221093	B99_22545	0.0264024	0.13557	3
B99_136	B99_192399	0.0846236	0.11957	4
B99_57410	B99_2213	0.0969486	0.13058	3
B99_161292	B99_2798	0.0451318	0.13711	3
B99_189700	B99_98776	0.0513635	0.11788	4
B99_30478	B99_1891	0.0563247	0.14642	4
B99_42641	B99_137370	0.114666	0.12201	4
B99_242482	B99_66632	0.0641862	0.12985	4
B99_38424	B99_61992	0.0931933	0.14066	4
B99_84914	B99_235574	0.0605324	0.1266	4
B99_93812	B99_627	0.0478862	0.12485	4
B99_211132	B99_28324	0.0955482	0.12881	4
B99_234320	B99_121316	0.0207445	0.12523	4
B99_244277	B99_117187	0.065105	0.14202	4
B99_145464	B99_153145	0.12324	0.11304	4
B99_201534	B99_27855	0.0349713	0.12995	5
B99_44233	B99_201792	0.06112	0.11665	5
B99_8723	B99_3856	0.0400884	0.12975	4
B99_47687	B99_88064	0.0866372	0.1385	3
B99_20101	B99_31278	0.021543	0.11891	4
B99_8372	B99_5715	0.128915	0.12011	3
B99_49957	B99_119779	0.0809164	0.14432	4
B99_181046	B99_8216	0.129682	0.14704	4
B99_46441	B99_155971	0.173923	0.14444	4
B99_175539	B99_92559	0.0485357	0.14644	4
B99_186513	B99_233126	0.057056	0.13885	4
B99_85271	B99_50527	0.068969	0.13807	4
B99_182464	B99_231542	0.0773074	0.12476	5
B99_83496	B99_136924	0.0490662	0.13049	3
B99_166849	B99_145516	0.077216	0.14104	2
B99_42641	B99_150789	0.00930739	0.11416	4
B99_101206	B99_189606	0.0777472	0.13297	4
B99_17410	B99_85566	0.0485337	0.12075	3
B99_56419	B99_8693	0.0648445	0.14563	4
B99_184479	B99_105084	0.0497524	0.11671	5
B99_131715	B99_168498	0.0604807	0.13984	4
B99_153391	B99_138206	0.0472567	0.11309	5
B99_243364	B99_55816	0.126593	0.14343	2
B99_13661	B99_228114	0.0653207	0.14303	3
B99_59078	B99_103449	0.0434088	0.14203	2
B99_94236	B99_182521	0.0720307	0.13175	3
B99_179963	B99_60627	0.158446	0.11255
B99_101206	B99_30670	0.0605244	0.13664	4
B99_105648	B99_18454	0.054599	0.13945	3
B99_142429	B99_189141	0.0733368	0.12298	3
B99_182223	B99_163844	0.0317847	0.13818	4
B99_65670	B99_107055	0.0401348	0.11565	4
B99_5044	B99_462	0.048006	0.13597	3
B99_5544	B99_98557	0.0871444	0.14604	2
B99_189750	B99_164883	0.0541631	0.1239	4
B99_4737	B99_49169	0.0468681	0.14407	4
B99_9431	B99_201153	0.0730709	0.11454	2
B99_3084	B99_89118	0.0856838	0.12182	2
B99_120099	B99_53024	0.0520141	0.13025	4
B99_208183	B99_20151	0.103802	0.13149	4
B99_11494	B99_182349	0.115409	0.14385	4
B99_115302	B99_103455	0.0548458	0.14537	4
B99_36687	B99_115302	0.146875	0.14685	4
B99_21075	B99_9291	0.0217375	0.14633	4
B99_26509	B99_32466	0.0800834	0.11464	4
B99_17160	B99_70694	0.0527986	0.1342	3
B99_48019	B99_233578	0.0649719	0.11851	3
B99_103455	B99_40745	0.0104544	0.1436	4
B99_128264	B99_186881	0.0290423	0.13553	4
B99_4919	B99_4626	0.0610196	0.13061	4
B99_167964	B99_201534	0.0303324	0.12916	4
B99_4326	B99_162648	0.0260253	0.1361	4
B99_60943	B99_152617	0.0744189	0.13292	5
B99_77664	B99_52537	0.038469	0.14253	4
B99_12217	B99_156470	0.0605323	0.14118	4
B99_12720	B99_65261	0.037691	0.12528	3
B99_244282	B99_5888	0.0514464	0.12639	4
B99_123641	B99_46441	0.0297389	0.12505	5
B99_2110	B99_185927	0.051124	0.13313	4
B99_68557	B99_44237	0.0438329	0.12207	5
B99_98117	B99_4383	0.0582154	0.11571	5
B99_158713	B99_114924	0.0529301	0.11104	5
B99_128264	B99_184628	0.0743402	0.13668	4
B99_160544	B99_1778	0.0668701	0.12529	4
B99_57931	B99_186022	0.0954466	0.14378	3
B99_174535	B99_45408	0.100451	0.13327	4
B99_94227	B99_183548	0.0457825	0.11602	4
B99_124321	B99_67164	0.070708	0.13897	4
B99_160585	B99_1704	0.0602765	0.13177	4
B99_230183	B99_74623	0.0512432	0.13187	4
B99_13924	B99_120455	0.0701038	0.14047	4
B99_36621	B99_60932	0.0739484	0.13423	5
B99_80450	B99_13714	0.0277736	0.11173	5
B99_9493	B99_160786	0.0643809	0.14203	3
B99_202352	B99_104298	0.0638322	0.14413	4
B99_242237	B99_18209	0.159299	0.14167	2
B99_55798	B99_1963	0.00691049	0.13843	3
B99_148338	B99_22651	0.185261	0.14505	4
B99_185181	B99_87311	0.0344287	0.11766	4
B99_93983	B99_136207	0.0348334	0.14695	4
B99_2845	B99_61155	0.0840734	0.13103	3
B99_123641	B99_200127	0.0422346	0.11473	4
B99_123629	B99_64927	0.0107795	0.1136	4
B99_233126	B99_72129	0.0609616	0.12358	4
B99_3725	B99_213819	0.0597764	0.12666	4
B99_227320	B99_35096	0.0386959	0.14286	4
B99_109700	B99_50644	0.0598682	0.14239	3
B99_60932	B99_66193	0.083361	0.13844	5
B99_98967	B99_201695	0.0393505	0.12545	4
B99_211350	B99_121191	0.0330947	0.14458	4
B99_104267	B99_149851	0.0652187	0.14527	4
B99_198457	B99_193689	0.0578846	0.14315	3
B99_165961	B99_9162	0.0475283	0.12511	3
B99_1364	B99_198199	0.0698024	0.13431	4
B99_219239	B99_171775	0.041301	0.14383	3
B99_142098	B99_3828	0.0429859	0.12016	3
B99_110860	B99_1103	0.0491682	0.11966	4
B99_174535	B99_186512	0.160325	0.14031	4
B99_94658	B99_139037	0.0633605	0.14544	4
B99_68630	B99_89033	0.0643572	0.13245	4
B99_117010	B99_191218	0.0489336	0.14378	4
B99_43025	B99_1137	0.0484231	0.12924	4
B99_121174	B99_112938	0.0563131	0.13916	4
B99_6173	B99_30851	0.107232	0.14512	4
B99_157432	B99_27888	0.138777	0.13725	4
B99_77994	B99_241294	0.057471	0.12011	4
B99_78702	B99_105974	0.0606457	0.14676	3
B99_239464	B99_198422	0.035059	0.13921	4
B99_119881	B99_30772	0.13907	0.12401	4
B99_195523	B99_97457	0.0492005	0.1369	2
B99_4594	B99_157660	0.045871	0.13585	3
B99_3677	B99_189927	0.0218284	0.14335	4
B99_169597	B99_93993	0.0490602	0.13075	4
B99_3811	B99_120713	0.0466413	0.12298	4
B99_132419	B99_214939	0.119193	0.11347	5
B99_225813	B99_85903	0.0557188	0.13065
B99_23398	B99_49354	0.149208	0.14552	4
B99_692	B99_125797	0.102334	0.12432	4
B99_9689	B99_178387	0.061089	0.14247	4
B99_2948	B99_215026	0.139617	0.13984	4
B99_14143	B99_44703	0.0967361	0.11884	2
B99_171237	B99_3777	0.0561567	0.11857	4
B99_47988	B99_108975	0.0748416	0.11299	4
B99_38085	B99_107284	0.0422666	0.12552	4
B99_125276	B99_121491	0.104083	0.12146	3
B99_96591	B99_240607	0.0253193	0.14063	4
B99_46356	B99_7862	0.0971511	0.14514	3
B99_26503	B99_90718	0.0371747	0.1328	4
B99_63094	B99_9761	0.0765737	0.13329	4
B99_198974	B99_39121	0.0817522	0.12985	3
B99_90220	B99_53793	0.194047	0.11867	2
B99_84914	B99_215921	0.0494664	0.12258	4
B99_9452	B99_151132	0.0248797	0.13381	4
B99_15279	B99_61101	0.0800347	0.12088	2
B99_1778	B99_30876	0.0737381	0.11659	4
B99_3677	B99_128767	0.0565997	0.13821	4
B99_152617	B99_45408	0.089654	0.12087	5
B99_88684	B99_232171	0.0710611	0.12351	4
B99_138415	B99_238983	0.12182	0.11349	5
B99_1137	B99_106829	0.0631261	0.11508	5
B99_86773	B99_2673	0.111211	0.1446	4
B99_158123	B99_218834	0.0641949	0.11387	4
B99_159775	B99_133748	0.081965	0.12399	4
B99_204630	B99_238324	0.159823	0.1157	5
B99_1406	B99_186844	0.0409875	0.14197	4
B99_163965	B99_42639	0.0274822	0.12036	4
B99_207780	B99_104150	0.0832958	0.12929	3
B99_175539	B99_115458	0.034898	0.11647	4
B99_206599	B99_73061	0.0576967	0.11057	3
B99_181046	B99_11983	0.0917476	0.12604	4
B99_50506	B99_105804	0.0405246	0.12437	2
B99_189606	B99_28843	0.0705521	0.14096	4
B99_36173	B99_219168	0.0688979	0.14443	3
B99_2845	B99_81215	0.0989858	0.14343	3
B99_223305	B99_7609	0.06351	0.11263	4
B99_75889	B99_222175	0.0658974	0.1147	3
B99_4304	B99_75755	0.160826	0.11854	4
B99_89720	B99_102674	0.0559531	0.14089	3
B99_100804	B99_68538	0.0728037	0.11373	4
B99_184893	B99_109545	0.113145	0.1227	5
B99_154332	B99_80382	0.176116	0.14183	4
B99_208077	B99_189717	0.0505007	0.11896	3
B99_218898	B99_155794	0.0758721	0.13692	4
B99_201788	B99_98755	0.0144628	0.11911	5
B99_117458	B99_123633	0.0313495	0.14636	5
B99_46	B99_117014	0.063914	0.1319	4
B99_2835	B99_1488	0.0508947	0.14307	4
B99_192127	B99_167410	0.0702659	0.14358	4
B99_121128	B99_30478	0.0938171	0.12239	4
B99_43502	B99_182165	0.0688464	0.13576	4
B99_152617	B99_128079	0.0957139	0.12919	5
B99_191219	B99_66632	0.0402606	0.14119	4
B99_42473	B99_233792	0.0315826	0.13447	3
B99_108975	B99_137011	0.082851	0.1247	4
B99_11136	B99_54200	0.0392792	0.11801	4
B99_2122	B99_11983	0.0688776	0.1411	4
B99_226017	B99_7392	0.038509	0.135	3
B99_13063	B99_7213	0.0694121	0.13036	4
B99_193061	B99_160763	0.15749	0.14266	4
B99_103832	B99_162866	0.129026	0.13292	4
B99_4061	B99_65008	0.0337185	0.13552	4
B99_106740	B99_70426	0.165783	0.12699	3
B99_4223	B99_10052	0.0758679	0.1303	3
B99_67164	B99_23398	0.0762806	0.13994	4
B99_7137	B99_192915	0.146239	0.11262	4
B99_46684	B99_227760	0.073022	0.13862	3
B99_50518	B99_50602	0.0686165	0.12668	4
B99_145811	B99_168748	0.0702651	0.14706	3
B99_55149	B99_19211	0.0563267	0.11116	4
B99_105554	B99_3589	0.0651325	0.11607	3
B99_30924	B99_1417	0.0631686	0.12379	4
B99_205104	B99_156298	0.153533	0.13012	4
B99_53347	B99_68402	0.0889145	0.14197	4
B99_141975	B99_7645	0.0456572	0.1247	4
B99_182960	B99_172939	0.0291532	0.14067	5
B99_151382	B99_191218	0.0461575	0.11889	4
B99_198396	B99_9359	0.0323377	0.1111	3
B99_133748	B99_49198	0.0770313	0.13214	4
B99_147726	B99_180097	0.0497264	0.12642	3
B99_189717	B99_64515	0.0533837	0.13267	3
B99_192390	B99_88803	0.0397187	0.11219	4
B99_11983	B99_6573	0.0600841	0.12422	4
B99_246338	B99_58767	0.030222	0.12862	4
B99_179753	B99_156372	0.0776242	0.11628	4
B99_153392	B99_103721	0.047605	0.14364	5
B99_112200	B99_49025	0.0270956	0.14151	4
B99_131718	B99_234492	0.0687729	0.13419	4
B99_238983	B99_170553	0.00695321	0.13462	5
B99_121886	B99_68402	0.0707151	0.14025	4
B99_128264	B99_71193	0.0694936	0.13772	4
B99_152617	B99_142935	0.100359	0.14401	5
B99_141122	B99_132568	0.0256081	0.11515	3
B99_181328	B99_57627	0.0241829	0.11835	5
B99_52534	B99_164021	0.0727674	0.11623	4
B99_60145	B99_99730	0.0577979	0.13565	2
B99_117010	B99_52534	0.0716508	0.12683	4
B99_6662	B99_411	0.0849034	0.14041	4
B99_164883	B99_627	0.0531375	0.13765	4
B99_2770	B99_1704	0.0608631	0.12269	4
B99_86937	B99_42647	0.0437442	0.13352	5
B99_205096	B99_1516	0.0656917	0.12687	3
B99_136877	B99_4163	0.144342	0.13364	4
B99_74978	B99_14247	0.148695	0.14046	4
B99_76705	B99_120097	0.0297531	0.13549	4
B99_94658	B99_115439	0.0686237	0.13694	4
B99_200055	B99_198204	0.111416	0.13838	4
B99_52	B99_1811	0.0781158	0.12227	4
B99_145516	B99_232456	0.0856877	0.14334	4
B99_85939	B99_125527	0.029916	0.11398	5
B99_138199	B99_27856	0.0651744	0.11126	5
B99_245071	B99_138264	0.077861	0.13449	2
B99_211350	B99_149061	0.0423877	0.12278	4
B99_131144	B99_185375	0.161647	0.14527	4
B99_134000	B99_187221	0.0411576	0.12045	4
B99_212125	B99_164111	0.0193358	0.14263	4
B99_166196	B99_76988	0.0377033	0.13103	4
B99_18235	B99_89033	0.0583717	0.13028	4
B99_155525	B99_53734	0.062947	0.12385	4
B99_185547	B99_2493	0.0354793	0.13801	2
B99_167565	B99_53946	0.0465919	0.11741	4
B99_224289	B99_1417	0.0900454	0.12245	4
B99_174504	B99_12429	0.0686376	0.11276	5
B99_227239	B99_26052	0.173003	0.12328	5
B99_154732	B99_50518	0.0451748	0.12186	4
B99_223312	B99_126568	0.0446645	0.13884	4
B99_231401	B99_42019	0.0701993	0.14121	4
B99_10299	B99_174130	0.0936652	0.13627	4
B99_100824	B99_19370	0.0585435	0.11162	4
B99_38424	B99_93812	0.0620445	0.12515	4
B99_52692	B99_102776	0.0629829	0.12787	3
B99_75889	B99_209787	0.0553184	0.13236	3
B99_67076	B99_53720	0.0751061	0.14567	3
B99_212509	B99_138743	0.053306	0.13522	5
B99_192127	B99_52265	0.0825394	0.14239	4
B99_138205	B99_45534	0.0353831	0.13489	4
B99_145520	B99_189927	0.0191724	0.11754	5
B99_120099	B99_36009	0.0551388	0.1353	4
B99_134683	B99_192915	0.154785	0.12697	4
B99_69841	B99_132991	0.0409133	0.12874	4
B99_18876	B99_5686	0.0497685	0.12264	4
B99_27879	B99_90667	0.0340501	0.14402	3
B99_100824	B99_215980	0.0064596	0.14172	4
B99_78102	B99_190756	0.0793801	0.11363	5
B99_30940	B99_201784	0.0450202	0.13588	5
B99_96255	B99_53780	0.0264147	0.12516	4
B99_246583	B99_141984	0.0947987	0.12991	4
B99_92784	B99_2195	0.0636722	0.11572	3
B99_11610	B99_56118	0.158508	0.11362	5
B99_33266	B99_240920	0.00361837	0.14403	4
B99_33573	B99_21075	0.0200851	0.12171	4
B99_5763	B99_210893	0.127824	0.12877	4
B99_6846	B99_47086	0.111186	0.13299	4
B99_108637	B99_121191	0.0397195	0.13579	4
B99_104298	B99_2108	0.0420069	0.11737	4
B99_6362	B99_7172	0.0731175	0.13028	4
B99_165350	B99_154582	0.0468245	0.1328	5
B99_114442	B99_237628	0.026752	0.13661	4
B99_23412	B99_195109	0.0920382	0.11268	3
B99_115763	B99_233126	0.059265	0.13721	4
B99_17376	B99_102674	0.0453262	0.12757	3
B99_78978	B99_61032	0.190379	0.11266	4
B99_186648	B99_151382	0.0657607	0.13172	4
B99_133869	B99_168052	0.0594532	0.13961	4
B99_129695	B99_156441	0.0838792	0.11498	4
B99_59996	B99_13812	0.041119	0.12859	4
B99_90050	B99_2108	0.0307444	0.14141	4
B99_201792	B99_8459	0.0481118	0.13405	5
B99_23412	B99_118994	0.128017	0.13333	3
B99_244506	B99_60937	0.0353504	0.13067	4
B99_76988	B99_93993	0.048218	0.12347	4
B99_169200	B99_184135	0.100041	0.13382	5
B99_203538	B99_213369	0.179248	0.13852	5
B99_94625	B99_2369	0.0711876	0.11475	4
B99_5578	B99_60	0.0927891	0.11742	3
B99_103099	B99_14500	0.101391	0.13709	5
B99_236191	B99_133748	0.0713321	0.11059	4
B99_173779	B99_208077	0.0559762	0.1142	3
B99_53947	B99_122548	0.0516599	0.14603	4
B99_3990	B99_39377	0.0673055	0.14082	3
B99_154732	B99_50602	0.0495018	0.1384	4
B99_85319	B99_239716	0.0502663	0.11169	3
B99_142058	B99_1638	0.0737864	0.13783	4
B99_104236	B99_8909	0.187212	0.11629
B99_18233	B99_30654	0.0542979	0.12576	4
B99_26052	B99_160786	0.1171	0.12393	5
B99_212704	B99_41968	0.0498869	0.13344	4
B99_167051	B99_175690	0.0785229	0.13984	4
B99_83300	B99_136748	0.114658	0.12914	3
B99_47621	B99_26509	0.0919245	0.14163	2
B99_178796	B99_160434	0.0594869	0.11295	2
B99_188979	B99_6594	0.0713996	0.11865	5
B99_157706	B99_24923	0.0826874	0.11718	4
B99_11857	B99_23520	0.0545595	0.13877	3
B99_1706	B99_227204	0.055957	0.13737	4
B99_186513	B99_77994	0.0576226	0.12952	4
B99_100074	B99_207836	0.0622001	0.14702	4
B99_214833	B99_189524	0.0468947	0.12267	5
B99_7294	B99_172562	0.0503765	0.12687	3
B99_138198	B99_157607	0.101971	0.13198	3
B99_193961	B99_8775	0.115652	0.13181	2
B99_165648	B99_29393	0.0327664	0.14171	4
B99_30876	B99_231409	0.0515101	0.11537	4
B99_52810	B99_9516	0.118175	0.11927	4
B99_164742	B99_145140	0.102362	0.11826	4
B99_17461	B99_50518	0.113499	0.14109	4
B99_137277	B99_7872	0.0296192	0.14252	3
B99_1778	B99_160547	0.0743689	0.12863	4
B99_188352	B99_188350	0.17783	0.11464	5
B99_112847	B99_105207	0.0786518	0.11809	5
B99_69982	B99_117457	0.0577245	0.13428	2
B99_160370	B99_164122	0.12057	0.12099	4
B99_246487	B99_42473	0.0380011	0.14572	4
[truncated: 23,001 more rows]
