# Supplementary material for: Community conservatism is widespread across microbial phyla and environments
Source: Nat Ecol Evol. 2026 Jan 16;10(2):232–45. doi: 10.1038/s41559-025-02957-4 (PMC12890590; doi:10.1038/s41559-025-02957-4)
Supplement: Supplementary file 6 — Source data for Fig. 4. [file 41559_2025_2957_MOESM6_ESM.xlsx]

## Sheet: 4a
short_tax_1	short_tax_2	mean	phydist	env
B99_619	B99_113821	0.0439076	0.01287	0			0=different main environment
B99_12147	B99_18668	0.160424	0.02454	1			1=same main environment
B99_128136	B99_191262	0.0557857	0.02947	0
B99_44892	B99_93759	0.119524	0.01156	1
B99_14813	B99_12041	0.0822735	0.02675	1
B99_144922	B99_91238	0.086558	0.03377	0
B99_52460	B99_781	0.158471	0.03399	1
B99_11272	B99_3252	0.0524275	0.02795	1
B99_171660	B99_103118	0.0388704	0.03092	0
B99_162730	B99_9110	0.0281528	0.01532	1
B99_39052	B99_225372	0.109576	0.03198	1
B99_16502	B99_121886	0.0933334	0.02704	1
B99_203629	B99_98934	0.13077	0.03667	1
B99_243985	B99_185432	0.0451465	0.03152	1
B99_5071	B99_146687	0.0466195	0.03576	1
B99_83614	B99_18668	0.196016	0.02089	1
B99_12978	B99_79001	0.0569027	0.02549	1
B99_51186	B99_210016	0.176794	0.02461	1
B99_175212	B99_10164	0.173282	0.02405	1
B99_51186	B99_14559	0.188501	0.02387	1
B99_2541	B99_107048	0.0481691	0.01646	1
B99_54624	B99_6833	0.050367	0.02792	0
B99_12146	B99_12145	0.213357	0.02564	1
B99_127516	B99_85381	0.030423	0.0169	1
B99_20639	B99_111637	0.124834	0.03297	1
B99_5258	B99_147871	0.0313568	0.01323	1
B99_3724	B99_192125	0.0576857	0.01006	1
B99_7425	B99_7426	0.172792	0.00663	1
B99_227654	B99_176331	0.113409	0.03162	1
B99_193041	B99_34937	0.249529	0.01507	1
B99_15397	B99_92495	0.0893118	0.01412	1
B99_117010	B99_224291	0.10803	0.03182	1
B99_74103	B99_119687	0.114678	0.01714	1
B99_172983	B99_37787	0.0837316	0.02133	0
B99_44756	B99_200805	0.085231	0.02994	0
B99_153485	B99_153487	0.0621788	0.0167	1
B99_133292	B99_195480	0.0406103	0.03331	0
B99_104591	B99_80569	0.202693	0.02303	1
B99_86666	B99_202188	0.0950074	0.01513	1
B99_38999	B99_164239	0.0292393	0.03369	0
B99_148139	B99_63606	0.0489589	0.01094	0
B99_126062	B99_88556	0.127545	0.03189	0
B99_189717	B99_173779	0.135713	0.02898	1
B99_86543	B99_129566	0.0822225	0.03039	0
B99_242623	B99_85898	0.177278	0.03254	1
B99_19912	B99_8278	0.0349013	0.01062	1
B99_11629	B99_9716	0.169863	0.00816	1
B99_49957	B99_117984	0.105906	0.02824	1
B99_11050	B99_159558	0.125076	0.01718	1
B99_118064	B99_118060	0.0582332	0.01746	1
B99_87088	B99_87087	0.134815	0.03606	1
B99_139145	B99_243346	0.140818	0.01795	1
B99_121629	B99_73979	0.117455	0.02874	1
B99_60085	B99_122680	0.0813458	0.03541	1
B99_175054	B99_14310	0.0568587	0.03335	0
B99_2197	B99_75484	0.0446745	0.02989	1
B99_151022	B99_70810	0.0528953	0.03344	0
B99_209	B99_188196	0.110597	0.01188	1
B99_2456	B99_235574	0.0642689	0.0062	1
B99_182349	B99_199446	0.174961	0.01709	1
B99_3923	B99_199327	0.128427	0.01236	1
B99_75608	B99_24569	0.0387319	0.01018	1
B99_115125	B99_25204	0.118198	0.02818	1
B99_79422	B99_119787	0.202626	0.03277	1
B99_200303	B99_107744	0.151146	0.02342	1
B99_195109	B99_18133	0.125054	0.02228	1
B99_96163	B99_187500	0.105729	0.02228	1
B99_226061	B99_99289	0.0264249	0.03147	0
B99_74303	B99_110175	0.167341	0.02557	1
B99_56868	B99_237561	0.106613	0.02522	1
B99_72251	B99_3410	0.119477	0.0222	1
B99_136039	B99_8303	0.0661601	0.03417	1
B99_205935	B99_43553	0.16429	0.03377	1
B99_82738	B99_237989	0.0968569	0.01178	0
B99_65858	B99_100536	0.059634	0.01887	1
B99_171006	B99_161280	0.0508506	0.01102	1
B99_160725	B99_53	0.0281255	0.00547	1
B99_226452	B99_115979	0.0940559	0.01254	1
B99_150661	B99_54955	0.0967353	0.00946	1
B99_187211	B99_831	0.0750908	0.03392	0
B99_207069	B99_83861	0.110384	0.01881	1
B99_122575	B99_59810	0.0512822	0.01265	1
B99_144269	B99_44659	0.235313	0.02311	1
B99_1270	B99_16719	0.0441531	0.01167	1
B99_84033	B99_84023	0.194434	0.02221	1
B99_61895	B99_28615	0.0789795	0.01971	1
B99_220173	B99_20357	0.123497	0.01416	1
B99_17547	B99_17546	0.121879	0.02453	1
B99_98274	B99_90043	0.115607	0.03539	1
B99_33899	B99_65858	0.0578684	0.02976	1
B99_124855	B99_217756	0.130001	0.01865	1
B99_122613	B99_117417	0.0199563	0.02444	1
B99_4353	B99_156014	0.143293	0.01354	1
B99_136	B99_49354	0.105445	0.02526	1
B99_30940	B99_212125	0.0175529	0.01973	0
B99_145949	B99_208861	0.0946203	0.03562	1
B99_133025	B99_93666	0.113	0.02972	1
B99_8122	B99_205935	0.135136	0.03619	1
B99_19354	B99_97561	0.112559	0.036	1
B99_147025	B99_188323	0.0455808	0.01817	0
B99_63758	B99_237108	0.226226	0.02932	1
B99_7048	B99_103909	0.0335366	0.03361	0
B99_202574	B99_235933	0.194439	0.03656	1
B99_63135	B99_165775	0.117603	0.01981	1
B99_173275	B99_173276	0.159562	0.02122	1
B99_88792	B99_129324	0.0433293	0.00766	0
B99_128136	B99_16172	0.0653363	0.03083	0
B99_48828	B99_108796	0.0604958	0.03253	1
B99_25601	B99_26021	0.0663719	0.03132	1
B99_228325	B99_169616	0.0332619	0.03368	1
B99_153391	B99_25601	0.060111	0.02529	1
B99_66502	B99_79674	0.108949	0.02848	1
B99_17173	B99_105797	0.0922152	0.02359	0
B99_149351	B99_131715	0.0692542	0.03644	1
B99_161923	B99_68557	0.0359662	0.0197	0
B99_107012	B99_16502	0.10621	0.0283	1
B99_170529	B99_6270	0.0312196	0.02229	1
B99_31721	B99_221947	0.0200714	0.03361	1
B99_35479	B99_49936	0.116561	0.02421	1
B99_33702	B99_241257	0.0675321	0.01072	0
B99_104557	B99_86668	0.0496731	0.03596	0
B99_64521	B99_210165	0.0804888	0.02218	0
B99_38389	B99_79986	0.0355162	0.0205	0
B99_234494	B99_117010	0.214088	0.02922	1
B99_90148	B99_90137	0.101464	0.01205	1
B99_46441	B99_187301	0.041727	0.0337	0
B99_213376	B99_59149	0.149948	0.0309	1
B99_7201	B99_6062	0.0264125	0.02143	0
B99_49788	B99_159556	0.110092	0.03227	1
B99_103925	B99_239374	0.166227	0.03596	1
B99_13745	B99_2264	0.0510243	0.03167	0
B99_41142	B99_186945	0.173071	0.01195	1
B99_243989	B99_118173	0.0430923	0.01299	1
B99_192611	B99_165344	0.0917678	0.03365	1
B99_39092	B99_39091	0.236895	0.00846	1
B99_170450	B99_245059	0.124027	0.02281	1
B99_62546	B99_84631	0.0900819	0.03609	1
B99_26671	B99_23871	0.132239	0.01231	1
B99_202184	B99_40102	0.0834469	0.01613	1
B99_110429	B99_45777	0.0912327	0.0317	1
B99_111122	B99_189892	0.0957963	0.02471	1
B99_148758	B99_234494	0.122633	0.03069	1
B99_58902	B99_153392	0.110733	0.02724	1
B99_146694	B99_22834	0.0519033	0.02661	1
B99_187837	B99_81019	0.0432642	0.01127	0
B99_228266	B99_137640	0.15682	0.02786	1
B99_214080	B99_28149	0.0633089	0.03131	1
B99_12621	B99_12624	0.0332825	0.03194	0
B99_220312	B99_121715	0.166592	0.02681	1
B99_18383	B99_1225	0.0720174	0.01221	1
B99_5348	B99_5896	0.109799	0.00042	1
B99_72324	B99_182357	0.0889674	0.03284	1
B99_7851	B99_20879	0.0733044	0.03609	1
B99_98768	B99_222821	0.0426896	0.02075	0
B99_191219	B99_11983	0.0551318	0.02329	1
B99_225288	B99_225289	0.0784428	0.02741	1
B99_199962	B99_148346	0.147009	0.02039	1
B99_132575	B99_72591	0.043852	0.02354	1
B99_92540	B99_55728	0.131323	0.02451	1
B99_101206	B99_121888	0.107653	0.03628	1
B99_7213	B99_223311	0.0531043	0.0034	1
B99_174505	B99_168511	0.109136	0.03481	1
B99_43025	B99_53397	0.182212	0.03638	1
B99_186823	B99_53425	0.0866763	0.03579	1
B99_67953	B99_88792	0.0685966	0.02224	0
B99_119784	B99_32866	0.137989	0.02554	1
B99_53720	B99_168748	0.0883817	0.03118	1
B99_84631	B99_90050	0.0701128	0.03058	1
B99_84401	B99_168918	0.169185	0.03513	1
B99_40542	B99_87095	0.114456	0.02488	1
B99_4021	B99_113822	0.0743717	0.02158	1
B99_97305	B99_7992	0.0745679	0.02774	1
B99_44756	B99_93448	0.0928249	0.025	0
B99_938	B99_227575	0.00583584	0.02765	0
B99_20893	B99_196936	0.181272	0.02701	1
B99_139417	B99_97284	0.0455791	0.03161	1
B99_53492	B99_117925	0.077369	0.01976	1
B99_168315	B99_118117	0.18323	0.03084	1
B99_49767	B99_7186	0.084103	0.01853	1
B99_112125	B99_66502	0.107926	0.02744	1
B99_79109	B99_84023	0.184427	0.02916	1
B99_22679	B99_243985	0.092749	0.03622	1
B99_14352	B99_3312	0.03705	0.02604	1
B99_62594	B99_2132	0.0885158	0.03269	1
B99_115331	B99_52360	0.0532407	0.01858	1
B99_19720	B99_201579	0.16472	0.03351	1
B99_503	B99_136307	0.0643696	0.02438	1
B99_167499	B99_164111	0.0586539	0.03082	0
B99_103925	B99_233312	0.131745	0.03458	1
B99_85134	B99_28195	0.0651034	0.03551	1
B99_28623	B99_199139	0.102199	0.02896	1
B99_43482	B99_243026	0.0958907	0.0233	1
B99_7610	B99_3715	0.0463231	0.03653	1
B99_142632	B99_58876	0.0653792	0.03282	0
B99_83614	B99_61000	0.176888	0.03532	1
B99_160554	B99_160545	0.0410247	0.03314	0
B99_68967	B99_82357	0.0343756	0.01725	1
B99_201206	B99_1305	0.0341878	0.00774	0
B99_96623	B99_158695	0.127771	0.02291	1
B99_98862	B99_24922	0.0942709	0.03046	1
B99_918	B99_34593	0.0283758	0.03079	0
B99_128208	B99_202182	0.264303	0.01912	1
B99_158512	B99_99986	0.0647378	0.00509	1
B99_166084	B99_3623	0.0868341	0.03274	1
B99_776	B99_67829	0.012551	0.01834	0
B99_164648	B99_53397	0.113096	0.03359	1
B99_155329	B99_155328	0.0403062	0.02911	1
B99_5951	B99_11629	0.11046	0.00922	1
B99_7843	B99_128767	0.0162108	0.03521	0
B99_219033	B99_136374	0.0413279	0.02258	1
B99_32523	B99_44356	0.0518443	0.01379	0
B99_77657	B99_2130	0.0720525	0.0184	1
B99_220041	B99_13261	0.151874	0.01645	1
B99_123633	B99_189927	0.04719	0.02662	1
B99_2195	B99_3340	0.0592794	0.02247	1
B99_122575	B99_62969	0.0609693	0.01122	1
B99_16335	B99_69135	0.174971	0.02809	1
B99_149508	B99_104349	0.0422748	0.0229	1
B99_60431	B99_4353	0.135232	0.01317	1
B99_3049	B99_60999	0.118523	0.03666	1
B99_115720	B99_47417	0.0481847	0.03058	0
B99_217926	B99_53	0.0423647	0.02059	1
B99_187211	B99_143160	0.0611424	0.01108	0
B99_220804	B99_39498	0.0911773	0.02627	0
B99_14559	B99_210016	0.169989	0.02662	1
B99_73317	B99_131224	0.243363	0.01291	1
B99_139949	B99_124762	0.0777958	0.02567	1
B99_63718	B99_215983	0.0553181	0.02705	1
B99_70319	B99_2490	0.045774	0.02083	0
B99_27759	B99_182850	0.201635	0.03314	1
B99_46841	B99_7248	0.0374976	0.02273	1
B99_28182	B99_136292	0.0384015	0.03473	1
B99_71407	B99_92460	0.113241	0.02641	1
B99_117010	B99_138687	0.134165	0.03395	1
B99_191218	B99_11983	0.0611332	0.0254	1
B99_4130	B99_41937	0.0484316	0.03221	1
B99_225215	B99_39531	0.113678	0.02581	1
B99_106795	B99_38954	0.0555371	0.02646	1
B99_50701	B99_183677	0.0596565	0.02928	1
B99_77994	B99_162738	0.0822939	0.01653	1
B99_8834	B99_165342	0.0469224	0.03121	0
B99_89533	B99_12705	0.060634	0.02929	1
B99_209102	B99_62345	0.109024	0.02642	1
B99_71408	B99_74668	0.129066	0.0313	1
B99_70983	B99_3595	0.0602108	0.01966	1
B99_18388	B99_18389	0.0390488	0.0279	0
B99_3662	B99_48004	0.0391672	0.00483	0
B99_38525	B99_182518	0.0497444	0.01502	0
B99_134000	B99_74670	0.14507	0.01587	1
B99_161242	B99_109359	0.132779	0.01605	1
B99_225881	B99_13261	0.162666	0.02938	1
B99_212456	B99_240420	0.121899	0.01868	1
B99_202979	B99_217429	0.133777	0.03075	1
B99_211338	B99_80382	0.195977	0.01545	1
B99_152418	B99_227329	0.0579435	0.01878	0
B99_214516	B99_152418	0.0733214	0.01369	1
B99_66566	B99_66574	0.043347	0.00452	1
B99_78306	B99_130666	0.0671855	0.02457	0
B99_142632	B99_152418	0.0816423	0.01297	1
B99_111502	B99_93094	0.143937	0.02001	1
B99_173352	B99_2516	0.0678203	0.03512	0
B99_38616	B99_40806	0.0222574	0.02746	1
B99_158937	B99_148273	0.0728073	0.00401	1
B99_97683	B99_77530	0.0191199	0.0261	0
B99_2382	B99_152201	0.158809	0.02035	1
B99_99145	B99_241646	0.138369	0.02571	1
B99_4716	B99_25897	0.149236	0.01609	1
B99_2567	B99_105804	0.0453987	0.01437	1
B99_12424	B99_16931	0.0904572	0.02918	1
B99_221034	B99_3941	0.142614	0.00094	1
B99_121211	B99_123163	0.235179	0.02747	1
B99_40156	B99_24833	0.104522	0.00602	1
B99_12604	B99_170450	0.119825	0.02339	1
B99_63538	B99_40806	0.0358835	0.02587	1
B99_4055	B99_202030	0.0862672	0.03057	1
B99_158433	B99_109714	0.0990796	0.01894	1
B99_23336	B99_54212	0.0509906	0.033	0
B99_68955	B99_116493	0.0851318	0.02729	1
B99_54204	B99_49874	0.197004	0.02589	1
B99_190756	B99_125551	0.0198692	0.02721	0
B99_133736	B99_91358	0.10962	0.03635	1
B99_46224	B99_194432	0.0491265	0.02776	0
B99_192580	B99_10331	0.0546593	0.00887	0
B99_8825	B99_38228	0.126193	0.00718	1
B99_215983	B99_110246	0.0459344	0.02339	1
B99_122582	B99_122575	0.0511039	0.03005	1
B99_66163	B99_4034	0.182588	0.02163	1
B99_98934	B99_85723	0.111501	0.02909	1
B99_116190	B99_131635	0.195912	0.02279	1
B99_107205	B99_109540	0.0519448	0.03234	0
B99_139474	B99_57959	0.166069	0.02387	1
B99_37414	B99_226870	0.0540379	0.01889	1
B99_39052	B99_218071	0.166482	0.03341	1
B99_99590	B99_136424	0.0394734	0.00869	0
B99_122601	B99_208550	0.0982502	0.0352	1
B99_141255	B99_146578	0.205776	0.0291	1
B99_127985	B99_1394	0.116371	0.03634	1
B99_159873	B99_234773	0.0493939	0.02786	1
B99_147729	B99_29342	0.0379145	0.01929	1
B99_107079	B99_130666	0.0460149	0.02458	0
B99_4416	B99_23565	0.0441882	0.03242	0
B99_139145	B99_214570	0.130077	0.01954	1
B99_6809	B99_160725	0.0270247	0.0228	1
B99_47051	B99_118473	0.183302	0.0224	1
B99_89398	B99_10559	0.0237407	0.03541	0
B99_35759	B99_227769	0.0765627	0.02505	0
B99_3049	B99_110965	0.140407	0.01001	1
B99_97805	B99_124097	0.169263	0.03553	1
B99_129695	B99_11612	0.241299	0.03055	1
B99_175532	B99_169699	0.0886667	0.02889	1
B99_19037	B99_200078	0.12577	0.0332	1
B99_10559	B99_25756	0.0356066	0.02153	0
B99_9985	B99_3231	0.155141	0.03446	1
B99_237078	B99_152947	0.0844251	0.03286	1
B99_49710	B99_67953	0.10892	0.02745	0
B99_44461	B99_198913	0.230517	0.03377	1
B99_6165	B99_123844	0.083824	0.0322	1
B99_8931	B99_80057	0.0255355	0.02595	0
B99_100240	B99_11136	0.0494783	0.01379	1
B99_1543	B99_15671	0.0325986	0.03152	1
B99_7016	B99_119999	0.128839	0.00866	1
B99_136292	B99_136288	0.0372864	0.02533	1
B99_131222	B99_208581	0.0707931	0.024	0
B99_225565	B99_156492	0.088683	0.02686	1
B99_219854	B99_132973	0.113074	0.03239	0
B99_157425	B99_32833	0.117302	0.02949	1
B99_139451	B99_950	0.070759	0.0158	1
B99_6720	B99_3681	0.0534045	0.01589	0
B99_6079	B99_53488	0.0695241	0.01287	1
B99_66530	B99_179323	0.0537595	0.01724	1
B99_24974	B99_119404	0.0456298	0.01872	0
B99_212473	B99_205883	0.114686	0.02411	1
B99_236775	B99_131421	0.0352079	0.02607	1
B99_362	B99_365	0.0405416	0.00311	1
B99_28623	B99_32681	0.0652785	0.00876	0
B99_35385	B99_9228	0.188776	0.01367	1
B99_204405	B99_209615	0.0828594	0.02438	1
B99_80171	B99_96268	0.0325271	0.03527	1
B99_122323	B99_165775	0.0812178	0.03311	1
B99_80570	B99_215078	0.12765	0.02332	1
B99_53397	B99_236191	0.130794	0.03181	1
B99_93844	B99_96952	0.10707	0.02448	1
B99_198211	B99_1394	0.122461	0.02228	1
B99_7311	B99_170678	0.108937	0.02606	1
B99_164742	B99_93050	0.168422	0.02844	1
B99_7060	B99_184805	0.0442842	0.01644	1
B99_240601	B99_75476	0.0994865	0.03626	1
B99_17853	B99_133968	0.154691	0.01352	1
B99_198228	B99_16502	0.0975828	0.03665	1
B99_96339	B99_65261	0.0418378	0.02161	0
B99_30940	B99_199918	0.0422069	0.03295	0
B99_54212	B99_64110	0.0651533	0.03471	1
B99_133870	B99_3091	0.0428681	0.02954	1
B99_84284	B99_7774	0.0438759	0.02696	0
B99_93464	B99_149515	0.0470558	0.0292	0
B99_97391	B99_37414	0.0627333	0.01762	1
B99_2446	B99_49098	0.0448366	0.01925	1
B99_202168	B99_77220	0.193645	0.02956	1
B99_218606	B99_209522	0.214561	0.01949	1
B99_201835	B99_125381	0.04415	0.01657	0
B99_40805	B99_210329	0.0745186	0.01621	1
B99_157208	B99_186648	0.127877	0.02429	1
B99_12279	B99_223868	0.030219	0.00617	0
B99_79109	B99_84033	0.250213	0.01037	1
B99_226236	B99_22679	0.117975	0.02923	1
B99_84415	B99_49129	0.12864	0.02575	1
B99_49767	B99_199555	0.108945	0.01364	1
B99_20639	B99_200303	0.14541	0.01558	1
B99_137235	B99_187431	0.0492606	0.02062	1
B99_5001	B99_155037	0.0529843	0.0311	1
B99_210465	B99_27191	0.129155	0.02231	1
B99_110429	B99_205011	0.0667992	0.02275	0
B99_52537	B99_236191	0.0691837	0.03442	1
B99_37252	B99_1949	0.0978945	0.02896	1
B99_30364	B99_121488	0.147099	0.01971	1
B99_47686	B99_63685	0.067331	0.03214	1
B99_30876	B99_213224	0.0767945	0.03163	0
B99_6340	B99_19798	0.0653248	0.03198	1
B99_100126	B99_131012	0.0869485	0.03575	0
B99_66502	B99_159873	0.0581876	0.02993	1
B99_172909	B99_57961	0.164768	0.02685	1
B99_216678	B99_77985	0.0563845	0.01345	0
B99_2431	B99_139864	0.160856	0.01432	1
B99_32681	B99_104377	0.0590633	0.02434	0
B99_45465	B99_35595	0.05339	0.01266	1
B99_4219	B99_24115	0.102509	0.01736	1
B99_208560	B99_122590	0.0717027	0.03511	1
B99_44776	B99_201206	0.0545204	0.02609	0
B99_29933	B99_229410	0.154851	0.0298	1
B99_18232	B99_52537	0.0757029	0.03565	1
B99_197188	B99_3586	0.143879	0.01722	1
B99_213110	B99_20094	0.0949368	0.03648	1
B99_222956	B99_33930	0.0459543	0.01576	1
B99_113822	B99_229566	0.0778952	0.02161	1
B99_58429	B99_198422	0.0392182	0.02381	0
B99_97811	B99_241257	0.0667406	0.0261	0
B99_166084	B99_6369	0.0953372	0.00965	1
B99_4438	B99_113821	0.090551	0.02703	1
B99_185432	B99_108637	0.0513333	0.0183	1
B99_161590	B99_1912	0.052604	0.02734	1
B99_16719	B99_31833	0.0695369	0.02464	1
B99_102148	B99_102163	0.16117	0.01234	1
B99_34156	B99_35088	0.0343806	0.01827	1
B99_243346	B99_101552	0.150136	0.03399	1
B99_25526	B99_9761	0.115864	0.00672	1
B99_201202	B99_172276	0.0417164	0.03226	0
B99_125463	B99_98535	0.0731609	0.03337	1
B99_66567	B99_33574	0.0354053	0.02229	1
B99_14722	B99_83538	0.0764439	0.02858	1
B99_113148	B99_181741	0.209976	0.01851	1
B99_950	B99_131141	0.0647626	0.01789	1
B99_43489	B99_145215	0.0472166	0.03206	0
B99_201695	B99_198228	0.09252	0.02588	1
B99_79109	B99_84030	0.272824	0.01403	1
B99_19008	B99_17380	0.125713	0.01509	1
B99_90050	B99_186648	0.0746149	0.03595	1
B99_7016	B99_76407	0.131509	0.01692	1
B99_200839	B99_79511	0.05104	0.01071	1
B99_46853	B99_46854	0.0325138	0.02026	0
B99_19155	B99_2268	0.0791359	0.0311	1
B99_27759	B99_121211	0.220306	0.01768	1
B99_161547	B99_98755	0.0046318	0.0265	1
B99_62546	B99_39052	0.10466	0.03653	1
B99_133280	B99_3731	0.0323664	0.00181	1
B99_31564	B99_107012	0.106995	0.03305	1
B99_199771	B99_34840	0.0543684	0.01851	1
B99_76705	B99_1394	0.121905	0.0254	1
B99_1723	B99_227654	0.0898982	0.03495	1
B99_170833	B99_52360	0.0710154	0.02122	1
B99_128136	B99_60145	0.0736587	0.03489	0
B99_19798	B99_6340	0.0653248	0.03198	1
B99_117187	B99_16588	0.169151	0.02827	1
B99_219792	B99_2222	0.0439515	0.02207	0
B99_193155	B99_14607	0.0623598	0.03257	0
B99_47433	B99_34445	0.177211	0.02777	1
B99_32256	B99_215896	0.0825202	0.00376	0
B99_169093	B99_55787	0.0583308	0.01697	1
B99_86519	B99_80569	0.192706	0.03467	1
B99_215508	B99_147248	0.105599	0.03521	0
B99_143518	B99_143513	0.0462287	0.02615	0
B99_50047	B99_237747	0.117602	0.02991	1
B99_172919	B99_18133	0.169493	0.03161	1
B99_157018	B99_16405	0.267121	0.02977	1
B99_121204	B99_235852	0.12468	0.03496	1
B99_104377	B99_60145	0.113508	0.03154	1
B99_213427	B99_90932	0.100014	0.03668	0
B99_146046	B99_180809	0.0506453	0.01816	1
B99_360	B99_240736	0.15522	0.03008	1
B99_22681	B99_168494	0.0655118	0.03207	1
B99_9716	B99_112833	0.0874242	0.02837	1
B99_10487	B99_2770	0.139867	0.02432	1
B99_98934	B99_143796	0.0800823	0.03479	1
B99_74103	B99_202188	0.0838581	0.02981	1
B99_2770	B99_172909	0.166394	0.02363	1
B99_9452	B99_81430	0.0412496	0.02491	1
B99_173	B99_135675	0.114845	0.01502	1
B99_7890	B99_215273	0.0778431	0.03416	0
B99_11315	B99_22659	0.151866	0.02897	1
B99_192581	B99_99566	0.0881396	0.00042	1
B99_53398	B99_156081	0.124954	0.035	1
B99_181915	B99_97500	0.0515611	0.01499	1
B99_57962	B99_36804	0.131823	0.02898	1
B99_142228	B99_205929	0.154442	0.02493	1
B99_118065	B99_131080	0.0882996	0.03525	1
B99_16608	B99_150160	0.0499591	0.0219	1
B99_4505	B99_6017	0.0401141	0.01184	1
B99_211430	B99_89572	0.0686411	0.0266	1
B99_111282	B99_121984	0.0698739	0.02974	0
B99_141064	B99_16588	0.136795	0.02955	1
B99_183490	B99_213373	0.16286	0.03618	1
B99_558	B99_188556	0.0258841	0.03428	1
B99_217631	B99_36503	0.0573486	0.01421	0
B99_123934	B99_9107	0.0509855	0.03286	1
B99_39357	B99_37413	0.0698533	0.02166	1
B99_7496	B99_101712	0.1089	0.02394	1
B99_163088	B99_96634	0.0431997	0.02343	1
B99_191449	B99_129020	0.0995609	0.03011	1
B99_211342	B99_36271	0.0639694	0.01422	1
B99_229283	B99_122324	0.203839	0.03496	1
B99_148127	B99_3236	0.176535	0.02848	1
B99_19334	B99_116673	0.031403	0.02609	1
B99_133407	B99_22334	0.0460457	0.02144	0
B99_18903	B99_165471	0.10463	0.01132	1
B99_102510	B99_112445	0.132147	0.02498	1
B99_186927	B99_186925	0.171069	0.01153	0
B99_49017	B99_150410	0.174099	0.02524	1
B99_27856	B99_214516	0.0683997	0.02294	1
B99_360	B99_214426	0.195103	0.03629	1
B99_75406	B99_244449	0.0902402	0.0333	1
B99_155971	B99_50523	0.0697119	0.02	0
B99_105144	B99_9493	0.0758749	0.0201	1
B99_24206	B99_154801	0.060972	0.03344	1
B99_12568	B99_31848	0.0772892	0.01051	1
B99_99416	B99_71101	0.23381	0.03109	1
B99_24253	B99_151555	0.0700492	0.03229	0
B99_153937	B99_73630	0.125934	0.01817	1
B99_31697	B99_5911	0.0155621	0.00924	0
B99_128594	B99_34073	0.119641	0.03546	0
B99_49031	B99_172	0.143507	0.02015	1
B99_132477	B99_41827	0.0424427	0.00347	1
B99_240018	B99_220387	0.105453	0.07129	1
B99_100302	B99_81093	0.0630995	0.04469	1
B99_186648	B99_174506	0.0807919	0.07035	1
B99_178164	B99_33702	0.0602724	0.03844	0
B99_29805	B99_221105	0.0955557	0.0401	1
B99_66281	B99_182853	0.10164	0.04701	1
B99_138377	B99_102159	0.116891	0.03816	1
B99_65390	B99_188432	0.0769026	0.05641	0
B99_128014	B99_1394	0.0722222	0.05982	1
B99_12512	B99_227389	0.121358	0.07063	1
B99_148753	B99_129706	0.0772221	0.06064	1
B99_197892	B99_1099	0.0810414	0.06711	1
B99_37532	B99_9032	0.0991865	0.07063	1
B99_108600	B99_39052	0.121958	0.06229	1
B99_207126	B99_205159	0.131247	0.06121	1
B99_45408	B99_235574	0.105468	0.07255	1
B99_308	B99_18209	0.154669	0.06117	1
B99_224804	B99_93895	0.181655	0.05756	1
B99_129706	B99_170280	0.108764	0.0703	1
B99_78513	B99_187218	0.156458	0.03788	0
B99_241294	B99_234492	0.0874396	0.04314	1
B99_183490	B99_169389	0.0884256	0.05571	1
B99_54910	B99_107709	0.0557591	0.06517	1
B99_66380	B99_228933	0.0798916	0.06869	1
B99_90038	B99_183490	0.0488576	0.06682	1
B99_242910	B99_179609	0.112899	0.06427	1
B99_199132	B99_187132	0.0684625	0.06728	1
B99_119934	B99_22318	0.0289723	0.06411	1
B99_65097	B99_166562	0.23791	0.05542	1
B99_26080	B99_233794	0.0472821	0.07079	1
B99_2132	B99_110936	0.084842	0.04453	1
B99_2122	B99_186513	0.0919061	0.06335	1
B99_90037	B99_225614	0.193213	0.04933	1
B99_19211	B99_90538	0.110164	0.06925	1
B99_234497	B99_125036	0.111997	0.05964	1
B99_121198	B99_182021	0.131971	0.0589	1
B99_117417	B99_58717	0.0177606	0.03767	0
B99_109358	B99_81089	0.109769	0.05449	1
B99_141205	B99_8808	0.0739547	0.04022	1
B99_22682	B99_166854	0.137103	0.04787	1
B99_851	B99_214935	0.186944	0.05288	1
B99_340	B99_161616	0.108933	0.06368	1
B99_14636	B99_115763	0.0494941	0.055	1
B99_125030	B99_37385	0.101594	0.06076	1
B99_235386	B99_197755	0.0384129	0.07257	1
B99_44237	B99_210499	0.0614756	0.03784	1
B99_202964	B99_96811	0.167137	0.07213	1
B99_8374	B99_57612	0.223706	0.05206	1
B99_178383	B99_236191	0.10732	0.04094	1
B99_222856	B99_222855	0.0944559	0.06017	1
B99_34932	B99_50258	0.194031	0.05011	1
B99_232726	B99_1877	0.107424	0.06929	1
B99_73520	B99_138184	0.0368359	0.05229	1
B99_13630	B99_8328	0.217868	0.05896	1
B99_149920	B99_197892	0.0760615	0.05639	1
B99_157425	B99_84582	0.0974891	0.05781	1
B99_43025	B99_168502	0.190192	0.0646	1
B99_91722	B99_97672	0.157291	0.05509	1
B99_11952	B99_55445	0.0440105	0.07351	1
B99_217467	B99_12500	0.137539	0.05474	1
B99_175216	B99_186215	0.166315	0.06305	1
B99_145516	B99_11857	0.117113	0.04198	0
B99_6215	B99_129702	0.0689527	0.0716	1
B99_186216	B99_187920	0.101468	0.0689	0
B99_125688	B99_87923	0.0371683	0.04494	1
B99_186609	B99_3091	0.0686277	0.04591	1
B99_18235	B99_2522	0.0658171	0.06384	1
B99_152141	B99_132423	0.157154	0.07309	1
B99_70715	B99_53435	0.175768	0.04573	1
B99_245431	B99_137648	0.117812	0.06535	1
B99_66378	B99_137539	0.0624825	0.04181	1
B99_116244	B99_6296	0.0863187	0.04485	0
B99_1508	B99_39526	0.10086	0.0533	1
B99_144130	B99_170555	0.103448	0.06729	1
B99_186219	B99_200720	0.0896618	0.06047	1
B99_140425	B99_74108	0.111724	0.06069	1
B99_63936	B99_2945	0.161622	0.04383	1
B99_119390	B99_57876	0.0810958	0.06427	0
B99_108600	B99_174061	0.0917094	0.07017	1
B99_88669	B99_199918	0.0438184	0.05139	1
B99_213734	B99_152184	0.0764646	0.04806	1
B99_125167	B99_98608	0.108149	0.03691	0
B99_122337	B99_363	0.0451284	0.05269	1
B99_26711	B99_225614	0.101651	0.06021	1
B99_202188	B99_173245	0.14286	0.04035	1
B99_121886	B99_115763	0.0896269	0.03781	1
B99_147442	B99_112746	0.0572509	0.04953	1
B99_186881	B99_47988	0.0567378	0.06531	1
B99_96167	B99_84830	0.0537715	0.05597	1
B99_50527	B99_239771	0.0755482	0.06811	1
B99_165187	B99_156081	0.0833063	0.05392	1
B99_154460	B99_35614	0.074757	0.06868	0
B99_208729	B99_234499	0.0945693	0.06326	1
B99_135567	B99_162390	0.0466406	0.06349	0
B99_156081	B99_170542	0.0432339	0.05888	0
B99_3202	B99_43653	0.16603	0.04461	1
B99_246024	B99_97500	0.114687	0.04055	1
B99_136426	B99_2691	0.0539872	0.05583	0
B99_27272	B99_240510	0.0629722	0.04866	0
B99_189800	B99_82126	0.111745	0.05673	1
B99_225679	B99_150162	0.0566602	0.07023	1
B99_41288	B99_18594	0.0599446	0.06758	1
B99_23276	B99_43596	0.115931	0.04428	1
B99_229283	B99_118097	0.111996	0.06348	1
B99_166571	B99_18235	0.0693044	0.05938	1
B99_7089	B99_186609	0.0504033	0.05436	1
B99_240018	B99_180316	0.0851153	0.07049	1
B99_5763	B99_18661	0.115584	0.04951	1
B99_36785	B99_57962	0.102467	0.03744	1
B99_60332	B99_106981	0.0729862	0.0724	1
B99_195135	B99_35096	0.0487279	0.0466	1
B99_175213	B99_220387	0.0619778	0.06065	1
B99_53397	B99_164828	0.0713594	0.05733	1
B99_141364	B99_90050	0.037347	0.0566	1
B99_149703	B99_10103	0.0711003	0.06071	1
B99_216091	B99_104295	0.0436755	0.04834	1
B99_149703	B99_129700	0.050736	0.05354	1
B99_171727	B99_187708	0.117055	0.05475	1
B99_50701	B99_219254	0.0522483	0.04949	1
B99_27245	B99_73698	0.088569	0.06747	1
B99_302	B99_235357	0.0848529	0.06553	1
B99_127797	B99_93061	0.124655	0.04821	1
B99_36097	B99_49085	0.0758508	0.0647	1
B99_14636	B99_210896	0.0691846	0.06806	1
B99_2122	B99_182078	0.106732	0.07337	1
B99_49198	B99_1394	0.101864	0.05095	1
B99_201695	B99_174504	0.0948332	0.07038	1
B99_106393	B99_141313	0.0900229	0.0409	0
B99_168918	B99_16980	0.166496	0.04609	1
B99_215069	B99_146578	0.16092	0.04461	1
B99_142593	B99_122323	0.100853	0.06276	1
B99_171935	B99_84024	0.214673	0.0704	1
B99_3630	B99_9787	0.0628239	0.06495	1
B99_8688	B99_107086	0.0756436	0.06436	1
B99_172173	B99_100734	0.0703	0.06131	0
B99_2522	B99_155353	0.0734954	0.07036	1
B99_36007	B99_205929	0.168062	0.04932	1
B99_189717	B99_145808	0.124464	0.03863	1
B99_208729	B99_156081	0.104846	0.04553	1
B99_18234	B99_72333	0.0845583	0.07229	1
B99_211430	B99_57962	0.0962744	0.03967	1
B99_129702	B99_168498	0.0806827	0.05992	1
B99_86221	B99_24250	0.0631969	0.04552	1
B99_234920	B99_173276	0.0641711	0.06948	1
B99_80110	B99_514	0.0506686	0.06853	1
B99_5592	B99_154807	0.0418421	0.06484	1
B99_149979	B99_48023	0.134693	0.0424	1
B99_165346	B99_71556	0.0346788	0.04583	1
B99_117010	B99_166854	0.115809	0.04889	1
B99_241402	B99_225372	0.0694808	0.05017	1
B99_76599	B99_46570	0.146687	0.06302	1
B99_185181	B99_104480	0.0598081	0.06318	0
B99_192961	B99_43428	0.139567	0.04779	1
B99_94225	B99_144260	0.0842504	0.07251	1
B99_331	B99_180103	0.0320224	0.06628	1
B99_18233	B99_225372	0.0760384	0.05065	1
B99_121140	B99_154368	0.115183	0.06077	1
B99_113998	B99_195034	0.0571051	0.04297	1
B99_211052	B99_243883	0.068596	0.07304	1
B99_128079	B99_141361	0.139956	0.06561	1
B99_106852	B99_87924	0.140736	0.07189	1
B99_101998	B99_5502	0.0469441	0.05524	1
B99_56186	B99_41990	0.0720484	0.05908	1
B99_126568	B99_215981	0.0466253	0.04852	1
B99_231789	B99_135075	0.0924289	0.06915	1
B99_4795	B99_19880	0.0108956	0.04673	1
B99_59435	B99_9537	0.188452	0.0651	1
B99_245431	B99_2522	0.097255	0.06492	1
B99_226348	B99_201792	0.038359	0.07051	0
B99_5905	B99_162824	0.0557881	0.05114	0
B99_197892	B99_53347	0.0969228	0.04999	1
B99_141361	B99_245431	0.151024	0.06114	1
B99_243364	B99_129274	0.170011	0.06083	1
B99_26052	B99_205270	0.106335	0.05873	1
B99_197895	B99_156081	0.0857749	0.06005	1
B99_241225	B99_234492	0.113993	0.06188	1
B99_172456	B99_194370	0.049432	0.06253	1
B99_167608	B99_60008	0.0489486	0.06093	1
B99_175046	B99_133736	0.130248	0.06044	1
B99_182878	B99_97132	0.0312287	0.07069	1
B99_194370	B99_158293	0.0464199	0.05923	1
B99_156447	B99_1394	0.0986399	0.06986	1
B99_84582	B99_54356	0.118333	0.05108	1
B99_201742	B99_10785	0.00270736	0.05678	0
B99_2197	B99_205090	0.0546355	0.06737	1
B99_186881	B99_62546	0.0500188	0.04247	1
B99_240175	B99_163844	0.0320887	0.06296	0
B99_159775	B99_229283	0.15888	0.07259	1
B99_215981	B99_129700	0.0482224	0.03819	1
B99_220387	B99_12500	0.147307	0.06687	1
B99_231789	B99_174506	0.0571487	0.06922	1
B99_6215	B99_213734	0.111792	0.05489	1
B99_164525	B99_112999	0.0840322	0.05548	1
B99_83311	B99_208861	0.155504	0.0577	1
B99_111493	B99_44187	0.0551169	0.05114	1
B99_183780	B99_128784	0.0361371	0.07312	0
B99_211275	B99_2122	0.112035	0.06474	1
B99_18226	B99_129706	0.13361	0.05117	1
B99_138205	B99_150149	0.0119556	0.07253	0
B99_6296	B99_201153	0.0856697	0.05692	1
B99_66378	B99_208786	0.0521748	0.06805	1
B99_139364	B99_42809	0.0757179	0.05145	1
B99_218071	B99_2456	0.0638266	0.07033	1
B99_168388	B99_46776	0.0915184	0.05397	1
B99_174504	B99_13063	0.105483	0.05991	1
B99_139384	B99_103912	0.0365191	0.05975	0
B99_172901	B99_207444	0.0894397	0.04205	1
B99_45328	B99_227532	0.0460743	0.04158	1
B99_103739	B99_12257	0.144225	0.06797	1
B99_41990	B99_141361	0.0966317	0.06534	1
B99_146046	B99_60009	0.0484776	0.05547	0
B99_153189	B99_130142	0.151833	0.04219	1
B99_129696	B99_170542	0.0538806	0.06313	0
B99_80054	B99_92742	0.179562	0.05053	1
B99_157746	B99_102140	0.0379854	0.04255	1
B99_206967	B99_8453	0.0904262	0.03725	1
B99_118065	B99_154666	0.0837439	0.05452	1
B99_245940	B99_5978	0.0969662	0.04137	0
B99_126996	B99_110431	0.0419901	0.06132	1
B99_138090	B99_199917	0.09094	0.06454	1
B99_146767	B99_100839	0.106076	0.05276	1
B99_171727	B99_155353	0.113717	0.0611	1
B99_212056	B99_39052	0.0643079	0.05255	1
B99_186846	B99_90048	0.113901	0.03745	1
B99_105396	B99_164648	0.0667995	0.06258	1
B99_182813	B99_187203	0.0490646	0.05533	1
B99_90035	B99_215478	0.065971	0.07072	1
B99_171727	B99_1610	0.128952	0.05986	1
B99_112125	B99_232757	0.185437	0.03944	1
B99_150364	B99_14821	0.211751	0.04553	1
B99_59148	B99_142780	0.110717	0.04849	0
B99_106045	B99_49157	0.190562	0.06498	1
B99_224288	B99_147059	0.12648	0.07095	1
B99_142099	B99_16527	0.0556144	0.04128	0
B99_51425	B99_241295	0.082041	0.0469	1
B99_56868	B99_143269	0.117244	0.05669	1
B99_31553	B99_207277	0.185293	0.05209	1
B99_6369	B99_7311	0.120589	0.06142	1
B99_143541	B99_93715	0.0833769	0.04861	1
B99_92243	B99_185181	0.0484886	0.05449	0
B99_75189	B99_119992	0.0698169	0.05997	1
B99_104236	B99_26198	0.205633	0.04631	1
B99_23156	B99_22658	0.164461	0.06728	1
B99_141500	B99_241294	0.102317	0.07232	1
B99_108348	B99_147022	0.0573802	0.04065	1
B99_112284	B99_3091	0.087765	0.04988	1
B99_59149	B99_17371	0.0820635	0.06029	1
B99_105793	B99_25119	0.114125	0.06292	1
B99_20357	B99_20556	0.109779	0.04778	1
B99_12118	B99_71868	0.152934	0.04594	1
B99_46441	B99_161933	0.0333019	0.03756	1
B99_79422	B99_40488	0.184511	0.04192	1
B99_63718	B99_186215	0.170855	0.06929	1
B99_9162	B99_226017	0.0351741	0.06794	1
B99_224291	B99_198228	0.0898685	0.04061	1
B99_20073	B99_174130	0.0950562	0.04546	1
B99_32825	B99_186648	0.150115	0.04746	1
B99_215980	B99_18232	0.00725602	0.04742	1
B99_63135	B99_178105	0.249386	0.04528	1
B99_29798	B99_226929	0.104127	0.05595	1
B99_169389	B99_186217	0.0796175	0.05389	1
B99_93724	B99_51306	0.0675225	0.04784	1
B99_245431	B99_120543	0.0885034	0.07237	1
B99_187708	B99_234865	0.0780501	0.06425	1
B99_113690	B99_94657	0.0720754	0.05792	1
B99_22679	B99_186219	0.118798	0.06959	1
B99_107228	B99_116771	0.0306396	0.05494	0
B99_34928	B99_133303	0.283327	0.06572	1
B99_159444	B99_142632	0.0674542	0.07296	1
B99_69106	B99_34614	0.197029	0.05045	1
B99_16007	B99_246429	0.0975496	0.06804	1
B99_238724	B99_243346	0.171927	0.05555	1
B99_123633	B99_149066	0.0319343	0.06849	1
B99_71193	B99_53347	0.132047	0.05421	1
B99_186512	B99_128079	0.205954	0.06646	1
B99_237510	B99_48247	0.0793483	0.05373	1
B99_1624	B99_51941	0.0600364	0.07125	0
B99_186216	B99_229280	0.0824776	0.06452	0
B99_138687	B99_203081	0.0793586	0.06448	1
B99_68292	B99_89163	0.121477	0.06734	1
B99_34937	B99_131281	0.204561	0.0506	1
B99_6165	B99_25672	0.0832294	0.0583	1
B99_90037	B99_71193	0.162881	0.06954	1
B99_190164	B99_170542	0.0387505	0.06906	0
B99_108637	B99_174061	0.101446	0.05889	1
B99_10419	B99_36420	0.0247935	0.05374	0
B99_165773	B99_157208	0.0530239	0.04563	1
B99_34665	B99_129860	0.216858	0.05806	1
B99_152875	B99_10493	0.041636	0.05648	1
B99_213374	B99_165187	0.0732594	0.06073	1
B99_197892	B99_168494	0.0449214	0.05581	1
B99_205929	B99_136755	0.121403	0.04985	1
B99_56186	B99_241225	0.0890742	0.07276	1
B99_182078	B99_181045	0.105422	0.07281	1
B99_138053	B99_57493	0.101433	0.0652	0
B99_26515	B99_181046	0.156258	0.03974	1
B99_56186	B99_223076	0.0207348	0.04636	1
B99_781	B99_179609	0.121673	0.05752	1
B99_85953	B99_39052	0.124457	0.0589	1
B99_88912	B99_95135	0.178606	0.06217	1
B99_90037	B99_18232	0.167732	0.05314	1
B99_130291	B99_53492	0.0431313	0.05977	1
B99_155922	B99_13539	0.18926	0.07094	1
B99_54032	B99_2382	0.13294	0.05912	1
B99_156081	B99_185432	0.0459182	0.06139	1
B99_53024	B99_186648	0.100619	0.04437	1
B99_38486	B99_68765	0.0952704	0.05021	1
B99_154712	B99_35838	0.119499	0.06352	1
B99_109546	B99_172823	0.0433481	0.06795	0
B99_141439	B99_175216	0.0854505	0.05979	1
B99_117010	B99_186881	0.0737097	0.05028	1
B99_205033	B99_30924	0.0695337	0.05937	1
B99_186844	B99_172632	0.0612045	0.05573	1
B99_40542	B99_7441	0.109792	0.07228	1
B99_186216	B99_205033	0.09433	0.07118	0
B99_108600	B99_36009	0.119178	0.06046	1
B99_92204	B99_115090	0.0915429	0.04374	1
B99_215859	B99_28059	0.0682527	0.04218	0
B99_17328	B99_231235	0.059804	0.04297	0
B99_98273	B99_26711	0.148199	0.0608	1
B99_127751	B99_4162	0.0647167	0.04237	0
B99_30924	B99_168511	0.0537732	0.06544	1
B99_182684	B99_7234	0.160019	0.06899	0
B99_224803	B99_224804	0.171352	0.0503	1
B99_1043	B99_3161	0.0740532	0.05122	1
B99_101206	B99_147740	0.068533	0.0709	1
B99_240935	B99_122324	0.096199	0.04457	1
B99_229303	B99_234492	0.0815885	0.06977	1
B99_199366	B99_1547	0.0127815	0.03991	0
B99_18231	B99_187708	0.0949794	0.0721	1
B99_44526	B99_53347	0.101476	0.07196	1
B99_238573	B99_132123	0.175299	0.07134	1
B99_165773	B99_71189	0.0535851	0.04181	1
B99_122514	B99_173590	0.0492384	0.04431	0
B99_211782	B99_34076	0.0419428	0.04531	1
B99_75205	B99_73617	0.130309	0.04928	1
B99_5746	B99_63504	0.0975174	0.04827	1
B99_168052	B99_215983	0.0400153	0.04957	1
B99_134028	B99_237212	0.0534208	0.04707	1
B99_185432	B99_142935	0.0612299	0.04128	1
B99_178383	B99_61992	0.122741	0.07111	1
B99_98273	B99_240711	0.2585	0.06131	1
B99_148610	B99_57120	0.19488	0.06153	1
B99_112999	B99_48558	0.0769884	0.04151	1
B99_107013	B99_224289	0.122792	0.06874	1
B99_127797	B99_127146	0.116834	0.05015	1
B99_136288	B99_28183	0.0383491	0.05085	1
B99_101205	B99_49086	0.0657763	0.05678	1
B99_1099	B99_152184	0.071137	0.06549	1
B99_112127	B99_18847	0.0583223	0.06419	0
B99_31564	B99_16509	0.0802458	0.06709	1
B99_9785	B99_70776	0.201687	0.05212	1
B99_188350	B99_83879	0.157006	0.05461	1
B99_31529	B99_177116	0.0627636	0.06909	1
B99_1610	B99_105396	0.100258	0.07036	1
B99_181213	B99_28093	0.0576769	0.03759	0
B99_79300	B99_43208	0.0840904	0.06404	1
B99_244429	B99_200579	0.0748296	0.04406	1
B99_187708	B99_168511	0.0972142	0.05898	1
B99_183490	B99_108637	0.137461	0.05441	1
B99_223076	B99_26515	0.0201611	0.04466	1
B99_138687	B99_106852	0.112579	0.04813	1
B99_174505	B99_76705	0.1358	0.06008	1
B99_169451	B99_146473	0.123533	0.0636	1
B99_27295	B99_228758	0.0820975	0.0536	0
B99_70267	B99_57120	0.181099	0.04689	1
B99_116343	B99_224288	0.112358	0.06912	1
B99_258	B99_168502	0.129824	0.04569	1
B99_11970	B99_167565	0.0559228	0.05155	1
B99_6927	B99_6820	0.0360218	0.05769	0
B99_229283	B99_71193	0.170665	0.05154	1
B99_118066	B99_22429	0.0733773	0.0593	1
B99_217308	B99_57970	0.148415	0.06695	1
B99_182606	B99_79674	0.162542	0.06579	1
B99_145808	B99_153936	0.0900245	0.04201	1
B99_6173	B99_234888	0.134212	0.0604	1
B99_243876	B99_233694	0.124603	0.05298	1
B99_97567	B99_158696	0.166738	0.06894	1
B99_193806	B99_231766	0.134298	0.06827	1
B99_175046	B99_186844	0.0776144	0.0453	1
B99_160791	B99_173388	0.135038	0.05493	0
B99_225210	B99_16761	0.0264565	0.05513	0
B99_56117	B99_168511	0.0880687	0.05656	1
B99_212987	B99_141358	0.107838	0.06818	1
B99_149703	B99_13063	0.089536	0.05932	1
B99_1368	B99_148753	0.0676826	0.05995	1
B99_26711	B99_71189	0.0829885	0.06221	1
B99_78289	B99_197892	0.0759495	0.06394	1
B99_234773	B99_215478	0.0602627	0.06206	1
B99_116343	B99_46554	0.111154	0.04472	1
B99_106740	B99_186527	0.106637	0.06851	1
B99_97079	B99_243156	0.148978	0.05678	1
B99_71193	B99_7167	0.126888	0.07171	1
B99_2003	B99_1755	0.132436	0.05903	1
B99_91130	B99_10998	0.141288	0.07023	1
B99_107012	B99_71189	0.0836957	0.0419	1
B99_84631	B99_166571	0.103515	0.04248	1
B99_56186	B99_178105	0.105332	0.05487	1
B99_7167	B99_141364	0.0987206	0.07204	1
B99_110246	B99_104010	0.0855547	0.04231	1
B99_210204	B99_1741	0.106513	0.04597	1
B99_124124	B99_111966	0.135122	0.06056	1
B99_246152	B99_151721	0.139904	0.05493	1
B99_46554	B99_125036	0.107688	0.04221	1
B99_181044	B99_66632	0.080474	0.05318	1
B99_225372	B99_90048	0.0794448	0.05402	1
B99_5508	B99_1384	0.0712878	0.06742	1
B99_96811	B99_34937	0.200999	0.06968	1
B99_128014	B99_245183	0.076491	0.06456	1
B99_50711	B99_54034	0.136634	0.04733	1
B99_41123	B99_16389	0.184979	0.06953	1
B99_116484	B99_231577	0.0469212	0.0388	1
B99_7652	B99_115311	0.128749	0.06866	1
B99_60757	B99_15381	0.158875	0.0429	1
B99_19745	B99_178370	0.0739728	0.05126	1
B99_186881	B99_241225	0.0680135	0.06736	1
B99_147740	B99_240087	0.042146	0.06251	1
B99_133736	B99_106852	0.114664	0.05862	1
B99_2506	B99_122323	0.129096	0.06985	1
B99_117677	B99_31378	0.0743451	0.05196	1
B99_30924	B99_156082	0.0740137	0.06441	1
B99_71193	B99_66502	0.092999	0.07288	1
B99_231770	B99_7167	0.148479	0.06184	1
B99_125036	B99_18233	0.0916165	0.05818	1
B99_239604	B99_49031	0.263111	0.04282	1
B99_38665	B99_31695	0.0866484	0.07273	0
B99_202665	B99_52582	0.107794	0.04521	1
B99_66057	B99_246445	0.2265	0.06208	1
B99_165771	B99_32825	0.175171	0.06516	1
B99_238810	B99_59113	0.143934	0.06925	1
B99_168498	B99_244147	0.0988525	0.06597	1
B99_220312	B99_50711	0.158654	0.06892	1
B99_73630	B99_142225	0.118007	0.06343	1
B99_175216	B99_141365	0.150309	0.06187	1
B99_162390	B99_246488	0.0474054	0.06587	1
B99_154995	B99_37327	0.0428614	0.0432	0
B99_210897	B99_18228	0.098854	0.05977	1
B99_157310	B99_144579	0.107165	0.04755	1
B99_63936	B99_4034	0.145524	0.04021	1
B99_28195	B99_28182	0.0437816	0.04066	1
B99_183964	B99_116673	0.0392211	0.06752	1
B99_64610	B99_220597	0.0919834	0.04796	0
B99_154259	B99_233961	0.0462199	0.06185	0
B99_134818	B99_195512	0.0990073	0.06007	1
B99_97929	B99_121886	0.0870908	0.06643	1
B99_199917	B99_104926	0.064933	0.06726	0
B99_147948	B99_211350	0.0619845	0.06765	1
B99_171727	B99_53396	0.132079	0.05107	1
B99_72129	B99_104010	0.0636412	0.06483	1
B99_224796	B99_186216	0.0764591	0.05963	0
B99_56353	B99_151306	0.0869061	0.03766	1
B99_36781	B99_127051	0.135589	0.04888	1
B99_30617	B99_139270	0.0949498	0.06417	1
B99_157208	B99_210896	0.0979017	0.05283	1
B99_159873	B99_197892	0.0575356	0.07015	1
B99_3332	B99_44678	0.0332375	0.05949	0
B99_90782	B99_176115	0.0809069	0.06766	1
B99_18232	B99_45408	0.109039	0.04836	1
B99_53347	B99_16509	0.098941	0.06566	1
B99_216220	B99_203310	0.150885	0.03998	1
B99_62488	B99_39487	0.183944	0.03788	1
B99_3048	B99_121490	0.0468506	0.06451	1
B99_41288	B99_175000	0.0739879	0.06607	1
B99_174506	B99_147104	0.0511574	0.0628	1
B99_118107	B99_138840	0.15105	0.071	1
B99_192128	B99_20473	0.0752378	0.05943	0
B99_56	B99_186095	0.131078	0.04488	1
B99_213369	B99_236191	0.163871	0.06886	1
B99_213374	B99_168494	0.0464179	0.05059	1
B99_127347	B99_208786	0.0942094	0.05017	1
B99_86566	B99_11950	0.0475487	0.05168	0
B99_198211	B99_18231	0.099541	0.06365	1
B99_241297	B99_75205	0.168696	0.05054	1
B99_52648	B99_126434	0.112719	0.06347	1
B99_246398	B99_234609	0.0946609	0.04435	0
B99_66502	B99_186512	0.198103	0.06864	1
B99_142021	B99_191155	0.0744305	0.06868	1
B99_7539	B99_243770	0.0585651	0.06989	1
B99_11819	B99_29986	0.0436349	0.0441	1
B99_2770	B99_165957	0.148926	0.05408	1
B99_238212	B99_177845	0.0800262	0.05258	0
B99_59996	B99_108623	0.0373779	0.05101	1
B99_241294	B99_117010	0.103938	0.0446	1
B99_190179	B99_4961	0.032304	0.06114	1
B99_54279	B99_195581	0.202874	0.04014	1
B99_33366	B99_98240	0.133921	0.07348	1
B99_56118	B99_166571	0.0789376	0.0495	1
B99_238216	B99_177845	0.0639259	0.0514	0
B99_148753	B99_168498	0.0654433	0.06089	1
B99_183841	B99_182347	0.0745851	0.05693	1
B99_53347	B99_217463	0.109161	0.06011	1
B99_100943	B99_172909	0.164169	0.06303	1
B99_238212	B99_84968	0.071044	0.06583	0
B99_152519	B99_96952	0.084201	0.0389	1
B99_18226	B99_2456	0.0730317	0.06358	1
B99_72333	B99_98274	0.095369	0.06816	1
B99_125661	B99_66688	0.213619	0.04542	1
B99_13063	B99_135075	0.135295	0.03761	1
B99_187842	B99_138205	0.040283	0.06827	1
B99_59276	B99_8978	0.13097	0.05756	1
B99_20204	B99_6006	0.167147	0.09191	1
B99_166854	B99_232171	0.0841669	0.09081	1
B99_202141	B99_225414	0.0465805	0.08289	1
B99_150162	B99_201534	0.0475964	0.07471	1
B99_6215	B99_209553	0.118664	0.0812	1
B99_53425	B99_68538	0.114201	0.07449	1
B99_8459	B99_132760	0.0255272	0.08235	1
B99_113964	B99_1676	0.0440348	0.08388	1
B99_98636	B99_45494	0.0459159	0.08757	0
B99_164640	B99_66500	0.0779378	0.09309	1
B99_4034	B99_12043	0.186795	0.09551	1
B99_240344	B99_23581	0.0160548	0.09367	0
B99_123629	B99_16987	0.0414417	0.08763	1
B99_241438	B99_183841	0.0810359	0.08262	1
B99_242125	B99_202849	0.108514	0.1024	1
B99_189720	B99_186215	0.0910521	0.07873	1
B99_54624	B99_173245	0.0825403	0.07938	0
B99_45253	B99_172753	0.195561	0.08478	1
B99_72070	B99_70577	0.0542928	0.07365	0
B99_168498	B99_203478	0.175794	0.08102	1
B99_98967	B99_223311	0.0413304	0.09702	1
B99_179116	B99_66684	0.0515903	0.09185	1
B99_190971	B99_129707	0.0664989	0.08363	1
B99_74304	B99_117010	0.115827	0.07586	1
B99_70664	B99_30643	0.0424381	0.09684	1
B99_84412	B99_53438	0.117581	0.08469	1
B99_17305	B99_167567	0.0731243	0.08156	1
B99_62621	B99_46226	0.040457	0.11002	1
B99_208773	B99_175046	0.0915071	0.07561	1
B99_193956	B99_188352	0.142784	0.09291	1
B99_137283	B99_198880	0.16027	0.1031	1
B99_57147	B99_94657	0.0908748	0.10169	1
B99_221941	B99_189521	0.0553944	0.09311	1
B99_59016	B99_174505	0.103786	0.07809	1
B99_231056	B99_193403	0.0748772	0.08684	1
B99_48247	B99_257	0.0911878	0.09892	1
B99_182464	B99_217046	0.0622263	0.08897	1
B99_162397	B99_106925	0.137372	0.07702	0
B99_53401	B99_134643	0.063148	0.09179	1
B99_147104	B99_138415	0.0814313	0.08447	1
B99_130260	B99_17369	0.123816	0.09106	1
B99_75406	B99_221941	0.0798858	0.10449	1
B99_186478	B99_126568	0.0688572	0.07549	1
B99_143541	B99_170542	0.0467463	0.09712	0
B99_232757	B99_186846	0.226799	0.093	1
B99_4790	B99_230953	0.0779275	0.10239	1
B99_35074	B99_138211	0.0491256	0.08977	1
B99_78393	B99_17690	0.0315363	0.08424	0
B99_210233	B99_180358	0.0240499	0.08129	0
B99_53401	B99_68374	0.0794312	0.08898	1
B99_182464	B99_6573	0.061717	0.09917	1
B99_108600	B99_181045	0.103774	0.07849	1
B99_168502	B99_2506	0.152489	0.08829	1
B99_133869	B99_43025	0.113279	0.10352	1
B99_90525	B99_73410	0.0454417	0.1059	0
B99_14352	B99_8052	0.06927	0.07654	1
B99_100302	B99_33354	0.109483	0.08068	1
B99_210615	B99_54463	0.0889305	0.1009	1
B99_134249	B99_32391	0.040123	0.10465	0
B99_161923	B99_150789	0.0265987	0.07623	0
B99_152926	B99_170550	0.0901114	0.08817	1
B99_208786	B99_138411	0.100069	0.09629	1
B99_218060	B99_183964	0.0318092	0.10686	1
B99_135466	B99_14228	0.164948	0.08986	1
B99_159775	B99_213374	0.0913944	0.08273	1
B99_257	B99_146767	0.0971654	0.09656	1
B99_75482	B99_183965	0.0297121	0.08862	1
B99_129702	B99_142935	0.0897031	0.08435	1
B99_9110	B99_199918	0.0486443	0.08959	1
B99_96167	B99_160984	0.0541675	0.08856	0
B99_104557	B99_237884	0.0283646	0.07857	0
B99_243985	B99_174511	0.0735473	0.08204	1
B99_88684	B99_186512	0.126777	0.09	1
B99_111861	B99_142225	0.141127	0.08642	0
B99_2109	B99_223312	0.0501147	0.09516	1
B99_170538	B99_70664	0.0529367	0.08352	1
B99_97485	B99_4035	0.132206	0.0958	1
B99_81613	B99_31529	0.145486	0.10649	1
B99_5558	B99_189700	0.108473	0.08561	1
B99_209314	B99_69156	0.0826987	0.10211	1
B99_217628	B99_13765	0.0553577	0.10858	0
B99_187811	B99_85939	0.029512	0.09183	1
B99_232260	B99_50192	0.122842	0.10409	0
B99_168200	B99_177161	0.0743106	0.09277	1
B99_7721	B99_90995	0.0654864	0.07559	1
B99_38390	B99_241064	0.00317342	0.08575	0
B99_147579	B99_177865	0.110097	0.08359	1
B99_24770	B99_38381	0.0587325	0.09434	1
B99_165771	B99_162034	0.113739	0.09802	1
B99_242482	B99_39683	0.045383	0.10945	1
B99_129703	B99_35386	0.0858513	0.10384	1
B99_119921	B99_224189	0.0263767	0.10571	1
B99_22823	B99_178326	0.0439329	0.07859	1
B99_191060	B99_217730	0.14696	0.10384	1
B99_61447	B99_144889	0.0708811	0.08334	1
B99_199028	B99_213586	0.0295591	0.09958	1
B99_188556	B99_201543	0.020075	0.10313	1
B99_10103	B99_208786	0.0698398	0.08441	1
B99_5494	B99_164625	0.0517769	0.07814	0
B99_13656	B99_1063	0.148077	0.07393	1
B99_60828	B99_152184	0.0709958	0.09186	1
B99_80452	B99_119934	0.0280752	0.09774	0
B99_214029	B99_9180	0.0933772	0.089	1
B99_180316	B99_48247	0.0868153	0.08555	1
B99_40109	B99_18896	0.118427	0.0943	1
B99_2612	B99_194377	0.0321546	0.07562	0
B99_119938	B99_189820	0.0632678	0.08636	0
B99_170553	B99_182078	0.00901877	0.09069	1
B99_209179	B99_245227	0.104747	0.08687	1
B99_19037	B99_232260	0.0947426	0.10433	1
B99_112847	B99_129700	0.0439659	0.08607	1
B99_241438	B99_141439	0.0793268	0.07762	1
B99_18543	B99_105144	0.133714	0.09812	1
B99_232680	B99_168524	0.177922	0.08375	1
B99_121330	B99_53578	0.0787315	0.09349	0
B99_208767	B99_159338	0.168329	0.08707	1
B99_167627	B99_1211	0.0174663	0.10102	1
B99_232023	B99_117622	0.0654792	0.08049	0
B99_43879	B99_78700	0.0460458	0.09349	0
B99_246658	B99_150076	0.266368	0.08022	1
B99_242698	B99_172841	0.0331793	0.0865	1
B99_225372	B99_177357	0.0890799	0.085	1
B99_207780	B99_219611	0.0944263	0.08734	1
B99_136410	B99_67137	0.12318	0.08089	1
B99_210162	B99_31276	0.0640604	0.1014	1
B99_12429	B99_187439	0.102845	0.09975	1
B99_110287	B99_340	0.0922503	0.09542	1
B99_62203	B99_53425	0.0601044	0.0954	1
B99_238983	B99_152184	0.0943221	0.10497	1
B99_23847	B99_171776	0.0720243	0.0907	1
B99_230460	B99_42640	0.0389317	0.0992	1
B99_127146	B99_173764	0.114876	0.09718	1
B99_179827	B99_89698	0.198125	0.08069	1
B99_174061	B99_106848	0.0741868	0.09991	1
B99_138411	B99_193035	0.10438	0.08245	1
B99_185374	B99_165608	0.036605	0.09727	1
B99_170727	B99_24846	0.0900676	0.10522	1
B99_147059	B99_174505	0.121351	0.09125	1
B99_127195	B99_56186	0.0806453	0.1035	1
B99_2122	B99_208786	0.0773423	0.09498	1
B99_152136	B99_1690	0.0352381	0.09526	1
B99_123844	B99_58897	0.101338	0.09621	1
B99_212984	B99_172919	0.110023	0.10133	1
B99_31726	B99_52390	0.0477263	0.10233	0
B99_6573	B99_217467	0.0874298	0.07644	1
B99_246430	B99_152184	0.0848549	0.09046	1
B99_5508	B99_241621	0.0204837	0.0793	0
B99_145888	B99_225898	0.0334117	0.10157	0
B99_129698	B99_146767	0.136905	0.07769	1
B99_85242	B99_26081	0.0700292	0.0974	1
B99_42473	B99_28746	0.0291837	0.10309	1
B99_72408	B99_130225	0.0647251	0.10808	0
B99_145145	B99_166331	0.0834629	0.08817	1
B99_104918	B99_68557	0.034943	0.108	1
B99_70694	B99_199917	0.0922403	0.09246	0
B99_168160	B99_199052	0.108384	0.09683	1
B99_211350	B99_66378	0.0575505	0.09301	1
B99_72047	B99_4330	0.119287	0.10459	1
B99_150992	B99_244449	0.0832417	0.08873	1
B99_214935	B99_2431	0.168777	0.0803	1
B99_67137	B99_243488	0.107881	0.08691	1
B99_142225	B99_160715	0.0949451	0.08625	1
B99_93816	B99_2809	0.0544141	0.10784	0
B99_18826	B99_257	0.0722414	0.10487	1
B99_156542	B99_202007	0.130568	0.08981	1
B99_233689	B99_196703	0.135605	0.08475	1
B99_43269	B99_176801	0.0597783	0.09264	1
B99_184628	B99_232757	0.126029	0.0909	1
B99_187417	B99_70267	0.162231	0.07805	1
B99_175938	B99_31697	0.09816	0.10065	1
B99_25709	B99_59740	0.0805462	0.07561	1
B99_18226	B99_28387	0.12198	0.10268	1
B99_122515	B99_54572	0.0413252	0.09242	0
B99_226791	B99_217651	0.0269545	0.10811	1
B99_212063	B99_141365	0.081199	0.08481	1
B99_169240	B99_173699	0.1419	0.09994	1
B99_218908	B99_127146	0.0724648	0.08824	1
B99_123573	B99_8741	0.0759008	0.07595	0
B99_133870	B99_215525	0.0265651	0.0916	1
B99_215983	B99_238983	0.0498591	0.10693	1
B99_117454	B99_45494	0.0425831	0.08732	0
B99_208773	B99_90038	0.0372409	0.09239	1
B99_89163	B99_6215	0.0937074	0.07592	1
B99_225673	B99_3536	0.0913077	0.07536	1
B99_16610	B99_125547	0.0537679	0.09949	0
B99_52532	B99_98967	0.0371768	0.0985	1
B99_2972	B99_164644	0.138093	0.08576	1
B99_81305	B99_40935	0.0429231	0.10594	0
B99_53793	B99_14162	0.164989	0.10461	1
B99_164828	B99_118097	0.0325608	0.09161	1
B99_138191	B99_114924	0.0960477	0.09286	0
B99_78289	B99_74304	0.0927515	0.08489	1
B99_143541	B99_186216	0.0761397	0.09824	0
B99_30924	B99_74304	0.0742339	0.08475	1
B99_7728	B99_45238	0.0902102	0.1075	1
B99_52392	B99_23581	0.0258292	0.08663	0
B99_199918	B99_216975	0.0710041	0.10982	0
B99_130669	B99_7622	0.0230084	0.09686	1
B99_168160	B99_57147	0.0882701	0.10835	1
B99_63936	B99_58156	0.169263	0.09599	1
B99_60088	B99_155353	0.0724304	0.09834	1
B99_182464	B99_171727	0.0960308	0.08725	1
B99_136	B99_33266	0.0113831	0.07767	0
B99_84919	B99_131417	0.0562076	0.08327	1
B99_148167	B99_160549	0.0579941	0.08564	0
B99_9787	B99_86772	0.0985998	0.08016	1
B99_246338	B99_2141	0.0241746	0.07622	1
B99_124783	B99_147298	0.20206	0.0852	1
B99_160533	B99_19806	0.0905331	0.09009	1
B99_3623	B99_83302	0.10087	0.09799	1
B99_173764	B99_231401	0.106647	0.09476	1
B99_244417	B99_187811	0.0365214	0.10065	1
B99_81421	B99_35075	0.079583	0.10733	1
B99_53401	B99_2972	0.0963666	0.07795	1
B99_202089	B99_217730	0.163022	0.08881	1
B99_140340	B99_101403	0.137771	0.08719	1
B99_18233	B99_2456	0.0615927	0.07631	1
B99_167964	B99_187842	0.0364138	0.09629	1
B99_6451	B99_138114	0.0948851	0.09294	1
B99_220761	B99_132760	0.0298555	0.09269	1
B99_228051	B99_918	0.0258023	0.094	1
B99_7072	B99_33593	0.123658	0.09725	1
B99_8459	B99_137567	0.0304297	0.10478	1
B99_171738	B99_26052	0.103184	0.09874	1
B99_129557	B99_133578	0.166008	0.10741	1
B99_168494	B99_231542	0.0449073	0.08241	1
B99_121886	B99_232171	0.0994651	0.08176	1
B99_182960	B99_60299	0.0347033	0.09625	1
B99_40102	B99_237884	0.0495529	0.07917	0
B99_67	B99_214833	0.0490902	0.10689	1
B99_101206	B99_53862	0.0716526	0.08038	1
B99_180210	B99_156073	0.0526831	0.07906	0
B99_482	B99_176245	0.0403678	0.08369	1
B99_10448	B99_54950	0.0225707	0.08428	0
B99_96772	B99_59740	0.0831267	0.08276	1
B99_75040	B99_101340	0.0827201	0.07963	1
B99_129310	B99_242229	0.175122	0.09517	1
B99_194930	B99_147298	0.183634	0.07829	1
B99_49572	B99_5264	0.0624764	0.09645	1
B99_32930	B99_107569	0.0815461	0.10443	0
B99_93715	B99_71193	0.100212	0.10706	1
B99_198950	B99_129249	0.131393	0.0871	1
B99_68374	B99_5586	0.115033	0.10809	1
B99_97811	B99_11950	0.0520418	0.091	1
B99_186478	B99_132423	0.120023	0.08185	1
B99_134821	B99_54754	0.0880946	0.09784	1
B99_6706	B99_178075	0.0538957	0.10688	0
B99_243150	B99_142225	0.109929	0.11009	1
B99_7770	B99_167941	0.0267888	0.0752	0
B99_10164	B99_199450	0.108674	0.09968	1
B99_212499	B99_53556	0.00308031	0.10795	1
B99_96504	B99_30940	0.0347197	0.1017	0
B99_128079	B99_155310	0.120126	0.07732	1
B99_186513	B99_189538	0.0746449	0.08295	1
B99_156447	B99_215978	0.144891	0.10516	1
B99_223999	B99_66629	0.147283	0.09033	1
B99_184567	B99_118070	0.0494612	0.09974	0
B99_212987	B99_37385	0.0618262	0.08761	1
B99_205033	B99_155832	0.0829202	0.10364	1
B99_75484	B99_75482	0.0363033	0.08112	1
B99_8382	B99_91863	0.0499868	0.09035	1
B99_151783	B99_225415	0.00643818	0.08263	0
B99_118070	B99_184567	0.0494612	0.09974	0
B99_231778	B99_68955	0.095122	0.08421	1
B99_197892	B99_246430	0.0935841	0.09208	1
B99_213376	B99_235854	0.104959	0.08549	1
B99_49073	B99_189542	0.0539456	0.09731	1
B99_41990	B99_48247	0.0762543	0.08666	1
B99_188329	B99_112841	0.102176	0.10672	1
B99_66057	B99_246658	0.25585	0.08141	1
B99_11614	B99_150364	0.158965	0.09284	1
B99_39157	B99_167540	0.0911168	0.10049	1
B99_48247	B99_182078	0.095582	0.09331	1
B99_191700	B99_10606	0.0767932	0.08218	1
B99_134381	B99_48558	0.0725476	0.08307	0
B99_201542	B99_158715	0.044338	0.10821	1
B99_150149	B99_81421	0.0135078	0.094	0
B99_18231	B99_240711	0.0947827	0.08135	1
B99_149578	B99_102776	0.0544126	0.1057	1
B99_37907	B99_198195	0.152585	0.07983	1
B99_225698	B99_10262	0.102589	0.10636	1
B99_114062	B99_9284	0.0130562	0.0981	0
B99_191155	B99_175309	0.0664368	0.08638	0
B99_223927	B99_208308	0.0580682	0.08159	1
B99_193035	B99_182606	0.0891797	0.07612	1
B99_183841	B99_229303	0.0670172	0.08044	1
B99_159299	B99_62245	0.0713066	0.08377	1
B99_68859	B99_53793	0.196178	0.09336	1
B99_177588	B99_145464	0.1112	0.10913	1
B99_157199	B99_30424	0.166436	0.07813	1
B99_2972	B99_117524	0.126216	0.10757	1
B99_39531	B99_125033	0.0494289	0.09221	0
B99_4103	B99_88006	0.0583359	0.08361	0
B99_157990	B99_8145	0.0435437	0.0892	1
B99_182464	B99_231789	0.075883	0.07449	1
B99_115979	B99_59500	0.0598953	0.09976	1
B99_17544	B99_46166	0.0822351	0.09246	0
B99_106833	B99_208183	0.102619	0.07931	1
B99_231542	B99_143233	0.0720507	0.09573	1
B99_154712	B99_213896	0.0902615	0.07761	1
B99_147059	B99_48247	0.103636	0.10399	1
B99_979	B99_104918	0.0250073	0.0929	0
B99_5586	B99_193035	0.0936234	0.08344	1
B99_225708	B99_138206	0.111735	0.10332	1
B99_861	B99_53946	0.0751091	0.10828	1
B99_174843	B99_19607	0.14828	0.09759	1
B99_206269	B99_6967	0.0366121	0.09108	1
B99_7147	B99_103015	0.0921267	0.09659	1
B99_95845	B99_201878	0.0967867	0.08124	1
B99_239966	B99_637	0.0550468	0.08123	1
B99_47988	B99_215978	0.144834	0.07837	1
B99_7089	B99_161628	0.0481103	0.09632	1
B99_38495	B99_84891	0.157665	0.10461	1
B99_3047	B99_190566	0.0687999	0.09928	1
B99_7770	B99_12836	0.0450981	0.09991	0
B99_17853	B99_9316	0.167739	0.08353	1
B99_18231	B99_211011	0.0873759	0.07989	1
B99_159775	B99_127347	0.137911	0.09111	1
B99_108637	B99_212987	0.0943872	0.07787	1
B99_184628	B99_209553	0.0856059	0.08105	1
B99_68292	B99_170039	0.134887	0.07451	1
B99_240862	B99_26004	0.0526968	0.08805	1
B99_5222	B99_4012	0.083819	0.10344	1
B99_137138	B99_176276	0.0113674	0.08803	1
B99_54463	B99_213819	0.0549705	0.10657	1
B99_72377	B99_67620	0.196986	0.09939	1
B99_9148	B99_134669	0.041301	0.07374	1
B99_105926	B99_83300	0.0820921	0.10567	1
B99_89163	B99_197143	0.0873702	0.09818	1
B99_208786	B99_181044	0.0687848	0.09618	1
B99_33418	B99_141065	0.124826	0.09518	1
B99_60006	B99_181044	0.0787187	0.07589	1
B99_119458	B99_110874	0.0519356	0.08206	1
B99_119902	B99_118158	0.054843	0.10666	0
B99_195135	B99_167961	0.0394374	0.09341	1
B99_60332	B99_30643	0.0420992	0.09243	1
B99_190971	B99_100839	0.0714466	0.0806	1
B99_1950	B99_3346	0.067704	0.10876	1
B99_80150	B99_2187	0.0404306	0.10511	0
B99_49198	B99_241225	0.0967325	0.07803	1
B99_46826	B99_91167	0.161547	0.10165	1
B99_81019	B99_138205	0.0376347	0.07585	1
B99_49528	B99_17425	0.04594	0.09668	1
B99_158123	B99_106845	0.0759782	0.09101	1
B99_151538	B99_11219	0.108495	0.0844	1
B99_37385	B99_190164	0.0712765	0.07783	1
B99_8052	B99_4625	0.0479157	0.08488	0
B99_123641	B99_42640	0.0385235	0.08261	1
B99_123694	B99_244440	0.128638	0.08251	1
B99_113	B99_80740	0.0800857	0.07597	1
B99_90038	B99_167051	0.0607385	0.09794	1
B99_79300	B99_180405	0.143268	0.1002	1
B99_184135	B99_44696	0.124902	0.08905	1
B99_173949	B99_13884	0.0606164	0.08656	1
B99_146917	B99_30478	0.0807238	0.10008	1
B99_224419	B99_58902	0.0362653	0.097	1
B99_44237	B99_146730	0.0484315	0.10508	1
B99_65843	B99_228933	0.0898463	0.10376	1
B99_146917	B99_132423	0.0899944	0.08582	1
B99_101715	B99_217463	0.0861558	0.08598	1
B99_165775	B99_213038	0.0633899	0.10079	1
B99_2490	B99_43911	0.0456986	0.09506	0
B99_156033	B99_11221	0.100884	0.10494	1
B99_148002	B99_79665	0.0498677	0.07892	1
B99_97929	B99_189720	0.0751068	0.09567	1
B99_214092	B99_152381	0.104848	0.08157	1
B99_126159	B99_33261	0.0542832	0.10344	1
B99_180797	B99_162865	0.047477	0.10838	1
B99_58166	B99_146587	0.184581	0.09872	1
B99_13719	B99_20101	0.0312064	0.08981	1
B99_39538	B99_240540	0.0941757	0.09219	1
B99_18233	B99_134643	0.0749281	0.08339	1
B99_84908	B99_19925	0.0588301	0.07762	1
B99_79674	B99_16509	0.0962264	0.08221	1
B99_127051	B99_230074	0.126407	0.09404	1
B99_193869	B99_122646	0.0565915	0.10194	1
B99_18127	B99_983	0.115758	0.10726	1
B99_8258	B99_170476	0.0326023	0.10614	1
B99_44233	B99_132991	0.0523186	0.09591	1
B99_8054	B99_214935	0.112736	0.07943	1
B99_88064	B99_16608	0.0702378	0.08774	1
B99_224207	B99_174410	0.0712762	0.10267	0
B99_20986	B99_186195	0.130839	0.09846	1
B99_192469	B99_98378	0.052072	0.09752	1
B99_170280	B99_167051	0.0906242	0.09887	1
B99_202182	B99_241927	0.0824979	0.10997	1
B99_44347	B99_10052	0.0713264	0.08179	1
B99_331	B99_9359	0.0443056	0.07469	1
B99_100681	B99_1032	0.0715429	0.10565	1
B99_132423	B99_141065	0.110791	0.10278	1
B99_112839	B99_57958	0.073915	0.10283	1
B99_105896	B99_90220	0.182291	0.09017	1
B99_209112	B99_26018	0.0623676	0.09067	0
B99_26080	B99_175062	0.0534016	0.10901	1
B99_128193	B99_11964	0.0320191	0.09925	1
B99_5608	B99_128208	0.042106	0.084	1
B99_138257	B99_20075	0.0459521	0.08449	0
B99_168511	B99_90035	0.0809098	0.07567	1
B99_1099	B99_90047	0.14248	0.08345	1
B99_3729	B99_73112	0.0669426	0.09063	0
B99_187920	B99_212063	0.0790644	0.08352	1
B99_54039	B99_175213	0.0580562	0.09086	1
B99_5608	B99_40102	0.0259066	0.08466	1
B99_13719	B99_231577	0.0297267	0.09398	0
B99_79300	B99_135740	0.127063	0.09859	1
B99_204129	B99_127052	0.114566	0.10348	1
B99_153933	B99_3724	0.0703537	0.10871	1
B99_212056	B99_183841	0.0732287	0.07654	1
B99_172918	B99_111494	0.180394	0.07902	1
B99_229920	B99_75919	0.0220815	0.08874	0
B99_37898	B99_184039	0.163919	0.10068	1
B99_240935	B99_170550	0.111257	0.07976	1
B99_171381	B99_99644	0.0847689	0.08594	1
B99_79135	B99_7802	0.0933788	0.09517	1
B99_51678	B99_166194	0.0454325	0.08938	1
B99_99993	B99_171976	0.0494391	0.0891	1
B99_125328	B99_35754	0.115332	0.08009	1
B99_66629	B99_30698	0.105336	0.10787	1
B99_17548	B99_52375	0.0603941	0.07357	1
B99_90035	B99_32825	0.0815237	0.07483	1
B99_59500	B99_191548	0.0588237	0.07394	1
B99_66378	B99_165770	0.0717959	0.08597	1
B99_217463	B99_101715	0.0861558	0.08598	1
B99_199450	B99_193806	0.0977556	0.07514	1
B99_49198	B99_231542	0.0886541	0.10264	1
B99_16315	B99_149061	0.0495194	0.07941	1
B99_179463	B99_9162	0.0542043	0.08024	1
B99_164637	B99_232757	0.191892	0.08858	1
B99_244975	B99_150191	0.0703167	0.09935	1
B99_119462	B99_73410	0.0605931	0.0978	1
B99_27906	B99_212394	0.0807372	0.08848	1
B99_158713	B99_138206	0.0414388	0.0975	1
B99_9180	B99_246152	0.0931491	0.07527	1
B99_89163	B99_203081	0.0671849	0.07469	1
B99_231056	B99_170538	0.0476832	0.07765	1
B99_201524	B99_126589	0.160262	0.0775	1
B99_143541	B99_200720	0.0634603	0.09345	1
B99_140887	B99_67078	0.045321	0.09091	1
B99_27888	B99_216220	0.154318	0.09475	1
B99_166084	B99_170555	0.111815	0.08372	1
B99_205272	B99_157323	0.147824	0.09859	1
B99_178383	B99_54039	0.082603	0.07758	1
B99_90050	B99_141065	0.0605986	0.09043	1
B99_164644	B99_197143	0.092189	0.10786	1
B99_128465	B99_128466	0.0517189	0.08678	0
B99_223999	B99_41333	0.0873395	0.07389	1
B99_66378	B99_7167	0.0736186	0.08633	1
B99_201417	B99_193403	0.0805786	0.08676	1
B99_121173	B99_26503	0.062926	0.083	1
B99_205159	B99_195109	0.108011	0.08957	1
B99_81051	B99_158712	0.0388457	0.10644	1
B99_218071	B99_174061	0.0970614	0.09725	1
B99_217651	B99_184070	0.0456271	0.10714	1
B99_130378	B99_173764	0.0883292	0.07858	1
B99_180797	B99_187132	0.0581009	0.07449	1
B99_232456	B99_114884	0.065391	0.092	1
B99_198419	B99_15488	0.138376	0.08433	1
B99_244147	B99_112125	0.0812814	0.08968	1
B99_56118	B99_203081	0.0627381	0.09235	1
B99_160850	B99_89884	0.0870151	0.0751	1
B99_4790	B99_208773	0.0557477	0.10696	1
B99_145888	B99_209346	0.0339979	0.1065	0
B99_53949	B99_1368	0.117185	0.10028	1
B99_241648	B99_7802	0.0867478	0.08817	1
B99_113016	B99_221646	0.0460216	0.08337	1
B99_192455	B99_53862	0.0786079	0.08804	1
B99_226305	B99_51452	0.0171397	0.08025	1
B99_178105	B99_232171	0.156292	0.08577	1
B99_1635	B99_155971	0.0304269	0.08491	1
B99_182464	B99_186512	0.133413	0.09358	1
B99_115302	B99_127318	0.0745579	0.1045	1
B99_243594	B99_200766	0.0866418	0.07482	1
B99_49198	B99_189720	0.0825509	0.08565	1
B99_172632	B99_183841	0.0813541	0.08482	1
B99_189706	B99_6014	0.0783144	0.08707	0
B99_503	B99_85319	0.059651	0.09514	1
B99_11926	B99_242125	0.0523931	0.10317	1
B99_14671	B99_149233	0.0312415	0.10961	0
B99_244147	B99_217046	0.0651494	0.07437	1
B99_128014	B99_155310	0.0796384	0.09763	1
B99_212290	B99_106740	0.109665	0.08301	1
B99_7374	B99_1280	0.0862629	0.07921	1
B99_2937	B99_80672	0.0240403	0.10075	1
B99_210062	B99_210066	0.0731157	0.08823	1
B99_8909	B99_15036	0.193359	0.09172	1
B99_171976	B99_1103	0.053807	0.09168	1
B99_70872	B99_136410	0.141367	0.07995	1
B99_16509	B99_128079	0.0971163	0.07999	1
B99_164828	B99_186216	0.052512	0.0777	0
B99_148753	B99_100112	0.0713121	0.09327	1
B99_44526	B99_156082	0.0440324	0.09048	1
B99_62617	B99_245406	0.0293115	0.08844	0
B99_24957	B99_112905	0.0877472	0.10332	1
B99_136626	B99_28387	0.0518968	0.10769	1
B99_203133	B99_193126	0.0533685	0.0865	1
B99_49874	B99_178445	0.168625	0.09214	1
B99_71549	B99_103387	0.114552	0.07911	1
B99_10799	B99_52377	0.114633	0.09185	0
B99_182348	B99_68374	0.0921847	0.08633	1
B99_146917	B99_43025	0.0972661	0.08228	1
B99_62374	B99_7294	0.0519563	0.12511	1
B99_225704	B99_114924	0.0579723	0.13975	1
B99_23398	B99_26509	0.0796313	0.14225	1
B99_207836	B99_43025	0.0679714	0.12672	1
B99_107012	B99_109092	0.0654642	0.13867	1
B99_152196	B99_219398	0.151328	0.13838	1
B99_6041	B99_4319	0.0424988	0.13615	1
B99_193689	B99_230193	0.0651456	0.13239	1
B99_178651	B99_30772	0.140537	0.12751	1
B99_241577	B99_178449	0.0409657	0.11625	0
B99_215896	B99_246761	0.0520668	0.12092	0
B99_206829	B99_1811	0.0682212	0.14081	1
B99_2431	B99_212984	0.118833	0.13152	1
B99_11983	B99_178105	0.0794162	0.12765	1
B99_41417	B99_8838	0.0442104	0.11641	0
B99_209314	B99_223656	0.0535977	0.11879	1
B99_55457	B99_36184	0.0663526	0.13732	0
B99_8966	B99_7436	0.0609228	0.13346	0
B99_110945	B99_150191	0.0776687	0.11253	1
B99_56377	B99_16140	0.0646391	0.13615	1
B99_52537	B99_151382	0.0452569	0.13291	1
B99_110175	B99_179821	0.137109	0.1249	1
B99_75755	B99_200793	0.113788	0.12144	1
B99_15664	B99_203495	0.0391692	0.12601	0
B99_87081	B99_241470	0.0987514	0.11949	1
B99_4474	B99_1141	0.0909939	0.13774	1
B99_155353	B99_223311	0.0593056	0.14378	1
B99_192725	B99_240299	0.0482411	0.13053	1
B99_181524	B99_148554	0.0928138	0.11833	1
B99_1635	B99_80250	0.0376633	0.12226	0
B99_205096	B99_93713	0.0415276	0.12276	1
B99_92784	B99_216107	0.0511064	0.13772	1
B99_27118	B99_223591	0.106349	0.13274	0
B99_2851	B99_141064	0.0601875	0.13878	1
B99_100794	B99_8066	0.037292	0.14156	1
B99_117060	B99_6296	0.0989438	0.14035	0
B99_116508	B99_223135	0.0328633	0.13721	1
B99_23520	B99_178449	0.0303843	0.13132	1
B99_113382	B99_665	0.0634035	0.11575	0
B99_158760	B99_23847	0.06861	0.14413	1
B99_53946	B99_101206	0.0787187	0.11213	1
B99_206561	B99_5803	0.0623897	0.12061	0
B99_221615	B99_195920	0.0637884	0.11555	1
B99_53710	B99_1043	0.0689297	0.12341	1
B99_76194	B99_6451	0.106379	0.14413	1
B99_216974	B99_1638	0.0849725	0.1305	1
B99_167961	B99_114924	0.0501015	0.12696	1
B99_184136	B99_73086	0.0898828	0.12096	1
B99_197143	B99_79297	0.0674622	0.12956	1
B99_25536	B99_80452	0.0656038	0.12589	0
B99_70220	B99_19340	0.0326375	0.11686	1
B99_115191	B99_242911	0.106421	0.11749	1
B99_195920	B99_239643	0.0434363	0.11856	0
B99_20447	B99_48336	0.102563	0.13275	0
B99_128767	B99_233860	0.0758767	0.14251	1
B99_124320	B99_75175	0.0558311	0.13469	0
B99_29393	B99_199918	0.0375861	0.12626	1
B99_219818	B99_105700	0.0412967	0.12226	1
B99_89041	B99_121995	0.0501112	0.11239	0
B99_176777	B99_77336	0.0908182	0.11113	0
B99_57147	B99_236875	0.0854699	0.12011	1
B99_16081	B99_36255	0.154414	0.11401	1
B99_208077	B99_61155	0.0566941	0.12069	1
B99_178449	B99_127513	0.0503451	0.1155	1
B99_225614	B99_128264	0.0955282	0.12387	1
B99_88165	B99_234238	0.0161877	0.11856	0
B99_218454	B99_136	0.040595	0.12236	0
B99_121128	B99_164828	0.0441519	0.14688	1
B99_1406	B99_237437	0.0539194	0.13722	1
B99_223312	B99_90050	0.0570729	0.13285	1
B99_27055	B99_197187	0.0566777	0.14325	0
B99_9468	B99_60758	0.0323536	0.11845	0
B99_174086	B99_176844	0.23854	0.12314	1
B99_140098	B99_1172	0.0925879	0.13625	1
B99_44237	B99_172455	0.0273702	0.12596	0
B99_52534	B99_46554	0.0633302	0.12013	1
B99_11970	B99_30670	0.0455314	0.12799	1
B99_824	B99_168346	0.065684	0.13054	1
B99_121128	B99_84631	0.0912982	0.11518	1
B99_77994	B99_215478	0.0617386	0.13503	1
B99_170678	B99_2353	0.0871755	0.13105	1
B99_60767	B99_23396	0.027585	0.13048	0
B99_186316	B99_159042	0.0226787	0.14309	0
B99_136	B99_189927	0.0255099	0.13251	0
B99_58902	B99_167961	0.0447666	0.14311	1
B99_52656	B99_233562	0.0949808	0.1129	1
B99_12429	B99_76347	0.0754858	0.13347	1
B99_43018	B99_153936	0.0760685	0.14659	1
B99_137011	B99_203538	0.128929	0.14188	1
B99_237510	B99_152617	0.0740138	0.13777	1
B99_5641	B99_7881	0.0385888	0.13077	0
B99_13063	B99_39366	0.111407	0.14017	1
B99_138086	B99_227813	0.051499	0.12813	1
B99_233860	B99_7784	0.0751763	0.12793	1
B99_172455	B99_224189	0.0159848	0.14111	0
B99_34931	B99_176843	0.199377	0.11326	1
B99_4103	B99_11857	0.0672237	0.1408	0
B99_2353	B99_147613	0.0943368	0.13976	1
B99_11001	B99_133798	0.0763276	0.11703	1
B99_151382	B99_257	0.0511887	0.14249	1
B99_2666	B99_35029	0.0493214	0.14123	0
B99_230953	B99_45408	0.141981	0.13239	1
B99_132575	B99_38428	0.0504534	0.11431	1
B99_56303	B99_4223	0.136968	0.12324	1
B99_74231	B99_196024	0.0319055	0.14073	0
B99_54035	B99_104150	0.0983763	0.13864	1
B99_1635	B99_40614	0.0688382	0.14256	1
B99_58776	B99_30940	0.0789014	0.14214	0
B99_167499	B99_78137	0.041331	0.11159	0
B99_136748	B99_160370	0.137604	0.13337	1
B99_244147	B99_156447	0.0791704	0.12033	1
B99_186217	B99_223312	0.0541898	0.13561	1
B99_178383	B99_627	0.0692459	0.14535	1
B99_202330	B99_74623	0.0642784	0.14375	1
B99_89772	B99_104918	0.0366702	0.1227	1
B99_171727	B99_128264	0.0981531	0.12715	1
B99_173237	B99_57900	0.0885521	0.13191	0
B99_244557	B99_96339	0.0362616	0.13663	0
B99_147341	B99_118095	0.124337	0.14269	1
B99_198431	B99_189542	0.0564539	0.14626	0
B99_138678	B99_208023	0.0967665	0.1224	1
B99_84926	B99_6787	0.108745	0.11979	1
B99_1704	B99_89573	0.0553084	0.14303	1
B99_156441	B99_187920	0.0871685	0.11351	1
B99_79674	B99_7213	0.0657642	0.14657	1
B99_244449	B99_196391	0.0664076	0.11677	1
B99_45408	B99_133748	0.0882823	0.11238	1
B99_5770	B99_5546	0.0517421	0.12901	0
B99_225813	B99_50604	0.0592622	0.12414	1
B99_147832	B99_107666	0.0656669	0.13746	1
B99_8693	B99_178449	0.0447917	0.12694	0
B99_109541	B99_88803	0.0216583	0.11835	0
B99_242542	B99_224240	0.0367453	0.13309	1
B99_11001	B99_228948	0.0669873	0.14332	1
B99_117014	B99_186219	0.130604	0.13446	1
B99_243985	B99_207836	0.0522692	0.14372	1
B99_150176	B99_26022	0.0487585	0.11745	1
B99_86773	B99_4333	0.0917899	0.12258	1
B99_29655	B99_233857	0.102376	0.11732	1
B99_128264	B99_133748	0.0762219	0.12164	1
B99_31575	B99_182178	0.0722415	0.14456	1
B99_59276	B99_47434	0.165858	0.11689	1
B99_5859	B99_172913	0.112058	0.12791	1
B99_185852	B99_107012	0.0453488	0.12513	1
B99_14724	B99_79177	0.0620024	0.11917	0
B99_237266	B99_401	0.138914	0.12629	1
B99_155794	B99_12217	0.0848796	0.14123	0
B99_94625	B99_191654	0.109446	0.13102	1
B99_118124	B99_67645	0.0221663	0.14063	0
B99_170542	B99_132575	0.0319236	0.13741	0
B99_159245	B99_105144	0.102088	0.1414	1
B99_180800	B99_10037	0.13856	0.1317	1
B99_221093	B99_22545	0.0264024	0.13557	0
B99_136	B99_192399	0.0846236	0.11957	1
B99_57410	B99_2213	0.0969486	0.13058	1
B99_161292	B99_2798	0.0451318	0.13711	1
B99_189700	B99_98776	0.0513635	0.11788	0
B99_30478	B99_1891	0.0563247	0.14642	1
B99_42641	B99_137370	0.114666	0.12201	1
B99_242482	B99_66632	0.0641862	0.12985	1
B99_38424	B99_61992	0.0931933	0.14066	1
B99_84914	B99_235574	0.0605324	0.1266	1
B99_93812	B99_627	0.0478862	0.12485	1
B99_211132	B99_28324	0.0955482	0.12881	1
B99_234320	B99_121316	0.0207445	0.12523	0
B99_244277	B99_117187	0.065105	0.14202	1
B99_145464	B99_153145	0.12324	0.11304	1
B99_201534	B99_27855	0.0349713	0.12995	1
B99_44233	B99_201792	0.06112	0.11665	0
B99_8723	B99_3856	0.0400884	0.12975	1
B99_47687	B99_88064	0.0866372	0.1385	1
B99_20101	B99_31278	0.021543	0.11891	0
B99_8372	B99_5715	0.128915	0.12011	0
B99_49957	B99_119779	0.0809164	0.14432	1
B99_181046	B99_8216	0.129682	0.14704	1
B99_46441	B99_155971	0.173923	0.14444	1
B99_175539	B99_92559	0.0485357	0.14644	1
B99_186513	B99_233126	0.057056	0.13885	1
B99_85271	B99_50527	0.068969	0.13807	1
B99_182464	B99_231542	0.0773074	0.12476	1
B99_83496	B99_136924	0.0490662	0.13049	0
B99_166849	B99_145516	0.077216	0.14104	0
B99_42641	B99_150789	0.00930739	0.11416	0
B99_101206	B99_189606	0.0777472	0.13297	1
B99_17410	B99_85566	0.0485337	0.12075	0
B99_56419	B99_8693	0.0648445	0.14563	1
B99_184479	B99_105084	0.0497524	0.11671	1
B99_131715	B99_168498	0.0604807	0.13984	1
B99_153391	B99_138206	0.0472567	0.11309	1
B99_243364	B99_55816	0.126593	0.14343	1
B99_13661	B99_228114	0.0653207	0.14303	1
B99_59078	B99_103449	0.0434088	0.14203	1
B99_94236	B99_182521	0.0720307	0.13175	0
B99_179963	B99_60627	0.158446	0.11255	1
B99_101206	B99_30670	0.0605244	0.13664	1
B99_105648	B99_18454	0.054599	0.13945	1
B99_142429	B99_189141	0.0733368	0.12298	1
B99_182223	B99_163844	0.0317847	0.13818	0
B99_65670	B99_107055	0.0401348	0.11565	1
B99_5044	B99_462	0.048006	0.13597	0
B99_5544	B99_98557	0.0871444	0.14604	1
B99_189750	B99_164883	0.0541631	0.1239	1
B99_4737	B99_49169	0.0468681	0.14407	1
B99_9431	B99_201153	0.0730709	0.11454	1
B99_3084	B99_89118	0.0856838	0.12182	1
B99_120099	B99_53024	0.0520141	0.13025	1
B99_208183	B99_20151	0.103802	0.13149	1
B99_11494	B99_182349	0.115409	0.14385	1
B99_115302	B99_103455	0.0548458	0.14537	0
B99_36687	B99_115302	0.146875	0.14685	1
B99_21075	B99_9291	0.0217375	0.14633	0
B99_26509	B99_32466	0.0800834	0.11464	0
B99_17160	B99_70694	0.0527986	0.1342	0
B99_48019	B99_233578	0.0649719	0.11851	1
B99_103455	B99_40745	0.0104544	0.1436	1
B99_128264	B99_186881	0.0290423	0.13553	1
B99_4919	B99_4626	0.0610196	0.13061	1
B99_167964	B99_201534	0.0303324	0.12916	1
B99_4326	B99_162648	0.0260253	0.1361	1
B99_60943	B99_152617	0.0744189	0.13292	1
B99_77664	B99_52537	0.038469	0.14253	1
B99_12217	B99_156470	0.0605323	0.14118	0
B99_12720	B99_65261	0.037691	0.12528	0
B99_244282	B99_5888	0.0514464	0.12639	1
B99_123641	B99_46441	0.0297389	0.12505	1
B99_2110	B99_185927	0.051124	0.13313	1
B99_68557	B99_44237	0.0438329	0.12207	0
B99_98117	B99_4383	0.0582154	0.11571	0
B99_158713	B99_114924	0.0529301	0.11104	1
B99_128264	B99_184628	0.0743402	0.13668	1
B99_160544	B99_1778	0.0668701	0.12529	0
B99_57931	B99_186022	0.0954466	0.14378	0
B99_174535	B99_45408	0.100451	0.13327	1
B99_94227	B99_183548	0.0457825	0.11602	1
B99_124321	B99_67164	0.070708	0.13897	0
B99_160585	B99_1704	0.0602765	0.13177	1
B99_230183	B99_74623	0.0512432	0.13187	0
B99_13924	B99_120455	0.0701038	0.14047	0
B99_36621	B99_60932	0.0739484	0.13423	0
B99_80450	B99_13714	0.0277736	0.11173	1
B99_9493	B99_160786	0.0643809	0.14203	1
B99_202352	B99_104298	0.0638322	0.14413	1
B99_242237	B99_18209	0.159299	0.14167	1
B99_55798	B99_1963	0.00691049	0.13843	0
B99_148338	B99_22651	0.185261	0.14505	1
B99_185181	B99_87311	0.0344287	0.11766	0
B99_93983	B99_136207	0.0348334	0.14695	0
B99_2845	B99_61155	0.0840734	0.13103	1
B99_123641	B99_200127	0.0422346	0.11473	0
B99_123629	B99_64927	0.0107795	0.1136	1
B99_233126	B99_72129	0.0609616	0.12358	1
B99_3725	B99_213819	0.0597764	0.12666	1
B99_227320	B99_35096	0.0386959	0.14286	1
B99_109700	B99_50644	0.0598682	0.14239	0
B99_60932	B99_66193	0.083361	0.13844	1
B99_98967	B99_201695	0.0393505	0.12545	1
B99_211350	B99_121191	0.0330947	0.14458	1
B99_104267	B99_149851	0.0652187	0.14527	0
B99_198457	B99_193689	0.0578846	0.14315	1
B99_165961	B99_9162	0.0475283	0.12511	1
B99_1364	B99_198199	0.0698024	0.13431	1
B99_219239	B99_171775	0.041301	0.14383	0
B99_142098	B99_3828	0.0429859	0.12016	0
B99_110860	B99_1103	0.0491682	0.11966	1
B99_174535	B99_186512	0.160325	0.14031	1
B99_94658	B99_139037	0.0633605	0.14544	1
B99_68630	B99_89033	0.0643572	0.13245	1
B99_117010	B99_191218	0.0489336	0.14378	1
B99_43025	B99_1137	0.0484231	0.12924	1
B99_121174	B99_112938	0.0563131	0.13916	0
B99_6173	B99_30851	0.107232	0.14512	1
B99_157432	B99_27888	0.138777	0.13725	1
B99_77994	B99_241294	0.057471	0.12011	1
B99_78702	B99_105974	0.0606457	0.14676	1
B99_239464	B99_198422	0.035059	0.13921	0
B99_119881	B99_30772	0.13907	0.12401	1
B99_195523	B99_97457	0.0492005	0.1369	0
B99_4594	B99_157660	0.045871	0.13585	1
B99_3677	B99_189927	0.0218284	0.14335	1
B99_169597	B99_93993	0.0490602	0.13075	0
B99_3811	B99_120713	0.0466413	0.12298	1
B99_132419	B99_214939	0.119193	0.11347	1
B99_225813	B99_85903	0.0557188	0.13065	0
B99_23398	B99_49354	0.149208	0.14552	1
B99_692	B99_125797	0.102334	0.12432	1
B99_9689	B99_178387	0.061089	0.14247	0
B99_2948	B99_215026	0.139617	0.13984	1
B99_14143	B99_44703	0.0967361	0.11884	1
B99_171237	B99_3777	0.0561567	0.11857	1
B99_47988	B99_108975	0.0748416	0.11299	1
B99_38085	B99_107284	0.0422666	0.12552	0
B99_125276	B99_121491	0.104083	0.12146	1
B99_96591	B99_240607	0.0253193	0.14063	0
B99_46356	B99_7862	0.0971511	0.14514	1
B99_26503	B99_90718	0.0371747	0.1328	0
B99_63094	B99_9761	0.0765737	0.13329	1
B99_198974	B99_39121	0.0817522	0.12985	0
B99_90220	B99_53793	0.194047	0.11867	1
B99_84914	B99_215921	0.0494664	0.12258	1
B99_9452	B99_151132	0.0248797	0.13381	0
B99_15279	B99_61101	0.0800347	0.12088	1
B99_1778	B99_30876	0.0737381	0.11659	0
B99_3677	B99_128767	0.0565997	0.13821	0
B99_152617	B99_45408	0.089654	0.12087	1
B99_88684	B99_232171	0.0710611	0.12351	1
B99_138415	B99_238983	0.12182	0.11349	1
B99_1137	B99_106829	0.0631261	0.11508	1
B99_86773	B99_2673	0.111211	0.1446	1
B99_158123	B99_218834	0.0641949	0.11387	1
B99_159775	B99_133748	0.081965	0.12399	1
B99_204630	B99_238324	0.159823	0.1157	1
B99_1406	B99_186844	0.0409875	0.14197	1
B99_163965	B99_42639	0.0274822	0.12036	0
B99_207780	B99_104150	0.0832958	0.12929	1
B99_175539	B99_115458	0.034898	0.11647	0
B99_206599	B99_73061	0.0576967	0.11057	1
B99_181046	B99_11983	0.0917476	0.12604	1
B99_50506	B99_105804	0.0405246	0.12437	1
B99_189606	B99_28843	0.0705521	0.14096	1
B99_36173	B99_219168	0.0688979	0.14443	1
B99_2845	B99_81215	0.0989858	0.14343	1
B99_223305	B99_7609	0.06351	0.11263	1
B99_75889	B99_222175	0.0658974	0.1147	0
B99_4304	B99_75755	0.160826	0.11854	1
B99_89720	B99_102674	0.0559531	0.14089	1
B99_100804	B99_68538	0.0728037	0.11373	1
B99_184893	B99_109545	0.113145	0.1227	1
B99_154332	B99_80382	0.176116	0.14183	1
B99_208077	B99_189717	0.0505007	0.11896	1
B99_218898	B99_155794	0.0758721	0.13692	1
B99_201788	B99_98755	0.0144628	0.11911	1
B99_117458	B99_123633	0.0313495	0.14636	1
B99_46	B99_117014	0.063914	0.1319	1
B99_2835	B99_1488	0.0508947	0.14307	1
B99_192127	B99_167410	0.0702659	0.14358	1
B99_121128	B99_30478	0.0938171	0.12239	1
B99_43502	B99_182165	0.0688464	0.13576	1
B99_152617	B99_128079	0.0957139	0.12919	1
B99_191219	B99_66632	0.0402606	0.14119	1
B99_42473	B99_233792	0.0315826	0.13447	1
B99_108975	B99_137011	0.082851	0.1247	1
B99_11136	B99_54200	0.0392792	0.11801	0
B99_2122	B99_11983	0.0688776	0.1411	1
B99_226017	B99_7392	0.038509	0.135	0
B99_13063	B99_7213	0.0694121	0.13036	1
B99_193061	B99_160763	0.15749	0.14266	1
B99_103832	B99_162866	0.129026	0.13292	1
B99_4061	B99_65008	0.0337185	0.13552	0
B99_106740	B99_70426	0.165783	0.12699	1
B99_4223	B99_10052	0.0758679	0.1303	1
B99_67164	B99_23398	0.0762806	0.13994	0
B99_7137	B99_192915	0.146239	0.11262	1
B99_46684	B99_227760	0.073022	0.13862	1
B99_50518	B99_50602	0.0686165	0.12668	0
B99_145811	B99_168748	0.0702651	0.14706	1
B99_55149	B99_19211	0.0563267	0.11116	0
B99_105554	B99_3589	0.0651325	0.11607	0
B99_30924	B99_1417	0.0631686	0.12379	1
B99_205104	B99_156298	0.153533	0.13012	1
B99_53347	B99_68402	0.0889145	0.14197	1
B99_141975	B99_7645	0.0456572	0.1247	0
B99_182960	B99_172939	0.0291532	0.14067	1
B99_151382	B99_191218	0.0461575	0.11889	1
B99_198396	B99_9359	0.0323377	0.1111	1
B99_133748	B99_49198	0.0770313	0.13214	1
B99_147726	B99_180097	0.0497264	0.12642	1
B99_189717	B99_64515	0.0533837	0.13267	1
B99_192390	B99_88803	0.0397187	0.11219	0
B99_11983	B99_6573	0.0600841	0.12422	1
B99_246338	B99_58767	0.030222	0.12862	1
B99_179753	B99_156372	0.0776242	0.11628	1
B99_153392	B99_103721	0.047605	0.14364	1
B99_112200	B99_49025	0.0270956	0.14151	1
B99_131718	B99_234492	0.0687729	0.13419	1
B99_238983	B99_170553	0.00695321	0.13462	1
B99_121886	B99_68402	0.0707151	0.14025	1
B99_128264	B99_71193	0.0694936	0.13772	1
B99_152617	B99_142935	0.100359	0.14401	1
B99_141122	B99_132568	0.0256081	0.11515	0
B99_181328	B99_57627	0.0241829	0.11835	1
B99_52534	B99_164021	0.0727674	0.11623	1
B99_60145	B99_99730	0.0577979	0.13565	1
B99_117010	B99_52534	0.0716508	0.12683	1
B99_6662	B99_411	0.0849034	0.14041	1
B99_164883	B99_627	0.0531375	0.13765	1
B99_2770	B99_1704	0.0608631	0.12269	1
B99_86937	B99_42647	0.0437442	0.13352	1
B99_205096	B99_1516	0.0656917	0.12687	1
B99_136877	B99_4163	0.144342	0.13364	1
B99_74978	B99_14247	0.148695	0.14046	1
B99_76705	B99_120097	0.0297531	0.13549	1
B99_94658	B99_115439	0.0686237	0.13694	1
B99_200055	B99_198204	0.111416	0.13838	1
B99_52	B99_1811	0.0781158	0.12227	1
B99_145516	B99_232456	0.0856877	0.14334	1
B99_85939	B99_125527	0.029916	0.11398	1
B99_138199	B99_27856	0.0651744	0.11126	1
B99_245071	B99_138264	0.077861	0.13449	1
B99_211350	B99_149061	0.0423877	0.12278	1
B99_131144	B99_185375	0.161647	0.14527	1
B99_134000	B99_187221	0.0411576	0.12045	1
B99_212125	B99_164111	0.0193358	0.14263	0
B99_166196	B99_76988	0.0377033	0.13103	1
B99_18235	B99_89033	0.0583717	0.13028	1
B99_155525	B99_53734	0.062947	0.12385	1
B99_185547	B99_2493	0.0354793	0.13801	1
B99_167565	B99_53946	0.0465919	0.11741	1
B99_224289	B99_1417	0.0900454	0.12245	1
B99_174504	B99_12429	0.0686376	0.11276	1
B99_227239	B99_26052	0.173003	0.12328	1
B99_154732	B99_50518	0.0451748	0.12186	0
B99_223312	B99_126568	0.0446645	0.13884	1
B99_231401	B99_42019	0.0701993	0.14121	1
B99_10299	B99_174130	0.0936652	0.13627	1
B99_100824	B99_19370	0.0585435	0.11162	1
B99_38424	B99_93812	0.0620445	0.12515	1
B99_52692	B99_102776	0.0629829	0.12787	1
B99_75889	B99_209787	0.0553184	0.13236	1
B99_67076	B99_53720	0.0751061	0.14567	1
B99_212509	B99_138743	0.053306	0.13522	1
B99_192127	B99_52265	0.0825394	0.14239	1
B99_138205	B99_45534	0.0353831	0.13489	1
B99_145520	B99_189927	0.0191724	0.11754	0
B99_120099	B99_36009	0.0551388	0.1353	1
B99_134683	B99_192915	0.154785	0.12697	1
B99_69841	B99_132991	0.0409133	0.12874	1
B99_18876	B99_5686	0.0497685	0.12264	1
B99_27879	B99_90667	0.0340501	0.14402	1
B99_100824	B99_215980	0.0064596	0.14172	1
B99_78102	B99_190756	0.0793801	0.11363	1
B99_30940	B99_201784	0.0450202	0.13588	0
B99_96255	B99_53780	0.0264147	0.12516	0
B99_246583	B99_141984	0.0947987	0.12991	1
B99_92784	B99_2195	0.0636722	0.11572	1
B99_11610	B99_56118	0.158508	0.11362	1
B99_33266	B99_240920	0.00361837	0.14403	0
B99_33573	B99_21075	0.0200851	0.12171	0
B99_5763	B99_210893	0.127824	0.12877	1
B99_6846	B99_47086	0.111186	0.13299	1
B99_108637	B99_121191	0.0397195	0.13579	1
B99_104298	B99_2108	0.0420069	0.11737	1
B99_6362	B99_7172	0.0731175	0.13028	0
B99_165350	B99_154582	0.0468245	0.1328	0
B99_114442	B99_237628	0.026752	0.13661	0
B99_23412	B99_195109	0.0920382	0.11268	1
B99_115763	B99_233126	0.059265	0.13721	1
B99_17376	B99_102674	0.0453262	0.12757	1
B99_78978	B99_61032	0.190379	0.11266	1
B99_186648	B99_151382	0.0657607	0.13172	1
B99_133869	B99_168052	0.0594532	0.13961	1
B99_129695	B99_156441	0.0838792	0.11498	1
B99_59996	B99_13812	0.041119	0.12859	0
B99_90050	B99_2108	0.0307444	0.14141	1
B99_201792	B99_8459	0.0481118	0.13405	0
B99_23412	B99_118994	0.128017	0.13333	1
B99_244506	B99_60937	0.0353504	0.13067	1
B99_76988	B99_93993	0.048218	0.12347	0
B99_169200	B99_184135	0.100041	0.13382	1
B99_203538	B99_213369	0.179248	0.13852	1
B99_94625	B99_2369	0.0711876	0.11475	1
B99_5578	B99_60	0.0927891	0.11742	1
B99_103099	B99_14500	0.101391	0.13709	0
B99_236191	B99_133748	0.0713321	0.11059	1
B99_173779	B99_208077	0.0559762	0.1142	1
B99_53947	B99_122548	0.0516599	0.14603	1
B99_3990	B99_39377	0.0673055	0.14082	1
B99_154732	B99_50602	0.0495018	0.1384	1
B99_85319	B99_239716	0.0502663	0.11169	1
B99_142058	B99_1638	0.0737864	0.13783	0
B99_104236	B99_8909	0.187212	0.11629	1
B99_18233	B99_30654	0.0542979	0.12576	1
B99_26052	B99_160786	0.1171	0.12393	1
B99_212704	B99_41968	0.0498869	0.13344	1
B99_167051	B99_175690	0.0785229	0.13984	1
B99_83300	B99_136748	0.114658	0.12914	1
B99_47621	B99_26509	0.0919245	0.14163	1
B99_178796	B99_160434	0.0594869	0.11295	1
B99_188979	B99_6594	0.0713996	0.11865	1
B99_157706	B99_24923	0.0826874	0.11718	1
B99_11857	B99_23520	0.0545595	0.13877	0
B99_1706	B99_227204	0.055957	0.13737	1
B99_186513	B99_77994	0.0576226	0.12952	1
B99_100074	B99_207836	0.0622001	0.14702	1
B99_214833	B99_189524	0.0468947	0.12267	1
B99_7294	B99_172562	0.0503765	0.12687	1
B99_138198	B99_157607	0.101971	0.13198	1
B99_193961	B99_8775	0.115652	0.13181	1
B99_165648	B99_29393	0.0327664	0.14171	0
B99_30876	B99_231409	0.0515101	0.11537	1
B99_52810	B99_9516	0.118175	0.11927	1
B99_164742	B99_145140	0.102362	0.11826	1
B99_17461	B99_50518	0.113499	0.14109	1
B99_137277	B99_7872	0.0296192	0.14252	1
B99_1778	B99_160547	0.0743689	0.12863	0
B99_188352	B99_188350	0.17783	0.11464	1
B99_112847	B99_105207	0.0786518	0.11809	1
B99_69982	B99_117457	0.0577245	0.13428	0
B99_160370	B99_164122	0.12057	0.12099	1
B99_246487	B99_42473	0.0380011	0.14572	0
[truncated: 23,001 more rows]

## Sheet: 4d
Phylum	Spec/Gen	Spec/Bas
Proteobacteria	1.16467	2.14035
Firmicutes	1.309	3.08125
Bacteroidetes	1.22611	4.16943
Actinobacteria	1.10057	2.67418
Planctomycetes	1.07881	1.8878
Acidobacteria	1.10449	1.63479
Chloroflexi	1.32628	2.11572
Euryarchaeota	1.3456	4.74792
Cyanobacteria	1.12293	1.8788
Verrucomicrobia	0.98234	3.27714
Spirochaetes	1.43466	4.50934
Crenarchaeota	1.60073	3.94125
Tenericutes	1.11571	2.07645
Gemmatimonadetes	1.142	1.6374
Nitrospirae	1.18689	1.89269
Thaumarchaeota	1.17852	2.82135
Deinococcus-Thermus	1.0597	1.81125
Ignavibacteriae	1.26839	1.7176
Fusobacteria	1.67338	4.86936
