# Supplementary material for: Community conservatism is widespread across microbial phyla and environments
Source: Nat Ecol Evol. 2026 Jan 16;10(2):232–45. doi: 10.1038/s41559-025-02957-4 (PMC12890590; doi:10.1038/s41559-025-02957-4)
Supplement: Supplementary file 7 — Source data for Fig. 5. [file 41559_2025_2957_MOESM7_ESM.xlsx]

## Sheet: specialists
short_tax_1	short_tax_2	mean	phydist
B99_26316	B99_144684	0.117869	0.01584
B99_40485	B99_117984	0.115672	0.01398
B99_25405	B99_158559	0.0898986	0.02188
A99_1763	A99_3584	0.0749775	0.0239
B99_2654	B99_107012	0.102577	0.02947
A99_4319	A99_5977	0.0909744	0.03481
B99_50737	B99_245064	0.161539	0.01281
A99_9329	A99_9326	0.208396	0.01292
B99_60469	B99_128472	0.0323664	0.03585
B99_106101	B99_184286	0.168632	0.03591
A99_5951	A99_8457	0.126995	0.03665
B99_148399	B99_110024	0.30257	0.00823
B99_146178	B99_26048	0.152356	0.03121
B99_116561	B99_91612	0.102939	0.0302
B99_241522	B99_24487	0.149469	0.02184
A99_845	A99_746	0.0683598	0.00906
B99_102257	B99_24993	0.173549	0.01514
B99_186203	B99_158803	0.0975057	0.02783
B99_145043	B99_145040	0.177059	0.03174
B99_125804	B99_78907	0.0595477	0.0253
B99_57160	B99_236489	0.0865025	0.01953
B99_198040	B99_37675	0.13266	0.02016
A99_7792	A99_1488	0.0720092	0.02882
B99_79674	B99_127347	0.231909	0.02632
B99_72989	B99_35048	0.141582	0.02526
B99_220944	B99_36889	0.0963704	0.02647
B99_87110	B99_38059	0.0969759	0.01335
B99_29878	B99_223809	0.0776663	0.03132
B99_157208	B99_72129	0.0922011	0.01326
B99_17255	B99_185958	0.114788	0.00217
A99_1232	A99_3288	0.0145426	0.01198
B99_94461	B99_228425	0.260695	0.03135
B99_57644	B99_179316	0.115306	0.02504
B99_156072	B99_173530	0.271007	0.01784
B99_101096	B99_219326	0.170419	0.02505
A99_2781	A99_8144	0.160606	0.03356
B99_244765	B99_153222	0.174337	0.01847
A99_6496	A99_4581	0.30728	0.01176
A99_1035	A99_5007	0.107497	0.02289
A99_1260	A99_6493	0.153996	0.00627
B99_162405	B99_129859	0.0982409	0.03555
B99_38832	B99_159958	0.156495	0.02942
B99_61007	B99_108820	0.0594608	0.00976
B99_206147	B99_110962	0.201345	0.03494
A99_738	A99_9728	0.17748	0.00275
B99_68489	B99_245748	0.117076	0.02919
A99_1108	A99_6737	0.114818	0.02455
B99_90037	B99_168498	0.216917	0.02829
B99_24004	B99_78351	0.165349	0.01959
B99_234976	B99_234980	0.0350783	0.03078
B99_90037	B99_201695	0.179049	0.03268
B99_157890	B99_82814	0.10419	0.0331
B99_105257	B99_104233	0.136399	0.02066
A99_6912	A99_3369	0.196692	0.02359
B99_205722	B99_239782	0.135082	0.02666
B99_50211	B99_50387	0.0825835	0.02116
B99_122323	B99_199566	0.14526	0.03741
B99_165104	B99_112723	0.193228	0.02313
A99_6057	A99_9644	0.178357	0.01235
B99_160255	B99_39093	0.161959	0.016
A99_1879	A99_3230	0.215108	0.03701
B99_237510	B99_219233	0.0935279	0.02963
B99_71407	B99_196702	0.0911067	0.02896
B99_146904	B99_30120	0.139036	0.02025
B99_1853	B99_59016	0.131499	0.03628
B99_126745	B99_126753	0.107461	0.01829
B99_95198	B99_208519	0.126608	0.03007
B99_144642	B99_160271	0.169581	0.01804
A99_9643	A99_8262	0.183238	0.01346
B99_157208	B99_122069	0.113412	0.03388
B99_159243	B99_192209	0.131711	0.01449
A99_8146	A99_4369	0.0838265	0.02832
B99_60805	B99_196354	0.221719	0.02898
A99_4239	A99_1479	0.117852	0.03224
B99_120095	B99_114365	0.208098	0.01815
B99_113167	B99_30368	0.118285	0.0216
B99_35194	B99_92432	0.239478	0.0159
B99_244477	B99_214017	0.138027	0.03349
A99_9689	A99_2781	0.174977	0.03617
B99_154278	B99_29537	0.307208	0.03198
B99_35480	B99_195177	0.130717	0.0253
B99_26253	B99_118964	0.127211	0.01394
B99_192350	B99_210124	0.104972	0.02094
B99_15094	B99_225195	0.107883	0.01746
B99_172103	B99_102319	0.0697151	0.03517
B99_16760	B99_16759	0.0408391	0.01238
B99_191874	B99_147330	0.160523	0.03146
B99_203419	B99_203404	0.219425	0.01561
A99_3966	A99_4526	0.0983401	0.02801
B99_240535	B99_203425	0.210048	0.02082
B99_73191	B99_228215	0.100736	0.00194
B99_185526	B99_34862	0.122815	0.01714
B99_102930	B99_102944	0.0958829	0.01362
B99_53096	B99_225094	0.118113	0.0329
A99_7479	A99_2484	0.0467331	0.03501
B99_84186	B99_234652	0.143505	0.01583
B99_137539	B99_47855	0.139726	0.02515
B99_61413	B99_202202	0.268512	0.02147
B99_144223	B99_171604	0.0864226	0.03376
B99_71111	B99_16027	0.272651	0.02151
B99_146524	B99_93122	0.0690426	0.00553
B99_228984	B99_162491	0.0808005	0.01972
A99_5098	A99_544	0.117391	0.03551
B99_73566	B99_130759	0.120836	0.00294
B99_61320	B99_77326	0.0886852	0.03051
B99_152604	B99_59934	0.124231	0.03017
B99_238172	B99_194838	0.1035	0.02269
B99_203658	B99_105124	0.114257	0.0302
B99_240256	B99_240255	0.11166	0.03387
B99_185436	B99_90333	0.0582934	0.01915
B99_134412	B99_187978	0.112177	0.02556
B99_115648	B99_48811	0.153359	0.01418
B99_88350	B99_11021	0.102382	0.02576
B99_227617	B99_24942	0.134094	0.02057
B99_30958	B99_35958	0.155722	0.02557
B99_167109	B99_42434	0.117659	0.03402
B99_80070	B99_37675	0.138841	0.03285
B99_240872	B99_244768	0.17962	0.03548
B99_84153	B99_222018	0.164195	0.01495
B99_142632	B99_30268	0.105529	0.02643
B99_156197	B99_128424	0.139033	0.03105
A99_6016	A99_4786	0.164647	0.02984
B99_199367	B99_177939	0.276832	0.01059
B99_17380	B99_233562	0.116295	0.01042
B99_33280	B99_164831	0.0832455	0.02646
A99_510	A99_4993	0.199196	0.01163
B99_195503	B99_145679	0.163065	0.03302
B99_51926	B99_184314	0.253006	0.02913
B99_541	B99_46555	0.182165	0.02797
B99_53204	B99_173003	0.209175	0.02284
B99_216964	B99_152234	0.0645822	0.02859
B99_78095	B99_78094	0.108831	0.0218
B99_123822	B99_82806	0.132564	0.02756
B99_33518	B99_90686	0.173855	0.03033
B99_93620	B99_177941	0.334124	0.03705
B99_220378	B99_79515	0.0361622	0.02252
B99_40171	B99_208749	0.0980473	0.02739
A99_6381	A99_4249	0.0659718	0.01779
B99_27097	B99_157890	0.095506	0.02909
B99_113666	B99_97988	0.0957762	0.01829
B99_74838	B99_34975	0.227316	0.03699
A99_632	A99_1488	0.0751773	0.03067
B99_113545	B99_67969	0.267405	0.0238
B99_71330	B99_69007	0.110845	0.03307
A99_1003	A99_4999	0.138046	0.01988
B99_89857	B99_117930	0.0999283	0.03381
B99_189239	B99_120764	0.136343	0.02175
B99_60979	B99_182414	0.170175	0.03063
B99_198215	B99_101248	0.102201	0.03396
B99_32326	B99_138364	0.131098	0.01953
B99_653	B99_2654	0.138062	0.02178
B99_10956	B99_217232	0.157957	0.01627
B99_96215	B99_169039	0.16283	0.0278
A99_34	A99_3485	0.0407016	0.00706
B99_117984	B99_198105	0.147435	0.02085
B99_86421	B99_153043	0.100371	0.01432
A99_1555	A99_8791	0.021108	0.02275
A99_896	A99_8876	0.140788	0.03272
B99_57960	B99_196702	0.0969464	0.02772
B99_34231	B99_223612	0.119549	0.02966
A99_1790	A99_4193	0.08522	0.0353
B99_95385	B99_44401	0.19797	0.02101
B99_147535	B99_174389	0.0973591	0.02265
A99_3329	A99_3485	0.11754	0.01538
B99_124725	B99_180987	0.120363	0.03046
B99_23361	B99_170034	0.047117	0.01759
B99_99267	B99_227001	0.0973882	0.02339
B99_194132	B99_26686	0.141381	0.01396
A99_2031	A99_4323	4.64254E-310	0.0064
B99_43836	B99_210124	0.150604	0.03311
B99_96842	B99_80219	0.165696	0.01443
B99_48894	B99_95161	0.117769	0.02684
B99_189210	B99_220815	0.134262	0.03181
B99_221588	B99_33118	0.0593706	0.03313
B99_138682	B99_235787	0.149701	0.02847
A99_1261	A99_1647	0.0656157	0.02088
B99_111261	B99_51229	0.12309	0.02162
A99_7844	A99_3371	0.176416	0.02056
B99_87644	B99_13354	0.112096	0.03395
B99_52537	B99_62546	0.0728057	0.03749
B99_107809	B99_243270	0.150386	0.03165
B99_34581	B99_46021	0.170389	0.0124
B99_63718	B99_137539	0.156702	0.02582
A99_6823	A99_1667	0.064617	0.03536
B99_211583	B99_207562	0.150276	0.03679
A99_6278	A99_9674	0.133321	0.02861
B99_91178	B99_193112	0.189277	0.03729
A99_6647	A99_5729	0.0835586	0.02682
A99_6271	A99_2843	0.0870023	0.03456
B99_190941	B99_81049	0.109782	0.03254
B99_61227	B99_103330	0.177392	0.0087
B99_220549	B99_220548	0.0581571	0.03235
A99_2184	A99_4086	0.0806998	0.02886
B99_19680	B99_116995	0.0760882	0.02826
B99_206147	B99_222838	0.204401	0.02291
B99_81861	B99_62991	0.148311	0.02023
B99_118087	B99_173264	0.145749	0.03096
B99_115614	B99_223612	0.208969	0.02148
A99_4995	A99_747	0.136566	0.01372
A99_3372	A99_1237	0.106517	0.00252
B99_84919	B99_127797	0.0654102	0.0287
B99_128201	B99_86666	0.0984788	0.02625
A99_756	A99_1647	0.179654	0.02646
B99_213070	B99_99072	0.193431	0.02981
B99_51229	B99_111261	0.12309	0.02162
B99_154936	B99_162980	0.109032	0.02915
B99_237728	B99_214103	0.152929	0.03697
B99_33518	B99_52905	0.166165	0.03598
A99_1715	A99_7444	0.145908	0.02565
B99_184754	B99_244183	0.108381	0.01842
A99_6911	A99_2471	0.225269	0.00265
B99_84033	B99_81587	0.252398	0.02662
A99_4403	A99_9689	0.178417	0.01631
B99_173681	B99_222941	0.0701198	0.03677
B99_157666	B99_119513	0.184074	0.03386
B99_103330	B99_122948	0.156669	0.01314
B99_45079	B99_45078	0.117156	0.02446
A99_6057	A99_4843	0.145755	0.00584
B99_115614	B99_52905	0.194319	0.02591
B99_178113	B99_86957	0.207114	0.03486
B99_160475	B99_74032	0.0923911	0.02208
B99_200893	B99_138364	0.119587	0.02659
B99_95204	B99_148630	0.101036	0.03251
B99_79123	B99_179854	0.113966	0.0216
B99_227654	B99_156962	0.133651	0.0313
B99_65932	B99_198465	0.135161	0.03534
B99_184308	B99_53803	0.21916	0.03097
B99_99937	B99_245748	0.130422	0.0333
B99_191741	B99_25405	0.156027	0.01887
B99_10165	B99_136748	0.162198	0.00984
B99_124725	B99_188619	0.113296	0.01863
B99_214238	B99_104503	0.0794197	0.03558
B99_193265	B99_47746	0.12205	0.01274
B99_183351	B99_77394	0.0985954	0.00699
A99_3029	A99_3626	0.11442	0.00531
B99_34058	B99_53728	0.136682	0.03705
A99_2130	A99_9648	0.104595	0.0269
B99_120984	B99_171698	0.165267	0.02858
B99_216963	B99_99201	0.126531	0.0234
B99_35008	B99_124295	0.235662	0.02793
B99_216593	B99_213666	0.114642	0.02796
B99_653	B99_201087	0.0831984	0.03219
B99_71977	B99_241298	0.228297	0.02774
B99_119260	B99_52746	0.0729304	0.01605
B99_224161	B99_46015	0.0985121	0.01527
B99_107012	B99_121886	0.110459	0.0299
B99_18163	B99_11595	0.0869466	0.00953
B99_71130	B99_77686	0.111853	0.02518
B99_165471	B99_98934	0.119229	0.01631
A99_1547	A99_4452	0.0578811	0.01652
B99_182347	B99_157208	0.0959596	0.01308
B99_170433	B99_42196	0.0583559	0.03067
A99_9698	A99_1468	0.0688063	0.02365
B99_104696	B99_80881	0.176725	0.03186
B99_242412	B99_54013	0.225903	0.02986
B99_77147	B99_94460	0.16064	0.0081
A99_747	A99_3485	0.235143	0.00938
B99_66062	B99_130412	0.110753	0.02738
B99_170906	B99_34111	0.259808	0.01214
B99_127868	B99_223402	0.174093	0.01459
A99_515	A99_5980	0.09772	0.03568
B99_59373	B99_123847	0.133163	0.03208
B99_162157	B99_101142	0.144728	0.0178
A99_6096	A99_6183	0.111854	0.00988
A99_6151	A99_3882	0.127143	0.02411
A99_9651	A99_5854	0.0758949	0.01598
B99_82814	B99_159964	0.0994052	0.0238
B99_97636	B99_173530	0.128634	0.03208
A99_7443	A99_3372	0.150765	0.03715
A99_4119	A99_4120	0.122604	0.02484
B99_146937	B99_246568	0.155661	0.03126
B99_119684	B99_16504	0.103591	0.03391
B99_121995	B99_163022	0.0617239	0.02629
B99_68086	B99_98379	0.138395	0.0364
B99_233562	B99_55795	0.121851	0.03454
B99_167720	B99_237865	0.0272063	0.03297
B99_226904	B99_30377	0.0949231	0.03575
B99_216963	B99_41924	0.120716	0.02643
B99_75593	B99_207987	0.0943926	0.03056
B99_200437	B99_69044	0.142961	0.02262
B99_121488	B99_84582	0.143072	0.02269
B99_167543	B99_212440	0.111021	0.0239
B99_56923	B99_165574	0.154522	0.02143
B99_84793	B99_83049	0.152316	0.0347
B99_80039	B99_186203	0.0817452	0.02824
B99_135632	B99_67622	0.202584	0.03519
B99_118692	B99_224158	0.141703	0.02231
B99_245788	B99_110493	0.0784628	0.02732
B99_45073	B99_14858	0.0772249	0.03248
B99_84631	B99_219607	0.122968	0.03174
B99_212442	B99_39470	0.113892	0.03271
B99_168843	B99_244827	0.103071	0.02742
B99_173387	B99_158559	0.0780742	0.03703
B99_208969	B99_115166	0.181269	0.01601
B99_137365	B99_184556	0.0573814	0.01455
A99_8725	A99_4258	0.109072	0.03184
B99_182085	B99_77160	0.217012	0.02308
A99_154	A99_70	0.0979031	0.01596
B99_178383	B99_653	0.137965	0.02829
B99_214103	B99_157382	0.177426	0.0339
B99_220671	B99_56307	0.172026	0.03634
A99_2316	A99_4560	0.078881	0.01057
B99_174082	B99_223355	0.0884418	0.02315
B99_52199	B99_231148	0.0746201	0.02707
B99_11413	B99_92656	0.114543	0.01695
B99_66376	B99_39089	0.217033	0.02404
B99_224767	B99_95185	0.0778281	0.03686
B99_211572	B99_4544	0.0656145	0.03401
A99_7443	A99_1715	0.179669	0.03189
B99_245887	B99_41426	0.1018	0.01671
A99_5081	A99_5174	0.07479	0.01766
A99_7597	A99_6666	0.11689	0.02513
A99_6183	A99_3383	0.115197	0.01753
B99_46580	B99_18602	0.241965	0.0298
B99_189444	B99_104229	0.282171	0.03708
B99_34231	B99_52905	0.0998866	0.03409
B99_201921	B99_242158	0.12436	0.0247
B99_2654	B99_121886	0.100034	0.02821
B99_68490	B99_68482	0.124799	0.01743
B99_117109	B99_23796	0.0955752	0.01222
B99_14878	B99_14857	0.0971282	0.03483
B99_236830	B99_79614	0.127197	0.02315
B99_87190	B99_48924	0.167264	0.01459
B99_192742	B99_192746	0.0548748	0.01676
B99_39854	B99_72531	0.106128	0.02974
A99_746	A99_2484	0.0581122	0.01971
B99_123501	B99_52522	0.123761	0.03429
B99_218570	B99_45909	0.114082	0.02697
B99_72433	B99_90454	0.032093	0.03272
B99_131123	B99_33014	0.224791	0.02912
A99_8272	A99_446	0.0822031	0.02663
A99_5587	A99_1614	0.15695	0.01041
B99_137886	B99_244765	0.150459	0.03301
B99_89491	B99_89490	0.0978518	0.02836
B99_40156	B99_116070	0.108034	0.03109
A99_845	A99_7479	0.0534305	0.02436
B99_205659	B99_110364	0.0750249	0.02655
B99_29920	B99_30368	0.122766	0.02388
B99_71977	B99_44461	0.212567	0.03222
B99_190372	B99_88048	0.0893177	0.02067
B99_96567	B99_174205	0.135502	0.03528
B99_78981	B99_219168	0.0672896	0.02819
B99_196618	B99_36205	0.122298	0.01998
A99_2267	A99_2268	0.0941371	0.00707
B99_38059	B99_166999	0.18605	0.00661
B99_121090	B99_233039	0.227413	0.03171
B99_101104	B99_53728	0.128467	0.01557
B99_214647	B99_68076	0.152289	0.02165
B99_89737	B99_100754	0.109565	0.03503
B99_186158	B99_229493	0.100798	0.01696
A99_3380	A99_6184	0.140778	0.02262
B99_182348	B99_31564	0.0961105	0.03623
B99_183700	B99_11524	0.0561946	0.03541
B99_20274	B99_103396	0.138495	0.03636
B99_135130	B99_151531	0.256847	0.02757
B99_192629	B99_53818	0.166141	0.01728
A99_3729	A99_1240	0.0487594	0.01964
B99_112839	B99_57960	0.0738154	0.02248
A99_1783	A99_5291	0.0679217	0.01742
B99_227547	B99_58051	0.0782097	0.02604
A99_3391	A99_541	0.0850236	0.01416
A99_4239	A99_2698	0.111751	0.03196
B99_121093	B99_98475	0.131001	0.02959
B99_170890	B99_50529	0.201035	0.01978
B99_164682	B99_156160	0.174586	0.0228
B99_94442	B99_67867	0.122398	0.02833
B99_65975	B99_83519	0.23488	0.03697
A99_5977	A99_4569	0.150758	0.03499
B99_232826	B99_62989	0.205276	0.02751
B99_69286	B99_185424	0.171208	0.01974
A99_933	A99_1001	0.089906	0.01049
B99_115164	B99_126964	0.161262	0.02743
B99_19413	B99_156797	0.226563	0.03052
B99_60109	B99_209842	0.165568	0.03432
B99_139623	B99_173003	0.213388	0.01499
B99_189235	B99_139625	0.189653	0.02139
B99_174819	B99_12443	0.18092	0.01818
B99_16717	B99_194140	0.12725	0.02221
B99_156962	B99_152234	0.0995492	0.02741
B99_92523	B99_138682	0.168823	0.03664
B99_134759	B99_205886	0.164739	0.01719
B99_146715	B99_156678	0.127689	0.03432
B99_158845	B99_29967	0.199399	0.01037
A99_4527	A99_6188	0.0646151	0.02691
B99_154705	B99_38192	0.192116	0.03649
B99_104951	B99_102148	0.092954	0.03594
B99_30458	B99_58828	0.0927706	0.03058
B99_127347	B99_240711	0.217254	0.02581
B99_52199	B99_178907	0.116476	0.01301
B99_162772	B99_15140	0.24212	0.02366
B99_125217	B99_53818	0.172938	0.02265
B99_174761	B99_106740	0.139535	0.03546
B99_24892	B99_237316	0.0672438	0.01618
A99_2683	A99_8989	0.0771356	0.0187
B99_203294	B99_57818	0.190482	0.02954
B99_52521	B99_242694	0.159825	0.01012
A99_6184	A99_9639	0.177913	0.03233
A99_5876	A99_6496	0.0656999	0.0082
B99_140894	B99_241107	0.0425193	0.02317
A99_2202	A99_8146	0.114548	0.03473
B99_84817	B99_125960	0.194264	0.01966
B99_205722	B99_102253	0.129584	0.02355
B99_219233	B99_3893	0.130376	0.03284
B99_162491	B99_88286	0.075262	0.03366
B99_191100	B99_149478	0.173251	0.03281
B99_123833	B99_198040	0.144007	0.02742
B99_138442	B99_13846	0.0795679	0.03665
B99_62655	B99_227278	0.157221	0.03664
B99_69286	B99_38828	0.189724	0.02135
B99_90686	B99_34231	0.0938576	0.02844
B99_79561	B99_131123	0.144385	0.0248
A99_5596	A99_5483	0.0731807	0.03113
A99_7439	A99_3862	0.0879215	0.0375
B99_27237	B99_202192	0.0814683	0.02802
B99_52859	B99_51968	0.251704	0.01263
B99_127347	B99_128079	0.141109	0.0149
B99_180346	B99_184110	0.0914401	0.03075
B99_35713	B99_205659	0.0610355	0.03602
A99_4186	A99_7224	0.0634389	0.0226
B99_226175	B99_150684	0.177147	0.03245
B99_232262	B99_200968	0.137221	0.02312
B99_222838	B99_149365	0.203911	0.0248
B99_185529	B99_162991	0.119468	0.02003
B99_228324	B99_127614	0.051173	0.0069
B99_115683	B99_228409	0.208565	0.02642
B99_143580	B99_80610	0.12922	0.03221
B99_186158	B99_47171	0.0678932	0.03172
A99_6708	A99_8975	0.0925995	0.03588
B99_207951	B99_56761	0.0624346	0.02304
B99_68290	B99_51058	0.114369	0.02851
A99_1715	A99_7448	0.184229	0.01962
B99_158208	B99_158186	0.2062	0.0232
B99_59016	B99_184058	0.131445	0.0367
B99_14265	B99_142943	0.114079	0.00785
B99_76600	B99_20629	0.150088	0.0247
B99_70458	B99_52481	0.0988215	0.03605
A99_4390	A99_1260	0.323612	0.01209
B99_133209	B99_29957	0.183728	0.03498
B99_17231	B99_22562	0.102157	0.0372
B99_198101	B99_116566	0.156876	0.02412
A99_3391	A99_3390	0.0997145	0.01495
A99_1141	A99_3245	0.194716	0.02841
B99_141306	B99_63663	0.170402	0.03561
B99_45077	B99_45080	0.111416	0.02287
B99_153586	B99_125212	0.0895251	0.03188
B99_163452	B99_163341	0.0684332	0.02742
B99_82809	B99_16705	0.110113	0.03613
A99_9066	A99_9064	0.102647	0.03226
A99_6912	A99_1235	0.101118	0.02524
B99_111319	B99_230791	0.275523	0.01707
B99_219100	B99_211822	0.0641197	0.02048
A99_7439	A99_6785	0.0942074	0.03452
B99_9934	B99_9931	0.14385	0.01529
B99_218739	B99_244303	0.0958289	0.01667
B99_225038	B99_225036	0.0699149	0.03016
B99_80619	B99_199356	0.0161609	0.02731
B99_172366	B99_58885	0.148016	0.03203
B99_52846	B99_179503	0.200205	0.01766
B99_124373	B99_50376	0.114697	0.0355
B99_124723	B99_153222	0.0781129	0.01729
A99_1418	A99_1662	0.082799	0.01881
B99_79363	B99_9931	0.113756	0.02939
B99_110256	B99_89573	0.107365	0.02641
B99_199486	B99_100266	0.0692166	0.03286
B99_244175	B99_241738	0.18451	0.01771
A99_1170	A99_4113	0.0863099	0.01257
B99_114946	B99_39483	0.130691	0.03513
A99_3673	A99_2484	0.0225903	0.02452
B99_41977	B99_212474	0.113898	0.01208
B99_158230	B99_190043	0.304298	0.0103
B99_32530	B99_139516	0.173211	0.03016
B99_153222	B99_159560	0.165529	0.0229
B99_84582	B99_71141	0.109112	0.03001
B99_137445	B99_63765	0.249422	0.03345
B99_159677	B99_41493	0.193538	0.02557
B99_113527	B99_200680	0.085142	0.0375
B99_125036	B99_2654	0.103665	0.02808
B99_82814	B99_13078	0.114179	0.01803
A99_6644	A99_4129	0.0283898	0.03524
B99_151462	B99_26098	0.116069	0.02648
B99_168492	B99_135599	0.195445	0.03258
B99_58885	B99_78078	0.15666	0.02803
B99_115387	B99_115388	0.0853659	0.01636
B99_54019	B99_158230	0.273106	0.02121
A99_3673	A99_1654	0.0127957	0.03641
A99_8925	A99_511	0.15946	0.02625
B99_64688	B99_24641	0.040167	0.0323
B99_29931	B99_188801	0.159542	0.02735
B99_142575	B99_190941	0.102091	0.00629
A99_2776	A99_7710	0.11702	0.03319
B99_37675	B99_27097	0.0903395	0.02407
B99_80330	B99_209858	0.207002	0.03511
B99_17259	B99_223612	0.106615	0.03132
B99_196354	B99_60806	0.215606	0.0187
B99_53398	B99_126568	0.0945282	0.02293
B99_88275	B99_88121	0.0786707	0.02649
B99_120016	B99_206930	0.104584	0.01981
B99_18602	B99_46580	0.241965	0.0298
A99_7311	A99_7711	0.109613	0.03721
B99_27097	B99_159964	0.0842406	0.03091
A99_3956	A99_5683	0.10112	0.05604
B99_211011	B99_226236	0.108846	0.07274
B99_147643	B99_22679	0.0967213	0.06164
B99_50155	B99_183490	0.154171	0.04974
A99_7444	A99_1716	0.132696	0.03851
B99_124727	B99_79123	0.13485	0.06773
B99_104503	B99_130189	0.11056	0.0692
B99_82054	B99_40477	0.0958371	0.04881
B99_141358	B99_190372	0.205419	0.05744
B99_128386	B99_121959	0.0995042	0.05198
B99_158334	B99_50952	0.114791	0.05437
B99_52818	B99_86910	0.0670826	0.05559
B99_119300	B99_243018	0.117226	0.06434
B99_182414	B99_115614	0.182948	0.03896
B99_203081	B99_137646	0.090379	0.05343
B99_191623	B99_10310	0.0681911	0.04954
B99_159812	B99_223835	0.235196	0.04722
A99_4175	A99_7549	0.145744	0.05621
A99_7587	A99_2776	0.060387	0.05907
A99_2776	A99_8436	0.101654	0.05333
B99_160785	B99_127058	0.0477939	0.04099
B99_222016	B99_173003	0.189157	0.07063
B99_33550	B99_162405	0.139373	0.05847
B99_223076	B99_653	0.0202411	0.03785
B99_230008	B99_159964	0.0567127	0.05417
B99_144684	B99_180580	0.131451	0.04004
B99_237865	B99_231128	0.0322329	0.05107
B99_25672	B99_145580	0.078379	0.06356
B99_140738	B99_116593	0.0940112	0.06797
B99_242158	B99_94711	0.181817	0.04003
B99_132423	B99_186648	0.175534	0.0483
B99_244094	B99_153332	0.287746	0.03785
B99_139466	B99_40853	0.100302	0.05648
B99_116405	B99_53397	0.200252	0.03965
B99_190372	B99_541	0.135829	0.042
B99_88048	B99_245431	0.084148	0.05891
B99_186215	B99_169389	0.0938288	0.0679
B99_23159	B99_209553	0.111832	0.06956
B99_221049	B99_127357	0.145217	0.05949
B99_72811	B99_131956	0.101315	0.04559
B99_82814	B99_95661	0.106702	0.06257
B99_214646	B99_208450	0.0533163	0.07289
B99_84180	B99_188998	0.112558	0.04998
B99_135043	B99_27886	0.181886	0.04855
B99_146178	B99_28524	0.159396	0.06682
B99_159969	B99_208519	0.124985	0.06995
B99_233561	B99_17380	0.123084	0.05231
B99_104597	B99_126568	0.0802041	0.07306
B99_166972	B99_89995	0.0527062	0.0656
B99_162019	B99_101380	0.142057	0.07023
B99_11565	B99_202825	0.215469	0.07474
B99_172480	B99_85780	0.106994	0.05822
B99_28524	B99_157890	0.127946	0.06444
B99_221051	B99_185958	0.089816	0.06679
B99_102888	B99_220865	0.0624621	0.05876
B99_10264	B99_165574	0.121067	0.04164
B99_207514	B99_109938	0.173373	0.0563
A99_7549	A99_4848	0.158486	0.04525
B99_231464	B99_33518	0.13463	0.07354
B99_72129	B99_141439	0.0810543	0.05179
A99_6799	A99_1710	0.080581	0.06497
B99_116405	B99_91358	0.149518	0.06769
B99_237510	B99_178383	0.105453	0.06029
B99_34686	B99_145793	0.176966	0.05094
B99_158564	B99_174843	0.158837	0.06294
B99_128079	B99_129698	0.148246	0.05898
B99_128079	B99_165040	0.0876716	0.06116
B99_95198	B99_159966	0.137575	0.06856
B99_141035	B99_34231	0.0924392	0.06819
B99_33828	B99_36589	0.0518191	0.06458
B99_32980	B99_126838	0.119238	0.07229
B99_198104	B99_187100	0.14371	0.07151
A99_9306	A99_6912	0.118015	0.06655
B99_186648	B99_165772	0.156101	0.0598
B99_71570	B99_141411	0.0413641	0.05059
B99_89573	B99_243884	0.121442	0.04432
B99_84631	B99_197774	0.142102	0.04059
A99_8436	A99_4175	0.135553	0.04394
A99_1220	A99_4700	0.191609	0.06973
B99_75970	B99_50826	0.0995145	0.05043
B99_80084	B99_40485	0.107348	0.04055
B99_99959	B99_24879	0.176709	0.04331
B99_209553	B99_104597	0.0935829	0.07095
B99_234844	B99_187871	0.11341	0.05005
B99_187708	B99_201695	0.102146	0.04658
B99_201087	B99_183490	0.0772847	0.05094
B99_242792	B99_193041	0.240679	0.07496
B99_81004	B99_94894	0.107873	0.06652
B99_167002	B99_246122	0.0923758	0.07111
B99_221292	B99_86248	0.146721	0.07248
A99_5363	A99_986	0.111638	0.04554
B99_97626	B99_26677	0.0710316	0.06358
B99_168101	B99_17614	0.185619	0.04038
B99_191354	B99_145772	0.0867293	0.06704
A99_2490	A99_1304	0.0580015	0.05007
B99_198046	B99_37675	0.172363	0.06463
B99_157605	B99_37682	0.163052	0.05706
B99_117298	B99_55510	0.224485	0.03965
B99_116104	B99_112897	0.0538758	0.05135
B99_33418	B99_142935	0.168117	0.07476
B99_105819	B99_89482	0.0475195	0.07292
B99_95194	B99_173307	0.179129	0.06281
B99_76266	B99_101159	0.0403512	0.06652
B99_225102	B99_219528	0.199638	0.07227
B99_126219	B99_59752	0.0181235	0.04739
B99_34576	B99_50618	0.0393536	0.0717
B99_128030	B99_149943	0.128	0.04281
A99_5980	A99_6238	0.0921346	0.04056
B99_144458	B99_110588	0.149432	0.043
A99_4098	A99_5269	0.0920427	0.06665
B99_42274	B99_63233	0.08498	0.04719
B99_187708	B99_182348	0.100828	0.04403
B99_231220	B99_18892	0.181421	0.05902
B99_211011	B99_33418	0.124758	0.06235
B99_27089	B99_198040	0.134818	0.07129
A99_1027	A99_1710	0.132665	0.04627
B99_82814	B99_211497	0.116785	0.07434
B99_152606	B99_241465	0.13214	0.05736
A99_2314	A99_4917	0.0784597	0.0558
B99_161618	B99_60979	0.144871	0.07087
B99_53398	B99_182347	0.0990625	0.0457
B99_31564	B99_152184	0.0798109	0.0498
B99_119140	B99_245888	0.107386	0.03811
B99_143266	B99_239367	0.114101	0.05971
B99_116405	B99_161224	0.140829	0.06596
B99_39407	B99_109991	0.161991	0.06972
B99_47795	B99_164792	0.0937442	0.03934
A99_7311	A99_2962	0.0456775	0.05045
A99_5443	A99_4960	0.0868346	0.04597
B99_14008	B99_63608	0.0711401	0.06678
B99_227275	B99_151699	0.195035	0.05164
B99_191794	B99_239428	0.14506	0.05597
B99_152184	B99_116405	0.104654	0.05427
B99_653	B99_119348	0.127419	0.05335
B99_68290	B99_225517	0.111701	0.05343
B99_54819	B99_15849	0.0443206	0.06221
B99_67622	B99_54011	0.185251	0.05715
A99_7710	A99_4260	0.149238	0.0454
B99_23687	B99_60982	0.112664	0.06238
B99_117933	B99_127946	0.190575	0.06924
A99_1963	A99_8145	0.102214	0.04854
B99_26048	B99_166972	0.0592726	0.07445
B99_233630	B99_55533	0.130688	0.05447
B99_81807	B99_50736	0.0871138	0.07165
B99_145190	B99_39088	0.16723	0.06473
A99_6135	A99_9306	0.0946	0.04334
B99_123833	B99_102450	0.135552	0.0538
B99_115614	B99_61441	0.197902	0.06948
B99_240421	B99_227551	0.0982708	0.04352
B99_202773	B99_62546	0.0847476	0.05573
A99_4865	A99_1861	0.0598782	0.06869
B99_46555	B99_45408	0.192663	0.05622
B99_42002	B99_146708	0.0960016	0.06501
B99_44393	B99_141943	0.184961	0.06832
B99_27097	B99_95661	0.0933087	0.05626
B99_174217	B99_180059	0.168853	0.04756
B99_214017	B99_69285	0.156557	0.06268
B99_36745	B99_245457	0.0930595	0.05685
B99_231181	B99_55553	0.136556	0.06694
B99_81344	B99_14975	0.0809641	0.05511
B99_25161	B99_82655	0.0884674	0.0439
B99_206240	B99_10307	0.131243	0.05186
B99_193360	B99_41403	0.103622	0.06369
B99_221716	B99_142575	0.0921348	0.06349
B99_125036	B99_201695	0.0941481	0.04282
A99_894	A99_5682	0.187819	0.04665
B99_71330	B99_211497	0.112517	0.06917
A99_2313	A99_4916	0.0685816	0.06229
B99_182675	B99_241502	0.170068	0.06885
B99_195351	B99_110027	0.234588	0.05487
B99_172373	B99_58881	0.118547	0.0417
B99_223076	B99_63718	0.0222701	0.06032
B99_118887	B99_175728	0.197683	0.06406
B99_228185	B99_168485	0.121325	0.04723
B99_146713	B99_28524	0.153493	0.06424
B99_182348	B99_66378	0.0692247	0.06699
B99_45408	B99_100839	0.124825	0.06939
B99_224820	B99_29599	0.101408	0.0495
B99_225108	B99_31195	0.0916356	0.06582
A99_9215	A99_6133	0.130603	0.07442
B99_99072	B99_92432	0.223717	0.06896
B99_177820	B99_226986	0.139472	0.07122
B99_142931	B99_226180	0.228877	0.07073
B99_106846	B99_233729	0.162897	0.07467
A99_2192	A99_7709	0.141961	0.07124
A99_4819	A99_8791	0.0309636	0.05545
B99_165770	B99_62546	0.100126	0.05491
B99_104503	B99_38456	0.0817401	0.06237
B99_86209	B99_17941	0.173797	0.06746
B99_63713	B99_43583	0.234114	0.04957
B99_39367	B99_45865	0.247853	0.0597
B99_126637	B99_165574	0.0757545	0.055
B99_213259	B99_159261	0.262048	0.06575
A99_4592	A99_4406	0.181533	0.07038
A99_9085	A99_2678	0.0327061	0.06156
B99_82812	B99_157606	0.132868	0.04887
B99_67363	B99_239076	0.1163	0.04614
B99_31564	B99_197774	0.131999	0.05014
A99_7312	A99_4416	0.120815	0.06825
B99_128473	B99_134939	0.0332473	0.04264
B99_57970	B99_89579	0.122155	0.05813
B99_227237	B99_227240	0.106407	0.07424
B99_33418	B99_66502	0.129314	0.06212
B99_87924	B99_18226	0.164468	0.04517
B99_190384	B99_147111	0.137466	0.06774
B99_37346	B99_21203	0.200945	0.05645
A99_1717	A99_9644	0.214023	0.06804
B99_233446	B99_29188	0.138757	0.05756
A99_6971	A99_2561	0.0486132	0.04752
B99_159959	B99_27097	0.104239	0.05312
B99_204986	B99_72264	0.123463	0.07497
A99_6057	A99_2471	0.196919	0.07492
B99_30377	B99_80084	0.0954603	0.04403
B99_206646	B99_47855	0.137074	0.05004
B99_60348	B99_221211	0.227344	0.03975
B99_92884	B99_157890	0.138687	0.06861
B99_197774	B99_129000	0.0933151	0.07128
B99_223809	B99_129695	0.083579	0.06758
B99_56436	B99_176271	0.121912	0.07041
B99_164635	B99_84631	0.131792	0.06736
A99_6245	A99_446	0.0758491	0.07462
B99_22806	B99_97626	0.0752734	0.06074
B99_166787	B99_82812	0.140136	0.05694
B99_244094	B99_136154	0.28314	0.06963
B99_236693	B99_225108	0.121617	0.05596
B99_236830	B99_24089	0.132685	0.04441
B99_165104	B99_234844	0.13104	0.03798
B99_170082	B99_220620	0.0838529	0.06998
B99_231770	B99_91358	0.11497	0.07285
B99_143283	B99_242880	0.154682	0.06531
B99_33401	B99_172764	0.13964	0.04639
B99_158837	B99_67622	0.187224	0.04029
B99_202954	B99_232491	0.298599	0.05185
B99_87924	B99_147643	0.131652	0.07442
B99_76630	B99_29525	0.0166395	0.06581
A99_9461	A99_9689	0.125662	0.06656
B99_66502	B99_46554	0.0970216	0.05165
B99_240018	B99_122069	0.116741	0.05882
B99_46555	B99_162405	0.182819	0.05023
B99_126188	B99_10308	0.18488	0.06987
B99_134405	B99_146713	0.122212	0.07177
A99_9689	A99_446	0.125984	0.06749
B99_219607	B99_41403	0.124071	0.04838
B99_118887	B99_55511	0.238579	0.06881
B99_152141	B99_147643	0.115734	0.07041
A99_8145	A99_7587	0.0684669	0.07199
B99_49217	B99_72261	0.146829	0.07003
B99_208653	B99_20575	0.169334	0.05272
B99_88048	B99_168511	0.0805488	0.06188
B99_242684	B99_136087	0.16267	0.04587
B99_27097	B99_97085	0.101531	0.07433
B99_176615	B99_22806	0.0248045	0.06328
A99_3387	A99_3379	0.150173	0.04272
B99_45408	B99_202773	0.118186	0.05445
B99_231294	B99_117298	0.204697	0.04535
A99_5751	A99_5760	0.0615041	0.04469
B99_92235	B99_190445	0.121287	0.06421
B99_29273	B99_125804	0.0415166	0.05071
B99_24089	B99_215670	0.0643491	0.05085
B99_2654	B99_112125	0.128064	0.04572
B99_237510	B99_245183	0.0754284	0.04893
B99_151570	B99_47946	0.0929195	0.06476
B99_227258	B99_230008	0.0660146	0.06353
B99_166956	B99_72261	0.137325	0.07424
B99_24089	B99_182414	0.160504	0.04029
B99_238852	B99_164637	0.0940694	0.06222
B99_92884	B99_19828	0.0910278	0.05831
A99_3939	A99_2561	0.105384	0.04447
B99_40485	B99_140968	0.107229	0.06877
B99_82815	B99_85786	0.198681	0.0738
B99_126918	B99_237865	0.0258678	0.04761
B99_144494	B99_198133	0.107771	0.07429
B99_173389	B99_147784	0.110121	0.05255
B99_87001	B99_241742	0.219715	0.06689
A99_7864	A99_2672	0.0401093	0.0535
B99_34561	B99_11404	0.108998	0.0727
B99_219607	B99_245431	0.133939	0.05
B99_152184	B99_199566	0.0913021	0.04721
B99_94719	B99_143634	0.0934527	0.0724
B99_237517	B99_41977	0.0980164	0.07089
A99_938	A99_5958	0.077958	0.07336
B99_183664	B99_165667	0.0774978	0.06846
B99_82809	B99_208522	0.102589	0.04471
B99_237567	B99_174217	0.15656	0.0694
A99_1662	A99_3490	0.0544275	0.04299
B99_192271	B99_190152	0.218361	0.04288
B99_175665	B99_238852	0.0875325	0.07497
B99_128007	B99_149485	0.203005	0.0654
B99_169593	B99_217844	0.0874969	0.05655
A99_6971	A99_8677	0.0305523	0.05573
B99_27480	B99_40135	0.102661	0.07409
B99_96707	B99_132917	0.189776	0.07484
B99_153896	B99_112129	0.217375	0.07342
B99_176941	B99_89725	0.118429	0.04457
B99_145791	B99_152856	0.218327	0.05148
B99_165040	B99_240018	0.063419	0.06717
B99_149320	B99_145149	0.112554	0.03877
B99_155352	B99_240711	0.178426	0.06843
B99_146713	B99_43454	0.129072	0.0722
B99_141439	B99_165770	0.0799304	0.06531
B99_43502	B99_202851	0.088844	0.05332
A99_7797	A99_1754	0.0743008	0.0639
B99_31207	B99_171511	0.174792	0.05353
B99_104354	B99_211276	0.178899	0.0501
B99_82814	B99_89653	0.0653802	0.07258
B99_129695	B99_165770	0.168013	0.06547
B99_241612	B99_116104	0.0587462	0.06506
B99_77721	B99_170765	0.146394	0.05524
B99_78078	B99_26677	0.0900779	0.04717
B99_223809	B99_41403	0.0836197	0.05797
B99_133574	B99_145124	0.24244	0.03934
B99_100839	B99_33418	0.145229	0.06991
B99_104030	B99_102162	0.047559	0.06091
B99_137881	B99_49950	0.130204	0.06076
B99_168492	B99_172475	0.188605	0.05201
B99_37684	B99_227243	0.148369	0.05032
B99_45397	B99_217334	0.0401591	0.06152
B99_99074	B99_28778	0.226066	0.05347
A99_3218	A99_9325	0.173232	0.06465
B99_191596	B99_144009	0.0868657	0.06559
B99_172373	B99_152604	0.112639	0.06455
A99_2579	A99_6148	0.180645	0.04958
B99_110534	B99_34686	0.154253	0.06634
B99_197774	B99_181044	0.126458	0.06537
B99_152141	B99_232757	0.169425	0.05179
B99_215978	B99_217046	0.0831827	0.06744
B99_230008	B99_89652	0.0529504	0.05183
B99_194427	B99_99292	0.101138	0.05713
B99_17298	B99_198465	0.167419	0.05284
B99_95195	B99_214017	0.118935	0.05814
B99_137539	B99_50155	0.154137	0.05668
B99_141365	B99_90037	0.184442	0.06536
B99_132044	B99_45529	0.136714	0.07222
B99_217467	B99_138687	0.140455	0.06803
B99_224637	B99_34501	0.0383111	0.05639
A99_6799	A99_4408	0.158027	0.06946
B99_131749	B99_138415	0.130266	0.06502
B99_183372	B99_199756	0.128154	0.07422
B99_132832	B99_192164	0.153715	0.04949
A99_4819	A99_1555	0.0216392	0.04288
B99_97090	B99_58893	0.127886	0.07196
B99_71570	B99_54139	0.0489517	0.06266
B99_2122	B99_107012	0.127033	0.0538
B99_222886	B99_122849	0.182908	0.05361
B99_201087	B99_186215	0.0868315	0.06313
B99_87924	B99_217046	0.0768016	0.07141
B99_165770	B99_72129	0.100729	0.04908
B99_158559	B99_82803	0.0782679	0.07277
B99_89995	B99_25405	0.0815916	0.06171
B99_108727	B99_161856	0.0740581	0.07269
A99_648	A99_1363	0.0829791	0.05228
B99_111942	B99_151531	0.224906	0.04298
B99_43454	B99_214017	0.130679	0.06569
A99_5174	A99_7123	0.0791108	0.05089
A99_3329	A99_4116	0.0657294	0.06044
B99_16504	B99_157208	0.0773621	0.07341
B99_186215	B99_47855	0.141727	0.05872
B99_163815	B99_140191	0.0586504	0.07494
A99_4762	A99_1707	0.0615047	0.06283
B99_17613	B99_202979	0.139166	0.06339
B99_85398	B99_73976	0.0761754	0.05898
B99_31318	B99_165770	0.171545	0.05704
B99_49957	B99_71141	0.0945685	0.0587
B99_105905	B99_239428	0.194031	0.05147
B99_129702	B99_128266	0.0832206	0.06898
B99_173389	B99_127010	0.0890072	0.05911
B99_126187	B99_179965	0.0960307	0.05218
B99_26800	B99_98230	0.214366	0.04091
B99_35398	B99_165739	0.0881407	0.04702
A99_7587	A99_7547	0.0803031	0.03811
B99_146178	B99_31973	0.129756	0.06616
B99_71189	B99_186648	0.107222	0.03961
B99_166953	B99_166952	0.136791	0.05228
B99_204507	B99_173329	0.16389	0.04671
A99_9084	A99_2065	0.145066	0.04627
B99_98227	B99_132731	0.159595	0.06611
B99_215978	B99_156081	0.191406	0.0646
B99_74689	B99_148626	0.127762	0.07419
B99_91281	B99_32368	0.0636922	0.05476
B99_138698	B99_197473	0.0511669	0.05298
B99_186219	B99_653	0.12864	0.03995
B99_27886	B99_199756	0.153573	0.06212
B99_138311	B99_32265	0.131681	0.06884
B99_192052	B99_43583	0.261977	0.06879
B99_48126	B99_39597	0.049199	0.06816
A99_4992	A99_5199	0.0971678	0.04597
B99_202773	B99_245431	0.113422	0.05802
B99_54139	B99_141635	0.0601867	0.06049
B99_164122	B99_170555	0.154298	0.07455
B99_157606	B99_146716	0.149402	0.05881
B99_218834	B99_219607	0.107366	0.06791
B99_66502	B99_88048	0.0670767	0.06556
B99_146713	B99_169593	0.150954	0.06743
B99_20366	B99_79674	0.158023	0.05893
B99_3893	B99_190164	0.111088	0.056
A99_9645	A99_3029	0.18084	0.06174
A99_9640	A99_1717	0.179896	0.06544
B99_27090	B99_172475	0.100058	0.05135
B99_186219	B99_127347	0.14566	0.07283
B99_24349	B99_61527	0.108028	0.07126
B99_141439	B99_169389	0.070502	0.06704
B99_84631	B99_204124	0.132609	0.06895
B99_234497	B99_156081	0.130173	0.05817
B99_78492	B99_139521	0.105654	0.07348
B99_132877	B99_128808	0.0904228	0.06328
B99_43149	B99_62607	0.141272	0.07345
B99_27090	B99_69278	0.0919199	0.06577
B99_127523	B99_143545	0.041425	0.04379
A99_1710	A99_8272	0.0953598	0.06157
B99_31973	B99_159959	0.144698	0.06201
B99_207358	B99_172366	0.0876833	0.06877
B99_220856	B99_121671	0.170311	0.04841
B99_30184	B99_35241	0.0737307	0.03951
B99_123833	B99_146178	0.254825	0.0414
B99_79258	B99_202435	0.0623005	0.05614
B99_100429	B99_81744	0.165347	0.04896
A99_1969	A99_7479	0.0444355	0.05934
B99_166787	B99_95198	0.133566	0.05603
B99_138423	B99_234650	0.123723	0.0559
B99_166787	B99_37675	0.16096	0.06231
B99_54139	B99_145411	0.0819169	0.05573
B99_158559	B99_74688	0.093674	0.04817
B99_59752	B99_20504	0.0108635	0.05805
B99_38739	B99_157514	0.216929	0.05624
B99_128377	B99_83758	0.106263	0.05771
B99_225039	B99_146483	0.0965483	0.05944
B99_81818	B99_150704	0.0932541	0.07185
B99_219408	B99_115614	0.188968	0.04232
B99_147643	B99_29878	0.0961852	0.0491
B99_155791	B99_244289	0.123204	0.04494
B99_84631	B99_87924	0.129455	0.05457
B99_175728	B99_139213	0.150994	0.05134
A99_1563	A99_709	0.0940871	0.05299
B99_139968	B99_140340	0.147037	0.06018
B99_122069	B99_3893	0.163729	0.03962
B99_53151	B99_125994	0.0855729	0.06077
B99_51058	B99_6754	0.142866	0.07122
A99_3377	A99_7656	0.0686607	0.07371
B99_182348	B99_193360	0.117109	0.04997
B99_35075	B99_150176	0.0744185	0.06987
B99_208519	B99_159959	0.165902	0.0527
B99_128266	B99_132423	0.125773	0.06699
B99_183198	B99_45109	0.15381	0.04421
B99_137628	B99_32318	0.117463	0.05759
B99_89995	B99_38829	0.0780683	0.07285
B99_246426	B99_170551	0.208502	0.04958
B99_181533	B99_171177	0.12683	0.05838
B99_214103	B99_140340	0.143724	0.06671
B99_109652	B99_126840	0.115564	0.05096
A99_3727	A99_5977	0.098651	0.04612
A99_8929	A99_6489	0.197327	0.05535
B99_129405	B99_65776	0.0589097	0.07008
B99_5468	B99_149427	0.0484172	0.06304
A99_3727	A99_1240	0.0504908	0.04813
B99_49217	B99_27090	0.0977567	0.05503
B99_28537	B99_158564	0.155724	0.05389
B99_181044	B99_122323	0.109803	0.04425
B99_233040	B99_174585	0.253709	0.05865
B99_204124	B99_201695	0.130673	0.05778
B99_159955	B99_157890	0.141924	0.07011
B99_161241	B99_60938	0.177444	0.04283
B99_226236	B99_18226	0.124841	0.04008
B99_74689	B99_80070	0.113493	0.05692
B99_231770	B99_90037	0.215213	0.06303
B99_106846	B99_2122	0.111447	0.07386
B99_148626	B99_26048	0.104116	0.05937
B99_119684	B99_197774	0.138042	0.07041
A99_3485	A99_4117	0.115225	0.05114
B99_68290	B99_31564	0.10358	0.05575
B99_71189	B99_53397	0.103707	0.03759
B99_97989	B99_35147	0.088408	0.07487
B99_95611	B99_92884	0.113509	0.06007
A99_9496	A99_1861	0.0860087	0.07286
B99_160785	B99_174218	0.0504233	0.04368
A99_7223	A99_5082	0.104152	0.0595
B99_186197	B99_123206	0.102786	0.06705
B99_143167	B99_32980	0.158612	0.05272
A99_9641	A99_3288	0.0855145	0.07489
B99_170084	B99_76716	0.101174	0.05167
B99_226987	B99_100355	0.093656	0.05778
A99_7664	A99_9324	0.294933	0.06625
B99_159964	B99_244477	0.11682	0.0594
B99_72811	B99_227121	0.0432784	0.05671
B99_144040	B99_204293	0.180865	0.05542
B99_39407	B99_241502	0.152308	0.06839
B99_205272	B99_127870	0.139701	0.06979
A99_448	A99_8647	0.0416003	0.06441
B99_204986	B99_123822	0.120005	0.04172
B99_84976	B99_106946	0.192809	0.05964
B99_101472	B99_111129	0.0776611	0.06417
B99_149578	B99_153272	0.0824006	0.06755
B99_128266	B99_85953	0.0839328	0.07398
B99_220387	B99_128266	0.101111	0.06473
B99_181044	B99_6215	0.0921694	0.07186
B99_120948	B99_120947	0.0877562	0.03926
B99_19334	B99_126918	0.0325855	0.06112
B99_236869	B99_211011	0.13319	0.05262
B99_44960	B99_17613	0.139838	0.04182
B99_178383	B99_77024	0.127313	0.06105
A99_7859	A99_7854	0.186774	0.03993
B99_108769	B99_116596	0.143928	0.08348
B99_71338	B99_188704	0.125235	0.08123
A99_9199	A99_9224	0.14448	0.09352
B99_183831	B99_145411	0.104547	0.10671
B99_10264	B99_166096	0.0719823	0.09344
B99_67077	B99_237728	0.120489	0.10449
B99_116353	B99_23792	0.0973983	0.10854
B99_95661	B99_202383	0.0954653	0.0826
A99_486	A99_1182	0.122908	0.09157
B99_123828	B99_124373	0.124187	0.07719
B99_27099	B99_202367	0.122275	0.10031
A99_6780	A99_1708	0.0900444	0.10779
B99_246436	B99_210895	0.0921065	0.09479
B99_132832	B99_110892	0.13397	0.094
B99_159242	B99_206967	0.113572	0.0969
B99_60979	B99_66863	0.0995798	0.09486
A99_7444	A99_9195	0.0636238	0.09063
A99_727	A99_7664	0.092767	0.11184
B99_245183	B99_11612	0.120446	0.10584
B99_205096	B99_12849	0.0543381	0.09717
B99_2654	B99_175124	0.092648	0.09844
B99_54987	B99_56273	0.112514	0.0967
B99_236125	B99_90037	0.140971	0.09194
B99_95195	B99_174837	0.133278	0.10878
B99_97306	B99_164505	0.217503	0.10034
B99_72262	B99_82815	0.140502	0.10974
B99_81526	B99_108402	0.149315	0.10799
B99_95608	B99_95609	0.146698	0.11117
B99_53635	B99_88302	0.100254	0.07696
B99_78081	B99_59934	0.123759	0.08392
A99_3437	A99_2928	0.0178889	0.1104
B99_177864	B99_152201	0.174659	0.0831
B99_209314	B99_37252	0.0832075	0.10455
B99_33150	B99_198684	0.101667	0.08997
B99_95204	B99_27526	0.154168	0.08232
B99_82815	B99_170979	0.171866	0.10888
A99_5952	A99_6798	0.166367	0.09612
B99_135599	B99_72273	0.136696	0.11098
B99_202376	B99_156673	0.108389	0.08943
B99_77024	B99_219233	0.106431	0.08111
A99_1092	A99_3021	0.0776011	0.09281
B99_76997	B99_128472	0.0541691	0.07618
B99_53096	B99_73823	0.0825554	0.08231
B99_193225	B99_123828	0.114781	0.09309
B99_158563	B99_227248	0.144219	0.10482
B99_42434	B99_166972	0.0564052	0.07569
B99_71336	B99_61525	0.140496	0.09843
B99_72273	B99_161664	0.199277	0.08863
A99_5652	A99_8135	0.185007	0.10156
B99_231737	B99_85272	0.0882299	0.10938
B99_58885	B99_176615	0.0421744	0.094
B99_126077	B99_245377	0.0500809	0.0932
B99_163022	B99_220495	0.0704965	0.09215
B99_61378	B99_33983	0.037748	0.10796
A99_8262	A99_9650	0.124269	0.10292
B99_42445	B99_157607	0.116097	0.10752
B99_174218	B99_176964	0.106289	0.08947
B99_196096	B99_100641	0.104453	0.0802
B99_6047	B99_61014	0.136392	0.11087
B99_237375	B99_63735	0.105161	0.10453
B99_10307	B99_33825	0.123569	0.10324
B99_29068	B99_107191	0.245692	0.10805
B99_158563	B99_244192	0.158912	0.09637
B99_74274	B99_90686	0.17766	0.10779
A99_6141	A99_4420	0.0515613	0.10064
B99_54143	B99_214237	0.065356	0.11203
B99_19725	B99_124332	0.108787	0.09134
B99_158741	B99_124399	0.0856524	0.10105
A99_9641	A99_2130	0.179623	0.10741
B99_21178	B99_161618	0.156338	0.09897
A99_7713	A99_9219	0.148254	0.08967
B99_126838	B99_46263	0.126903	0.0787
B99_88298	B99_185903	0.132505	0.09666
B99_94576	B99_222756	0.0638576	0.09994
A99_7129	A99_456	0.119631	0.10464
B99_16504	B99_220387	0.0869259	0.09324
B99_42432	B99_146178	0.210968	0.08679
B99_116011	B99_188244	0.0627479	0.08671
B99_227258	B99_171492	0.17164	0.10826
B99_203081	B99_129000	0.065608	0.07654
B99_106903	B99_107093	0.257642	0.09199
B99_11612	B99_219233	0.156665	0.0936
B99_174845	B99_95195	0.106278	0.10655
B99_95195	B99_127055	0.0587143	0.09095
B99_58898	B99_78078	0.081482	0.08797
A99_2409	A99_4652	0.0586661	0.09844
B99_76716	B99_187345	0.172048	0.11082
B99_204627	B99_23159	0.096739	0.08072
B99_63741	B99_124728	0.279616	0.08752
B99_227311	B99_188704	0.129148	0.09065
B99_142935	B99_119348	0.127526	0.09093
B99_30041	B99_25562	0.107939	0.08498
B99_59035	B99_171047	0.17649	0.09221
B99_166956	B99_80070	0.134483	0.0793
A99_5073	A99_4420	0.060962	0.10774
B99_172361	B99_117254	0.070576	0.09188
B99_189068	B99_165516	0.0848216	0.0772
B99_198046	B99_173387	0.147963	0.09255
A99_9288	A99_9698	0.0546765	0.10186
A99_6584	A99_9651	0.0627985	0.1045
B99_38083	B99_81535	0.0765334	0.09045
B99_79623	B99_231464	0.129086	0.08571
B99_69939	B99_53387	0.116299	0.08345
B99_227258	B99_120997	0.147387	0.10418
B99_175023	B99_203293	0.196958	0.08682
A99_6404	A99_6918	0.0793315	0.09746
A99_368	A99_9199	0.0806881	0.10845
B99_165660	B99_185553	0.122199	0.07582
B99_122053	B99_18855	0.0510934	0.11212
B99_75665	B99_58894	0.0558118	0.08565
B99_73376	B99_198913	0.234173	0.09986
B99_108917	B99_148602	0.0980865	0.11219
B99_159963	B99_166096	0.0635555	0.10579
B99_82319	B99_61448	0.0889161	0.09499
B99_155409	B99_123746	0.157214	0.08421
B99_123748	B99_107809	0.124018	0.08672
B99_175665	B99_197143	0.095962	0.10442
A99_6749	A99_2035	0.024814	0.10577
A99_7448	A99_3373	0.168951	0.08982
B99_136207	B99_227551	0.0867879	0.07877
B99_28530	B99_158563	0.132683	0.10911
B99_88224	B99_173385	0.123927	0.1005
B99_53949	B99_238852	0.0679804	0.09899
B99_46151	B99_30958	0.144877	0.07628
B99_44474	B99_171169	0.135787	0.08656
B99_213836	B99_222047	0.0370363	0.08373
B99_224389	B99_216354	0.0503298	0.10248
B99_38832	B99_101107	0.0716472	0.10024
B99_111150	B99_124430	0.103586	0.0831
B99_196746	B99_61776	0.214556	0.09757
B99_190164	B99_197143	0.0705057	0.0868
B99_24089	B99_66863	0.103122	0.09438
B99_132832	B99_116353	0.12534	0.10702
B99_167110	B99_221717	0.106246	0.08067
B99_152234	B99_140026	0.0717841	0.10692
B99_37680	B99_166956	0.170636	0.08608
B99_53347	B99_208785	0.110864	0.09112
B99_56297	B99_206410	0.154956	0.09845
A99_3727	A99_3220	0.0784241	0.10207
B99_42439	B99_102450	0.140716	0.08935
B99_151114	B99_99959	0.15312	0.08341
B99_9998	B99_69573	0.105808	0.07711
B99_177373	B99_51058	0.116741	0.08575
A99_9198	A99_7250	0.0864227	0.09402
B99_203478	B99_161224	0.121869	0.09112
B99_56116	B99_150879	0.0884496	0.08101
B99_202387	B99_27097	0.119889	0.10857
B99_142935	B99_215978	0.152074	0.08787
B99_119781	B99_50953	0.134764	0.10657
A99_937	A99_9687	0.0773221	0.11155
B99_203308	B99_39622	0.107449	0.10911
B99_246430	B99_162405	0.136	0.08091
A99_7205	A99_162	0.0715107	0.10153
B99_237510	B99_104597	0.0866142	0.0882
B99_217394	B99_87848	0.0904483	0.08473
A99_5705	A99_5975	0.054144	0.11212
A99_9329	A99_9234	0.17846	0.10156
B99_59016	B99_119684	0.100577	0.08521
B99_171492	B99_25674	0.167836	0.11076
B99_25674	B99_120989	0.116727	0.09988
B99_123831	B99_211497	0.140952	0.09989
B99_137300	B99_87001	0.211818	0.08524
A99_2589	A99_8267	0.105473	0.08472
B99_128808	B99_185553	0.0982079	0.09922
B99_110256	B99_127051	0.145668	0.07981
B99_87283	B99_200089	0.0805652	0.07576
B99_84919	B99_53946	0.0470916	0.10304
B99_95195	B99_116362	0.128612	0.10327
B99_159955	B99_120989	0.129474	0.10119
B99_166741	B99_18892	0.144872	0.11238
A99_3590	A99_3584	0.114377	0.07723
A99_2353	A99_5975	0.118507	0.08952
B99_169628	B99_136573	0.144508	0.10849
B99_138311	B99_214385	0.126496	0.07604
B99_90095	B99_63608	0.041307	0.11052
B99_226993	B99_71336	0.0919546	0.08428
B99_175361	B99_110050	0.173756	0.09654
B99_126838	B99_121304	0.126316	0.07799
A99_9640	A99_9184	0.0841321	0.08408
B99_6215	B99_236125	0.0828956	0.09301
B99_197072	B99_61037	0.250546	0.11243
B99_179536	B99_19102	0.161149	0.10597
B99_156677	B99_208522	0.094805	0.08876
B99_119301	B99_46274	0.2568	0.1068
B99_220492	B99_168774	0.0442762	0.10735
B99_77024	B99_53743	0.119258	0.07821
B99_68374	B99_212987	0.0797557	0.10945
B99_137646	B99_68374	0.125797	0.08763
B99_240303	B99_6946	0.0591583	0.09579
B99_97727	B99_236693	0.103997	0.0934
A99_9212	A99_9219	0.100969	0.08922
A99_5952	A99_1785	0.145455	0.10087
B99_231737	B99_218010	0.063974	0.11132
B99_202761	B99_148950	0.0500395	0.09325
B99_222961	B99_61448	0.0901238	0.11245
A99_2474	A99_8329	0.0970813	0.10694
B99_26048	B99_38829	0.0994759	0.0817
A99_1274	A99_3470	0.122166	0.09448
B99_58878	B99_117254	0.0663345	0.07893
B99_117748	B99_245070	0.0903334	0.10337
B99_182095	B99_138464	0.125174	0.10055
B99_240872	B99_205862	0.120003	0.10355
B99_95608	B99_202376	0.098096	0.11134
B99_24150	B99_91818	0.0813741	0.09997
B99_73997	B99_85900	0.125955	0.10154
B99_69254	B99_27463	0.0363878	0.08948
B99_27098	B99_176964	0.127699	0.09247
B99_32019	B99_204899	0.110709	0.09454
A99_8267	A99_9707	0.112653	0.10905
B99_98379	B99_169533	0.163849	0.08814
B99_172897	B99_76352	0.231087	0.09716
B99_44533	B99_24879	0.125535	0.08605
B99_29878	B99_131338	0.127698	0.0848
B99_124146	B99_191119	0.109431	0.08401
B99_43454	B99_49217	0.14176	0.08816
A99_7661	A99_5505	0.0141915	0.08927
A99_7597	A99_2589	0.123489	0.1027
A99_1003	A99_2561	0.0936379	0.07616
A99_4406	A99_486	0.129984	0.09709
B99_87095	B99_73331	0.100836	0.10406
A99_146	A99_1586	0.0131727	0.07944
B99_56273	B99_54987	0.112514	0.0967
B99_240711	B99_215978	0.188068	0.07692
A99_9707	A99_2681	0.0949639	0.08335
A99_8146	A99_3629	0.0717249	0.09386
A99_7041	A99_8395	0.128803	0.08512
B99_17941	B99_168485	0.0862457	0.0849
B99_50898	B99_149323	0.0809196	0.10383
B99_2848	B99_141621	0.0630272	0.07986
B99_245183	B99_168498	0.100808	0.08084
A99_1000	A99_7129	0.0754645	0.09907
A99_5547	A99_2338	0.0416781	0.10058
B99_183500	B99_204965	0.159633	0.11155
B99_193232	B99_27089	0.119426	0.10831
B99_204293	B99_132877	0.115465	0.08195
B99_119684	B99_217467	0.117296	0.07922
B99_151531	B99_241050	0.26069	0.10211
A99_7709	A99_1388	0.0392572	0.11098
B99_182412	B99_115647	0.206544	0.08113
B99_135599	B99_180059	0.15945	0.07941
B99_8216	B99_151383	0.0370321	0.10795
B99_55265	B99_46151	0.137795	0.08007
B99_80330	B99_104736	0.202928	0.08118
B99_131338	B99_127347	0.15582	0.0991
B99_119348	B99_25738	0.0611652	0.07791
B99_176034	B99_165873	0.134046	0.08504
B99_243250	B99_137234	0.117322	0.10394
B99_149025	B99_94845	0.0907387	0.08164
B99_118584	B99_237711	0.191494	0.0872
B99_203478	B99_138415	0.124269	0.08795
B99_231464	B99_193469	0.12131	0.10916
B99_71338	B99_38829	0.135272	0.09136
B99_91358	B99_164637	0.122099	0.07788
B99_134643	B99_209553	0.0942297	0.0952
B99_157608	B99_191893	0.0750856	0.08984
A99_9637	A99_5854	0.104549	0.09338
B99_29555	B99_34931	0.203374	0.07777
B99_16705	B99_82814	0.0924617	0.08734
B99_208522	B99_174837	0.100243	0.10979
B99_201087	B99_165040	0.0586138	0.10245
B99_172476	B99_64151	0.119705	0.11198
B99_202773	B99_177373	0.1487	0.08584
A99_1785	A99_6141	0.0726352	0.07529
B99_237499	B99_197143	0.0543062	0.1026
B99_87079	B99_22806	0.0873448	0.09003
B99_123828	B99_27090	0.0846047	0.10417
B99_83900	B99_57160	0.0697114	0.09159
A99_3335	A99_1168	0.0780003	0.11012
B99_204507	B99_99138	0.166604	0.0958
B99_127882	B99_82374	0.16096	0.10242
B99_205722	B99_30120	0.0931844	0.09086
B99_166969	B99_89652	0.105493	0.1028
B99_38828	B99_171744	0.16824	0.08353
A99_9325	A99_8434	0.156757	0.10429
B99_31973	B99_176964	0.107911	0.08527
B99_108630	B99_192629	0.0799868	0.10663
A99_3337	A99_2637	0.0560639	0.10229
B99_168485	B99_79623	0.109907	0.0988
B99_233041	B99_237106	0.179963	0.09082
B99_169872	B99_17043	0.0988711	0.10147
B99_225992	B99_221208	0.203096	0.09826
A99_762	A99_2849	0.0474355	0.09202
B99_38954	B99_205459	0.0803047	0.09085
B99_235804	B99_121391	0.135249	0.09362
B99_78090	B99_98435	0.0739199	0.10379
B99_68496	B99_171853	0.11592	0.0821
B99_138672	B99_41997	0.106068	0.10315
B99_54140	B99_24193	0.0233345	0.10198
B99_169032	B99_139323	0.18779	0.08436
B99_31999	B99_173204	0.170169	0.0957
B99_230008	B99_123828	0.0614529	0.10311
A99_3882	A99_9240	0.132706	0.10843
B99_177611	B99_173385	0.111856	0.1114
B99_653	B99_165040	0.0745359	0.08238
A99_3939	A99_2656	0.0695633	0.10465
B99_187100	B99_204970	0.14773	0.1012
B99_234319	B99_228980	0.042148	0.10541
B99_146713	B99_120997	0.154311	0.09452
A99_3373	A99_1237	0.091756	0.08106
A99_4719	A99_3231	0.0873691	0.11147
B99_138252	B99_65636	0.0571948	0.09571
A99_8399	A99_8252	0.213607	0.07844
B99_6946	B99_69254	0.0420225	0.0871
B99_78078	B99_152606	0.126141	0.0843
B99_231463	B99_155097	0.108091	0.10003
B99_86216	B99_161716	0.0461876	0.10452
B99_55515	B99_238461	0.187725	0.08946
B99_6393	B99_144624	0.051449	0.08756
B99_146175	B99_202374	0.150128	0.09304
B99_76052	B99_219930	0.0613555	0.0806
B99_4544	B99_5468	0.0515097	0.09657
B99_146175	B99_211497	0.17826	0.09344
B99_237301	B99_124568	0.0799835	0.10022
B99_2529	B99_75128	0.110958	0.07626
B99_112023	B99_218137	0.113642	0.10416
B99_138678	B99_166956	0.137849	0.10263
A99_8676	A99_9639	0.104933	0.11104
B99_166956	B99_180059	0.149306	0.09431
A99_9315	A99_8146	0.0953884	0.10208
B99_25667	B99_61816	0.108806	0.10243
B99_182302	B99_116438	0.178784	0.10913
B99_27089	B99_166954	0.117887	0.08817
B99_200089	B99_48211	0.0876465	0.10758
B99_38840	B99_191737	0.108375	0.08108
A99_4444	A99_9594	0.0394324	0.09819
B99_2122	B99_100839	0.110212	0.07856
B99_159242	B99_166965	0.139908	0.10677
B99_110050	B99_136147	0.186626	0.1107
A99_9234	A99_3220	0.225126	0.09175
B99_144913	B99_38456	0.0723838	0.08566
B99_227248	B99_69007	0.14058	0.08421
B99_70458	B99_43080	0.131971	0.08576
B99_244400	B99_147317	0.101539	0.0801
A99_1715	A99_1236	0.164437	0.08543
B99_25405	B99_37678	0.141852	0.08
B99_198839	B99_243588	0.12202	0.1091
B99_172885	B99_190156	0.206966	0.08821
B99_168492	B99_170979	0.185262	0.10618
B99_19828	B99_25674	0.0913025	0.0773
B99_123828	B99_38832	0.136205	0.10366
B99_151872	B99_144492	0.157895	0.07757
B99_175124	B99_33418	0.132352	0.1074
B99_165667	B99_129125	0.0942528	0.07803
A99_8149	A99_7143	0.078386	0.09275
B99_177268	B99_206240	0.195156	0.10436
B99_107012	B99_232171	0.135725	0.08302
B99_77659	B99_104236	0.181837	0.11055
B99_141365	B99_131338	0.128257	0.09598
B99_49211	B99_23792	0.124789	0.10645
B99_240200	B99_144624	0.0843426	0.10966
B99_82803	B99_169593	0.130206	0.08291
B99_127121	B99_54143	0.0544332	0.10919
A99_3230	A99_7449	0.104611	0.09961
B99_210303	B99_182141	0.0942323	0.0993
B99_111056	B99_20539	0.138845	0.09886
B99_166861	B99_198251	0.158702	0.09488
B99_174493	B99_26389	0.263231	0.09075
B99_3119	B99_12841	0.0567929	0.09601
B99_45069	B99_97094	0.127787	0.08741
A99_5977	A99_9332	0.107739	0.09856
B99_206425	B99_87057	0.124691	0.09351
B99_18543	B99_160000	0.0770457	0.10667
B99_236125	B99_165772	0.0919467	0.10252
B99_116362	B99_69285	0.140931	0.10781
B99_122334	B99_48126	0.0443329	0.09273
B99_79623	B99_51872	0.177856	0.08164
B99_100095	B99_88119	0.0818419	0.09895
B99_51858	B99_56373	0.114337	0.10959
A99_6133	A99_9645	0.145713	0.11026
B99_185903	B99_89483	0.115424	0.09967
B99_53347	B99_16504	0.0948267	0.08109
B99_138638	B99_246410	0.123685	0.10829
B99_190942	B99_244093	0.130183	0.07847
B99_68374	B99_157208	0.0939697	0.08385
B99_182174	B99_138385	0.192114	0.11145
B99_129698	B99_6215	0.142717	0.07975
A99_8647	A99_5073	0.0457852	0.11143
B99_56923	B99_132044	0.133915	0.10323
A99_6798	A99_452	0.101153	0.09325
B99_95193	B99_47488	0.0782773	0.09861
B99_58891	B99_58878	0.0618572	0.09573
B99_146531	B99_96625	0.0414088	0.10273
B99_193360	B99_91358	0.116432	0.08032
B99_194223	B99_78078	0.0624367	0.08898
B99_167002	B99_236838	0.110129	0.0944
B99_170979	B99_69285	0.155576	0.10984
B99_71335	B99_193226	0.087533	0.10197
A99_7549	A99_8168	0.0213962	0.08839
B99_132507	B99_153573	0.122137	0.10762
B99_103245	B99_184320	0.125928	0.1081
B99_242978	B99_51858	0.122774	0.09603
B99_79617	B99_66711	0.114937	0.08758
B99_112307	B99_60979	0.1247	0.08855
B99_72276	B99_82812	0.134957	0.09505
B99_206535	B99_217467	0.187028	0.07506
B99_89653	B99_204986	0.0623228	0.0851
B99_59752	B99_156581	0.0154599	0.07744
B99_246430	B99_152141	0.130164	0.10077
B99_203081	B99_246430	0.0815607	0.09606
B99_66378	B99_212987	0.0587083	0.09655
A99_1344	A99_9419	0.0424531	0.10943
B99_150061	B99_150165	0.137954	0.08654
A99_2561	A99_8537	0.0459439	0.09758
B99_127051	B99_89578	0.131151	0.10889
B99_58883	B99_98435	0.0784733	0.0837
B99_88048	B99_241438	0.0824128	0.07634
B99_240727	B99_207820	0.105184	0.10692
B99_141054	B99_239475	0.0814353	0.10881
B99_28536	B99_193215	0.15262	0.09158
B99_10386	B99_86551	0.0664919	0.11205
B99_97626	B99_149996	0.037505	0.08752
B99_193232	B99_27090	0.0705641	0.10105
B99_28135	B99_233211	0.0746142	0.08807
A99_8201	A99_762	0.102291	0.10163
B99_245971	B99_112113	0.125816	0.0901
B99_236125	B99_152184	0.0684043	0.08646
B99_140026	B99_245377	0.0469199	0.07774
B99_223612	B99_72531	0.0948588	0.08974
B99_97487	B99_12118	0.159791	0.09807
B99_169533	B99_105144	0.118539	0.07508
B99_65940	B99_157418	0.100912	0.10934
B99_227279	B99_134428	0.128354	0.0777
B99_41493	B99_184682	0.219887	0.10885
B99_134042	B99_69266	0.146231	0.11076
B99_186219	B99_77024	0.122962	0.08215
A99_1240	A99_9331	0.0526253	0.08379
B99_37675	B99_123822	0.15447	0.1086
B99_137139	B99_221737	0.0498903	0.11112
B99_28536	B99_85780	0.140924	0.09567
A99_4185	A99_500	0.108163	0.08425
A99_8168	A99_4246	0.0334689	0.08347
B99_7087	B99_19334	0.048052	0.08547
B99_138744	B99_136207	0.127102	0.11133
B99_176899	B99_168659	0.0117213	0.08426
B99_58199	B99_33518	0.132879	0.08364
B99_174836	B99_176333	0.156965	0.11147
B99_232757	B99_223809	0.10991	0.0853
B99_56923	B99_241469	0.12794	0.09592
A99_4571	A99_3387	0.0568531	0.08824
B99_106287	B99_29897	0.0705945	0.10555
B99_82809	B99_27098	0.162679	0.09389
B99_116359	B99_166952	0.128892	0.09843
B99_85782	B99_217844	0.0916087	0.09651
B99_229453	B99_83519	0.228087	0.10174
B99_208519	B99_160785	0.0513403	0.09295
A99_511	A99_4993	0.112253	0.08316
B99_198268	B99_218727	0.102224	0.08075
B99_246200	B99_222047	0.0414431	0.08865
B99_137234	B99_28903	0.121293	0.09193
B99_214475	B99_10264	0.080885	0.10666
B99_161618	B99_216593	0.118277	0.08308
A99_7451	A99_2353	0.10327	0.10914
B99_171523	B99_168843	0.108451	0.10994
B99_177644	B99_102163	0.232447	0.09263
B99_166954	B99_157606	0.126184	0.08504
B99_57646	B99_110049	0.105625	0.08524
B99_64763	B99_140357	0.218045	0.07879
B99_212474	B99_50536	0.0995156	0.10326
B99_53828	B99_158348	0.134157	0.09874
B99_25562	B99_141035	0.104996	0.09311
B99_27089	B99_173387	0.116569	0.09365
B99_89652	B99_42432	0.128704	0.08389
A99_8145	A99_4373	0.0794953	0.0834
B99_66196	B99_32348	0.222876	0.07542
B99_78107	B99_78081	0.120126	0.1023
B99_241447	B99_78669	0.136112	0.07934
B99_11610	B99_241438	0.130076	0.09609
B99_69287	B99_157607	0.138058	0.10721
B99_221737	B99_221465	0.049324	0.11127
B99_233987	B99_31469	0.0740241	0.10282
B99_177367	B99_164122	0.174518	0.09438
B99_159968	B99_132832	0.154146	0.10691
B99_95611	B99_202376	0.0680683	0.07708
B99_87087	B99_158702	0.1178	0.08882
B99_72273	B99_174217	0.182796	0.09893
B99_187346	B99_157606	0.159418	0.09495
A99_6066	A99_6915	0.172021	0.1072
B99_69287	B99_135599	0.169793	0.07543
B99_135945	B99_132877	0.113204	0.09347
A99_2430	A99_6140	0.0460652	0.11054
B99_29599	B99_72929	0.131228	0.10258
B99_142359	B99_171169	0.172171	0.09685
B99_90483	B99_100084	0.138108	0.08
B99_155014	B99_52481	0.109707	0.09571
A99_9306	A99_6915	0.100302	0.09405
B99_88135	B99_34702	0.127363	0.08875
B99_146088	B99_128755	0.0850353	0.11152
B99_160315	B99_235160	0.182906	0.08292
A99_6187	A99_6185	0.14545	0.08828
B99_58898	B99_87087	0.0924096	0.10566
B99_166956	B99_173387	0.125783	0.10143
B99_173387	B99_148626	0.11426	0.0759
B99_176964	B99_175178	0.126031	0.08492
B99_134939	B99_220865	0.0341644	0.07844
B99_36889	B99_230128	0.132817	0.0789
B99_163270	B99_133683	0.0741219	0.07732
B99_12841	B99_6946	0.0630925	0.10664
B99_81786	B99_68253	0.15319	0.09783
A99_6915	A99_6133	0.142478	0.07741
A99_4420	A99_5080	0.0554576	0.11076
B99_241464	B99_112604	0.0551514	0.11835
B99_206935	B99_137881	0.128528	0.1368
B99_105820	B99_225036	0.0754633	0.13315
B99_28171	B99_116561	0.154469	0.14851
B99_236133	B99_15226	0.0270574	0.1369
B99_77390	B99_101395	0.0857117	0.14507
A99_2490	A99_845	0.0545887	0.14229
B99_74026	B99_126458	0.0244458	0.14545
B99_42839	B99_236689	0.0696183	0.13352
B99_39323	B99_58051	0.0886805	0.13945
B99_15042	B99_172914	0.1965	0.14251
B99_53377	B99_93468	0.0843275	0.14973
B99_125301	B99_177644	0.187533	0.12497
B99_217394	B99_130245	0.0759824	0.11937
B99_25675	B99_42434	0.135672	0.14833
B99_180442	B99_149287	0.109423	0.1473
B99_91704	B99_228323	0.0403317	0.1486
B99_111849	B99_96240	0.0425339	0.1293
B99_203308	B99_11521	0.133448	0.12875
B99_50733	B99_193469	0.145047	0.11504
A99_7443	A99_3230	0.0877528	0.13902
B99_227311	B99_173385	0.0808128	0.13548
B99_30132	B99_117994	0.117193	0.14215
A99_8438	A99_5980	0.101653	0.13394
B99_79423	B99_126388	0.0617919	0.13853
B99_156987	B99_130716	0.0671817	0.14854
B99_98774	B99_205696	0.0665587	0.13995
B99_198105	B99_169628	0.167926	0.14794
B99_226904	B99_140970	0.12901	0.14815
B99_164122	B99_119535	0.0665652	0.14773
B99_7087	B99_130675	0.0649661	0.12407
B99_111494	B99_15042	0.19452	0.12106
B99_229023	B99_171534	0.0888635	0.1265
B99_85782	B99_214380	0.166962	0.13075
B99_28133	B99_161935	0.148218	0.12643
A99_9240	A99_6135	0.070396	0.1424
B99_103334	B99_184043	0.0714965	0.11263
B99_79276	B99_182383	0.0724908	0.13413
B99_195178	B99_111150	0.0927112	0.14972
B99_221294	B99_154938	0.147415	0.12537
B99_183664	B99_201409	0.0842347	0.13274
A99_6741	A99_1790	0.0710176	0.11515
B99_229130	B99_217001	0.10607	0.1425
B99_84456	B99_86216	0.116428	0.13629
B99_161017	B99_158850	0.109237	0.13523
B99_42312	B99_187312	0.0563327	0.14784
B99_198048	B99_61525	0.170373	0.14157
B99_27099	B99_160000	0.0838619	0.12142
A99_8725	A99_8307	0.0315075	0.14965
B99_68488	B99_58651	0.129954	0.13744
B99_179144	B99_115614	0.181314	0.13606
B99_138311	B99_208519	0.0920901	0.11806
B99_91907	B99_155014	0.114411	0.12318
B99_29370	B99_193854	0.0368844	0.12101
B99_42434	B99_191893	0.0771017	0.11989
A99_3862	A99_7448	0.064515	0.13838
B99_32265	B99_166965	0.132667	0.13093
B99_227240	B99_73480	0.0868707	0.12812
B99_221478	B99_127528	0.0716847	0.13395
B99_236883	B99_184745	0.0486482	0.11852
A99_6775	A99_6133	0.0979398	0.1456
B99_120366	B99_134442	0.192566	0.12247
B99_11567	B99_222485	0.260664	0.13382
A99_5363	A99_5705	0.0617025	0.1183
B99_214725	B99_215489	0.116527	0.14825
B99_112310	B99_22838	0.0918274	0.1434
B99_76731	B99_69285	0.150666	0.11969
B99_208969	B99_39407	0.0232595	0.14597
B99_225128	B99_184754	0.0996121	0.14564
A99_9329	A99_2681	0.119272	0.13224
B99_188745	B99_219945	0.123388	0.13398
B99_110891	B99_138311	0.119607	0.13741
B99_95204	B99_129025	0.077414	0.14586
B99_61233	B99_102780	0.108942	0.13712
B99_116925	B99_13157	0.207204	0.13698
B99_166962	B99_42432	0.145472	0.14604
B99_25562	B99_200089	0.0690868	0.13324
B99_132507	B99_219120	0.189977	0.11733
B99_87079	B99_176615	0.0252176	0.12717
B99_153131	B99_11778	0.0463227	0.13431
B99_112310	B99_47795	0.0982717	0.11972
B99_24641	B99_31412	0.0349788	0.13333
B99_243770	B99_121551	0.0680667	0.12956
B99_11517	B99_162982	0.0882057	0.12133
B99_33518	B99_124135	0.144522	0.13534
B99_245297	B99_91612	0.11774	0.1374
B99_68483	B99_13683	0.136391	0.13661
B99_155620	B99_67057	0.183902	0.12901
B99_11521	B99_119781	0.118487	0.1184
B99_97087	B99_168492	0.173238	0.11344
B99_117835	B99_219094	0.120821	0.14205
B99_132575	B99_201695	0.0602588	0.12176
B99_121959	B99_101107	0.0804813	0.12661
B99_232757	B99_53949	0.114958	0.13207
A99_5125	A99_7816	0.0174479	0.13524
A99_3074	A99_3874	0.0644527	0.13023
B99_58834	B99_225039	0.0953344	0.1285
B99_105818	B99_31411	0.025961	0.11664
B99_173387	B99_227311	0.112644	0.11355
B99_227214	B99_30268	0.079352	0.1481
B99_237568	B99_25674	0.102035	0.13466
B99_25672	B99_191737	0.133113	0.13162
B99_234833	B99_200469	0.0771432	0.13742
B99_30772	B99_161734	0.170005	0.13357
B99_123319	B99_22691	0.0969888	0.12174
B99_171236	B99_38737	0.223981	0.11432
B99_37672	B99_95195	0.182282	0.1343
B99_79123	B99_112023	0.1279	0.12018
B99_95198	B99_28538	0.115858	0.11485
A99_5513	A99_2678	0.0345539	0.13918
B99_227237	B99_161704	0.0894745	0.12882
B99_79651	B99_112723	0.0892537	0.13038
B99_139726	B99_238183	0.0978131	0.1407
B99_54603	B99_98230	0.151712	0.12301
B99_173385	B99_18544	0.110183	0.12992
B99_129025	B99_27097	0.121559	0.12102
B99_90376	B99_104043	0.147969	0.13974
B99_42274	B99_84631	0.0808071	0.14014
B99_59373	B99_157608	0.106584	0.14296
B99_28902	B99_74222	0.0549398	0.14722
B99_41997	B99_110892	0.107326	0.12116
B99_206296	B99_35630	0.0650708	0.14957
B99_238187	B99_101554	0.129705	0.13717
B99_37678	B99_43104	0.154585	0.11984
B99_179419	B99_114365	0.193259	0.13076
B99_169872	B99_209471	0.0525502	0.11258
B99_80219	B99_65932	0.126043	0.14078
B99_154277	B99_156103	0.235593	0.13686
B99_187350	B99_132832	0.147258	0.12948
A99_1716	A99_9234	0.118732	0.11778
B99_101107	B99_138808	0.0692138	0.12559
B99_71330	B99_41997	0.0810711	0.13935
B99_89793	B99_31055	0.0770311	0.11293
B99_98600	B99_116977	0.115185	0.11577
B99_7087	B99_119193	0.0389	0.14945
B99_207987	B99_183831	0.100542	0.13881
B99_129025	B99_159955	0.108089	0.13624
B99_156673	B99_74689	0.140394	0.13012
B99_43454	B99_180054	0.11679	0.14591
B99_95608	B99_72276	0.128099	0.13116
B99_222941	B99_211251	0.141734	0.14987
B99_188632	B99_235008	0.0607953	0.12196
B99_138676	B99_42434	0.13115	0.14462
B99_88286	B99_162493	0.103585	0.11996
B99_67677	B99_244400	0.0588533	0.14505
B99_238879	B99_52757	0.0418759	0.14592
B99_61378	B99_27463	0.0436822	0.13954
B99_157608	B99_89653	0.0866872	0.13466
A99_4444	A99_7469	0.0077643	0.14337
A99_4465	A99_447	0.0470244	0.11494
B99_123845	B99_89989	0.116804	0.1308
B99_10983	B99_87260	0.146111	0.11925
B99_21151	B99_161704	0.117851	0.14832
B99_132575	B99_72129	0.0542511	0.11675
B99_133133	B99_170914	0.276115	0.11806
B99_7797	B99_6393	0.0400575	0.14952
B99_221491	B99_92432	0.164559	0.14675
B99_136009	B99_132841	0.0678062	0.14691
B99_119954	B99_127523	0.069654	0.14723
B99_177232	B99_73242	0.21133	0.13307
A99_4961	A99_6906	0.115242	0.14924
B99_20816	B99_44045	0.0893673	0.14301
A99_3729	A99_2202	0.104675	0.1354
B99_71336	B99_41997	0.0943765	0.13183
B99_102450	B99_28538	0.13196	0.14093
B99_181073	B99_140667	0.0873992	0.14352
B99_51736	B99_195149	0.0417341	0.1346
B99_88350	B99_153043	0.109724	0.11381
B99_28532	B99_32265	0.0974963	0.12609
B99_30041	B99_106323	0.130785	0.13917
B99_174843	B99_82803	0.132108	0.13842
B99_176125	B99_175023	0.0886044	0.14426
B99_190445	B99_221294	0.14566	0.14876
B99_234833	B99_204080	0.0868072	0.14624
B99_96242	B99_191970	0.114779	0.12767
B99_199566	B99_202851	0.0912403	0.13732
B99_183664	B99_87062	0.099506	0.1443
B99_212574	B99_112306	0.0993436	0.14491
B99_75012	B99_39407	0.123848	0.13971
B99_95193	B99_37672	0.181745	0.14565
B99_236689	B99_218739	0.0620254	0.13051
B99_228410	B99_102252	0.183983	0.14849
B99_52914	B99_51862	0.152984	0.13576
B99_214325	B99_105900	0.139877	0.12666
B99_81932	B99_91379	0.203498	0.12145
B99_138678	B99_69007	0.131173	0.1249
A99_7499	A99_3336	0.124369	0.12606
B99_184754	B99_39484	0.0818041	0.14176
B99_203243	B99_56087	0.0812344	0.14785
B99_203409	B99_74267	0.151471	0.14492
B99_42432	B99_10265	0.11181	0.13902
B99_206936	B99_189084	0.127782	0.12224
B99_212856	B99_195061	0.160855	0.14012
B99_198050	B99_150061	0.0864184	0.14918
B99_27427	B99_221770	0.175329	0.12372
B99_120997	B99_212876	0.0682864	0.14935
B99_127165	B99_132877	0.0986786	0.12477
B99_32689	B99_189691	0.023906	0.12893
B99_175034	B99_118392	0.193548	0.13717
B99_126349	B99_165344	0.0994508	0.13686
B99_114081	B99_38501	0.0717778	0.13162
B99_78107	B99_110104	0.0921875	0.12146
B99_120906	B99_240259	0.135577	0.13883
B99_86732	B99_133628	0.253902	0.11634
B99_228432	B99_243528	0.0676636	0.14005
B99_162738	B99_22681	0.0961212	0.13451
B99_185423	B99_35754	0.134989	0.13683
B99_72989	B99_228496	0.128172	0.11321
B99_149796	B99_149485	0.0733883	0.13978
B99_211425	B99_57970	0.105724	0.11389
B99_11524	B99_161017	0.116626	0.11961
B99_33324	B99_41027	0.13552	0.12283
B99_180441	B99_165660	0.0780629	0.13359
B99_84186	B99_200771	0.0714671	0.14621
B99_241464	B99_73331	0.0997444	0.11922
B99_165574	B99_92884	0.118947	0.12438
B99_213321	B99_138672	0.118882	0.11702
B99_38597	B99_244183	0.142147	0.14759
B99_220827	B99_237958	0.217987	0.14912
B99_186198	B99_138740	0.114697	0.14558
B99_240851	B99_153272	0.0758055	0.14297
B99_123831	B99_43454	0.132967	0.13593
B99_86214	B99_170027	0.0806562	0.12743
B99_95018	B99_114862	0.043116	0.14315
B99_166969	B99_126638	0.128259	0.14511
B99_130624	B99_24089	0.102126	0.1493
A99_8370	A99_7143	0.0865207	0.13214
B99_160964	B99_30268	0.0911514	0.14854
B99_17120	B99_17231	0.0984509	0.12915
B99_149610	B99_54143	0.0470629	0.14766
B99_101063	B99_220754	0.0815816	0.14226
B99_170979	B99_116362	0.133343	0.13743
B99_119781	B99_168101	0.170189	0.1434
B99_17947	B99_49936	0.0604477	0.1368
B99_169593	B99_129025	0.110154	0.14198
B99_220295	B99_137358	0.0371078	0.12765
B99_36861	B99_16288	0.08398	0.12116
B99_132575	B99_225517	0.0613949	0.11312
B99_107552	B99_170460	0.0416647	0.14464
B99_56116	B99_140970	0.108008	0.14901
B99_138744	B99_157692	0.057696	0.11639
B99_159955	B99_172476	0.122663	0.12346
B99_37672	B99_37680	0.182345	0.13556
B99_148630	B99_72264	0.12771	0.13047
B99_228410	B99_70427	0.089363	0.15007
B99_237517	B99_74200	0.0961289	0.14852
B99_85434	B99_58635	0.0952043	0.14255
B99_129134	B99_186919	0.0814485	0.13557
A99_845	A99_1667	0.0811672	0.14145
B99_50953	B99_240872	0.103259	0.1391
A99_2681	A99_3230	0.115165	0.13551
B99_85108	B99_161716	0.0672669	0.12079
B99_138311	B99_25675	0.143547	0.11371
B99_153253	B99_58196	0.0847808	0.11777
B99_85786	B99_126638	0.125474	0.12342
B99_166819	B99_46151	0.12386	0.12133
A99_7579	A99_3948	0.165914	0.11935
B99_50536	B99_91612	0.110983	0.14199
B99_59373	B99_217844	0.0742389	0.12866
B99_27092	B99_32265	0.138834	0.13212
B99_27098	B99_72264	0.151482	0.12585
B99_71749	B99_91903	0.143849	0.12494
B99_158564	B99_193220	0.149929	0.1371
B99_219706	B99_112765	0.14058	0.1197
A99_6912	A99_7440	0.107164	0.12945
B99_156190	B99_115612	0.0848542	0.14243
B99_136490	B99_232280	0.117421	0.1377
B99_92788	B99_80881	0.0524786	0.14931
B99_110882	B99_121548	0.0260788	0.14762
B99_19998	B99_183500	0.155016	0.11481
B99_204282	B99_135670	0.193689	0.13366
B99_151621	B99_52860	0.175666	0.14146
A99_1236	A99_3948	0.133574	0.1142
B99_166096	B99_66787	0.0795984	0.13646
B99_179854	B99_225605	0.0958426	0.1395
B99_237517	B99_46151	0.105715	0.14765
B99_21151	B99_123833	0.0743187	0.14176
B99_208301	B99_116275	0.0212516	0.11951
B99_170365	B99_245116	0.100443	0.13088
B99_48171	B99_224162	0.0501736	0.11907
B99_221707	B99_214380	0.0881177	0.1228
B99_51422	B99_140189	0.0789333	0.1288
B99_42442	B99_174837	0.126641	0.14715
A99_1879	A99_1240	0.0744361	0.12293
B99_233192	B99_51872	0.112008	0.11414
B99_69290	B99_146716	0.156124	0.12846
A99_9649	A99_3377	0.0978753	0.14851
B99_63587	B99_27303	0.0894712	0.11951
B99_156677	B99_43104	0.140761	0.12905
A99_7379	A99_6277	0.0462176	0.14344
B99_115617	B99_164792	0.132851	0.13753
B99_204986	B99_37678	0.129723	0.11897
B99_55276	B99_180868	0.132917	0.14699
B99_240256	B99_79561	0.0917326	0.14995
B99_57916	B99_52592	0.186686	0.12403
B99_168492	B99_157608	0.19177	0.13217
B99_61816	B99_41997	0.109705	0.12881
B99_203418	B99_217066	0.187009	0.1276
B99_23667	B99_12131	0.0696024	0.1334
B99_30041	B99_212140	0.163835	0.12786
B99_208587	B99_19729	0.0878133	0.13741
B99_148864	B99_54603	0.202545	0.12259
B99_18892	B99_94004	0.180393	0.11596
B99_216675	B99_145411	0.114782	0.11359
B99_58134	B99_102764	0.0708492	0.14899
B99_38597	B99_150876	0.136421	0.13583
B99_127055	B99_72273	0.0561594	0.11765
B99_37879	B99_111849	0.0855053	0.14907
A99_3963	A99_7317	0.0809033	0.12446
B99_15925	B99_207641	0.24734	0.13467
B99_158564	B99_123845	0.0816799	0.13146
B99_18652	B99_18849	0.134882	0.11899
B99_157606	B99_88224	0.0969167	0.13689
B99_45248	B99_127027	0.0291765	0.13368
B99_18157	B99_191775	0.0155171	0.13772
B99_151528	B99_86906	0.236265	0.12199
B99_206939	B99_136573	0.111869	0.13877
A99_8146	A99_7451	0.0636651	0.14104
B99_130592	B99_41924	0.0714514	0.14255
B99_126638	B99_110891	0.133714	0.13503
B99_92235	B99_62506	0.128088	0.13021
B99_156678	B99_213321	0.0690615	0.13093
B99_74267	B99_210968	0.157232	0.15001
B99_202379	B99_159959	0.143953	0.13932
B99_58836	B99_149321	0.0933289	0.12865
B99_127609	B99_125804	0.0354578	0.14952
B99_30457	B99_232259	0.0436532	0.13458
B99_144945	B99_123734	0.132872	0.14542
B99_237301	B99_181868	0.0800647	0.11897
B99_233891	B99_20992	0.0580066	0.13982
B99_174837	B99_193220	0.149896	0.13067
B99_243026	B99_42270	0.0315135	0.14067
B99_227258	B99_28537	0.147922	0.12185
B99_163322	B99_11007	0.172312	0.13532
B99_167013	B99_193026	0.0932379	0.1301
B99_103561	B99_48701	0.101187	0.12096
A99_7137	A99_4662	0.026555	0.11318
B99_162982	B99_196096	0.105754	0.13967
B99_123822	B99_27093	0.0962637	0.14772
B99_204837	B99_156190	0.10531	0.11903
B99_163736	B99_126159	0.0458212	0.1178
B99_219094	B99_39469	0.120564	0.14245
B99_43630	B99_226919	0.185848	0.13405
B99_144009	B99_31469	0.0784785	0.14394
B99_230590	B99_100019	0.0873671	0.12451
B99_171958	B99_37119	0.0846718	0.14183
B99_111141	B99_124029	0.0889455	0.13552
B99_86421	B99_11021	0.0979193	0.11863
A99_3765	A99_6102	0.0897882	0.14898
A99_9674	A99_6135	0.0901926	0.14406
B99_43630	B99_201415	0.220331	0.12294
B99_188704	B99_120987	0.152988	0.12422
A99_2130	A99_3379	0.139812	0.14637
B99_120860	B99_142931	0.215964	0.14405
B99_42274	B99_541	0.0856318	0.1451
B99_165040	B99_119348	0.0786981	0.11351
B99_157746	B99_102953	0.0438111	0.11635
B99_25672	B99_156678	0.108053	0.11714
B99_191893	B99_42445	0.071895	0.12015
B99_97095	B99_165574	0.0867456	0.14356
B99_22475	B99_176271	0.113125	0.14419
B99_118989	B99_220671	0.190355	0.13335
B99_69277	B99_226993	0.105612	0.13311
B99_144954	B99_72841	0.130945	0.14222
B99_169283	B99_121551	0.0854123	0.14491
B99_88298	B99_213475	0.0795072	0.14326
B99_191897	B99_56736	0.111415	0.12867
B99_118095	B99_108821	0.0588115	0.14468
A99_7947	A99_448	0.0551749	0.14626
B99_198050	B99_82809	0.0940241	0.11697
B99_47795	B99_112306	0.0950007	0.13368
B99_138311	B99_73480	0.170596	0.14109
A99_8711	A99_7947	0.0491732	0.13463
B99_112203	B99_90677	0.064951	0.14748
B99_170084	B99_97085	0.108347	0.12552
B99_13078	B99_132042	0.109826	0.12942
B99_164792	B99_112203	0.0947707	0.14057
B99_69285	B99_14435	0.168199	0.12057
B99_13078	B99_193217	0.0967491	0.13173
B99_135037	B99_14419	0.163994	0.12247
B99_184314	B99_103623	0.287547	0.1378
B99_39789	B99_158516	0.127979	0.12221
B99_204965	B99_140975	0.139749	0.13172
B99_27886	B99_80080	0.171391	0.14146
B99_69278	B99_72264	0.135091	0.13071
B99_212794	B99_39316	0.0569837	0.14437
B99_157607	B99_173387	0.0999732	0.14249
B99_206971	B99_128391	0.11388	0.14552
B99_138311	B99_74687	0.167663	0.14982
B99_84180	B99_185297	0.0900872	0.14645
A99_3737	A99_362	0.0401194	0.14134
B99_213321	B99_87072	0.116443	0.13922
B99_174218	B99_156677	0.111141	0.11678
B99_31973	B99_217551	0.0813585	0.14968
B99_220051	B99_45022	0.0404793	0.1363
B99_77007	B99_68486	0.1383	0.12553
A99_5409	A99_2411	0.0339214	0.13878
B99_124430	B99_147530	0.139535	0.13747
B99_58199	B99_112306	0.109511	0.11402
B99_32980	B99_61178	0.104052	0.11892
B99_220495	B99_161856	0.0903836	0.14411
B99_784	B99_96240	0.0419647	0.11389
A99_543	A99_2202	0.179179	0.14116
B99_69285	B99_138311	0.0978669	0.13126
B99_157608	B99_56736	0.135897	0.12341
B99_9985	B99_39622	0.109564	0.13466
B99_39484	B99_167757	0.0903895	0.13934
B99_124029	B99_36352	0.127082	0.14651
A99_6912	A99_7450	0.097307	0.13909
B99_231700	B99_176923	0.0862889	0.13463
B99_47690	B99_126077	0.0519704	0.13403
B99_193887	B99_35021	0.219296	0.11376
B99_94576	B99_115612	0.0825071	0.12837
B99_208653	B99_135424	0.162746	0.14004
B99_149578	B99_227122	0.0910203	0.14533
B99_208573	B99_17635	0.0837714	0.1175
B99_122847	B99_136926	0.134948	0.12612
B99_33324	B99_233617	0.138296	0.12287
B99_202367	B99_166953	0.113934	0.11266
B99_80080	B99_122847	0.1951	0.13652
B99_131677	B99_179871	0.0771968	0.11586
B99_138311	B99_85786	0.11999	0.1258
B99_164122	B99_177805	0.119404	0.14205
B99_146178	B99_56923	0.144896	0.14488
B99_212441	B99_196096	0.104062	0.13127
B99_62726	B99_98594	0.101949	0.14383
B99_134313	B99_144488	0.0969236	0.12793
B99_215529	B99_212551	0.0764161	0.14682
B99_17947	B99_162157	0.12261	0.12475
B99_190372	B99_25245	0.0788888	0.12519
B99_11404	B99_153043	0.0917853	0.11592
B99_243757	B99_22809	0.163409	0.1366
B99_93049	B99_214100	0.109572	0.13317
B99_206935	B99_84579	0.132403	0.13284
B99_193217	B99_27093	0.0784508	0.14802
B99_241446	B99_92920	0.096512	0.13073
B99_172897	B99_43630	0.196527	0.1207
B99_150878	B99_65186	0.147989	0.13366
B99_25667	B99_82803	0.145755	0.11912
B99_162982	B99_42043	0.118482	0.1474
B99_208785	B99_246430	0.10302	0.13321
B99_104761	B99_182651	0.100304	0.12315
B99_14435	B99_42432	0.173098	0.13717
B99_143301	B99_153747	0.0800977	0.12517
B99_173533	B99_111027	0.212614	0.12885
B99_1750	B99_78107	0.0965953	0.12058
B99_203657	B99_230590	0.122492	0.14169
B99_184327	B99_87062	0.158855	0.14936
B99_17947	B99_138638	0.0636928	0.14001
B99_159966	B99_160791	0.151547	0.14734
B99_228813	B99_240370	0.105563	0.12706
B99_125301	B99_74946	0.184793	0.12232
B99_176703	B99_97094	0.105766	0.13458
A99_5975	A99_9325	0.137163	0.13624
B99_168773	B99_32317	0.0679321	0.14926
B99_75773	B99_119781	0.118961	0.12502
B99_206972	B99_146713	0.067651	0.13344
B99_191893	B99_72273	0.104765	0.13691
A99_6142	A99_5958	0.111255	0.11332
B99_146708	B99_89653	0.0698754	0.14018
B99_180749	B99_28133	0.117877	0.14677
B99_36860	B99_36217	0.113023	0.12023
B99_30108	B99_19998	0.154989	0.14227
B99_86214	B99_242972	0.177163	0.12717
B99_242410	B99_156416	0.214583	0.13652
B99_227214	B99_22690	0.0835477	0.13688
B99_141173	B99_116977	0.107025	0.13249
B99_148458	B99_165433	0.195921	0.11678
B99_221851	B99_226630	0.0858178	0.14291
A99_2484	A99_1647	0.107411	0.13691
B99_80070	B99_200753	0.129763	0.14782
A99_6249	A99_8885	0.028129	0.14107
B99_172914	B99_12043	0.224374	0.14135
B99_205862	B99_100641	0.119566	0.14962
B99_227547	B99_115387	0.0683819	0.12084
B99_190043	B99_103282	0.237641	0.1241
B99_235903	B99_108244	0.0822902	0.14375
B99_169533	B99_166787	0.0910613	0.14982
A99_7439	A99_9306	0.125447	0.1263
B99_160187	B99_56124	0.154376	0.12536
B99_193217	B99_148626	0.0939124	0.11996
B99_108917	B99_152528	0.115357	0.12799
A99_7143	A99_7142	0.0923986	0.11578
B99_82812	B99_119452	0.085615	0.14854
A99_746	A99_6271	0.0831674	0.13722
B99_148364	B99_784	0.0561043	0.14304
B99_79559	B99_134835	0.0192288	0.1197
B99_169631	B99_140968	0.114086	0.11306
B99_179369	B99_109129	0.169225	0.13166
B99_127060	B99_124373	0.119725	0.12582
B99_168491	B99_146178	0.106995	0.14474
B99_69254	B99_111129	0.0428986	0.14036
B99_129025	B99_74688	0.145604	0.14639
B99_124135	B99_58196	0.12327	0.1466
B99_211251	B99_80175	0.149364	0.14817
B99_240727	B99_56303	0.168678	0.13611
B99_186704	B99_102780	0.0827298	0.14282
B99_206972	B99_166956	0.0833853	0.12701
B99_27525	B99_128373	0.127039	0.11717
[truncated: 23,001 more rows]

## Sheet: generalists
short_tax_1	short_tax_2	mean	phydist
B99_55539	B99_114922	0.0815046	0.0292
B99_146368	B99_17821	0.113634	0.02416
B99_6516	B99_48656	0.0838412	0.02878
B99_19567	B99_60496	0.0736981	0.02505
B99_196642	B99_196641	0.0981767	0.02679
B99_146691	B99_127512	0.0305261	0.03322
B99_26816	B99_189327	0.0662711	0.03272
B99_245267	B99_224108	0.0393971	0.0282
B99_39248	B99_66480	0.0514386	0.00687
B99_179	B99_8523	0.0448663	0.00541
B99_164006	B99_5535	0.0710947	0.02892
B99_3073	B99_127349	0.0820308	0.0185
B99_8459	B99_979	0.0376722	0.0289
B99_103838	B99_5764	0.124688	0.00623
B99_160981	B99_484	0.0757911	0.02449
B99_62	B99_144207	0.115046	0.01474
B99_223542	B99_922	0.035824	0.0244
B99_101	B99_166856	0.0350457	0.02568
B99_38722	B99_50039	0.139221	0.01204
B99_66480	B99_140593	0.0517749	0.03445
B99_201096	B99_131219	0.0937858	0.02997
B99_2633	B99_6209	0.0839282	0.02248
B99_48281	B99_73669	0.0624329	0.03225
B99_172161	B99_112458	0.0543034	0.02433
B99_73088	B99_33879	0.135368	0.01923
B99_3074	B99_86507	0.0357935	0.02912
B99_1077	B99_184694	0.037168	0.0241
B99_188485	B99_67825	0.0314308	0.03279
B99_155980	B99_67796	0.155249	0.01955
B99_95915	B99_5487	0.0632464	0.03299
B99_3117	B99_43068	0.0478183	0.01818
B99_25809	B99_135995	0.0528258	0.00692
B99_101699	B99_101697	0.0573798	0.03498
B99_93404	B99_241824	0.168098	0.01048
B99_110429	B99_110231	0.0739158	0.02786
B99_74948	B99_60016	0.087699	0.02301
B99_115297	B99_17710	0.0443375	0.02719
B99_99654	B99_199752	0.139945	0.03551
B99_132001	B99_131998	0.0362391	0.02635
B99_60141	B99_68779	0.0867458	0.01885
B99_20488	B99_20489	0.0843235	0.00572
B99_94664	B99_234475	0.0360914	0.02551
B99_2264	B99_25722	0.0374565	0.02587
B99_75611	B99_33851	0.0475997	0.03137
B99_235226	B99_136038	0.0480359	0.02837
B99_1398	B99_75051	0.0725995	0.03229
B99_119127	B99_58908	0.0872929	0.02254
B99_180734	B99_2570	0.0586035	0.0258
B99_91839	B99_4278	0.0409362	0.03015
B99_21779	B99_63094	0.0535411	0.00991
B99_209617	B99_4526	0.0618421	0.02006
B99_14923	B99_201136	0.0643691	0.00939
B99_18382	B99_64871	0.0592362	0.02068
B99_63352	B99_244656	0.148824	0.01779
B99_155701	B99_128049	0.0590846	0.01204
B99_40166	B99_119739	0.0719378	0.0176
B99_2720	B99_74676	0.0758374	0.03208
B99_30943	B99_118305	0.0746813	0.01727
B99_163535	B99_5556	0.0551801	0.03217
B99_44265	B99_39554	0.0738843	0.01965
B99_5445	B99_236775	0.0394804	0.02726
B99_39559	B99_68976	0.0774063	0.0246
B99_94792	B99_32790	0.0263418	0.01913
B99_88250	B99_70396	0.122299	0.01234
B99_134068	B99_4532	0.0814488	0.01664
B99_201324	B99_115822	0.0425468	0.03268
B99_211787	B99_164235	0.0372339	0.03372
B99_44263	B99_190985	0.083227	0.03346
B99_91352	B99_194362	0.0492092	0.03476
B99_238662	B99_101	0.0430442	0.01417
B99_58012	B99_115333	0.0885446	0.02217
B99_7842	B99_6692	0.0599053	0.02498
B99_36561	B99_80209	0.08288	0.03024
B99_111644	B99_2181	0.053396	0.02879
B99_99623	B99_100772	0.0544942	0.03105
B99_65224	B99_140598	0.0476579	0.00445
B99_31829	B99_158433	0.0932547	0.02405
B99_54159	B99_101697	0.0461329	0.02186
B99_94223	B99_125383	0.0584217	0.03249
B99_183965	B99_130038	0.0246349	0.02296
B99_53950	B99_27296	0.0820125	0.0228
B99_53255	B99_49364	0.0672297	0.03082
B99_229510	B99_75442	0.0597615	0.03031
B99_231999	B99_48563	0.0382511	0.01716
B99_48603	B99_5870	0.0421955	0.03434
B99_183965	B99_180100	0.0251783	0.02396
B99_147381	B99_8492	0.0609398	0.01826
B99_186054	B99_100786	0.0699491	0.02332
B99_28420	B99_162054	0.0638395	0.01342
B99_218756	B99_8429	0.0330559	0.02471
B99_139385	B99_131684	0.0906063	0.03136
B99_60496	B99_9542	0.0667699	0.02585
B99_169632	B99_100330	0.0336625	0.02234
B99_107772	B99_100123	0.0827297	0.02177
B99_238950	B99_43125	0.0799245	0.0312
B99_417	B99_11135	0.0618047	0.01886
B99_66483	B99_208672	0.0470862	0.0016
B99_63722	B99_50646	0.0706089	0.01987
B99_139395	B99_106192	0.0671187	0.02897
B99_140593	B99_194362	0.050499	0.02709
B99_57623	B99_48946	0.0386467	0.02213
B99_79531	B99_28663	0.0728728	0.03545
B99_242606	B99_185595	0.0900468	0.02292
B99_155982	B99_155981	0.12267	0.02605
B99_5590	B99_2303	0.0380166	0.02703
B99_42135	B99_52437	0.0707396	0.02217
B99_5445	B99_143208	0.0435515	0.02872
B99_38094	B99_132729	0.0430916	0.02439
B99_133371	B99_192184	0.100236	0.0351
B99_5832	B99_190280	0.0589108	0.03141
B99_195937	B99_157520	0.121465	0.01955
B99_60141	B99_238419	0.0762174	0.02661
B99_241074	B99_167174	0.0893718	0.02651
B99_70586	B99_178335	0.0741536	0.03454
B99_73451	B99_49691	0.113151	0.03274
B99_91352	B99_238662	0.0507546	0.02786
B99_3817	B99_34256	0.142915	0.03228
B99_105634	B99_10519	0.0655294	0.02251
B99_143517	B99_153419	0.0743973	0.01531
B99_1952	B99_85566	0.0440807	0.00057
B99_492	B99_240832	0.0376095	0.01892
B99_44135	B99_162571	0.125649	0.01948
B99_159357	B99_61681	0.127884	0.01734
B99_8078	B99_163400	0.0344578	0.01
B99_89897	B99_136307	0.0456802	0.03209
B99_24550	B99_149229	0.0490741	0.02011
B99_45505	B99_60016	0.0849709	0.03376
B99_54615	B99_1412	0.0444083	0.02642
B99_152409	B99_2497	0.0580758	0.01458
B99_125264	B99_109348	0.0493831	0.02114
B99_94848	B99_118590	0.0986034	0.02091
B99_70496	B99_91970	0.1003	0.02114
B99_52425	B99_198983	0.0581432	0.00763
B99_6860	B99_147701	0.0811754	0.01154
B99_18843	B99_57456	0.051476	0.00932
B99_237465	B99_19953	0.0351911	0.00947
B99_218146	B99_39363	0.111475	0.02591
B99_239872	B99_31326	0.0498487	0.02487
B99_113136	B99_53225	0.0300412	0.03096
B99_202734	B99_170689	0.0738747	0.02722
B99_7692	B99_157681	0.0764748	0.01385
B99_152122	B99_67512	0.0486642	0.03113
B99_5633	B99_152409	0.0553208	0.02426
B99_417	B99_3757	0.0569721	0.01141
B99_54212	B99_23336	0.0509906	0.033
B99_136038	B99_94755	0.0723226	0.02845
B99_79901	B99_7877	0.0485814	0.03007
B99_179279	B99_8988	0.0590962	0.01968
B99_48182	B99_36503	0.0798468	0.00466
B99_216051	B99_184694	0.0335925	0.02523
B99_81560	B99_7170	0.0578909	0.0269
B99_208672	B99_41068	0.0513298	0.0352
B99_79590	B99_27295	0.0716823	0.02704
B99_229484	B99_24295	0.0926841	0.02845
B99_5125	B99_13997	0.0357957	0.0279
B99_1840	B99_132461	0.0304348	0.01436
B99_153419	B99_143517	0.0743973	0.01531
B99_52542	B99_8085	0.0367427	0.0139
B99_32797	B99_208672	0.0429284	0.03113
B99_55544	B99_91979	0.0784025	0.02077
B99_172739	B99_76499	0.0477116	0.02567
B99_1653	B99_6275	0.0809142	0.012
B99_37896	B99_189246	0.132454	0.00524
B99_194362	B99_162442	0.0510809	0.0332
B99_5701	B99_99327	0.0865523	0.03479
B99_7543	B99_72381	0.143952	0.02417
B99_62884	B99_78044	0.0600305	0.0251
B99_128068	B99_240496	0.0779765	0.01889
B99_18985	B99_43108	0.0605155	0.01812
B99_44088	B99_88753	0.149826	0.02075
B99_119583	B99_104544	0.109124	0.03428
B99_139191	B99_50593	0.0534206	0.02882
B99_73068	B99_73071	0.0761158	0.03039
B99_182966	B99_48563	0.0372147	0.0282
B99_153193	B99_53171	0.0787932	0.02593
B99_34	B99_233224	0.0347329	0.01925
B99_16199	B99_7238	0.116835	0.02251
B99_5856	B99_65563	0.0828304	0.03312
B99_6000	B99_131610	0.0971116	0.03425
B99_99117	B99_194206	0.0772393	0.01386
B99_70174	B99_223707	0.0489777	0.02873
B99_5478	B99_197199	0.0459133	0.03354
B99_212119	B99_93894	0.113612	0.02972
B99_73809	B99_58304	0.116214	0.01668
B99_110231	B99_110429	0.0739158	0.02786
B99_11857	B99_50602	0.0612193	0.02378
B99_4954	B99_61633	0.0812807	0.0291
B99_62618	B99_44530	0.0589766	0.0323
B99_24372	B99_209102	0.0895417	0.02747
B99_53619	B99_118844	0.0484523	0.01403
B99_187959	B99_211787	0.046307	0.03367
B99_61512	B99_19001	0.093205	0.03225
B99_123037	B99_136946	0.0860516	0.01238
B99_68706	B99_34207	0.0909671	0.01237
B99_20941	B99_113216	0.0872227	0.01588
B99_12201	B99_200922	0.116393	0.02773
B99_78164	B99_35644	0.122197	0.02803
B99_7948	B99_57661	0.0693594	0.03015
B99_109537	B99_129708	0.133134	0.03524
B99_149443	B99_7890	0.070029	0.02691
B99_5479	B99_104399	0.0365259	0.03075
B99_197517	B99_140638	0.0860982	0.03203
B99_77590	B99_200194	0.0551203	0.02746
B99_38730	B99_14159	0.0807743	0.01037
B99_84047	B99_51771	0.0692754	0.02877
B99_207813	B99_124804	0.075396	0.01144
B99_4008	B99_639	0.121539	0.01898
B99_45043	B99_78793	0.0870782	0.0311
B99_239025	B99_17106	0.177129	0.01343
B99_149228	B99_57561	0.0295554	0.02202
B99_180884	B99_209951	0.0525171	0.02581
B99_13194	B99_18708	0.0367149	0.0344
B99_165465	B99_8957	0.0522118	0.02537
B99_3736	B99_53422	0.0360429	0.02487
B99_717	B99_3843	0.0404451	0.00391
B99_22241	B99_59443	0.132627	0.01338
B99_2531	B99_112459	0.0697164	0.03345
B99_113304	B99_9239	0.0672854	0.01464
B99_8878	B99_58561	0.0608601	0.01215
B99_22875	B99_80672	0.0379306	0.01844
B99_45797	B99_198410	0.131242	0.01501
B99_73451	B99_216214	0.1119	0.02947
B99_50825	B99_43087	0.144882	0.02741
B99_72462	B99_1077	0.0555051	0.03335
B99_29315	B99_25656	0.0523481	0.01773
B99_201136	B99_206553	0.061325	0.02277
B99_162442	B99_91352	0.0458005	0.02612
B99_209916	B99_2524	0.0772339	0.01673
B99_72779	B99_2739	0.0560912	0.01645
B99_24286	B99_37400	0.0718301	0.03491
B99_498	B99_22886	0.0531769	0.01556
B99_38094	B99_228540	0.112538	0.01881
B99_4109	B99_1339	0.0441009	0.01471
B99_87879	B99_43215	0.0425273	0.02336
B99_185991	B99_53749	0.0651916	0.02548
B99_61980	B99_78001	0.0449898	0.02625
B99_240887	B99_126623	0.119684	0.02578
B99_7280	B99_8276	0.0489884	0.01283
B99_42099	B99_42097	0.0961597	0.00937
B99_130767	B99_67777	0.0768495	0.01793
B99_62083	B99_244053	0.065458	0.02705
B99_155983	B99_64568	0.166116	0.02189
B99_4916	B99_9351	0.0571779	0.03514
B99_165526	B99_217981	0.0513316	0.01337
B99_3787	B99_30928	0.0593559	0.02148
B99_185991	B99_208672	0.0515232	0.03387
B99_922	B99_223542	0.035824	0.0244
B99_10519	B99_204721	0.0549437	0.01468
B99_1978	B99_922	0.0545577	0.02012
B99_67182	B99_79945	0.0387085	0.03231
B99_7987	B99_41595	0.042564	0.02258
B99_208672	B99_162442	0.0450439	0.019
B99_5781	B99_2073	0.0974686	0.03281
B99_63094	B99_5842	0.0458708	0.01852
B99_103736	B99_1818	0.0737574	0.02669
B99_102949	B99_116174	0.0888174	0.01338
B99_9335	B99_75889	0.0622299	0.0298
B99_5644	B99_2531	0.0619878	0.02447
B99_208672	B99_66480	0.0498437	0.0019
B99_38412	B99_38406	0.0973444	0.00163
B99_14222	B99_22964	0.113728	0.02918
B99_101129	B99_191185	0.0670129	0.01766
B99_119739	B99_13121	0.0885314	0.02118
B99_86503	B99_157227	0.0429683	0.0256
B99_235781	B99_59483	0.112282	0.03131
B99_6854	B99_317	0.044979	0.006
B99_108555	B99_10699	0.0422711	0.0083
B99_28661	B99_36501	0.0633785	0.0304
B99_198061	B99_219440	0.128646	0.01533
B99_18986	B99_20832	0.0588052	0.0321
B99_35211	B99_80769	0.0570008	0.01213
B99_62784	B99_9337	0.0501504	0.03446
B99_154753	B99_19566	0.0767426	0.02854
B99_241514	B99_24299	0.0554637	0.00028
B99_29638	B99_81479	0.0701149	0.02096
B99_7877	B99_128508	0.0402	0.00423
B99_60018	B99_101000	0.0928924	0.0261
B99_87879	B99_13997	0.0383285	0.02808
B99_68722	B99_7561	0.0268076	0.02284
B99_8074	B99_123692	0.0536589	0.01946
B99_22827	B99_116766	0.0609173	0.03073
B99_8492	B99_10117	0.0661968	0.01237
B99_39531	B99_45857	0.115916	0.01654
B99_28094	B99_197210	0.091128	0.02585
B99_1033	B99_227557	0.0351081	0.02657
B99_103736	B99_9549	0.0776746	0.0274
B99_503	B99_32300	0.0594326	0.02052
B99_41078	B99_17710	0.105401	0.02227
B99_5213	B99_153636	0.0382627	0.02279
B99_9549	B99_1818	0.0829756	0.02941
B99_7787	B99_44811	0.063809	0.01756
B99_210837	B99_186105	0.0513329	0.02229
B99_6809	B99_25488	0.0324228	0.02414
B99_137142	B99_133413	0.0450783	0.03336
B99_25151	B99_185991	0.0576589	0.0315
B99_673	B99_73071	0.0986045	0.00125
B99_80336	B99_197764	0.0527406	0.02232
B99_102134	B99_4161	0.0372453	0.02569
B99_4841	B99_105023	0.0553447	0.01731
B99_618	B99_6153	0.0844679	0.00927
B99_113092	B99_158121	0.0877557	0.03233
B99_91	B99_2273	0.0406251	0.02945
B99_148185	B99_4419	0.0420623	0.03476
B99_112458	B99_2106	0.0475718	0.03052
B99_72738	B99_96695	0.0580821	0.01444
B99_151	B99_5751	0.0405644	0.00118
B99_27181	B99_78049	0.0744345	0.0182
B99_196316	B99_14923	0.0457925	0.03387
B99_8650	B99_6289	0.0632874	0.01425
B99_31741	B99_19455	0.10401	0.02376
B99_123692	B99_8074	0.0536589	0.01946
B99_579	B99_8057	0.0721489	0.03298
B99_238950	B99_75051	0.0753911	0.03235
B99_64342	B99_73174	0.0706887	0.01508
B99_42097	B99_42099	0.0961597	0.00937
B99_492	B99_26156	0.0377563	0.01327
B99_2287	B99_101563	0.104249	0.0341
B99_44904	B99_50646	0.059033	0.02107
B99_132956	B99_200674	0.0538321	0.0226
B99_190633	B99_796	0.0507822	0.03382
B99_142173	B99_126454	0.0371024	0.01311
B99_2131	B99_198477	0.106071	0.02941
B99_204721	B99_10519	0.0549437	0.01468
B99_165786	B99_241074	0.111595	0.02519
B99_111417	B99_144856	0.0942881	0.01483
B99_169676	B99_147218	0.10322	0.0281
B99_18372	B99_192071	0.0936551	0.03085
B99_201136	B99_2569	0.0665974	0.02932
B99_91826	B99_20475	0.0720976	0.03059
B99_67078	B99_1153	0.0411472	0.01691
B99_690	B99_85558	0.0948404	0.03112
B99_18843	B99_35098	0.0529418	0.02478
B99_81378	B99_4877	0.0460782	0.02769
B99_42035	B99_66925	0.0597379	0.03531
B99_203754	B99_7940	0.053368	0.03381
B99_229510	B99_136307	0.058348	0.03499
B99_141969	B99_39803	0.0791961	0.02412
B99_1033	B99_155	0.0338605	0.03218
A99_1086	A99_235	0.0671219	0.01857
B99_12190	B99_149443	0.0714615	0.01758
B99_58908	B99_119127	0.0872929	0.02254
B99_7465	B99_6839	0.0426454	0.01066
B99_49	B99_756	0.078444	0.00948
B99_89437	B99_43506	0.0368062	0.03091
B99_51717	B99_86739	0.029373	0.02061
B99_147159	B99_768	0.0378604	0.02912
B99_196208	B99_175437	0.126883	0.02261
B99_87885	B99_1035	0.0410196	0.02642
B99_3827	B99_34611	0.106211	0.0058
B99_108671	B99_103736	0.0664003	0.02978
B99_4173	B99_182350	0.0755698	0.01754
B99_14691	B99_82534	0.0424229	0.00655
B99_9604	B99_5118	0.0505536	0.0103
B99_101	B99_194362	0.0434779	0.02199
B99_15	B99_33839	0.0518812	0.00443
B99_10117	B99_147381	0.0663611	0.01809
B99_64430	B99_216214	0.111395	0.03256
B99_616	B99_7801	0.0449668	0.01536
B99_616	B99_102134	0.0428095	0.02057
B99_124759	B99_199304	0.0845119	0.02265
B99_102751	B99_142691	0.0690765	0.0154
B99_181735	B99_4673	0.0715644	0.0291
B99_9860	B99_176181	0.0626562	0.01915
B99_181735	B99_107868	0.0735816	0.02913
B99_67777	B99_86556	0.0786775	0.02919
B99_7238	B99_34997	0.10239	0.03419
B99_1950	B99_14105	0.0749242	0.01534
B99_6269	B99_1339	0.0543882	0.02695
B99_228801	B99_92824	0.0317688	0.03543
B99_238624	B99_1025	0.0460676	0.03405
B99_65224	B99_185991	0.0550705	0.03344
B99_9501	B99_7847	0.0823678	0.0239
B99_194018	B99_194021	0.101968	0.01176
B99_45799	B99_178388	0.0652184	0.02987
B99_120340	B99_5102	0.0354726	0.02483
B99_5751	B99_151	0.0405644	0.00118
B99_99915	B99_237634	0.0350452	0.03469
B99_5478	B99_2019	0.0428668	0.02497
B99_66483	B99_185991	0.0492711	0.03315
B99_219719	B99_19574	0.159753	0.02664
B99_8397	B99_102008	0.0799485	0.01499
B99_240542	B99_217758	0.112222	0.00535
B99_75442	B99_229510	0.0597615	0.03031
B99_21010	B99_201592	0.0826958	0.03055
B99_126815	B99_78666	0.118215	0.03388
B99_56362	B99_2497	0.0532908	0.02356
B99_17177	B99_187965	0.107884	0.02134
B99_89699	B99_66883	0.0611727	0.03428
B99_11857	B99_8693	0.103273	0.03397
B99_1572	B99_197755	0.0462189	0.0334
B99_1479	B99_18985	0.0686683	0.01305
B99_50067	B99_50602	0.0664689	0.02878
B99_236728	B99_236730	0.0301488	0.00822
B99_18524	B99_120273	0.089569	0.02193
B99_26216	B99_113462	0.064196	0.03309
B99_7569	B99_110351	0.0769048	0.01591
B99_2451	B99_3914	0.0495908	0.00487
B99_1080	B99_37647	0.0555021	0.02679
B99_76708	B99_232071	0.0792586	0.01671
B99_73809	B99_78519	0.138846	0.0292
B99_14879	B99_128210	0.076439	0.03364
B99_231170	B99_73656	0.0585543	0.01567
B99_37896	B99_21013	0.137365	0.01287
B99_204052	B99_1398	0.0481129	0.01679
B99_118869	B99_90749	0.082834	0.03209
B99_17425	B99_156737	0.0438568	0.0158
B99_124855	B99_44696	0.134425	0.01978
B99_134654	B99_3996	0.09819	0.02932
B99_202036	B99_20072	0.0522302	0.00958
B99_53225	B99_113136	0.0300412	0.03096
B99_152409	B99_2927	0.0517516	0.01688
B99_19567	B99_11134	0.0521612	0.0275
B99_163416	B99_186786	0.199432	0.02515
B99_64449	B99_170105	0.0507001	0.01129
B99_4051	B99_167340	0.0472723	0.01682
B99_233662	B99_36117	0.0694117	0.0328
B99_101694	B99_66513	0.0549032	0.03034
B99_1754	B99_146692	0.0321179	0.00874
B99_616	B99_45513	0.0459648	0.01181
B99_45778	B99_246401	0.124788	0.01047
B99_66883	B99_126275	0.0618526	0.02369
B99_60000	B99_125874	0.0487237	0.02234
B99_1433	B99_679	0.042541	0.00637
B99_184694	B99_179808	0.0325661	0.03528
B99_222345	B99_178287	0.0565509	0.03212
B99_6745	B99_138401	0.0687061	0.02825
B99_83246	B99_224065	0.119134	0.01832
B99_228605	B99_14679	0.0648497	0.03453
B99_210247	B99_126	0.0531617	0.00704
B99_236445	B99_90389	0.164583	0.03373
B99_184536	B99_8377	0.0372163	0.03465
B99_204229	B99_3946	0.0375458	0.0342
B99_129709	B99_8515	0.0893583	0.02445
B99_61839	B99_138831	0.0970499	0.02826
B99_21358	B99_108671	0.0781724	0.0227
B99_71201	B99_7745	0.0785003	0.03494
B99_234344	B99_199	0.0493818	0.02001
B99_905	B99_53025	0.0643605	0.02912
B99_147239	B99_53143	0.0976394	0.02966
B99_179085	B99_152050	0.0643944	0.02869
B99_185765	B99_16719	0.0491852	0.02975
B99_1231	B99_2335	0.0545835	0.02782
B99_182816	B99_17425	0.0396793	0.03243
B99_175348	B99_43215	0.0394441	0.02251
B99_86221	B99_1153	0.0447548	0.02922
B99_178287	B99_70164	0.0656565	0.02137
B99_3226	B99_227206	0.0635715	0.00494
B99_121845	B99_2908	0.0428255	0.01349
B99_3068	B99_2555	0.0532675	0.01449
B99_184694	B99_173755	0.0315775	0.02326
B99_9549	B99_7847	0.0846387	0.0226
B99_66483	B99_25151	0.0485076	0.01189
B99_235706	B99_103553	0.100099	0.02268
B99_132718	B99_3171	0.0410626	0.01138
B99_1000	B99_5445	0.0519732	0.03477
B99_665	B99_407	0.0585164	0.01278
B99_19787	B99_218396	0.103578	0.0341
B99_8501	B99_150124	0.153622	0.0289
B99_910	B99_5741	0.0699994	0.02975
B99_39248	B99_32797	0.0430171	0.02558
B99_198652	B99_20592	0.0576167	0.03386
B99_13248	B99_43125	0.0943775	0.02513
B99_10149	B99_103838	0.0947773	0.02609
B99_21358	B99_39377	0.0744107	0.00961
B99_12739	B99_22943	0.21286	0.0147
B99_1345	B99_15168	0.0122948	0.01427
B99_9317	B99_1872	0.0484603	0.02973
B99_185762	B99_8085	0.0338916	0.00413
B99_136307	B99_229510	0.058348	0.03499
B99_10496	B99_4548	0.0911802	0.03368
B99_7340	B99_190762	0.0264788	0.00513
B99_222484	B99_41402	0.115782	0.01167
B99_104945	B99_47699	0.122094	0.0302
B99_24253	B99_63722	0.0652607	0.0251
B99_685	B99_2073	0.0489829	0.0132
B99_163	B99_4289	0.0720772	0.03492
B99_180	B99_8429	0.0397731	0.00638
B99_101697	B99_101699	0.0573798	0.03498
B99_65224	B99_110755	0.0475749	0.02613
B99_6549	B99_124692	0.072173	0.02285
B99_73212	B99_189393	0.0833788	0.02428
B99_59771	B99_21335	0.110098	0.00613
B99_561	B99_179859	0.0394837	0.02522
B99_179859	B99_561	0.0394837	0.02522
B99_140638	B99_197517	0.0860982	0.03203
B99_52425	B99_19787	0.108981	0.02698
B99_81224	B99_33656	0.0754975	0.02721
B99_24397	B99_109525	0.114782	0.01446
B99_7835	B99_24834	0.139405	0.02984
B99_82873	B99_5590	0.0535853	0.00695
B99_162328	B99_10223	0.0870806	0.02871
B99_4897	B99_7148	0.0363223	0.03246
B99_191208	B99_245721	0.0961372	0.01783
B99_5590	B99_53776	0.0306956	0.02264
B99_20941	B99_64430	0.112643	0.02339
B99_7468	B99_5899	0.0334798	0.01781
B99_50647	B99_28968	0.0716136	0.03398
B99_922	B99_1978	0.0545577	0.02012
B99_6317	B99_40473	0.0479574	0.00043
B99_99086	B99_103776	0.0824759	0.0288
B99_47103	B99_45136	0.0436573	0.05776
B99_51444	B99_39117	0.0851632	0.05609
B99_20378	B99_2123	0.0430536	0.04694
B99_39652	B99_46913	0.0502147	0.06568
B99_87333	B99_223489	0.0863035	0.04058
B99_210247	B99_22823	0.0460066	0.05272
B99_126	B99_204002	0.0531177	0.06924
B99_18312	B99_94386	0.106574	0.05588
B99_3704	B99_212614	0.0531165	0.05925
B99_27446	B99_179477	0.0370563	0.06021
B99_108965	B99_164456	0.0321947	0.05865
B99_26598	B99_5719	0.0809503	0.04374
B99_50577	B99_9543	0.104269	0.04753
B99_180103	B99_20830	0.0348768	0.06451
B99_15818	B99_4096	0.0404196	0.05491
B99_25497	B99_72465	0.0367539	0.0466
B99_1066	B99_192475	0.0442025	0.06717
B99_170689	B99_170099	0.0680362	0.06146
B99_20830	B99_167182	0.0610784	0.05219
B99_180883	B99_7713	0.0634662	0.04953
B99_910	B99_2299	0.0926808	0.04579
B99_155	B99_163201	0.0425436	0.04217
B99_143946	B99_113896	0.0491165	0.06808
B99_5445	B99_67162	0.0596407	0.04567
B99_94614	B99_1317	0.0316682	0.04085
B99_95707	B99_202919	0.0425434	0.06355
B99_49572	B99_197205	0.088966	0.06025
B99_228052	B99_148326	0.0341364	0.06754
B99_237651	B99_151895	0.0883809	0.06692
B99_95707	B99_5615	0.0487569	0.06262
B99_4773	B99_26216	0.0691164	0.04954
B99_115578	B99_140598	0.0509451	0.04876
B99_89798	B99_194160	0.13465	0.04279
B99_161991	B99_132002	0.110198	0.05574
B99_123691	B99_198984	0.0911886	0.06632
B99_76959	B99_52516	0.0649197	0.05098
B99_114040	B99_3437	0.0379329	0.06196
B99_139191	B99_83175	0.0609088	0.05387
B99_17452	B99_24583	0.0610854	0.0522
B99_132715	B99_213550	0.0460627	0.03941
B99_8429	B99_53034	0.0322879	0.0558
B99_4628	B99_114922	0.095497	0.06911
B99_135142	B99_610	0.0846963	0.04388
B99_818	B99_46645	0.0582397	0.0467
B99_197678	B99_87035	0.081968	0.05641
B99_99110	B99_104993	0.0503166	0.05345
B99_4916	B99_5825	0.0519169	0.04899
B99_53034	B99_207404	0.0333091	0.05227
B99_216297	B99_108965	0.0354565	0.05457
B99_23578	B99_128210	0.0884103	0.04755
B99_180104	B99_58565	0.0277864	0.06861
B99_196316	B99_7638	0.04652	0.05352
B99_133008	B99_114833	0.0618204	0.04252
B99_34159	B99_60378	0.175801	0.06402
B99_147062	B99_40767	0.0507544	0.06182
B99_106331	B99_224117	0.0416213	0.05428
B99_42154	B99_165465	0.0767177	0.05117
B99_59771	B99_20419	0.131673	0.04901
B99_17830	B99_5371	0.0379331	0.05042
B99_235562	B99_77568	0.109058	0.05445
B99_86101	B99_187959	0.0197996	0.03804
B99_2123	B99_240705	0.0324496	0.06364
B99_147200	B99_44094	0.0720125	0.06271
B99_5389	B99_189616	0.0376131	0.0516
B99_55026	B99_128527	0.0556349	0.05115
B99_147159	B99_139421	0.0428439	0.06339
B99_40871	B99_215243	0.0554586	0.05478
B99_45513	B99_143144	0.0460213	0.06029
B99_175805	B99_6809	0.0325164	0.06004
B99_76861	B99_111644	0.0504484	0.0539
B99_72199	B99_218756	0.0351612	0.0666
B99_6809	B99_175805	0.0325164	0.06004
B99_197921	B99_133988	0.0753347	0.06532
B99_77340	B99_224117	0.0401616	0.06907
B99_29107	B99_144814	0.14885	0.03916
B99_206384	B99_4023	0.0458087	0.06609
B99_48060	B99_135683	0.0603302	0.05827
B99_49519	B99_232172	0.101835	0.04861
B99_213600	B99_85570	0.0631711	0.06961
B99_924	B99_4575	0.0789365	0.05496
B99_162632	B99_177849	0.106122	0.05354
B99_5275	B99_120389	0.0257033	0.04236
B99_39652	B99_143683	0.0735969	0.06417
B99_66721	B99_147159	0.0492202	0.05194
B99_210251	B99_236	0.0554584	0.07049
B99_9394	B99_89064	0.0631783	0.06498
B99_188729	B99_233888	0.11746	0.03647
B99_132956	B99_220	0.0400143	0.06745
B99_779	B99_213786	0.0367515	0.0378
B99_209417	B99_199882	0.0398899	0.06225
B99_77825	B99_7502	0.0508508	0.0582
B99_37024	B99_20310	0.0583019	0.06258
B99_818	B99_180884	0.0541892	0.0636
B99_160979	B99_507	0.0682683	0.05389
B99_96237	B99_96459	0.0970406	0.06099
B99_10938	B99_84047	0.0512675	0.04497
B99_235608	B99_66924	0.0588148	0.06607
B99_244324	B99_148752	0.0393002	0.04816
B99_31326	B99_41068	0.0574559	0.03678
B99_138831	B99_102281	0.0541868	0.06227
B99_183965	B99_6299	0.0271334	0.05834
B99_114835	B99_132998	0.0246812	0.0678
B99_173755	B99_145945	0.0500565	0.05859
B99_243646	B99_192696	0.104543	0.05655
B99_5629	B99_132135	0.0948293	0.05626
B99_148624	B99_2547	0.0490602	0.05468
B99_34001	B99_4744	0.0365556	0.06474
B99_227814	B99_46552	0.0507766	0.06791
B99_41968	B99_48368	0.0518532	0.03735
B99_73511	B99_115025	0.0452726	0.06801
B99_90913	B99_60308	0.110063	0.05438
B99_4093	B99_196404	0.0672149	0.06549
B99_623	B99_532	0.0658426	0.05783
B99_1331	B99_75105	0.0456014	0.04469
B99_229137	B99_229138	0.0440284	0.06038
B99_38722	B99_3909	0.119583	0.06071
B99_211766	B99_68967	0.0400824	0.05058
B99_113896	B99_18708	0.0564465	0.07078
B99_274	B99_3808	0.0973883	0.06075
B99_243728	B99_113685	0.05489	0.05508
B99_172489	B99_3668	0.0447577	0.06362
B99_191429	B99_180671	0.0878398	0.07026
B99_151855	B99_142758	0.124951	0.05765
B99_69056	B99_35851	0.0798873	0.03661
B99_39231	B99_39232	0.0442511	0.05897
B99_4831	B99_228944	0.035977	0.0623
B99_91839	B99_87035	0.0639804	0.06375
B99_130036	B99_6299	0.0370789	0.07114
B99_30617	B99_90390	0.0897428	0.06428
B99_120006	B99_98006	0.0370331	0.04935
B99_162282	B99_199882	0.0617297	0.04953
B99_112385	B99_140593	0.0496338	0.06392
B99_28643	B99_166386	0.0580231	0.06598
B99_95600	B99_76526	0.0559768	0.07117
B99_67160	B99_92520	0.0750298	0.06449
B99_227760	B99_93164	0.0752951	0.05092
B99_47868	B99_16168	0.0597682	0.04445
B99_211278	B99_170100	0.103565	0.06881
B99_81909	B99_95405	0.0783284	0.05643
B99_104434	B99_187959	0.0431561	0.05583
B99_74833	B99_1379	0.0358414	0.05243
B99_36025	B99_200062	0.0595556	0.04184
B99_209362	B99_235800	0.0716853	0.04925
B99_138157	B99_14643	0.0632499	0.06766
B99_173756	B99_218756	0.0356168	0.05612
B99_217357	B99_87035	0.0640368	0.07069
B99_158465	B99_717	0.0518023	0.06764
B99_48653	B99_40871	0.0486938	0.06627
B99_7048	B99_25806	0.0276788	0.05861
B99_17414	B99_206561	0.0775237	0.05877
B99_19567	B99_85319	0.069203	0.05159
B99_71198	B99_134068	0.0712909	0.06009
B99_40473	B99_32333	0.0483887	0.06096
B99_226743	B99_94223	0.0502103	0.04673
B99_5780	B99_109474	0.0818181	0.0688
B99_13475	B99_43679	0.0420879	0.06712
B99_162926	B99_39118	0.112759	0.05281
B99_115822	B99_185594	0.0801251	0.0515
B99_30175	B99_63074	0.030479	0.071
B99_194796	B99_102182	0.0676915	0.06677
B99_5000	B99_4773	0.0694166	0.0634
B99_80102	B99_155477	0.0868415	0.05877
B99_218396	B99_1978	0.081288	0.06898
B99_129286	B99_106733	0.15584	0.04721
B99_66483	B99_140606	0.0412219	0.0476
B99_238735	B99_139191	0.0407452	0.05413
B99_37204	B99_42691	0.0803524	0.07036
B99_125383	B99_226743	0.048845	0.065
B99_1872	B99_22886	0.0481952	0.0565
B99_241735	B99_1000	0.0450715	0.05706
B99_123692	B99_13329	0.0723912	0.03749
B99_213502	B99_126	0.0517413	0.06736
B99_223534	B99_8429	0.0428707	0.04048
B99_100361	B99_8923	0.0550483	0.05969
B99_164235	B99_1515	0.0283005	0.06061
B99_55024	B99_2777	0.0607327	0.05065
B99_141072	B99_78324	0.0725623	0.05186
B99_12188	B99_108671	0.0849861	0.05712
B99_56070	B99_42135	0.0714789	0.05059
B99_196341	B99_196340	0.0870749	0.05615
B99_183155	B99_185991	0.0504141	0.06945
B99_98516	B99_1672	0.0744038	0.06505
B99_226071	B99_81453	0.0482494	0.05481
B99_200672	B99_167634	0.0273997	0.04439
B99_18403	B99_18473	0.105526	0.06183
B99_42700	B99_1819	0.0681254	0.06754
B99_27289	B99_189312	0.0446935	0.05674
B99_34587	B99_128603	0.0672218	0.04962
B99_192452	B99_10161	0.044646	0.06503
B99_8036	B99_72060	0.089453	0.05637
B99_125048	B99_77076	0.110044	0.06638
B99_3832	B99_111068	0.103955	0.04838
B99_37425	B99_150352	0.0433908	0.06391
B99_37732	B99_2287	0.0641695	0.05467
B99_42640	B99_43944	0.0365134	0.05755
B99_105804	B99_230529	0.0408559	0.05114
B99_146996	B99_6669	0.0689765	0.04826
B99_76526	B99_95600	0.0559768	0.07117
B99_136453	B99_86149	0.130415	0.04423
B99_3639	B99_18470	0.0767045	0.07102
B99_228705	B99_14602	0.0921699	0.06296
B99_72136	B99_86462	0.0343719	0.05565
B99_118714	B99_118707	0.0420263	0.06812
B99_123677	B99_63150	0.114425	0.06111
B99_162390	B99_93235	0.0352525	0.05803
B99_101	B99_120006	0.0438521	0.04125
B99_99033	B99_45505	0.0700288	0.05849
B99_41078	B99_7533	0.103876	0.0368
B99_130266	B99_21857	0.034671	0.05144
B99_3090	B99_1106	0.0876918	0.05465
B99_39875	B99_244656	0.149479	0.05725
B99_82534	B99_164979	0.0398125	0.04241
B99_25621	B99_56219	0.0917216	0.05691
B99_177194	B99_15273	0.105368	0.03921
B99_23158	B99_6046	0.0873295	0.06637
B99_111068	B99_3832	0.103955	0.04838
B99_118966	B99_28661	0.0632508	0.04427
B99_211787	B99_161806	0.0406871	0.05521
B99_6927	B99_42928	0.0503712	0.03697
B99_207281	B99_161983	0.123671	0.07019
B99_3226	B99_5851	0.0358273	0.04801
B99_130036	B99_395	0.0347948	0.06418
B99_18372	B99_201211	0.0389261	0.0534
B99_191372	B99_120178	0.0968894	0.0676
B99_141491	B99_48847	0.0911648	0.05842
B99_211387	B99_199063	0.0353263	0.06549
B99_218755	B99_139191	0.0338757	0.06245
B99_174138	B99_140598	0.0430541	0.04701
B99_233836	B99_616	0.0492528	0.03827
B99_7585	B99_817	0.0836502	0.04332
B99_210247	B99_187860	0.0656843	0.05463
B99_51771	B99_30200	0.0789489	0.05105
B99_119292	B99_6516	0.106427	0.05823
B99_49705	B99_38905	0.0526865	0.04789
B99_4753	B99_70161	0.0772996	0.04902
B99_175437	B99_116377	0.0882643	0.06391
B99_263	B99_437	0.0892565	0.0658
B99_8711	B99_37732	0.0528049	0.05694
B99_78621	B99_4047	0.0249091	0.04496
B99_187032	B99_190416	0.088747	0.05384
B99_179085	B99_3226	0.0584172	0.05795
B99_2072	B99_1276	0.0414079	0.05205
B99_172823	B99_129730	0.0811991	0.05067
B99_180	B99_44217	0.046271	0.06796
B99_157443	B99_6571	0.0323419	0.05835
B99_44741	B99_199	0.0377985	0.06206
B99_244035	B99_119934	0.0307039	0.06627
B99_156737	B99_142249	0.0404614	0.04977
B99_43688	B99_44676	0.0511056	0.06037
B99_980	B99_185594	0.073297	0.05313
B99_162112	B99_230072	0.0676751	0.05995
B99_192475	B99_173756	0.0446685	0.06376
B99_23266	B99_93754	0.124396	0.04303
B99_70164	B99_110124	0.0826462	0.03685
B99_9789	B99_4831	0.0476459	0.06213
B99_24370	B99_148945	0.0869548	0.03779
B99_160906	B99_79727	0.0425473	0.06387
B99_14879	B99_236940	0.0652556	0.05805
B99_242051	B99_71093	0.0351131	0.07051
B99_87035	B99_173807	0.0657137	0.06983
B99_58950	B99_171913	0.108974	0.04686
B99_1080	B99_142249	0.0414889	0.04879
B99_1243	B99_71006	0.0522008	0.05426
B99_175330	B99_121514	0.0767347	0.04383
B99_68560	B99_5194	0.0557052	0.05041
B99_115897	B99_123865	0.0527123	0.06462
B99_155076	B99_218756	0.0365711	0.06024
B99_4995	B99_11123	0.104037	0.03921
B99_5924	B99_193817	0.0451354	0.05707
B99_1604	B99_244902	0.0622486	0.04733
B99_114040	B99_84395	0.0411061	0.05606
B99_9394	B99_229338	0.050556	0.05756
B99_9860	B99_101563	0.0719764	0.05821
B99_222817	B99_11454	0.0930557	0.03764
B99_184071	B99_238624	0.0531184	0.05183
B99_74695	B99_35535	0.075135	0.06652
B99_136291	B99_28195	0.0545204	0.05259
B99_25	B99_217721	0.0414361	0.05552
B99_105444	B99_4548	0.06547	0.05766
B99_172698	B99_184432	0.100064	0.047
B99_6000	B99_73459	0.107382	0.05363
B99_11134	B99_162054	0.0523256	0.06447
B99_93561	B99_214089	0.0442341	0.056
B99_32810	B99_40912	0.0502565	0.05815
B99_10593	B99_1113	0.0864142	0.04771
B99_984	B99_123128	0.0544476	0.06455
B99_211175	B99_114350	0.112596	0.06868
B99_17976	B99_242030	0.0428035	0.05174
B99_36528	B99_5726	0.0415368	0.0582
B99_168790	B99_31326	0.0466492	0.05824
B99_157304	B99_209921	0.0740839	0.06996
B99_55539	B99_237651	0.071956	0.06042
B99_9317	B99_22886	0.048689	0.06089
B99_11813	B99_207041	0.0344064	0.06253
B99_1674	B99_37404	0.0395225	0.06018
B99_12546	B99_28833	0.0405036	0.06629
B99_227206	B99_235020	0.0331703	0.06205
B99_172493	B99_13798	0.0677623	0.0682
B99_3464	B99_120	0.0708252	0.04466
B99_54649	B99_112119	0.0552529	0.06495
B99_2299	B99_161576	0.0647417	0.05912
B99_43944	B99_111400	0.0285065	0.06723
B99_110758	B99_1572	0.052702	0.05882
B99_120183	B99_41938	0.0450993	0.03652
B99_134654	B99_9860	0.0778168	0.0404
B99_102	B99_1265	0.0362135	0.06983
B99_115946	B99_199322	0.102527	0.06043
B99_67182	B99_2569	0.0638301	0.04125
B99_8132	B99_26216	0.079281	0.05477
B99_238624	B99_128649	0.0544356	0.06489
B99_187860	B99_210247	0.0656843	0.05463
B99_91710	B99_71093	0.0335303	0.04885
B99_8658	B99_7238	0.103124	0.06837
B99_78832	B99_65674	0.0996778	0.05224
B99_9	B99_5615	0.0412081	0.06609
B99_171645	B99_219034	0.0324432	0.05351
B99_11857	B99_203368	0.0755545	0.06815
B99_228987	B99_75453	0.0376096	0.04348
B99_128195	B99_231134	0.055359	0.06952
B99_142385	B99_192128	0.0439866	0.04929
B99_1835	B99_62435	0.0405124	0.06785
B99_18387	B99_155524	0.105845	0.06357
B99_44696	B99_8978	0.0998287	0.05159
B99_19062	B99_29518	0.0988176	0.06193
B99_94738	B99_42137	0.0973063	0.04317
B99_87039	B99_83175	0.0673778	0.04679
B99_109398	B99_72944	0.0843251	0.07101
B99_154806	B99_1265	0.0343764	0.06618
B99_80446	B99_4419	0.0258641	0.04338
B99_120983	B99_9263	0.041717	0.04103
B99_656	B99_220925	0.0473621	0.06397
B99_52574	B99_91	0.0415665	0.04918
B99_162112	B99_21358	0.0652574	0.03812
B99_4628	B99_1759	0.101629	0.06003
B99_41647	B99_94942	0.0698615	0.04404
B99_101225	B99_211837	0.0320977	0.05375
B99_138002	B99_188096	0.0732714	0.03721
B99_235020	B99_41078	0.0404175	0.06046
B99_28616	B99_4278	0.0405285	0.05647
B99_228761	B99_8078	0.0306427	0.04458
B99_37621	B99_2143	0.0321089	0.06921
B99_133017	B99_1895	0.0649093	0.04941
B99_218755	B99_218756	0.0313811	0.03828
B99_28616	B99_135142	0.0530311	0.05663
B99_2517	B99_14691	0.0420852	0.03985
B99_909	B99_322	0.0400011	0.06847
B99_162282	B99_162108	0.0523879	0.07098
B99_67160	B99_2024	0.0586863	0.06953
B99_203368	B99_1638	0.0622755	0.06331
B99_75054	B99_13248	0.113077	0.04548
B99_58106	B99_167392	0.098181	0.06805
B99_71006	B99_94616	0.0512593	0.06851
B99_63352	B99_194914	0.154128	0.0579
B99_118571	B99_226487	0.0713546	0.0682
B99_30085	B99_532	0.0887135	0.05063
B99_178017	B99_242493	0.0332366	0.05433
B99_18576	B99_7890	0.0652522	0.06526
B99_1831	B99_910	0.0784194	0.05673
B99_17248	B99_7062	0.035852	0.04202
B99_168117	B99_23967	0.0711742	0.07074
B99_58715	B99_103889	0.0906366	0.04274
B99_2659	B99_113322	0.0659276	0.04752
B99_113136	B99_195664	0.0325469	0.06708
B99_205867	B99_20926	0.167997	0.05127
B99_656	B99_142249	0.0419472	0.05825
B99_15320	B99_13798	0.0732489	0.05415
B99_63937	B99_220421	0.110029	0.06068
B99_103605	B99_197369	0.0253068	0.05613
B99_180883	B99_115093	0.067922	0.03914
B99_6868	B99_228695	0.0843154	0.06688
B99_25	B99_7058	0.0617338	0.06621
B99_39531	B99_31494	0.134507	0.04298
B99_34590	B99_34589	0.0635234	0.07064
B99_17248	B99_104434	0.039232	0.05687
B99_7842	B99_20830	0.0508317	0.05808
B99_218396	B99_18523	0.0655801	0.06771
B99_180242	B99_55113	0.106715	0.05653
B99_179	B99_94223	0.0503109	0.04938
B99_22823	B99_126	0.0439941	0.04596
B99_191713	B99_145916	0.0258714	0.05498
B99_20508	B99_93486	0.0336047	0.05381
B99_93561	B99_83175	0.0561821	0.03622
B99_56747	B99_155311	0.123416	0.04814
B99_5102	B99_4419	0.0432512	0.06926
B99_48016	B99_102134	0.04211	0.03963
B99_16199	B99_109807	0.107404	0.03878
B99_70174	B99_33218	0.0598643	0.06269
B99_1079	B99_686	0.0728959	0.05062
B99_212533	B99_610	0.0446961	0.06551
B99_5899	B99_103778	0.0335285	0.05209
B99_6088	B99_1689	0.0684907	0.05803
B99_16168	B99_44676	0.0522666	0.04772
B99_206959	B99_164456	0.039018	0.06799
B99_13039	B99_222175	0.0575653	0.05371
B99_1079	B99_184790	0.0744131	0.06753
B99_187290	B99_52354	0.0607727	0.06196
B99_8448	B99_4973	0.0768664	0.05504
B99_126274	B99_66883	0.0498158	0.04122
B99_243305	B99_25497	0.0347613	0.06552
B99_73485	B99_20508	0.0352819	0.06377
B99_194313	B99_98531	0.056714	0.05763
B99_192796	B99_102008	0.0839294	0.06883
B99_199435	B99_24578	0.0552018	0.06082
B99_93582	B99_1936	0.0367615	0.06044
B99_38326	B99_49407	0.0574598	0.06506
B99_122632	B99_7062	0.0296064	0.04846
B99_4278	B99_145945	0.0495056	0.05679
B99_167893	B99_6383	0.0976649	0.05642
B99_28661	B99_241074	0.0742977	0.04958
B99_4755	B99_227991	0.0256847	0.05477
B99_112036	B99_185761	0.0751203	0.05961
B99_227010	B99_78523	0.0927205	0.06453
B99_193147	B99_215148	0.0368711	0.04457
B99_232901	B99_172448	0.0402529	0.05254
B99_81660	B99_110581	0.0476275	0.061
B99_161576	B99_141798	0.0448023	0.06772
B99_231082	B99_191249	0.0365967	0.06673
B99_197677	B99_28616	0.0544984	0.06445
B99_230063	B99_1331	0.0387735	0.06096
B99_233451	B99_229510	0.0616969	0.04081
B99_241007	B99_85623	0.124311	0.03884
B99_95572	B99_26743	0.0435631	0.06869
B99_163780	B99_129951	0.0382401	0.06247
B99_72005	B99_7439	0.0878733	0.06456
B99_8501	B99_44768	0.127496	0.04489
B99_145945	B99_199882	0.0529495	0.04531
B99_60018	B99_184347	0.153362	0.06311
B99_8429	B99_91839	0.0398429	0.0531
B99_75747	B99_4755	0.0298639	0.05113
B99_245069	B99_98830	0.106918	0.06218
B99_39652	B99_134470	0.0491557	0.06366
B99_175194	B99_43068	0.0521262	0.03838
B99_4031	B99_200616	0.0511027	0.05889
B99_5455	B99_104445	0.0513785	0.04321
B99_8211	B99_7667	0.0891475	0.04454
B99_3456	B99_3068	0.055046	0.0578
B99_187040	B99_148899	0.040818	0.04431
B99_50647	B99_44904	0.0560346	0.04199
B99_2335	B99_7454	0.0722282	0.05991
B99_182818	B99_98776	0.0474459	0.05622
B99_94561	B99_34997	0.0871787	0.0644
B99_215991	B99_40400	0.0668758	0.06809
B99_3817	B99_39486	0.0973041	0.05469
B99_210880	B99_2208	0.0662133	0.04895
B99_87035	B99_1066	0.0564374	0.06031
B99_1789	B99_2720	0.0913496	0.06605
B99_1634	B99_204721	0.0610853	0.06779
B99_8132	B99_4773	0.0669642	0.05057
B99_46178	B99_207122	0.0355208	0.05726
B99_66774	B99_100330	0.0332052	0.05278
B99_25497	B99_93486	0.0359424	0.06918
B99_56362	B99_126297	0.0522067	0.04085
B99_42023	B99_173341	0.0974491	0.04671
B99_245406	B99_1595	0.0313762	0.06874
B99_226603	B99_312	0.0432579	0.06705
B99_99500	B99_446	0.035648	0.04138
B99_7515	B99_190012	0.0745778	0.03761
B99_210247	B99_75105	0.0523197	0.05179
B99_187136	B99_47477	0.0860316	0.05796
B99_41647	B99_22319	0.0540926	0.06224
B99_6119	B99_48603	0.0421465	0.0685
B99_217736	B99_62901	0.138353	0.05892
B99_211175	B99_144171	0.127971	0.05423
B99_163400	B99_63356	0.0295036	0.05094
B99_178479	B99_230422	0.0290462	0.06422
B99_6967	B99_100330	0.0342123	0.06991
B99_42690	B99_34130	0.048491	0.07107
B99_32849	B99_226092	0.0990439	0.06107
B99_236775	B99_67162	0.036913	0.04875
B99_43068	B99_133017	0.0493771	0.05384
B99_2414	B99_128116	0.0384406	0.04136
B99_68500	B99_133168	0.0760397	0.05565
B99_18470	B99_236	0.0623219	0.06148
B99_2659	B99_5595	0.0632878	0.06348
B99_94616	B99_71006	0.0512593	0.06851
B99_165482	B99_195702	0.0642674	0.06934
B99_102008	B99_112052	0.0787096	0.03995
B99_127725	B99_81560	0.0829923	0.06571
B99_20508	B99_111644	0.0532965	0.06513
B99_1978	B99_57569	0.0536999	0.05718
B99_201136	B99_79945	0.0455527	0.04554
B99_9543	B99_50577	0.104269	0.04753
B99_109474	B99_121460	0.0524367	0.05385
B99_4978	B99_1527	0.0877297	0.04174
B99_232886	B99_204229	0.0411232	0.04187
B99_610	B99_121460	0.0328626	0.05781
B99_120752	B99_198974	0.0913223	0.0539
B99_6854	B99_118709	0.0517923	0.03583
B99_91163	B99_235926	0.110527	0.0672
B99_19713	B99_121294	0.0802437	0.06124
B99_155288	B99_97783	0.116123	0.05031
B99_244532	B99_7	0.0470303	0.06969
B99_54681	B99_170721	0.120252	0.07053
B99_4023	B99_120183	0.0532302	0.04146
B99_104918	B99_136	0.0406548	0.06854
B99_16465	B99_4548	0.0804021	0.05079
B99_186615	B99_200674	0.0540973	0.06826
B99_226701	B99_106640	0.104007	0.05208
B99_22319	B99_41647	0.0540926	0.06224
B99_1276	B99_14632	0.0370114	0.04
B99_152147	B99_12902	0.044832	0.08973
B99_25128	B99_9860	0.056306	0.0963
B99_21858	B99_13798	0.064961	0.09717
B99_105985	B99_17830	0.0356355	0.09641
B99_41786	B99_38570	0.0889412	0.10263
B99_131309	B99_133988	0.0407795	0.0979
B99_81578	B99_9344	0.0456698	0.10253
B99_18572	B99_94561	0.085941	0.10362
B99_6967	B99_94496	0.0340748	0.10087
B99_144171	B99_14422	0.120825	0.10351
B99_4093	B99_58715	0.090547	0.08233
B99_170386	B99_174343	0.0681961	0.10088
B99_7822	B99_909	0.0641416	0.07772
B99_87965	B99_160979	0.0706397	0.09285
B99_1025	B99_166498	0.0415599	0.09001
B99_187971	B99_115011	0.0555475	0.07438
B99_103120	B99_25128	0.0579103	0.09791
B99_7744	B99_144208	0.12111	0.09648
B99_120765	B99_200120	0.135684	0.08158
B99_39531	B99_93953	0.0825675	0.09955
B99_219801	B99_66092	0.0665742	0.10121
B99_68507	B99_39497	0.0316153	0.08367
B99_195510	B99_25722	0.0336834	0.08064
B99_46552	B99_18473	0.0800276	0.10012
B99_241724	B99_173807	0.0452136	0.09523
B99_52113	B99_23624	0.0991635	0.10141
B99_20420	B99_182353	0.0935268	0.08894
B99_104434	B99_96247	0.0384034	0.09182
B99_196600	B99_98516	0.0769172	0.08245
B99_34430	B99_46484	0.0435926	0.08237
B99_395	B99_5615	0.0459123	0.08504
B99_11203	B99_113462	0.0498909	0.0783
B99_6777	B99_1438	0.0540112	0.08217
B99_13048	B99_12201	0.109276	0.07334
B99_117125	B99_132938	0.0499371	0.09265
B99_194093	B99_2843	0.0387983	0.09763
B99_5615	B99_79770	0.0445791	0.09256
B99_27681	B99_86430	0.0420077	0.1022
B99_172730	B99_3346	0.049772	0.10105
B99_95707	B99_53225	0.0320485	0.0836
B99_424	B99_74948	0.0476961	0.10239
B99_128437	B99_14299	0.0958313	0.10259
B99_235608	B99_66923	0.0664633	0.07591
B99_15510	B99_135697	0.083241	0.07625
B99_182019	B99_48975	0.0313066	0.10378
B99_8878	B99_5231	0.0638086	0.09489
B99_193533	B99_76861	0.0461687	0.08804
B99_109474	B99_93485	0.0444308	0.10351
B99_152417	B99_64346	0.0599624	0.07386
B99_52574	B99_112592	0.0334939	0.09406
B99_229969	B99_28173	0.0418191	0.082
B99_123218	B99_86101	0.0189068	0.09029
B99_3548	B99_796	0.0757854	0.1048
B99_24122	B99_157683	0.115169	0.10172
B99_103540	B99_47870	0.138694	0.08027
B99_183155	B99_120006	0.0450856	0.08404
B99_57569	B99_224117	0.04544	0.09482
B99_140325	B99_159479	0.107727	0.0925
B99_217535	B99_76861	0.0294617	0.07962
B99_23339	B99_19947	0.061102	0.09701
B99_223581	B99_77563	0.0652637	0.10631
B99_6291	B99_209410	0.0471222	0.09926
B99_87676	B99_93438	0.118669	0.10036
B99_32797	B99_4744	0.0282959	0.10411
B99_1634	B99_41038	0.0908774	0.09166
B99_42757	B99_160250	0.105264	0.08666
B99_9549	B99_94561	0.0731652	0.0978
B99_142758	B99_217884	0.057311	0.10238
B99_1965	B99_223212	0.0663478	0.10056
B99_3763	B99_4683	0.0631076	0.07893
B99_82642	B99_55858	0.0926133	0.09886
B99_105985	B99_176087	0.044712	0.10511
B99_134482	B99_84954	0.0729177	0.08659
B99_77928	B99_2143	0.0348102	0.1027
B99_95840	B99_209413	0.0375379	0.08415
B99_6745	B99_144813	0.0698411	0.08487
B99_155076	B99_46484	0.0419799	0.08865
B99_123806	B99_651	0.055153	0.1004
B99_220599	B99_65556	0.085289	0.10439
B99_120180	B99_80165	0.0536495	0.10114
B99_343	B99_7842	0.0436672	0.09851
B99_121294	B99_19765	0.0640778	0.08253
B99_5303	B99_142	0.0498633	0.08242
B99_23329	B99_130949	0.0560551	0.09627
B99_113462	B99_172493	0.0496984	0.09283
B99_88210	B99_39189	0.0395561	0.10078
B99_3639	B99_94236	0.0724762	0.10194
B99_5277	B99_31573	0.088402	0.10126
B99_41038	B99_90795	0.0627414	0.10592
B99_113896	B99_63075	0.0430211	0.08677
B99_65697	B99_152417	0.0735366	0.09785
B99_172892	B99_78826	0.14237	0.10062
B99_230462	B99_129951	0.0393715	0.08312
B99_73254	B99_215223	0.0980647	0.10564
B99_137468	B99_200717	0.111636	0.09561
B99_243954	B99_68074	0.0857078	0.10677
B99_128508	B99_50152	0.0480203	0.10228
B99_20830	B99_76540	0.0350903	0.10011
B99_79340	B99_42137	0.0659677	0.09606
B99_30673	B99_100330	0.0255327	0.09274
B99_159734	B99_155076	0.0400336	0.08537
B99_1066	B99_197921	0.0753319	0.09446
B99_151863	B99_5527	0.0461703	0.07597
B99_115439	B99_190799	0.0592335	0.09605
B99_182353	B99_89535	0.0746827	0.09984
B99_81453	B99_140054	0.046709	0.07278
B99_5851	B99_52265	0.0417979	0.09116
B99_217357	B99_5780	0.048553	0.08291
B99_46587	B99_5273	0.0833763	0.09876
B99_80769	B99_58106	0.0640492	0.07658
B99_116625	B99_11066	0.0391208	0.08498
B99_5780	B99_125690	0.049951	0.08107
B99_5587	B99_3990	0.07882	0.0908
B99_80165	B99_102880	0.0431907	0.09734
B99_162693	B99_79328	0.0306852	0.10495
B99_191703	B99_77630	0.0332002	0.09292
B99_117367	B99_80110	0.0432877	0.09968
B99_6639	B99_119198	0.0742406	0.1008
B99_208004	B99_217884	0.0403637	0.09756
B99_69789	B99_50932	0.066364	0.07734
B99_1055	B99_161603	0.0448348	0.09744
B99_211073	B99_99383	0.0426441	0.10058
B99_5790	B99_1379	0.0375835	0.07223
B99_43070	B99_197925	0.0447859	0.07982
B99_126632	B99_71784	0.069648	0.08386
B99_190071	B99_3704	0.0442715	0.09762
B99_102595	B99_28420	0.0647176	0.08129
B99_6362	B99_52265	0.0705046	0.07804
B99_50667	B99_236629	0.125308	0.08306
B99_26034	B99_170322	0.0833345	0.07852
B99_174854	B99_244053	0.0484673	0.10479
B99_72201	B99_4419	0.0370918	0.10292
B99_122281	B99_16434	0.0835516	0.09675
B99_146044	B99_208672	0.0399528	0.10002
B99_194246	B99_70174	0.0232377	0.10283
B99_42302	B99_112528	0.186191	0.09217
B99_4755	B99_5102	0.0307236	0.07162
B99_7533	B99_224518	0.097523	0.10378
B99_103850	B99_142009	0.0746046	0.08896
B99_18986	B99_87334	0.0511967	0.10522
B99_55200	B99_104993	0.0462646	0.10305
B99_197677	B99_121460	0.0406424	0.09113
B99_1411	B99_93978	0.16762	0.07225
B99_173755	B99_111644	0.0459388	0.07683
B99_1687	B99_27717	0.0514741	0.1035
B99_5615	B99_152146	0.0587641	0.08709
B99_605	B99_137015	0.0324662	0.09539
B99_44059	B99_515	0.0508813	0.07198
B99_104918	B99_179477	0.034345	0.09183
B99_199278	B99_1765	0.0616941	0.10546
B99_176507	B99_169801	0.12242	0.09661
B99_136	B99_227206	0.0736059	0.10156
B99_2273	B99_51959	0.0432818	0.09634
B99_6160	B99_6758	0.0788309	0.09945
B99_60074	B99_182237	0.0724928	0.099
B99_10144	B99_210251	0.0821725	0.09609
B99_218754	B99_163197	0.040577	0.0859
B99_203948	B99_183231	0.040932	0.08952
B99_196122	B99_42643	0.0339391	0.09624
B99_221199	B99_147557	0.119647	0.08574
B99_230421	B99_19204	0.0492628	0.07166
B99_105681	B99_1146	0.0860903	0.09968
B99_170198	B99_81523	0.0776174	0.08011
B99_24026	B99_62475	0.0473323	0.10087
B99_147062	B99_32393	0.0377045	0.10361
B99_41480	B99_165786	0.0583256	0.09646
B99_104993	B99_127158	0.0358579	0.10371
B99_2570	B99_235232	0.0586165	0.0734
B99_211175	B99_174343	0.110968	0.10576
B99_139191	B99_236932	0.0363153	0.08269
B99_218755	B99_197678	0.0428969	0.08003
B99_162282	B99_150352	0.058131	0.09844
B99_2875	B99_214030	0.0405173	0.07839
B99_56890	B99_167392	0.117669	0.09338
B99_69789	B99_94360	0.0612787	0.07986
B99_221202	B99_69080	0.0523431	0.09863
B99_4916	B99_4393	0.0462036	0.09834
B99_130041	B99_515	0.0430123	0.09388
B99_80103	B99_44741	0.0396091	0.07694
B99_130659	B99_238624	0.058553	0.08331
B99_73630	B99_3090	0.0501563	0.08348
B99_135691	B99_5277	0.081387	0.08756
B99_9392	B99_191905	0.0914523	0.1005
B99_46380	B99_91673	0.0702805	0.08477
B99_85413	B99_91077	0.0525936	0.10641
B99_58845	B99_2843	0.0422312	0.10327
B99_118906	B99_209104	0.0704807	0.09598
B99_114276	B99_182883	0.0922428	0.07366
B99_3677	B99_104919	0.0393597	0.09677
B99_235020	B99_216665	0.039356	0.08524
B99_8957	B99_3996	0.0574522	0.10277
B99_52265	B99_50067	0.0840429	0.10065
B99_212186	B99_92174	0.0537283	0.10486
B99_150124	B99_16434	0.114259	0.10019
B99_210839	B99_233372	0.050789	0.08124
B99_40912	B99_46645	0.073806	0.07462
B99_36551	B99_19567	0.0587247	0.08156
B99_219571	B99_225282	0.033915	0.07949
B99_216051	B99_208480	0.0277868	0.10461
B99_104830	B99_183965	0.023637	0.10361
B99_177893	B99_5332	0.0450275	0.08923
B99_242093	B99_343	0.0309876	0.09842
B99_209181	B99_68939	0.0487126	0.10383
B99_214089	B99_131309	0.0396969	0.09165
B99_180466	B99_153419	0.0771688	0.10109
B99_20174	B99_31380	0.0516195	0.09893
B99_152088	B99_86242	0.0463514	0.07794
B99_50593	B99_59345	0.0409727	0.07127
B99_151	B99_28094	0.0357016	0.10459
B99_88210	B99_142176	0.0236398	0.10172
B99_39675	B99_635	0.0395572	0.09575
B99_190121	B99_225522	0.0479599	0.08673
B99_72200	B99_2320	0.060046	0.08597
B99_128649	B99_218754	0.0381852	0.08679
B99_15569	B99_115264	0.0703228	0.07766
B99_177853	B99_63937	0.175458	0.08937
B99_172873	B99_104210	0.0689016	0.10625
B99_95359	B99_72465	0.0349905	0.10244
B99_184694	B99_208480	0.0250424	0.08634
B99_342	B99_85566	0.0512719	0.09788
B99_4278	B99_79774	0.0344276	0.0848
B99_58006	B99_115297	0.0417988	0.08968
B99_7667	B99_79899	0.0769262	0.07817
B99_5162	B99_4419	0.0446042	0.0732
B99_191497	B99_8078	0.0410082	0.07952
B99_8459	B99_197378	0.029909	0.10079
B99_242767	B99_109537	0.0856602	0.09674
B99_45434	B99_55219	0.0867876	0.08607
B99_50067	B99_1746	0.0886761	0.08846
B99_20461	B99_2321	0.0600949	0.10243
B99_82640	B99_15366	0.068926	0.09132
B99_29786	B99_104907	0.071283	0.08504
B99_1868	B99_1769	0.0479076	0.09935
B99_44059	B99_126527	0.0350043	0.09213
B99_91	B99_155	0.0449489	0.07661
B99_17542	B99_34403	0.0897694	0.08964
B99_165465	B99_210069	0.0519759	0.10129
B99_717	B99_230997	0.044397	0.08621
B99_34611	B99_215779	0.0936862	0.08878
B99_38895	B99_64517	0.090343	0.09746
B99_205816	B99_36528	0.0415717	0.10024
B99_2733	B99_93754	0.0989949	0.07323
B99_72465	B99_102839	0.0394049	0.09297
B99_3001	B99_37605	0.0509706	0.08652
B99_7744	B99_2335	0.0748152	0.07588
B99_44299	B99_3639	0.0486084	0.08906
B99_55260	B99_160979	0.0608061	0.10625
B99_9789	B99_184536	0.0426692	0.10649
B99_192510	B99_59083	0.144231	0.07434
B99_214089	B99_179688	0.0425733	0.09831
B99_213663	B99_86221	0.0513194	0.09603
B99_40069	B99_217691	0.041784	0.08774
B99_58905	B99_75399	0.0969491	0.07224
B99_157299	B99_152146	0.0314227	0.09987
B99_30118	B99_184567	0.043615	0.10421
B99_8220	B99_141798	0.0681865	0.10444
B99_95840	B99_229673	0.037344	0.07855
B99_31139	B99_225252	0.0401747	0.10215
B99_238125	B99_157657	0.0436164	0.09129
B99_118717	B99_66978	0.030666	0.09543
B99_75051	B99_81378	0.0589663	0.08959
B99_100111	B99_56319	0.0575056	0.0745
B99_5535	B99_107881	0.0739871	0.08773
B99_197677	B99_131309	0.0461991	0.09607
B99_179804	B99_130448	0.0738856	0.10362
B99_3440	B99_2733	0.106953	0.10634
B99_87333	B99_151195	0.0790369	0.09455
B99_7941	B99_72200	0.0412576	0.08538
B99_112252	B99_216946	0.0588314	0.08481
B99_60016	B99_123691	0.102744	0.08371
B99_200112	B99_91219	0.0612687	0.09501
B99_152050	B99_117260	0.0501539	0.08315
B99_176400	B99_163633	0.0517755	0.10148
B99_43688	B99_198712	0.0461316	0.07822
B99_108038	B99_4595	0.135727	0.08254
B99_4755	B99_227557	0.0360623	0.09663
B99_185204	B99_107334	0.123224	0.105
B99_208561	B99_202919	0.042715	0.101
B99_16003	B99_138401	0.0778602	0.10493
B99_2321	B99_31386	0.0518608	0.10116
B99_93438	B99_40556	0.122407	0.09367
B99_224246	B99_134608	0.0385652	0.10131
B99_5870	B99_2264	0.0435946	0.07466
B99_119583	B99_53190	0.0822684	0.10083
B99_116370	B99_195403	0.0538378	0.10679
B99_99606	B99_37024	0.0574897	0.08276
B99_133971	B99_184071	0.0602551	0.08216
B99_75051	B99_139406	0.0606434	0.09103
B99_45878	B99_146643	0.0955418	0.08568
B99_8186	B99_189706	0.0469475	0.07746
B99_209190	B99_3843	0.0355738	0.08272
B99_159308	B99_2395	0.0574183	0.08472
B99_19567	B99_8006	0.0456407	0.08979
B99_126515	B99_98006	0.0379913	0.08744
B99_172493	B99_7283	0.0739679	0.09928
B99_163201	B99_4419	0.0416758	0.10139
B99_27378	B99_226561	0.121675	0.10419
B99_8523	B99_120006	0.0462953	0.07143
B99_51439	B99_53749	0.0444089	0.07663
B99_196510	B99_4755	0.0356046	0.07583
B99_141715	B99_227073	0.033309	0.09189
B99_41938	B99_245404	0.0421632	0.08152
B99_979	B99_232763	0.0281954	0.09686
B99_8711	B99_121628	0.0496424	0.07232
B99_56352	B99_229633	0.0470206	0.10378
B99_151195	B99_100633	0.0847244	0.09556
B99_45154	B99_146922	0.0451004	0.09225
B99_230413	B99_5592	0.0371451	0.08374
B99_43169	B99_20488	0.0670912	0.09734
B99_183265	B99_77271	0.0368616	0.09113
B99_31497	B99_211073	0.0402475	0.08116
B99_52030	B99_3704	0.0677206	0.09341
B99_226071	B99_166498	0.0441896	0.10278
B99_122613	B99_191493	0.0399126	0.10353
B99_4411	B99_5019	0.0557561	0.09583
B99_238712	B99_840	0.0320099	0.08842
B99_12757	B99_91235	0.0321395	0.09406
B99_68706	B99_20586	0.0727413	0.07905
B99_152146	B99_4755	0.0355922	0.08066
B99_167028	B99_613	0.0889422	0.08903
B99_113092	B99_23266	0.10094	0.09736
B99_95359	B99_183907	0.0289834	0.10614
B99_79413	B99_218756	0.0367579	0.10553
B99_39377	B99_12188	0.0820478	0.07357
B99_156875	B99_218756	0.0299087	0.09461
B99_44217	B99_150352	0.0482405	0.08784
B99_4616	B99_2875	0.0819945	0.10453
B99_61839	B99_128771	0.081731	0.09142
B99_30118	B99_1313	0.0593451	0.10316
B99_169692	B99_10497	0.0456113	0.1039
B99_60009	B99_212614	0.0822507	0.08571
B99_68397	B99_10161	0.0411753	0.09361
B99_217981	B99_87921	0.0713824	0.07345
B99_227760	B99_195662	0.0893338	0.09372
B99_233372	B99_44741	0.0458692	0.07764
B99_46564	B99_816	0.0496873	0.07894
B99_195846	B99_162328	0.0685026	0.08803
B99_149228	B99_132984	0.040973	0.09352
B99_179808	B99_1055	0.0371222	0.09577
B99_44299	B99_70366	0.0451742	0.1008
B99_116268	B99_186780	0.106126	0.08786
B99_143121	B99_88210	0.0414983	0.10363
B99_2659	B99_64111	0.0950595	0.077
B99_70872	B99_120178	0.126299	0.07194
B99_67376	B99_1872	0.0417468	0.08459
B99_176401	B99_77623	0.0259176	0.08703
B99_128477	B99_99383	0.0488919	0.07787
B99_194373	B99_4319	0.0421834	0.10528
B99_237456	B99_184694	0.033409	0.10273
B99_6508	B99_233843	0.0568359	0.09712
B99_111039	B99_223489	0.0752137	0.08933
B99_104541	B99_129951	0.0326214	0.08309
B99_30660	B99_616	0.0436201	0.08323
B99_120006	B99_97287	0.0441581	0.0777
B99_96634	B99_139191	0.0386328	0.09981
B99_53225	B99_72456	0.0348093	0.0974
B99_233372	B99_41647	0.0559195	0.08597
B99_87930	B99_197929	0.116996	0.08195
B99_91352	B99_128195	0.0467131	0.0849
B99_72456	B99_112592	0.0384654	0.10372
B99_6806	B99_155524	0.0383388	0.07167
B99_20461	B99_124692	0.0767289	0.10143
B99_193071	B99_818	0.0554994	0.08758
B99_152075	B99_56331	0.0512909	0.10096
B99_177254	B99_8134	0.053497	0.07754
B99_166193	B99_230421	0.0339223	0.07952
B99_979	B99_163400	0.0304016	0.07327
B99_82507	B99_103988	0.115943	0.0945
B99_201223	B99_18013	0.049206	0.08725
B99_99112	B99_152409	0.0397563	0.10633
B99_244324	B99_9	0.0427356	0.10041
B99_245859	B99_208684	0.0467842	0.08993
B99_104993	B99_1146	0.0567562	0.09299
B99_194659	B99_168811	0.0743083	0.086
B99_15569	B99_241324	0.0601934	0.08363
B99_162112	B99_7238	0.0752623	0.10123
B99_198373	B99_219632	0.0846897	0.09986
B99_2320	B99_2273	0.0456957	0.08969
B99_163845	B99_133971	0.0419805	0.10452
B99_124063	B99_60308	0.096594	0.10094
B99_33839	B99_58767	0.0555159	0.10539
B99_46323	B99_1823	0.0752527	0.075
B99_120761	B99_170099	0.06306	0.07482
B99_80446	B99_196510	0.0289354	0.10595
B99_32393	B99_112937	0.0396923	0.09837
B99_2320	B99_130038	0.045122	0.09182
B99_84972	B99_92995	0.0687963	0.08504
B99_54388	B99_55849	0.0613033	0.07389
B99_108131	B99_42640	0.0362906	0.09272
B99_1000	B99_51439	0.0460507	0.09726
B99_237166	B99_173807	0.0322385	0.08135
B99_65367	B99_246661	0.0647197	0.08066
B99_209146	B99_31014	0.0587863	0.0886
B99_242671	B99_146728	0.0409551	0.09346
B99_65649	B99_154433	0.0805846	0.08583
B99_88210	B99_170166	0.0396043	0.1025
B99_155	B99_91	0.0449489	0.07661
B99_79590	B99_191153	0.0768189	0.09377
B99_6806	B99_206424	0.0427287	0.10022
B99_61509	B99_2697	0.0532979	0.10488
B99_170198	B99_69789	0.0532068	0.09051
B99_114276	B99_49519	0.0937907	0.08361
B99_79413	B99_223534	0.048597	0.09938
B99_196253	B99_51585	0.122733	0.09516
B99_104920	B99_471	0.0434648	0.1011
B99_77273	B99_216051	0.0312266	0.07291
B99_209190	B99_98006	0.029981	0.076
B99_10117	B99_194373	0.0753669	0.08343
B99_81909	B99_106331	0.046719	0.07744
B99_100111	B99_200112	0.0643292	0.07573
B99_76861	B99_163849	0.0392253	0.09573
B99_43114	B99_126112	0.057682	0.10516
B99_170099	B99_6167	0.0498519	0.09605
B99_3757	B99_28173	0.0475586	0.07572
B99_71356	B99_56249	0.071087	0.09176
B99_1077	B99_159734	0.0500914	0.09215
B99_87675	B99_179623	0.0826578	0.09289
B99_216653	B99_6549	0.0544005	0.0913
B99_30116	B99_656	0.0493092	0.10014
B99_93486	B99_102839	0.0370136	0.10451
B99_95707	B99_58845	0.0447173	0.0819
B99_25385	B99_3668	0.0496575	0.1027
B99_133005	B99_186452	0.0583514	0.08445
B99_172493	B99_209951	0.0587101	0.08627
B99_1066	B99_81	0.0472246	0.08191
B99_3451	B99_34430	0.0427956	0.08841
B99_224246	B99_85920	0.0419471	0.09983
B99_343	B99_76526	0.0382675	0.09327
B99_230529	B99_198398	0.0319108	0.08691
B99_135142	B99_25497	0.0380233	0.09005
B99_213901	B99_28661	0.063348	0.08558
B99_45315	B99_34644	0.0849502	0.08942
B99_191299	B99_167791	0.0484648	0.09635
B99_96634	B99_163845	0.0419208	0.08894
B99_128196	B99_226743	0.0408119	0.10388
B99_20832	B99_223960	0.060021	0.08303
B99_225509	B99_84899	0.065743	0.08245
B99_233343	B99_157967	0.0730738	0.09063
B99_104920	B99_116625	0.0364779	0.09672
B99_5881	B99_58396	0.0564922	0.07974
B99_167618	B99_1880	0.0237232	0.09208
B99_13798	B99_76951	0.0555918	0.08698
B99_962	B99_1735	0.0922462	0.08651
B99_219429	B99_50640	0.0634225	0.09286
B99_202745	B99_17710	0.0723702	0.07677
B99_228105	B99_115439	0.0533082	0.0828
B99_75130	B99_6824	0.0597973	0.08038
B99_241723	B99_19204	0.0374869	0.09692
B99_217981	B99_87907	0.0577951	0.0813
B99_2697	B99_208629	0.0515095	0.10329
B99_121628	B99_183149	0.0508042	0.09447
B99_2299	B99_5781	0.108878	0.08458
B99_170105	B99_686	0.0603523	0.09323
B99_159854	B99_4093	0.0421136	0.09878
B99_3990	B99_30925	0.0548831	0.09702
B99_50152	B99_73254	0.0711693	0.08395
B99_9542	B99_27900	0.0604441	0.10364
B99_174571	B99_85851	0.0367563	0.09962
B99_163599	B99_170100	0.0978057	0.0842
B99_108965	B99_55072	0.0352354	0.09746
B99_142402	B99_111356	0.0964105	0.09226
B99_67074	B99_239606	0.0675898	0.08068
B99_1880	B99_160753	0.0329565	0.0997
B99_85319	B99_229510	0.0576547	0.10639
B99_39232	B99_198603	0.032797	0.07327
B99_91839	B99_34430	0.0478665	0.07551
B99_189900	B99_207941	0.0238714	0.07827
B99_16995	B99_66997	0.0972975	0.08586
B99_115028	B99_19717	0.0556865	0.10035
B99_162282	B99_93484	0.0512475	0.10489
B99_75444	B99_337	0.0520642	0.08404
B99_4835	B99_55539	0.0875035	0.10306
B99_90619	B99_8429	0.0363749	0.10357
B99_191905	B99_81616	0.0989744	0.09494
B99_228330	B99_216050	0.0376397	0.08113
B99_55714	B99_3763	0.0578593	0.09325
B99_49573	B99_135095	0.116373	0.07981
B99_23967	B99_103120	0.0664004	0.08619
B99_184694	B99_197921	0.0663326	0.09065
B99_201352	B99_98920	0.145218	0.09585
B99_208684	B99_217535	0.0310498	0.07686
B99_24370	B99_90157	0.108944	0.08138
B99_87572	B99_134974	0.0708615	0.07834
B99_32393	B99_217884	0.0352094	0.08545
B99_68785	B99_115113	0.0622603	0.08642
B99_51959	B99_157298	0.048889	0.10202
B99_172730	B99_236	0.0497032	0.09703
B99_166641	B99_10149	0.0620914	0.10568
B99_167621	B99_151030	0.0171407	0.0906
B99_104993	B99_27717	0.0349491	0.08525
B99_8276	B99_13329	0.0600008	0.08506
B99_76545	B99_222567	0.0414534	0.09769
B99_26034	B99_5000	0.0668311	0.08951
B99_4419	B99_91709	0.0372431	0.08867
B99_66997	B99_19717	0.0691757	0.08143
B99_84954	B99_162975	0.08869	0.09385
B99_200770	B99_98131	0.0424632	0.09438
B99_239597	B99_172215	0.0380039	0.09551
B99_104830	B99_312	0.0320033	0.10146
B99_78001	B99_51439	0.0432484	0.0724
B99_25399	B99_161629	0.0249613	0.14212
B99_154599	B99_220677	0.125477	0.12965
B99_202328	B99_125686	0.0508055	0.11934
B99_9538	B99_43299	0.0643868	0.11203
B99_88805	B99_85578	0.0611679	0.13554
B99_46492	B99_41218	0.0392432	0.1275
B99_1738	B99_25404	0.0964279	0.12566
B99_43070	B99_234514	0.0404748	0.10816
B99_23967	B99_1728	0.0775282	0.10991
B99_107626	B99_168873	0.066271	0.11042
B99_4533	B99_232761	0.0416528	0.13649
B99_217721	B99_192655	0.0448826	0.1418
B99_121233	B99_190125	0.0427728	0.13941
B99_42926	B99_224119	0.0341674	0.13117
B99_118372	B99_202291	0.0390203	0.12406
B99_13765	B99_74229	0.0346678	0.13786
B99_115227	B99_139853	0.0497118	0.12316
B99_120783	B99_87344	0.0496644	0.13543
B99_82562	B99_4755	0.0351363	0.12418
B99_225539	B99_141718	0.0842712	0.10894
B99_3226	B99_108965	0.0332414	0.13546
B99_14602	B99_111356	0.104239	0.12519
B99_180779	B99_219236	0.0475341	0.13587
B99_210839	B99_132956	0.0529882	0.13747
B99_2008	B99_65209	0.0907487	0.12057
B99_239383	B99_34067	0.0530401	0.13828
B99_4411	B99_59000	0.04882	0.13575
B99_80446	B99_191491	0.0228012	0.12112
B99_101537	B99_87548	0.0951969	0.11816
B99_106331	B99_48970	0.0413892	0.11008
B99_5825	B99_635	0.0597464	0.11746
B99_6758	B99_20832	0.0730019	0.11377
B99_198398	B99_242093	0.0276493	0.12645
B99_218754	B99_212969	0.0464313	0.13036
B99_95583	B99_44265	0.0760362	0.13633
B99_34430	B99_12720	0.060861	0.13738
B99_146441	B99_95365	0.1431	0.13918
B99_193611	B99_138053	0.114387	0.12035
B99_6609	B99_155350	0.0514125	0.13773
B99_8459	B99_104919	0.0274942	0.11369
B99_189606	B99_2808	0.0650796	0.11599
B99_6289	B99_160364	0.0716329	0.14099
B99_2834	B99_127318	0.0603741	0.1359
B99_103540	B99_109965	0.12123	0.13152
B99_193028	B99_123677	0.0441868	0.14122
B99_407	B99_125594	0.0615599	0.13106
B99_89339	B99_11461	0.162775	0.11814
B99_3854	B99_162692	0.0774028	0.1301
B99_146544	B99_235589	0.122924	0.1376
B99_156315	B99_49305	0.0444544	0.13965
B99_80165	B99_156875	0.0418004	0.13312
B99_162282	B99_72464	0.0605069	0.1145
B99_10144	B99_98780	0.0518708	0.10708
B99_6399	B99_96350	0.049874	0.10952
B99_92520	B99_18391	0.0665966	0.11057
B99_1366	B99_238735	0.0402497	0.13514
B99_130266	B99_13765	0.0352914	0.12843
B99_43337	B99_3169	0.0558363	0.12102
B99_132001	B99_7079	0.0340178	0.13887
B99_167174	B99_142587	0.0802879	0.11701
B99_162442	B99_126515	0.0532837	0.11115
B99_1978	B99_2177	0.0462155	0.12897
B99_27181	B99_156073	0.0502288	0.13319
B99_5332	B99_17452	0.0539821	0.12699
B99_30404	B99_887	0.0778248	0.13503
B99_31403	B99_86517	0.0791618	0.10794
B99_40871	B99_227991	0.03554	0.13295
B99_210434	B99_45626	0.0317392	0.13537
B99_175903	B99_5592	0.0283972	0.12178
B99_121460	B99_38544	0.0354334	0.12499
B99_72503	B99_27879	0.0405963	0.11557
B99_41068	B99_154806	0.0431273	0.12566
B99_126454	B99_233783	0.0332862	0.13347
B99_105804	B99_76544	0.0333298	0.13003
B99_115688	B99_210666	0.0387013	0.13017
B99_167690	B99_8429	0.0332879	0.12934
B99_208672	B99_143208	0.0363328	0.12333
B99_6600	B99_93438	0.0735037	0.11262
B99_174571	B99_213509	0.0419353	0.14183
B99_15321	B99_55199	0.0469307	0.14103
B99_54649	B99_128116	0.0456959	0.1173
B99_217651	B99_145945	0.0467159	0.14087
B99_34489	B99_141978	0.0676075	0.11009
B99_3808	B99_24730	0.0729523	0.1289
B99_65670	B99_20923	0.050567	0.12365
B99_99391	B99_244152	0.0452816	0.13593
B99_72203	B99_168594	0.0463206	0.10923
B99_160803	B99_61839	0.0565364	0.13048
B99_59	B99_126295	0.0429678	0.14019
B99_234943	B99_5292	0.0686173	0.12212
B99_166498	B99_109474	0.0620656	0.11643
B99_47844	B99_213588	0.102989	0.11827
B99_8666	B99_51160	0.0748795	0.11497
B99_72462	B99_4395	0.0441866	0.1387
B99_20891	B99_86672	0.0910082	0.13058
B99_237166	B99_5726	0.0281217	0.12052
B99_237220	B99_84446	0.0452422	0.117
B99_232849	B99_3171	0.0363489	0.12472
B99_130036	B99_87344	0.0431932	0.13685
B99_244260	B99_119457	0.040008	0.13764
B99_30116	B99_166498	0.0498077	0.12649
B99_38344	B99_79901	0.0451848	0.11456
B99_188639	B99_189312	0.0306997	0.13178
B99_95707	B99_148752	0.0381707	0.12272
B99_816	B99_1674	0.0403183	0.13274
B99_228125	B99_129951	0.0422006	0.14152
B99_89825	B99_47613	0.0693653	0.13368
B99_238008	B99_162975	0.114802	0.13221
B99_115114	B99_49701	0.0658767	0.14231
B99_209190	B99_152227	0.0380143	0.13352
B99_65563	B99_41	0.0572395	0.12136
B99_32790	B99_163849	0.0319716	0.13084
B99_218637	B99_192147	0.163954	0.14109
B99_55539	B99_232847	0.067482	0.13433
B99_240481	B99_229673	0.0287149	0.13614
B99_219047	B99_237131	0.0299985	0.13822
B99_244152	B99_37425	0.0384048	0.11849
B99_120605	B99_100587	0.0801354	0.11766
B99_144949	B99_50588	0.0314427	0.11996
B99_137281	B99_185769	0.0652539	0.13323
B99_170198	B99_169137	0.0867635	0.13147
B99_10112	B99_19204	0.037749	0.14096
B99_18574	B99_40399	0.0509894	0.12705
B99_149346	B99_65224	0.0379612	0.11153
B99_163538	B99_170721	0.102593	0.11574
B99_133413	B99_58303	0.0757182	0.13602
B99_108109	B99_32333	0.0494	0.13821
B99_141798	B99_5378	0.062993	0.12826
B99_12110	B99_1245	0.0710756	0.1293
B99_32810	B99_209408	0.0419378	0.1102
B99_17710	B99_796	0.0807522	0.12023
B99_72462	B99_48182	0.0444838	0.11984
B99_89437	B99_48651	0.0345971	0.1271
B99_83175	B99_212969	0.0490644	0.11181
B99_180601	B99_437	0.06431	0.12443
B99_31484	B99_244975	0.0551753	0.12134
B99_39832	B99_142587	0.0431725	0.111
B99_80	B99_188692	0.090512	0.13774
B99_123408	B99_115297	0.0418805	0.14038
B99_236445	B99_116377	0.0867932	0.12595
B99_225509	B99_47868	0.0714487	0.13556
B99_70217	B99_167182	0.0404974	0.12825
B99_1759	B99_81987	0.0784852	0.11472
B99_3070	B99_85319	0.0560717	0.14074
B99_111420	B99_77623	0.0320435	0.10878
B99_27178	B99_10720	0.0578977	0.12024
B99_61872	B99_161436	0.0568027	0.14011
B99_162108	B99_186042	0.0461683	0.13453
B99_1106	B99_87334	0.0715371	0.12612
B99_5177	B99_155980	0.138211	0.123
B99_162442	B99_186898	0.041901	0.11198
B99_34413	B99_218759	0.0341206	0.13102
B99_217981	B99_49718	0.062622	0.11825
B99_39832	B99_191210	0.0407031	0.13159
B99_5322	B99_191830	0.0358955	0.1359
B99_48603	B99_80165	0.0438966	0.12253
B99_166856	B99_80110	0.0450909	0.1274
B99_118906	B99_50633	0.0620321	0.1303
B99_8031	B99_176612	0.091385	0.13425
B99_179140	B99_70769	0.0390436	0.11711
B99_211926	B99_143360	0.0714573	0.13365
B99_128043	B99_243389	0.0459778	0.14068
B99_19717	B99_99109	0.0480948	0.13088
B99_471	B99_202290	0.0427888	0.13983
B99_244655	B99_129708	0.108388	0.12691
B99_30670	B99_147747	0.0302117	0.13086
B99_196966	B99_91	0.044451	0.1116
B99_19713	B99_38344	0.0574837	0.13181
B99_202796	B99_155425	0.0657831	0.1377
B99_93561	B99_150582	0.0409682	0.11865
B99_78698	B99_158830	0.0721998	0.13528
B99_6979	B99_4278	0.0392549	0.12936
B99_205007	B99_76701	0.0456912	0.12629
B99_171645	B99_157657	0.0398217	0.1355
B99_50633	B99_39721	0.0752453	0.13011
B99_12724	B99_47522	0.0919129	0.13698
B99_151339	B99_8492	0.0281469	0.13964
B99_89696	B99_237074	0.0504392	0.12779
B99_65750	B99_5614	0.0797861	0.12115
B99_199	B99_152271	0.0526097	0.11722
B99_76323	B99_89696	0.0846789	0.12398
B99_210112	B99_120180	0.0423826	0.11544
B99_99623	B99_151497	0.0452817	0.13408
B99_173913	B99_229815	0.0698983	0.13211
B99_126817	B99_138227	0.0248401	0.12767
B99_1746	B99_9690	0.0990069	0.11073
B99_68587	B99_216053	0.0304097	0.14237
B99_796	B99_94664	0.0787709	0.12454
B99_76323	B99_123882	0.0797866	0.1164
B99_8878	B99_71786	0.0645317	0.13226
B99_83103	B99_15886	0.0440931	0.122
B99_5704	B99_3497	0.0544323	0.11214
B99_44400	B99_165483	0.155612	0.12643
B99_23332	B99_4906	0.0379515	0.12131
B99_50602	B99_85028	0.0568145	0.12954
B99_162442	B99_226033	0.0502306	0.11163
B99_11878	B99_180775	0.0797843	0.1181
B99_60754	B99_225252	0.0364685	0.12513
B99_134068	B99_121233	0.0506102	0.11551
B99_149342	B99_133562	0.034325	0.13125
B99_41480	B99_58303	0.0510874	0.11641
B99_6362	B99_121173	0.0680251	0.13023
B99_48182	B99_28616	0.0443789	0.13906
B99_19765	B99_31139	0.0520464	0.1359
B99_43944	B99_234956	0.0366085	0.11481
B99_225522	B99_179862	0.0413818	0.13496
B99_115297	B99_160364	0.0373473	0.13745
B99_106312	B99_58905	0.0990336	0.12585
B99_103889	B99_77563	0.0711307	0.12779
B99_3659	B99_18470	0.0818682	0.10954
B99_116158	B99_116260	0.0766976	0.12433
B99_139641	B99_69394	0.0616972	0.12769
B99_244509	B99_82640	0.056715	0.12068
B99_23812	B99_157298	0.038304	0.1376
B99_110433	B99_146188	0.046398	0.10727
B99_162284	B99_93485	0.0322697	0.11177
B99_43688	B99_150124	0.0614117	0.13126
B99_25497	B99_89589	0.0329291	0.13156
B99_94664	B99_25404	0.0830813	0.13646
B99_211175	B99_132430	0.0989973	0.11875
B99_96350	B99_136	0.0689918	0.11385
B99_219632	B99_133202	0.0792794	0.11487
B99_179468	B99_62185	0.0459136	0.13806
B99_216297	B99_55072	0.0381671	0.12063
B99_8188	B99_5308	0.0491267	0.12408
B99_87501	B99_182709	0.0418491	0.10711
B99_143946	B99_48588	0.0313111	0.1161
B99_3446	B99_7280	0.0487478	0.11305
B99_99324	B99_48668	0.11825	0.13093
B99_238008	B99_74875	0.121064	0.14175
B99_179688	B99_179808	0.041651	0.12097
B99_209408	B99_10149	0.0663399	0.12288
B99_132430	B99_59766	0.0839026	0.113
B99_41867	B99_134413	0.069882	0.14196
B99_212397	B99_231082	0.0250979	0.11276
B99_128226	B99_5	0.0421831	0.12387
B99_55325	B99_30925	0.0590998	0.13298
B99_118966	B99_99174	0.0766856	0.10924
B99_6399	B99_104919	0.0431472	0.11714
B99_58565	B99_209197	0.023075	0.12673
B99_44261	B99_79340	0.0634075	0.10786
B99_106678	B99_7835	0.120606	0.12962
B99_212977	B99_33839	0.0507055	0.13462
B99_122281	B99_225509	0.06479	0.14032
B99_40399	B99_56766	0.0342927	0.13256
B99_65129	B99_21156	0.170186	0.13371
B99_143345	B99_58845	0.0448241	0.12914
B99_155350	B99_88240	0.0552643	0.13966
B99_27178	B99_20475	0.0444435	0.14215
B99_215223	B99_231297	0.0905718	0.12862
B99_72464	B99_161603	0.0528687	0.11908
B99_106299	B99_40397	0.0664611	0.13105
B99_40473	B99_239050	0.0566319	0.13653
B99_239597	B99_46486	0.0475329	0.1255
B99_73870	B99_7402	0.0480537	0.13213
B99_225252	B99_76323	0.0370646	0.11123
B99_223822	B99_231378	0.119975	0.10896
B99_239085	B99_234514	0.035199	0.14164
B99_63151	B99_223212	0.0547433	0.13229
B99_126060	B99_218449	0.0624223	0.11403
B99_2834	B99_94664	0.0836933	0.11614
B99_131309	B99_80165	0.0454115	0.11054
B99_1025	B99_17425	0.0418697	0.11846
B99_154806	B99_2682	0.0284237	0.11868
B99_160364	B99_6362	0.0617119	0.11151
B99_12902	B99_76540	0.0329916	0.10745
B99_25657	B99_85087	0.0339365	0.12491
B99_93814	B99_86296	0.0396594	0.12929
B99_28420	B99_6777	0.0604235	0.13141
B99_16436	B99_237169	0.0754593	0.13896
B99_196053	B99_33839	0.0404417	0.11989
B99_229484	B99_94561	0.067048	0.11777
B99_159194	B99_118869	0.0875477	0.10819
B99_489	B99_1852	0.062715	0.12109
B99_199631	B99_11066	0.0461306	0.13944
B99_224252	B99_213422	0.147204	0.12371
B99_199882	B99_1316	0.0349741	0.1217
B99_165731	B99_55200	0.0520589	0.12667
B99_7898	B99_101816	0.0632374	0.11993
B99_127725	B99_137975	0.0862763	0.1366
B99_157299	B99_178479	0.0264249	0.13996
B99_28093	B99_94664	0.080536	0.14041
B99_231378	B99_223822	0.119975	0.10896
B99_191186	B99_72053	0.0647814	0.13446
B99_170100	B99_74848	0.0456002	0.14025
B99_103838	B99_190125	0.0876817	0.1203
B99_201211	B99_5570	0.0341012	0.13217
B99_104445	B99_222829	0.0550534	0.1138
B99_240034	B99_184914	0.0432367	0.13957
B99_7941	B99_242698	0.0442686	0.10707
B99_125703	B99_208629	0.0704722	0.12968
B99_235796	B99_65224	0.0443517	0.14088
B99_104918	B99_1689	0.045059	0.11478
B99_6119	B99_102839	0.0398147	0.11104
B99_95087	B99_133971	0.0441214	0.12197
B99_172961	B99_209532	0.0362855	0.13843
B99_160981	B99_35535	0.0629857	0.11921
B99_81376	B99_237169	0.0914422	0.1371
B99_62966	B99_56890	0.0734332	0.10915
B99_178479	B99_209197	0.0288871	0.11674
B99_6119	B99_87040	0.0447849	0.13529
B99_206848	B99_140256	0.0588805	0.11712
B99_141715	B99_228330	0.0313115	0.13944
B99_36528	B99_234514	0.0333258	0.11012
B99_241735	B99_185991	0.0416802	0.14003
B99_19715	B99_5971	0.0374693	0.12834
B99_241858	B99_176702	0.0368369	0.11829
B99_120340	B99_139376	0.0382979	0.1245
B99_242093	B99_226611	0.030456	0.12048
B99_194585	B99_128193	0.0265758	0.11713
B99_207813	B99_232842	0.0573609	0.12231
B99_233888	B99_119066	0.128545	0.13447
B99_201474	B99_43316	0.0761304	0.1121
B99_200807	B99_45316	0.0963563	0.10753
B99_73056	B99_15321	0.0469517	0.13224
B99_68976	B99_156073	0.067243	0.13969
B99_53920	B99_50152	0.0502599	0.13676
B99_45652	B99_210880	0.0551517	0.13987
B99_75397	B99_1796	0.0384373	0.13922
B99_10102	B99_216138	0.0962694	0.12784
B99_140598	B99_50507	0.0380152	0.1171
B99_35007	B99_196404	0.0493566	0.1364
B99_110758	B99_126515	0.0554318	0.13411
B99_228330	B99_4419	0.0454438	0.12092
B99_14490	B99_216993	0.0527321	0.12952
B99_123200	B99_503	0.0659695	0.11727
B99_160753	B99_137235	0.0329701	0.1273
B99_12523	B99_8074	0.0511927	0.12491
B99_233931	B99_57997	0.0810219	0.11746
B99_50152	B99_1687	0.0657691	0.11005
B99_28616	B99_79411	0.0499946	0.13995
B99_85165	B99_60779	0.0894141	0.12839
B99_59345	B99_208480	0.0279845	0.12806
B99_7113	B99_77928	0.0423998	0.14071
B99_186042	B99_239085	0.0446235	0.12908
B99_210756	B99_3677	0.065681	0.12873
B99_66774	B99_33236	0.033279	0.12604
B99_5081	B99_187971	0.0726432	0.14135
B99_137742	B99_241074	0.124463	0.11762
B99_127513	B99_617	0.0472936	0.11725
B99_65293	B99_24550	0.039195	0.11741
B99_238624	B99_77860	0.0492725	0.12359
B99_234514	B99_102880	0.036099	0.12043
B99_190469	B99_1326	0.0395475	0.10967
B99_51580	B99_142403	0.0603755	0.11609
B99_91862	B99_216051	0.0368798	0.12918
B99_139406	B99_5830	0.0366108	0.11496
B99_7002	B99_245407	0.04488	0.13407
B99_18820	B99_29202	0.0246498	0.12708
B99_125594	B99_123642	0.0480093	0.13076
B99_2569	B99_167392	0.136718	0.12358
B99_76540	B99_186983	0.0350391	0.13565
B99_146643	B99_75246	0.070771	0.12531
B99_162281	B99_207404	0.0497748	0.11137
B99_72461	B99_173755	0.0469785	0.10895
B99_208480	B99_6989	0.032417	0.14027
B99_2493	B99_185547	0.0354793	0.13801
B99_28930	B99_72503	0.0388788	0.12016
B99_7667	B99_1776	0.053925	0.10736
B99_213558	B99_89825	0.0499277	0.13129
B99_37428	B99_3050	0.069168	0.1334
B99_82172	B99_104918	0.0400762	0.13364
B99_172218	B99_6777	0.0556895	0.12427
B99_3639	B99_76951	0.0513262	0.12436
B99_139037	B99_105159	0.0539779	0.13186
B99_116328	B99_228564	0.0945701	0.13699
B99_150784	B99_99109	0.0527151	0.14201
B99_2177	B99_11857	0.0590726	0.12827
B99_96018	B99_4302	0.0646267	0.1328
B99_91826	B99_4826	0.0541591	0.13142
B99_36528	B99_72199	0.0369921	0.12666
B99_219236	B99_52265	0.0602751	0.13655
B99_77051	B99_163670	0.0690592	0.12046
B99_237195	B99_2373	0.0745264	0.12127
B99_7898	B99_27062	0.0570431	0.1204
B99_62775	B99_1033	0.0283403	0.10798
B99_40166	B99_34646	0.0527687	0.1142
B99_2145	B99_190280	0.0439508	0.13024
B99_194373	B99_3808	0.093474	0.14039
B99_104920	B99_60779	0.0458214	0.1382
B99_197755	B99_146044	0.0409386	0.1146
B99_461	B99_23334	0.051875	0.13235
B99_4305	B99_50067	0.0351711	0.11786
B99_3058	B99_75815	0.040737	0.10859
B99_224197	B99_103858	0.0671688	0.12675
B99_200848	B99_7515	0.0618272	0.13218
B99_72462	B99_205816	0.0447549	0.12263
B99_2024	B99_3677	0.0512987	0.10896
B99_183864	B99_216665	0.0352731	0.13693
B99_234514	B99_143121	0.0402602	0.13036
B99_245701	B99_230460	0.0328658	0.13931
B99_15321	B99_127158	0.0461013	0.13955
B99_7877	B99_103210	0.0411509	0.11643
B99_149499	B99_89897	0.0409737	0.13439
B99_80824	B99_207941	0.0444739	0.14074
B99_41867	B99_135949	0.0829988	0.13504
B99_6231	B99_5308	0.0243458	0.10971
B99_14244	B99_176091	0.0662621	0.13663
B99_132170	B99_111506	0.0810425	0.10863
B99_34343	B99_78772	0.0859814	0.11874
B99_58745	B99_9697	0.0497917	0.10797
B99_12901	B99_216512	0.0478576	0.1401
B99_32958	B99_89544	0.0630465	0.13278
B99_53749	B99_110758	0.0475219	0.13119
B99_25497	B99_12720	0.0322494	0.11191
B99_147381	B99_170322	0.0739396	0.10923
B99_6979	B99_59345	0.0400122	0.1317
B99_137320	B99_232025	0.15467	0.13086
B99_87039	B99_237166	0.0258035	0.12443
B99_30653	B99_163968	0.0242581	0.11688
B99_312	B99_135753	0.037974	0.13124
B99_177410	B99_223581	0.0569218	0.13071
B99_1728	B99_203863	0.0669217	0.11499
B99_163688	B99_146914	0.0726142	0.1271
B99_40166	B99_59159	0.0632851	0.13199
B99_78826	B99_100587	0.100614	0.12448
B99_3430	B99_160885	0.0804216	0.13337
B99_213343	B99_5277	0.0615922	0.11499
B99_10592	B99_241324	0.0518137	0.13321
B99_31829	B99_1096	0.0405556	0.11443
B99_234956	B99_18821	0.0345056	0.10913
B99_76541	B99_149342	0.0450282	0.13212
B99_19713	B99_213600	0.0839651	0.10726
B99_96737	B99_25385	0.0751118	0.12381
B99_18470	B99_135135	0.0699314	0.13893
B99_39721	B99_113230	0.0900554	0.12756
B99_188485	B99_1367	0.0417226	0.14219
B99_42302	B99_116328	0.11259	0.12468
B99_109917	B99_25505	0.0956782	0.128
B99_102281	B99_174643	0.0402003	0.13623
B99_197393	B99_95087	0.0482707	0.11002
B99_108105	B99_118865	0.0414576	0.1388
B99_95318	B99_36561	0.0788122	0.11573
B99_12777	B99_214365	0.106709	0.1266
B99_711	B99_227317	0.053353	0.11293
B99_204864	B99_1638	0.0851618	0.13767
B99_19062	B99_30925	0.074032	0.14188
B99_13798	B99_73630	0.0416409	0.1412
B99_5161	B99_82562	0.0478236	0.12127
B99_239872	B99_231134	0.0502167	0.11287
B99_23847	B99_192452	0.0542299	0.11637
B99_7847	B99_176869	0.0653884	0.12702
B99_84213	B99_197570	0.0933005	0.13911
B99_239597	B99_156875	0.0399197	0.11474
B99_2927	B99_75138	0.063985	0.13548
B99_37425	B99_209417	0.0376115	0.11007
B99_173453	B99_90219	0.0740872	0.13694
B99_67129	B99_161628	0.0546102	0.11265
B99_192238	B99_137142	0.0495045	0.14148
B99_223957	B99_48657	0.0696189	0.12145
B99_170689	B99_583	0.0551558	0.11824
B99_141727	B99_12068	0.0608665	0.11461
B99_2024	B99_131379	0.0636149	0.14073
B99_148189	B99_41205	0.0675349	0.11817
B99_92704	B99_139734	0.0580356	0.11727
B99_2672	B99_14222	0.0410824	0.12096
B99_162054	B99_203948	0.0519944	0.12982
B99_218362	B99_162328	0.047227	0.11805
B99_59483	B99_8870	0.0630934	0.12069
B99_9344	B99_53920	0.0464422	0.14216
B99_135142	B99_1366	0.0544846	0.13512
B99_206322	B99_144171	0.141732	0.11137
B99_206266	B99_25542	0.0369994	0.11441
B99_31496	B99_6729	0.0574238	0.12077
B99_135691	B99_4910	0.0682669	0.12893
B99_1746	B99_18523	0.062177	0.13877
B99_77536	B99_21857	0.044486	0.11774
B99_22751	B99_18312	0.095292	0.11639
B99_9761	B99_2834	0.0893943	0.12707
B99_9910	B99_37070	0.0805384	0.11442
B99_19764	B99_135908	0.0459081	0.14126
B99_41038	B99_82640	0.0842799	0.13291
B99_142587	B99_114350	0.0854528	0.1296
B99_68967	B99_241008	0.0341969	0.13408
B99_222829	B99_238712	0.0447407	0.14157
B99_56890	B99_55980	0.0884444	0.11707
B99_47568	B99_127190	0.0504198	0.11852
B99_209197	B99_239964	0.02886	0.11246
B99_1872	B99_112385	0.0433247	0.13116
B99_69646	B99_126454	0.033628	0.13065
B99_207660	B99_87040	0.0319474	0.11905
B99_35359	B99_106414	0.0696231	0.12326
B99_2181	B99_95083	0.0560281	0.12179
B99_68587	B99_167698	0.0367592	0.13733
B99_228761	B99_1746	0.0291669	0.12995
B99_18387	B99_18821	0.0344336	0.13133
B99_103421	B99_124118	0.048903	0.10965
B99_173312	B99_13248	0.0784758	0.12536
B99_38544	B99_121460	0.0354334	0.12499
B99_91979	B99_230413	0.0487482	0.13441
B99_30711	B99_71229	0.127676	0.13193
B99_137142	B99_165786	0.0553382	0.11569
B99_141631	B99_95572	0.0290765	0.13392
B99_5968	B99_182893	0.0889658	0.12105
B99_315	B99_167618	0.0206449	0.12444
B99_75054	B99_173348	0.0935658	0.12329
B99_4628	B99_84900	0.0825662	0.1134
B99_5162	B99_149342	0.0416123	0.13798
B99_123200	B99_322	0.0472608	0.12992
[truncated: 23,001 more rows]

## Sheet: 5c
Type	mean_comm_sim
interacting	0.102775
interacting	0.125106
interacting	0.0360079
interacting	0.0582998
interacting	0.0286474
interacting	0.0233713
interacting	0.0611715
interacting	0.0870942
interacting	0.0295593
interacting	0.147116
interacting	0.0849399
interacting	0.154045
interacting	0.117986
interacting	0.124068
interacting	0.120522
interacting	0.0870949
interacting	0.0739712
interacting	0.0655068
interacting	0.027903
interacting	0.0955874
interacting	0.114615
interacting	0.195424
interacting	0.0744561
interacting	0.12134
interacting	0.0494279
interacting	0.0708021
interacting	0.172487
interacting	0.11248
interacting	0.103563
interacting	0.160258
interacting	0.0439435
interacting	0.0431107
interacting	0.13295
interacting	0.129065
interacting	0.12954
interacting	0.0487603
interacting	0.0600052
interacting	0.0850073
interacting	0.112849
interacting	0.112147
interacting	0.0177006
interacting	0.0476579
interacting	0.0504658
interacting	0.0178372
interacting	0.160464
interacting	0.139727
interacting	0.0659977
interacting	0.132837
interacting	0.099868
interacting	0.0783156
interacting	0.117352
interacting	0.12879
interacting	0.178093
interacting	0.12902
interacting	0.11211
interacting	0.092399
interacting	0.0480746
interacting	0.106501
interacting	0.0443269
interacting	0.0291074
interacting	0.172381
interacting	0.116786
interacting	0.0707457
interacting	0.0743982
interacting	0.0566529
interacting	0.128262
interacting	0.0592362
interacting	0.141348
interacting	0.0716043
interacting	0.173163
interacting	0.0951593
interacting	0.128727
interacting	0.0664961
interacting	0.175005
interacting	0.120776
interacting	0.0952121
interacting	0.084852
interacting	0.0649622
interacting	0.0424284
interacting	0.111024
interacting	0.0505292
interacting	0.114087
interacting	0.179004
interacting	0.0284272
interacting	0.0530679
interacting	0.142816
interacting	0.0776604
interacting	0.0223417
interacting	0.0550256
interacting	0.125309
interacting	0.13185
interacting	0.0368318
interacting	0.0307437
interacting	0.152857
interacting	0.135379
interacting	0.0655514
interacting	0.0516167
interacting	0.0854704
interacting	0.048271
interacting	0.133507
non_interacting_phylogeny_corrected	0.0948146
non_interacting_phylogeny_corrected	0.0392499
non_interacting_phylogeny_corrected	0.145521
non_interacting_phylogeny_corrected	0.0722209
non_interacting_phylogeny_corrected	0.136577
non_interacting_phylogeny_corrected	0.011363
non_interacting_phylogeny_corrected	0.0352064
non_interacting_phylogeny_corrected	0.0790716
non_interacting_phylogeny_corrected	0.144712
non_interacting_phylogeny_corrected	0.0395686
non_interacting_phylogeny_corrected	0.0939043
non_interacting_phylogeny_corrected	0.0402537
non_interacting_phylogeny_corrected	0.0265567
non_interacting_phylogeny_corrected	0.0868528
non_interacting_phylogeny_corrected	0.0436839
non_interacting_phylogeny_corrected	0.0264528
non_interacting_phylogeny_corrected	0.011562
non_interacting_phylogeny_corrected	0.0267015
non_interacting_phylogeny_corrected	0.0129518
non_interacting_phylogeny_corrected	0.0412691
non_interacting_phylogeny_corrected	0.00640158
non_interacting_phylogeny_corrected	0.135924
non_interacting_phylogeny_corrected	0.124679
non_interacting_phylogeny_corrected	0.0560421
non_interacting_phylogeny_corrected	0.160651
non_interacting_phylogeny_corrected	0.0432668
non_interacting_phylogeny_corrected	0.0313316
non_interacting_phylogeny_corrected	0.0391879
non_interacting_phylogeny_corrected	0.0899019
non_interacting_phylogeny_corrected	0.0687711
non_interacting_phylogeny_corrected	0.0475776
non_interacting_phylogeny_corrected	0.0999532
non_interacting_phylogeny_corrected	0.0245608
non_interacting_phylogeny_corrected	0.0542715
non_interacting_phylogeny_corrected	0.0498942
non_interacting_phylogeny_corrected	0.0750448
non_interacting_phylogeny_corrected	0.166342
non_interacting_phylogeny_corrected	0.171829
non_interacting_phylogeny_corrected	0.133786
non_interacting_phylogeny_corrected	0.0715502
non_interacting_phylogeny_corrected	0.0180639
non_interacting_phylogeny_corrected	0.151558
non_interacting_phylogeny_corrected	0.0907498
non_interacting_phylogeny_corrected	0.0107768
non_interacting_phylogeny_corrected	0.0240202
non_interacting_phylogeny_corrected	0.0638473
non_interacting_phylogeny_corrected	0.0316412
non_interacting_phylogeny_corrected	0.0456798
non_interacting_phylogeny_corrected	0.0973609
non_interacting_phylogeny_corrected	0.0766343
non_interacting_phylogeny_corrected	0.0707576
non_interacting_phylogeny_corrected	0.0485169
non_interacting_phylogeny_corrected	0.0760274
non_interacting_phylogeny_corrected	0.0638544
non_interacting_phylogeny_corrected	0.0437057
non_interacting_phylogeny_corrected	0.0946557
non_interacting_phylogeny_corrected	0.0978683
non_interacting_phylogeny_corrected	0.0465223
non_interacting_phylogeny_corrected	0.0835109
non_interacting_phylogeny_corrected	0.0286472
non_interacting_phylogeny_corrected	0.0674969
non_interacting_phylogeny_corrected	0.00608924
non_interacting_phylogeny_corrected	0.145066
non_interacting_phylogeny_corrected	0.0353312
non_interacting_phylogeny_corrected	0.0894198
non_interacting_phylogeny_corrected	0.066434
non_interacting_phylogeny_corrected	0.0620398
non_interacting_phylogeny_corrected	0.0400687
non_interacting_phylogeny_corrected	0.0630249
non_interacting_phylogeny_corrected	0.123597
non_interacting_phylogeny_corrected	0.0233513
non_interacting_phylogeny_corrected	0.0100194
non_interacting_phylogeny_corrected	0.052501
non_interacting_phylogeny_corrected	0.0326942
non_interacting_phylogeny_corrected	0.00566991
non_interacting_phylogeny_corrected	0.138955
non_interacting_phylogeny_corrected	0.0474906
non_interacting_phylogeny_corrected	0.100369
non_interacting_phylogeny_corrected	0.0821295
non_interacting_phylogeny_corrected	0.0269711
non_interacting_phylogeny_corrected	0.0812213
non_interacting_phylogeny_corrected	0.0798134
non_interacting_phylogeny_corrected	0.0353052
non_interacting_phylogeny_corrected	0.0978683
non_interacting_phylogeny_corrected	0.113397
non_interacting_phylogeny_corrected	0.0289428
non_interacting_phylogeny_corrected	0.187326
non_interacting_phylogeny_corrected	0.00382624
non_interacting_phylogeny_corrected	0.0516355
non_interacting_phylogeny_corrected	0.0065224
non_interacting_phylogeny_corrected	0.0383864
non_interacting_phylogeny_corrected	0.0583371
non_interacting_phylogeny_corrected	0.0763355
non_interacting_phylogeny_corrected	0.0573082
non_interacting_phylogeny_corrected	0.0766343
non_interacting_phylogeny_corrected	0.0383439
non_interacting_phylogeny_corrected	0.0802127
non_interacting_phylogeny_corrected	0.150433
non_interacting_phylogeny_corrected	0.135895
non_interacting_phylogeny_corrected	0.0406401
non_inter	0.00818435
non_inter	0.0548926
non_inter	0.0365165
non_inter	0.0185707
non_inter	0.0282594
non_inter	0.0722915
non_inter	0.0398761
non_inter	0.0182722
non_inter	0.0164387
non_inter	0.0386704
non_inter	0.118173
non_inter	0.123203
non_inter	0.0148313
non_inter	0.040359
non_inter	0.058659
non_inter	0.0286901
non_inter	0.023337
non_inter	0.04675
non_inter	0.0643806
non_inter	0.0445905
non_inter	0.0269198
non_inter	0.037374
non_inter	0.0386542
non_inter	0.0523796
non_inter	0.017374
non_inter	0.0217121
non_inter	0.0144115
non_inter	0.00509947
non_inter	0.0492693
non_inter	0.00618419
non_inter	0.0324605
non_inter	0.0147889
non_inter	0.0145315
non_inter	0.0414918
non_inter	0.0779602
non_inter	0.112908
non_inter	0.0131415
non_inter	0.0414563
non_inter	0.0899623
non_inter	0.0203117
non_inter	0.0288652
non_inter	0.020276
non_inter	0.0262771
non_inter	0.0442948
non_inter	0.0346142
non_inter	0.0180268
non_inter	0.0275936
non_inter	0.0224051
non_inter	0.0136324
non_inter	0.02711
non_inter	0.096042
non_inter	0.0349838
non_inter	0.0389848
non_inter	0.0377492
non_inter	0.0102943
non_inter	0.0160333
non_inter	0.0205352
non_inter	0.0105164
non_inter	0.0102214
non_inter	0.0276408
non_inter	0.093873
non_inter	0.0171364
non_inter	0.0224583
non_inter	0.0245513
non_inter	0.0264259
non_inter	0.0557773
non_inter	0.0873168
non_inter	0.00862073
non_inter	0.0576112
non_inter	0.141193
non_inter	0.0327731
non_inter	0.0279626
non_inter	0.0597482
non_inter	0.0144184
non_inter	0.00730481
non_inter	0.0876724
non_inter	0.0259832
non_inter	0.027555
non_inter	0.0480375
non_inter	0.0200127
non_inter	0.0222363
non_inter	0.015623
non_inter	0.0337775
non_inter	0.0866691
non_inter	0.00613912
non_inter	0.0299268
non_inter	0.104745
non_inter	0.0530082
non_inter	0.0106368
non_inter	0.0350603
non_inter	0.0722931
non_inter	0.126295
non_inter	0.0331918
non_inter	0.0261978
non_inter	0.00896314
non_inter	0.0335103
non_inter	0.151773
non_inter	0.0188542
non_inter	0.00729735
non_inter	0.0066097
