# Supplementary material for: Community conservatism is widespread across microbial phyla and environments
Source: Nat Ecol Evol. 2026 Jan 16;10(2):232–45. doi: 10.1038/s41559-025-02957-4 (PMC12890590; doi:10.1038/s41559-025-02957-4)
Supplement: Supplementary file 8 — Source data for Extended Data Fig. 1. [file 41559_2025_2957_MOESM8_ESM.xlsx]

## Sheet: Sheet1
short_tax_1	short_tax_2	phydist	shared_samples
B99_619	B99_113821	0.01287	0.0137293
B99_12147	B99_18668	0.02454	0.00490196
B99_128136	B99_191262	0.02947	0.0136986
B99_44892	B99_93759	0.01156	0.0254237
B99_14813	B99_12041	0.02675	0.0684039
B99_144922	B99_91238	0.03377	0.0145631
B99_52460	B99_781	0.03399	0.0945498
B99_11272	B99_3252	0.02795	0.0448257
B99_171660	B99_103118	0.03092	0.0232558
B99_162730	B99_9110	0.01532	0
B99_39052	B99_225372	0.03198	0.0357143
B99_16502	B99_121886	0.02704	0.0194175
B99_203629	B99_98934	0.03667	0.0022779
B99_243985	B99_185432	0.03152	0
B99_5071	B99_146687	0.03576	0.00584795
B99_83614	B99_18668	0.02089	0.016641
B99_12978	B99_79001	0.02549	0.0260951
B99_51186	B99_210016	0.02461	0.0127389
B99_175212	B99_10164	0.02405	0.0121951
B99_51186	B99_14559	0.02387	0.0219974
B99_2541	B99_107048	0.01646	0.0604255
B99_54624	B99_6833	0.02792	0.0130719
B99_12146	B99_12145	0.02564	0.0314286
B99_127516	B99_85381	0.0169	0
B99_20639	B99_111637	0.03297	0.0469584
B99_5258	B99_147871	0.01323	0.0570924
B99_3724	B99_192125	0.01006	0.00909091
B99_7425	B99_7426	0.00663	0.444118
B99_227654	B99_176331	0.03162	0
B99_193041	B99_34937	0.01507	0.003861
B99_15397	B99_92495	0.01412	0.114251
B99_117010	B99_224291	0.03182	0
B99_74103	B99_119687	0.01714	0.111111
B99_172983	B99_37787	0.02133	0.074224
B99_44756	B99_200805	0.02994	0.0124224
B99_153485	B99_153487	0.0167	0.0333333
B99_133292	B99_195480	0.03331	0.0662252
B99_104591	B99_80569	0.02303	0.0294918
B99_86666	B99_202188	0.01513	0.1
B99_38999	B99_164239	0.03369	0.025641
B99_148139	B99_63606	0.01094	0.264706
B99_126062	B99_88556	0.03189	0
B99_189717	B99_173779	0.02898	0.00594059
B99_86543	B99_129566	0.03039	0
B99_242623	B99_85898	0.03254	0.00304028
B99_19912	B99_8278	0.01062	0.0348644
B99_11629	B99_9716	0.00816	0.0324484
B99_49957	B99_117984	0.02824	0.0740741
B99_11050	B99_159558	0.01718	0.100696
B99_118064	B99_118060	0.01746	0.0991736
B99_87088	B99_87087	0.03606	0.0169492
B99_139145	B99_243346	0.01795	0.114286
B99_121629	B99_73979	0.02874	0.0437956
B99_60085	B99_122680	0.03541	0.0209302
B99_175054	B99_14310	0.03335	0.010101
B99_2197	B99_75484	0.02989	0
B99_151022	B99_70810	0.03344	0
B99_209	B99_188196	0.01188	0.000386847
B99_2456	B99_235574	0.0062	0.0166616
B99_182349	B99_199446	0.01709	0.0506112
B99_3923	B99_199327	0.01236	0.00233256
B99_75608	B99_24569	0.01018	0.163077
B99_115125	B99_25204	0.02818	0.0126103
B99_79422	B99_119787	0.03277	0
B99_200303	B99_107744	0.02342	0
B99_195109	B99_18133	0.02228	0
B99_96163	B99_187500	0.02228	0.0373563
B99_226061	B99_99289	0.03147	0
B99_74303	B99_110175	0.02557	0
B99_56868	B99_237561	0.02522	0.0103093
B99_72251	B99_3410	0.0222	0.0606715
B99_136039	B99_8303	0.03417	0.0104537
B99_205935	B99_43553	0.03377	0.0113805
B99_82738	B99_237989	0.01178	0.030303
B99_65858	B99_100536	0.01887	0
B99_171006	B99_161280	0.01102	0
B99_160725	B99_53	0.00547	0.000450248
B99_226452	B99_115979	0.01254	0.0550162
B99_150661	B99_54955	0.00946	0.02
B99_187211	B99_831	0.03392	0.000337895
B99_207069	B99_83861	0.01881	0.0175439
B99_122575	B99_59810	0.01265	0.109817
B99_144269	B99_44659	0.02311	0.1814
B99_1270	B99_16719	0.01167	0.0397533
B99_84033	B99_84023	0.02221	0
B99_61895	B99_28615	0.01971	0.0574572
B99_220173	B99_20357	0.01416	0.0108144
B99_17547	B99_17546	0.02453	0
B99_98274	B99_90043	0.03539	0.0254111
B99_33899	B99_65858	0.02976	0.0146341
B99_124855	B99_217756	0.01865	0.00874636
B99_122613	B99_117417	0.02444	0.00219298
B99_4353	B99_156014	0.01354	0.00964342
B99_136	B99_49354	0.02526	0.0494403
B99_30940	B99_212125	0.01973	0
B99_145949	B99_208861	0.03562	0.0330237
B99_133025	B99_93666	0.02972	0.0609756
B99_8122	B99_205935	0.03619	0.0189384
B99_19354	B99_97561	0.036	0.02657
B99_147025	B99_188323	0.01817	0.0337079
B99_63758	B99_237108	0.02932	0.00677966
B99_7048	B99_103909	0.03361	0
B99_202574	B99_235933	0.03656	0.10978
B99_63135	B99_165775	0.01981	0
B99_173275	B99_173276	0.02122	0
B99_88792	B99_129324	0.00766	0
B99_128136	B99_16172	0.03083	0
B99_48828	B99_108796	0.03253	0.00684932
B99_25601	B99_26021	0.03132	0
B99_228325	B99_169616	0.03368	0
B99_153391	B99_25601	0.02529	0
B99_66502	B99_79674	0.02848	0.00913242
B99_17173	B99_105797	0.02359	0.0490928
B99_149351	B99_131715	0.03644	0.0103093
B99_161923	B99_68557	0.0197	0
B99_107012	B99_16502	0.0283	0
B99_170529	B99_6270	0.02229	0.0012131
B99_31721	B99_221947	0.03361	0
B99_35479	B99_49936	0.02421	0.0029683
B99_33702	B99_241257	0.01072	0.00546822
B99_104557	B99_86668	0.03596	0.08
B99_64521	B99_210165	0.02218	0.0384615
B99_38389	B99_79986	0.0205	0.027027
B99_234494	B99_117010	0.02922	0
B99_90148	B99_90137	0.01205	0.0411392
B99_46441	B99_187301	0.0337	0
B99_213376	B99_59149	0.0309	0.00471698
B99_7201	B99_6062	0.02143	0.0134409
B99_49788	B99_159556	0.03227	0.00981387
B99_103925	B99_239374	0.03596	0
B99_13745	B99_2264	0.03167	0.0021497
B99_41142	B99_186945	0.01195	0.0250437
B99_243989	B99_118173	0.01299	0.0909091
B99_192611	B99_165344	0.03365	0
B99_39092	B99_39091	0.00846	0
B99_170450	B99_245059	0.02281	0.0136986
B99_62546	B99_84631	0.03609	0
B99_26671	B99_23871	0.01231	0.0520885
B99_202184	B99_40102	0.01613	0.0555556
B99_110429	B99_45777	0.0317	0.00438596
B99_111122	B99_189892	0.02471	0.00463499
B99_148758	B99_234494	0.03069	0
B99_58902	B99_153392	0.02724	0.0135135
B99_146694	B99_22834	0.02661	0.06875
B99_187837	B99_81019	0.01127	0.0666667
B99_228266	B99_137640	0.02786	0.000879507
B99_214080	B99_28149	0.03131	0.0444444
B99_12621	B99_12624	0.03194	0
B99_220312	B99_121715	0.02681	0
B99_18383	B99_1225	0.01221	0.0118142
B99_5348	B99_5896	0.00042	0.0666088
B99_72324	B99_182357	0.03284	0.0513514
B99_7851	B99_20879	0.03609	0.0738255
B99_98768	B99_222821	0.02075	0.019802
B99_191219	B99_11983	0.02329	0.025974
B99_225288	B99_225289	0.02741	0.0430464
B99_199962	B99_148346	0.02039	0.0240964
B99_132575	B99_72591	0.02354	0
B99_92540	B99_55728	0.02451	0.127451
B99_101206	B99_121888	0.03628	0.121864
B99_7213	B99_223311	0.0034	0.139463
B99_174505	B99_168511	0.03481	0
B99_43025	B99_53397	0.03638	0
B99_186823	B99_53425	0.03579	0.000647668
B99_67953	B99_88792	0.02224	0.00505051
B99_119784	B99_32866	0.02554	0.000992063
B99_53720	B99_168748	0.03118	0.000455789
B99_84631	B99_90050	0.03058	0
B99_84401	B99_168918	0.03513	0.00478469
B99_40542	B99_87095	0.02488	0.0627907
B99_4021	B99_113822	0.02158	0.00238095
B99_97305	B99_7992	0.02774	0.0851064
B99_44756	B99_93448	0.025	0.0173913
B99_938	B99_227575	0.02765	0
B99_20893	B99_196936	0.02701	0.0140845
B99_139417	B99_97284	0.03161	0.0108696
B99_53492	B99_117925	0.01976	0.0483559
B99_168315	B99_118117	0.03084	0.0472973
B99_49767	B99_7186	0.01853	0.0134278
B99_112125	B99_66502	0.02744	0.0318182
B99_79109	B99_84023	0.02916	0
B99_22679	B99_243985	0.03622	0.117647
B99_14352	B99_3312	0.02604	0.0357143
B99_62594	B99_2132	0.03269	0.0557709
B99_115331	B99_52360	0.01858	0.0112994
B99_19720	B99_201579	0.03351	0.0134831
B99_503	B99_136307	0.02438	0.0235727
B99_167499	B99_164111	0.03082	0.005
B99_103925	B99_233312	0.03458	0
B99_85134	B99_28195	0.03551	0.0060652
B99_28623	B99_199139	0.02896	0.0224719
B99_43482	B99_243026	0.0233	0
B99_7610	B99_3715	0.03653	0.0679492
B99_142632	B99_58876	0.03282	0
B99_83614	B99_61000	0.03532	0
B99_160554	B99_160545	0.03314	0.00930233
B99_68967	B99_82357	0.01725	0.0356824
B99_201206	B99_1305	0.00774	0.00101885
B99_96623	B99_158695	0.02291	0.0420168
B99_98862	B99_24922	0.03046	0.0597015
B99_918	B99_34593	0.03079	0.00038841
B99_128208	B99_202182	0.01912	0.25
B99_158512	B99_99986	0.00509	0
B99_166084	B99_3623	0.03274	0.00202922
B99_776	B99_67829	0.01834	0
B99_164648	B99_53397	0.03359	0
B99_155329	B99_155328	0.02911	0.0153846
B99_5951	B99_11629	0.00922	0.0905247
B99_7843	B99_128767	0.03521	0
B99_219033	B99_136374	0.02258	0
B99_32523	B99_44356	0.01379	0.00227402
B99_77657	B99_2130	0.0184	0.0230376
B99_220041	B99_13261	0.01645	0.00266766
B99_123633	B99_189927	0.02662	0.207547
B99_2195	B99_3340	0.02247	0.0787423
B99_122575	B99_62969	0.01122	0.0460344
B99_16335	B99_69135	0.02809	0.065703
B99_149508	B99_104349	0.0229	0.0188679
B99_60431	B99_4353	0.01317	0.0453329
B99_3049	B99_60999	0.03666	0.00101323
B99_115720	B99_47417	0.03058	0
B99_217926	B99_53	0.02059	0.00335946
B99_187211	B99_143160	0.01108	0.0113636
B99_220804	B99_39498	0.02627	0
B99_14559	B99_210016	0.02662	0.0856755
B99_73317	B99_131224	0.01291	0.0588235
B99_139949	B99_124762	0.02567	0.0473373
B99_63718	B99_215983	0.02705	0
B99_70319	B99_2490	0.02083	0.00343643
B99_27759	B99_182850	0.03314	0.0260223
B99_46841	B99_7248	0.02273	0.00512
B99_28182	B99_136292	0.03473	0
B99_71407	B99_92460	0.02641	0.00646552
B99_117010	B99_138687	0.03395	0.0326087
B99_191218	B99_11983	0.0254	0.0341772
B99_4130	B99_41937	0.03221	0.0091352
B99_225215	B99_39531	0.02581	0.0110429
B99_106795	B99_38954	0.02646	0
B99_50701	B99_183677	0.02928	0.00904977
B99_77994	B99_162738	0.01653	0.0322581
B99_8834	B99_165342	0.03121	0
B99_89533	B99_12705	0.02929	0.199768
B99_209102	B99_62345	0.02642	0.00324149
B99_71408	B99_74668	0.0313	0.0406886
B99_70983	B99_3595	0.01966	0.0242718
B99_18388	B99_18389	0.0279	0.00464037
B99_3662	B99_48004	0.00483	0.00567537
B99_38525	B99_182518	0.01502	0.0462428
B99_134000	B99_74670	0.01587	0.00574471
B99_161242	B99_109359	0.01605	0.0833333
B99_225881	B99_13261	0.02938	0.00608149
B99_212456	B99_240420	0.01868	0
B99_202979	B99_217429	0.03075	0
B99_211338	B99_80382	0.01545	0.0364563
B99_152418	B99_227329	0.01878	0
B99_214516	B99_152418	0.01369	0
B99_66566	B99_66574	0.00452	0
B99_78306	B99_130666	0.02457	0
B99_142632	B99_152418	0.01297	0
B99_111502	B99_93094	0.02001	0.00253165
B99_173352	B99_2516	0.03512	0.00129576
B99_38616	B99_40806	0.02746	0.0288462
B99_158937	B99_148273	0.00401	0.0629995
B99_97683	B99_77530	0.0261	0
B99_2382	B99_152201	0.02035	0.0080792
B99_99145	B99_241646	0.02571	0.0625
B99_4716	B99_25897	0.01609	0.0643985
B99_2567	B99_105804	0.01437	0.000697837
B99_12424	B99_16931	0.02918	0.0357143
B99_221034	B99_3941	0.00094	0.0318841
B99_121211	B99_123163	0.02747	0
B99_40156	B99_24833	0.00602	0.000340483
B99_12604	B99_170450	0.02339	0.010989
B99_63538	B99_40806	0.02587	0.0164474
B99_4055	B99_202030	0.03057	0.00955813
B99_158433	B99_109714	0.01894	0
B99_23336	B99_54212	0.033	0.0235437
B99_68955	B99_116493	0.02729	0.00421053
B99_54204	B99_49874	0.02589	0.0951662
B99_190756	B99_125551	0.02721	0
B99_133736	B99_91358	0.03635	0.0120482
B99_46224	B99_194432	0.02776	0
B99_192580	B99_10331	0.00887	0
B99_8825	B99_38228	0.00718	0.0370246
B99_215983	B99_110246	0.02339	0
B99_122582	B99_122575	0.03005	0.0649351
B99_66163	B99_4034	0.02163	0.0677896
B99_98934	B99_85723	0.02909	0.00940439
B99_116190	B99_131635	0.02279	0.044843
B99_107205	B99_109540	0.03234	0.0384615
B99_139474	B99_57959	0.02387	0.00190114
B99_37414	B99_226870	0.01889	0.0888889
B99_39052	B99_218071	0.03341	0
B99_99590	B99_136424	0.00869	0.0443038
B99_122601	B99_208550	0.0352	0.0158805
B99_141255	B99_146578	0.0291	0.0782313
B99_127985	B99_1394	0.03634	0.00481314
B99_159873	B99_234773	0.02786	0
B99_147729	B99_29342	0.01929	0.00212766
B99_107079	B99_130666	0.02458	0
B99_4416	B99_23565	0.03242	0.0210843
B99_139145	B99_214570	0.01954	0.0625
B99_6809	B99_160725	0.0228	0
B99_47051	B99_118473	0.0224	0.0190007
B99_89398	B99_10559	0.03541	0.0143003
B99_35759	B99_227769	0.02505	0.0993328
B99_3049	B99_110965	0.01001	0.00237257
B99_97805	B99_124097	0.03553	0.0137615
B99_129695	B99_11612	0.03055	0.0350877
B99_175532	B99_169699	0.02889	0.0220994
B99_19037	B99_200078	0.0332	0
B99_10559	B99_25756	0.02153	0.157199
B99_9985	B99_3231	0.03446	0.000885012
B99_237078	B99_152947	0.03286	0.0537634
B99_49710	B99_67953	0.02745	0.00458716
B99_44461	B99_198913	0.03377	0.0647059
B99_6165	B99_123844	0.0322	0.0730217
B99_8931	B99_80057	0.02595	0.00288739
B99_100240	B99_11136	0.01379	0.0726073
B99_1543	B99_15671	0.03152	0.0564784
B99_7016	B99_119999	0.00866	0.0154112
B99_136292	B99_136288	0.02533	0.00819672
B99_131222	B99_208581	0.024	0.0245902
B99_225565	B99_156492	0.02686	0.00337838
B99_219854	B99_132973	0.03239	0
B99_157425	B99_32833	0.02949	0.015847
B99_139451	B99_950	0.0158	0.00875274
B99_6720	B99_3681	0.01589	0.043956
B99_6079	B99_53488	0.01287	0.00588782
B99_66530	B99_179323	0.01724	0.00917431
B99_24974	B99_119404	0.01872	0
B99_212473	B99_205883	0.02411	0
B99_236775	B99_131421	0.02607	0.0140281
B99_362	B99_365	0.00311	0.0577223
B99_28623	B99_32681	0.00876	0
B99_35385	B99_9228	0.01367	0.0359661
B99_204405	B99_209615	0.02438	0.0192308
B99_80171	B99_96268	0.03527	0.010942
B99_122323	B99_165775	0.03311	0.0144928
B99_80570	B99_215078	0.02332	0.00990099
B99_53397	B99_236191	0.03181	0.00452489
B99_93844	B99_96952	0.02448	0.00766871
B99_198211	B99_1394	0.02228	0.000712657
B99_7311	B99_170678	0.02606	0.00103366
B99_164742	B99_93050	0.02844	0.00176367
B99_7060	B99_184805	0.01644	0.0441176
B99_240601	B99_75476	0.03626	0
B99_17853	B99_133968	0.01352	0.0185322
B99_198228	B99_16502	0.03665	0.0268456
B99_96339	B99_65261	0.02161	0.0492958
B99_30940	B99_199918	0.03295	0
B99_54212	B99_64110	0.03471	0.00857143
B99_133870	B99_3091	0.02954	0
B99_84284	B99_7774	0.02696	0.00223914
B99_93464	B99_149515	0.0292	0
B99_97391	B99_37414	0.01762	0.268293
B99_2446	B99_49098	0.01925	0.0524865
B99_202168	B99_77220	0.02956	0.0194668
B99_218606	B99_209522	0.01949	0.00588235
B99_201835	B99_125381	0.01657	0
B99_40805	B99_210329	0.01621	0.0545455
B99_157208	B99_186648	0.02429	0
B99_12279	B99_223868	0.00617	0
B99_79109	B99_84033	0.01037	0
B99_226236	B99_22679	0.02923	0
B99_84415	B99_49129	0.02575	0.00734049
B99_49767	B99_199555	0.01364	0.0301075
B99_20639	B99_200303	0.01558	0.00668151
B99_137235	B99_187431	0.02062	0.0122682
B99_5001	B99_155037	0.0311	0.0740128
B99_210465	B99_27191	0.02231	0.0253362
B99_110429	B99_205011	0.02275	0.00738007
B99_52537	B99_236191	0.03442	0
B99_37252	B99_1949	0.02896	0
B99_30364	B99_121488	0.01971	0.00363725
B99_47686	B99_63685	0.03214	0.171334
B99_30876	B99_213224	0.03163	0.00813008
B99_6340	B99_19798	0.03198	0.0483092
B99_100126	B99_131012	0.03575	0.00865266
B99_66502	B99_159873	0.02993	0.0107527
B99_172909	B99_57961	0.02685	0
B99_216678	B99_77985	0.01345	0.048583
B99_2431	B99_139864	0.01432	0.0203223
B99_32681	B99_104377	0.02434	0
B99_45465	B99_35595	0.01266	0.028169
B99_4219	B99_24115	0.01736	0.0267078
B99_208560	B99_122590	0.03511	0.00785855
B99_44776	B99_201206	0.02609	0
B99_29933	B99_229410	0.0298	0.0593561
B99_18232	B99_52537	0.03565	0
B99_197188	B99_3586	0.01722	0.00448287
B99_213110	B99_20094	0.03648	0.00716846
B99_222956	B99_33930	0.01576	0.0684932
B99_113822	B99_229566	0.02161	0.0769231
B99_58429	B99_198422	0.02381	0
B99_97811	B99_241257	0.0261	0.0229008
B99_166084	B99_6369	0.00965	0.00620767
B99_4438	B99_113821	0.02703	0.0292359
B99_185432	B99_108637	0.0183	0
B99_161590	B99_1912	0.02734	0.105485
B99_16719	B99_31833	0.02464	0.0302267
B99_102148	B99_102163	0.01234	0.015625
B99_34156	B99_35088	0.01827	0.0731529
B99_243346	B99_101552	0.03399	0
B99_25526	B99_9761	0.00672	0.167986
B99_201202	B99_172276	0.03226	0
B99_125463	B99_98535	0.03337	0
B99_66567	B99_33574	0.02229	0.0382979
B99_14722	B99_83538	0.02858	0.00963644
B99_113148	B99_181741	0.01851	0.00711744
B99_950	B99_131141	0.01789	0
B99_43489	B99_145215	0.03206	0
B99_201695	B99_198228	0.02588	0.0266667
B99_79109	B99_84030	0.01403	0
B99_19008	B99_17380	0.01509	0.00657895
B99_90050	B99_186648	0.03595	0
B99_7016	B99_76407	0.01692	0.0310174
B99_200839	B99_79511	0.01071	0.0517241
B99_46853	B99_46854	0.02026	0
B99_19155	B99_2268	0.0311	0.0260234
B99_27759	B99_121211	0.01768	0
B99_161547	B99_98755	0.0265	0
B99_62546	B99_39052	0.03653	0
B99_133280	B99_3731	0.00181	0.0142759
B99_31564	B99_107012	0.03305	0
B99_199771	B99_34840	0.01851	0.0714286
B99_76705	B99_1394	0.0254	0.000428021
B99_1723	B99_227654	0.03495	0.0263158
B99_170833	B99_52360	0.02122	0
B99_128136	B99_60145	0.03489	0
B99_19798	B99_6340	0.03198	0.0483092
B99_117187	B99_16588	0.02827	0.0185387
B99_219792	B99_2222	0.02207	0.00968523
B99_193155	B99_14607	0.03257	0.0122586
B99_47433	B99_34445	0.02777	0.00425151
B99_32256	B99_215896	0.00376	0.272727
B99_169093	B99_55787	0.01697	0.0344828
B99_86519	B99_80569	0.03467	0
B99_215508	B99_147248	0.03521	0.016
B99_143518	B99_143513	0.02615	0.0159363
B99_50047	B99_237747	0.02991	0.0565217
B99_172919	B99_18133	0.03161	0
B99_157018	B99_16405	0.02977	0.00440529
B99_121204	B99_235852	0.03496	0.0178571
B99_104377	B99_60145	0.03154	0.03
B99_213427	B99_90932	0.03668	0
B99_146046	B99_180809	0.01816	0.0350877
B99_360	B99_240736	0.03008	0.0154446
B99_22681	B99_168494	0.03207	0
B99_9716	B99_112833	0.02837	0.014652
B99_10487	B99_2770	0.02432	0.0372017
B99_98934	B99_143796	0.03479	0
B99_74103	B99_202188	0.02981	0.142857
B99_2770	B99_172909	0.02363	0.00198413
B99_9452	B99_81430	0.02491	0.000290909
B99_173	B99_135675	0.01502	0.00244205
B99_7890	B99_215273	0.03416	0.00220556
B99_11315	B99_22659	0.02897	0.020327
B99_192581	B99_99566	0.00042	0
B99_53398	B99_156081	0.035	0
B99_181915	B99_97500	0.01499	0
B99_57962	B99_36804	0.02898	0.0104167
B99_142228	B99_205929	0.02493	0.0234742
B99_118065	B99_131080	0.03525	0
B99_16608	B99_150160	0.0219	0.00263158
B99_4505	B99_6017	0.01184	0.13657
B99_211430	B99_89572	0.0266	0.00961538
B99_111282	B99_121984	0.02974	0.0138889
B99_141064	B99_16588	0.02955	0.0122358
B99_183490	B99_213373	0.03618	0
B99_558	B99_188556	0.03428	0.00209839
B99_217631	B99_36503	0.01421	0.0416667
B99_123934	B99_9107	0.03286	0
B99_39357	B99_37413	0.02166	0.0219178
B99_7496	B99_101712	0.02394	0.00251678
B99_163088	B99_96634	0.02343	0
B99_191449	B99_129020	0.03011	0.0131697
B99_211342	B99_36271	0.01422	0.0027715
B99_229283	B99_122324	0.03496	0
B99_148127	B99_3236	0.02848	0.0159613
B99_19334	B99_116673	0.02609	0.00160128
B99_133407	B99_22334	0.02144	0.0107527
B99_18903	B99_165471	0.01132	0.0444079
B99_102510	B99_112445	0.02498	0.0114226
B99_186927	B99_186925	0.01153	0
B99_49017	B99_150410	0.02524	0.0196394
B99_27856	B99_214516	0.02294	0
B99_360	B99_214426	0.03629	0.00136799
B99_75406	B99_244449	0.0333	0.285088
B99_155971	B99_50523	0.02	0
B99_105144	B99_9493	0.0201	0.000958773
B99_24206	B99_154801	0.03344	0.00147493
B99_12568	B99_31848	0.01051	0.192
B99_99416	B99_71101	0.03109	0
B99_24253	B99_151555	0.03229	0.00133378
B99_153937	B99_73630	0.01817	0.115785
B99_31697	B99_5911	0.00924	0.00224811
B99_128594	B99_34073	0.03546	0.0382514
B99_49031	B99_172	0.02015	0.0156642
B99_132477	B99_41827	0.00347	0
B99_240018	B99_220387	0.07129	0
B99_100302	B99_81093	0.04469	0.0764818
B99_186648	B99_174506	0.07035	0
B99_178164	B99_33702	0.03844	0.0102498
B99_29805	B99_221105	0.0401	0.0130293
B99_66281	B99_182853	0.04701	0.06
B99_138377	B99_102159	0.03816	0.016129
B99_65390	B99_188432	0.05641	0.0703764
B99_128014	B99_1394	0.05982	0.00495751
B99_12512	B99_227389	0.07063	0
B99_148753	B99_129706	0.06064	0
B99_197892	B99_1099	0.06711	0.0110375
B99_37532	B99_9032	0.07063	0.0545455
B99_108600	B99_39052	0.06229	0
B99_207126	B99_205159	0.06121	0.0665914
B99_45408	B99_235574	0.07255	0.00849315
B99_308	B99_18209	0.06117	0.00138754
B99_224804	B99_93895	0.05756	0.0507112
B99_129706	B99_170280	0.0703	0
B99_78513	B99_187218	0.03788	0
B99_241294	B99_234492	0.04314	0
B99_183490	B99_169389	0.05571	0
B99_54910	B99_107709	0.06517	0.00159067
B99_66380	B99_228933	0.06869	0
B99_90038	B99_183490	0.06682	0
B99_242910	B99_179609	0.06427	0
B99_199132	B99_187132	0.06728	0.0933113
B99_119934	B99_22318	0.06411	0.136042
B99_65097	B99_166562	0.05542	0.00157233
B99_26080	B99_233794	0.07079	0.00152439
B99_2132	B99_110936	0.04453	0.0243589
B99_2122	B99_186513	0.06335	0.0163934
B99_90037	B99_225614	0.04933	0
B99_19211	B99_90538	0.06925	0.020649
B99_234497	B99_125036	0.05964	0
B99_121198	B99_182021	0.0589	0.0450975
B99_117417	B99_58717	0.03767	0
B99_109358	B99_81089	0.05449	0.0822243
B99_141205	B99_8808	0.04022	0.00680915
B99_22682	B99_166854	0.04787	0.00465116
B99_851	B99_214935	0.05288	0.00411523
B99_340	B99_161616	0.06368	0.352995
B99_14636	B99_115763	0.055	0
B99_125030	B99_37385	0.06076	0
B99_235386	B99_197755	0.07257	0.0496575
B99_44237	B99_210499	0.03784	0.03125
B99_202964	B99_96811	0.07213	0.00598802
B99_8374	B99_57612	0.05206	0.0998432
B99_178383	B99_236191	0.04094	0.00549451
B99_222856	B99_222855	0.06017	0.0229885
B99_34932	B99_50258	0.05011	0.00241838
B99_232726	B99_1877	0.06929	0.000619195
B99_73520	B99_138184	0.05229	0.00210084
B99_13630	B99_8328	0.05896	0.102764
B99_149920	B99_197892	0.05639	0
B99_157425	B99_84582	0.05781	0
B99_43025	B99_168502	0.0646	0
B99_91722	B99_97672	0.05509	0
B99_11952	B99_55445	0.07351	0.00540541
B99_217467	B99_12500	0.05474	0
B99_175216	B99_186215	0.06305	0.0322581
B99_145516	B99_11857	0.04198	0
B99_6215	B99_129702	0.0716	0
B99_186216	B99_187920	0.0689	0
B99_125688	B99_87923	0.04494	0.10766
B99_186609	B99_3091	0.04591	0.00416667
B99_18235	B99_2522	0.06384	0
B99_152141	B99_132423	0.07309	0.0201342
B99_70715	B99_53435	0.04573	0.0165877
B99_245431	B99_137648	0.06535	0
B99_66378	B99_137539	0.04181	0
B99_116244	B99_6296	0.04485	0.00897666
B99_1508	B99_39526	0.0533	0.00323276
B99_144130	B99_170555	0.06729	0.00606061
B99_186219	B99_200720	0.06047	0
B99_140425	B99_74108	0.06069	0.130345
B99_63936	B99_2945	0.04383	0.0387205
B99_119390	B99_57876	0.06427	0.00869565
B99_108600	B99_174061	0.07017	0.0036452
B99_88669	B99_199918	0.05139	0
B99_213734	B99_152184	0.04806	0
B99_125167	B99_98608	0.03691	0.0153846
B99_122337	B99_363	0.05269	0.0124078
B99_26711	B99_225614	0.06021	0.0127551
B99_202188	B99_173245	0.04035	0
B99_121886	B99_115763	0.03781	0
B99_147442	B99_112746	0.04953	0
B99_186881	B99_47988	0.06531	0
B99_96167	B99_84830	0.05597	0
B99_50527	B99_239771	0.06811	0.0306818
B99_165187	B99_156081	0.05392	0
B99_154460	B99_35614	0.06868	0.0261941
B99_208729	B99_234499	0.06326	0.0416667
B99_135567	B99_162390	0.06349	0
B99_156081	B99_170542	0.05888	0
B99_3202	B99_43653	0.04461	0.012963
B99_246024	B99_97500	0.04055	0
B99_136426	B99_2691	0.05583	0.00148075
B99_27272	B99_240510	0.04866	0
B99_189800	B99_82126	0.05673	0
B99_225679	B99_150162	0.07023	0
B99_41288	B99_18594	0.06758	0
B99_23276	B99_43596	0.04428	0.0362639
B99_229283	B99_118097	0.06348	0
B99_166571	B99_18235	0.05938	0
B99_7089	B99_186609	0.05436	0.00270865
B99_240018	B99_180316	0.07049	0.00318471
B99_5763	B99_18661	0.04951	0.0111129
B99_36785	B99_57962	0.03744	0.0159314
B99_60332	B99_106981	0.0724	0.00465116
B99_195135	B99_35096	0.0466	0.000628536
B99_175213	B99_220387	0.06065	0.00869565
B99_53397	B99_164828	0.05733	0
B99_141364	B99_90050	0.0566	0
B99_149703	B99_10103	0.06071	0.00139616
B99_216091	B99_104295	0.04834	0.0168539
B99_149703	B99_129700	0.05354	0
B99_171727	B99_187708	0.05475	0
B99_50701	B99_219254	0.04949	0.00884956
B99_27245	B99_73698	0.06747	0.0393842
B99_302	B99_235357	0.06553	0.0121003
B99_127797	B99_93061	0.04821	0
B99_36097	B99_49085	0.0647	0.0130923
B99_14636	B99_210896	0.06806	0
B99_2122	B99_182078	0.07337	0.00916031
B99_49198	B99_1394	0.05095	0.0461427
B99_201695	B99_174504	0.07038	0.0338983
B99_106393	B99_141313	0.0409	0.0187135
B99_168918	B99_16980	0.04609	0.00593168
B99_215069	B99_146578	0.04461	0.0345376
B99_142593	B99_122323	0.06276	0.00609756
B99_171935	B99_84024	0.0704	0.00964813
B99_3630	B99_9787	0.06495	0.00202887
B99_8688	B99_107086	0.06436	0.0342466
B99_172173	B99_100734	0.06131	0
B99_2522	B99_155353	0.07036	0.00315789
B99_36007	B99_205929	0.04932	0.00400802
B99_189717	B99_145808	0.03863	0.00599747
B99_208729	B99_156081	0.04553	0
B99_18234	B99_72333	0.07229	0.0096463
B99_211430	B99_57962	0.03967	0
B99_129702	B99_168498	0.05992	0
B99_86221	B99_24250	0.04552	0.014218
B99_234920	B99_173276	0.06948	0.0555556
B99_80110	B99_514	0.06853	0.00268276
B99_5592	B99_154807	0.06484	0.00146145
B99_149979	B99_48023	0.0424	0.0148515
B99_165346	B99_71556	0.04583	0
B99_117010	B99_166854	0.04889	0.00662252
B99_241402	B99_225372	0.05017	0
B99_76599	B99_46570	0.06302	0.0455042
B99_185181	B99_104480	0.06318	0.025641
B99_192961	B99_43428	0.04779	0.00909091
B99_94225	B99_144260	0.07251	0.059144
B99_331	B99_180103	0.06628	0.0249707
B99_18233	B99_225372	0.05065	0.0223881
B99_121140	B99_154368	0.06077	0.00888889
B99_113998	B99_195034	0.04297	0.00304414
B99_211052	B99_243883	0.07304	0.00240529
B99_128079	B99_141361	0.06561	0
B99_106852	B99_87924	0.07189	0
B99_101998	B99_5502	0.05524	0.00579039
B99_56186	B99_41990	0.05908	0.0274621
B99_126568	B99_215981	0.04852	0
B99_231789	B99_135075	0.06915	0
B99_4795	B99_19880	0.04673	0
B99_59435	B99_9537	0.0651	0.0961276
B99_245431	B99_2522	0.06492	0.00208333
B99_226348	B99_201792	0.07051	0
B99_5905	B99_162824	0.05114	0
B99_197892	B99_53347	0.04999	0.00315457
B99_141361	B99_245431	0.06114	0
B99_243364	B99_129274	0.06083	0.0160804
B99_26052	B99_205270	0.05873	0
B99_197895	B99_156081	0.06005	0
B99_241225	B99_234492	0.06188	0
B99_172456	B99_194370	0.06253	0
B99_167608	B99_60008	0.06093	0.0291005
B99_175046	B99_133736	0.06044	0
B99_182878	B99_97132	0.07069	0
B99_194370	B99_158293	0.05923	0.0104167
B99_156447	B99_1394	0.06986	0.0890924
B99_84582	B99_54356	0.05108	0
B99_201742	B99_10785	0.05678	0
B99_2197	B99_205090	0.06737	0.0120724
B99_186881	B99_62546	0.04247	0
B99_240175	B99_163844	0.06296	0.00490196
B99_159775	B99_229283	0.07259	0
B99_215981	B99_129700	0.03819	0
B99_220387	B99_12500	0.06687	0
B99_231789	B99_174506	0.06922	0.0204918
B99_6215	B99_213734	0.05489	0
B99_164525	B99_112999	0.05548	0.0172414
B99_83311	B99_208861	0.0577	0.00652174
B99_111493	B99_44187	0.05114	0.0358423
B99_183780	B99_128784	0.07312	0
B99_211275	B99_2122	0.06474	0.00879121
B99_18226	B99_129706	0.05117	0
B99_138205	B99_150149	0.07253	0
B99_6296	B99_201153	0.05692	0.0441176
B99_66378	B99_208786	0.06805	0.0402685
B99_139364	B99_42809	0.05145	0
B99_218071	B99_2456	0.07033	3.87582e-05
B99_168388	B99_46776	0.05397	0.0204082
B99_174504	B99_13063	0.05991	0
B99_139384	B99_103912	0.05975	0.00574713
B99_172901	B99_207444	0.04205	0.0196078
B99_45328	B99_227532	0.04158	0
B99_103739	B99_12257	0.06797	0.00790514
B99_41990	B99_141361	0.06534	0
B99_146046	B99_60009	0.05547	0.0118435
B99_153189	B99_130142	0.04219	0.00438212
B99_129696	B99_170542	0.06313	0
B99_80054	B99_92742	0.05053	0.00152905
B99_157746	B99_102140	0.04255	0.0279232
B99_206967	B99_8453	0.03725	0
B99_118065	B99_154666	0.05452	0.00442478
B99_245940	B99_5978	0.04137	0.128571
B99_126996	B99_110431	0.06132	0.0247525
B99_138090	B99_199917	0.06454	0.0136986
B99_146767	B99_100839	0.05276	0.0182648
B99_171727	B99_155353	0.0611	0
B99_212056	B99_39052	0.05255	0
B99_186846	B99_90048	0.03745	0
B99_105396	B99_164648	0.06258	0.00228833
B99_182813	B99_187203	0.05533	0
B99_90035	B99_215478	0.07072	0
B99_171727	B99_1610	0.05986	0
B99_112125	B99_232757	0.03944	0
B99_150364	B99_14821	0.04553	0.0351906
B99_59148	B99_142780	0.04849	0.00990099
B99_106045	B99_49157	0.06498	0.0119048
B99_224288	B99_147059	0.07095	0
B99_142099	B99_16527	0.04128	0.0123077
B99_51425	B99_241295	0.0469	0.0026738
B99_56868	B99_143269	0.05669	0.000553097
B99_31553	B99_207277	0.05209	0.0125852
B99_6369	B99_7311	0.06142	0.0438235
B99_143541	B99_93715	0.04861	0.013704
B99_92243	B99_185181	0.05449	0.0696721
B99_75189	B99_119992	0.05997	0.00282087
B99_104236	B99_26198	0.04631	0.0499307
B99_23156	B99_22658	0.06728	0.0729357
B99_141500	B99_241294	0.07232	0.00967118
B99_108348	B99_147022	0.04065	0
B99_112284	B99_3091	0.04988	0.01566
B99_59149	B99_17371	0.06029	0.000524934
B99_105793	B99_25119	0.06292	0.00408441
B99_20357	B99_20556	0.04778	0.000221074
B99_12118	B99_71868	0.04594	0.0134228
B99_46441	B99_161933	0.03756	0
B99_79422	B99_40488	0.04192	0
B99_63718	B99_186215	0.06929	0
B99_9162	B99_226017	0.06794	0.00371322
B99_224291	B99_198228	0.04061	0
B99_20073	B99_174130	0.04546	0.00357594
B99_32825	B99_186648	0.04746	0.0165289
B99_215980	B99_18232	0.04742	0
B99_63135	B99_178105	0.04528	0
B99_29798	B99_226929	0.05595	0.038961
B99_169389	B99_186217	0.05389	0.0143885
B99_93724	B99_51306	0.04784	0.027933
B99_245431	B99_120543	0.07237	0.000862069
B99_187708	B99_234865	0.06425	0.0338983
B99_113690	B99_94657	0.05792	0.125701
B99_22679	B99_186219	0.06959	0
B99_107228	B99_116771	0.05494	0
B99_34928	B99_133303	0.06572	0
B99_159444	B99_142632	0.07296	0
B99_69106	B99_34614	0.05045	0.0711382
B99_16007	B99_246429	0.06804	0.0610479
B99_238724	B99_243346	0.05555	0
B99_123633	B99_149066	0.06849	0.0610329
B99_71193	B99_53347	0.05421	0
B99_186512	B99_128079	0.06646	0
B99_237510	B99_48247	0.05373	0.0402685
B99_1624	B99_51941	0.07125	0.0097561
B99_186216	B99_229280	0.06452	0
B99_138687	B99_203081	0.06448	0.0522876
B99_68292	B99_89163	0.06734	0
B99_34937	B99_131281	0.0506	0.000977517
B99_6165	B99_25672	0.0583	0.00118104
B99_90037	B99_71193	0.06954	0
B99_190164	B99_170542	0.06906	0
B99_108637	B99_174061	0.05889	0
B99_10419	B99_36420	0.05374	0.00105374
B99_165773	B99_157208	0.04563	0
B99_34665	B99_129860	0.05806	0.104167
B99_152875	B99_10493	0.05648	0.0123457
B99_213374	B99_165187	0.06073	0.0654206
B99_197892	B99_168494	0.05581	0
B99_205929	B99_136755	0.04985	0.00123813
B99_56186	B99_241225	0.07276	0.040201
B99_182078	B99_181045	0.07281	0.00928422
B99_138053	B99_57493	0.0652	0.0322061
B99_26515	B99_181046	0.03974	0
B99_56186	B99_223076	0.04636	0
B99_781	B99_179609	0.05752	0.00187112
B99_85953	B99_39052	0.0589	0
B99_88912	B99_95135	0.06217	0.0206084
B99_90037	B99_18232	0.05314	0
B99_130291	B99_53492	0.05977	0.00706215
B99_155922	B99_13539	0.07094	0.00195223
B99_54032	B99_2382	0.05912	0.000159326
B99_156081	B99_185432	0.06139	0
B99_53024	B99_186648	0.04437	0.00493421
B99_38486	B99_68765	0.05021	0.00330761
B99_154712	B99_35838	0.06352	0.00213447
B99_109546	B99_172823	0.06795	0.00409836
B99_141439	B99_175216	0.05979	0
B99_117010	B99_186881	0.05028	0
B99_205033	B99_30924	0.05937	0.00457666
B99_186844	B99_172632	0.05573	0.0014245
B99_40542	B99_7441	0.07228	0.0558069
B99_186216	B99_205033	0.07118	0
B99_108600	B99_36009	0.06046	0.00373832
B99_92204	B99_115090	0.04374	0.0557185
B99_215859	B99_28059	0.04218	0.00770626
B99_17328	B99_231235	0.04297	0
B99_98273	B99_26711	0.0608	0.0030581
B99_127751	B99_4162	0.04237	0.0196297
B99_30924	B99_168511	0.06544	0
B99_182684	B99_7234	0.06899	0.00086881
B99_224803	B99_224804	0.0503	0.151951
B99_1043	B99_3161	0.05122	0.0349952
B99_101206	B99_147740	0.0709	0.039886
B99_240935	B99_122324	0.04457	0.0078125
B99_229303	B99_234492	0.06977	0
B99_199366	B99_1547	0.03991	0.027003
B99_18231	B99_187708	0.0721	0
B99_44526	B99_53347	0.07196	0
B99_238573	B99_132123	0.07134	0.00394304
B99_165773	B99_71189	0.04181	0
B99_122514	B99_173590	0.04431	0
B99_211782	B99_34076	0.04531	0.000220119
B99_75205	B99_73617	0.04928	0.0118564
B99_5746	B99_63504	0.04827	0.00222303
B99_168052	B99_215983	0.04957	0.00069979
B99_134028	B99_237212	0.04707	0.114865
B99_185432	B99_142935	0.04128	0
B99_178383	B99_61992	0.07111	0.00726392
B99_98273	B99_240711	0.06131	0
B99_148610	B99_57120	0.06153	0
B99_112999	B99_48558	0.04151	0.031768
B99_107013	B99_224289	0.06874	0
B99_127797	B99_127146	0.05015	0.0163934
B99_136288	B99_28183	0.05085	0
B99_101205	B99_49086	0.05678	0.0882792
B99_1099	B99_152184	0.06549	0
B99_112127	B99_18847	0.06419	0
B99_31564	B99_16509	0.06709	0.00580552
B99_9785	B99_70776	0.05212	0.00327065
B99_188350	B99_83879	0.05461	0.0344828
B99_31529	B99_177116	0.06909	0.00415601
B99_1610	B99_105396	0.07036	0.00114025
B99_181213	B99_28093	0.03759	0.0151515
B99_79300	B99_43208	0.06404	0.0437908
B99_244429	B99_200579	0.04406	0.0823529
B99_187708	B99_168511	0.05898	0
B99_183490	B99_108637	0.05441	0
B99_223076	B99_26515	0.04466	0
B99_138687	B99_106852	0.04813	0.00571429
B99_174505	B99_76705	0.06008	0
B99_169451	B99_146473	0.0636	0.0233794
B99_27295	B99_228758	0.0536	0
B99_70267	B99_57120	0.04689	0.0521064
B99_116343	B99_224288	0.06912	0
B99_258	B99_168502	0.04569	0.000334971
B99_11970	B99_167565	0.05155	0.0042245
B99_6927	B99_6820	0.05769	0.00725389
B99_229283	B99_71193	0.05154	0
B99_118066	B99_22429	0.0593	0
B99_217308	B99_57970	0.06695	0.00543478
B99_182606	B99_79674	0.06579	0.0143052
B99_145808	B99_153936	0.04201	0.0551566
B99_6173	B99_234888	0.0604	0.0123565
B99_243876	B99_233694	0.05298	0
B99_97567	B99_158696	0.06894	0
B99_193806	B99_231766	0.06827	0
B99_175046	B99_186844	0.0453	0
B99_160791	B99_173388	0.05493	0.00497512
B99_225210	B99_16761	0.05513	0
B99_56117	B99_168511	0.05656	0.00217628
B99_212987	B99_141358	0.06818	0
B99_149703	B99_13063	0.05932	0
B99_1368	B99_148753	0.05995	0
B99_26711	B99_71189	0.06221	0.0261628
B99_78289	B99_197892	0.06394	0.0156863
B99_234773	B99_215478	0.06206	0
B99_116343	B99_46554	0.04472	0.0307692
B99_106740	B99_186527	0.06851	0.00372902
B99_97079	B99_243156	0.05678	0.00541126
B99_71193	B99_7167	0.07171	0.00130039
B99_2003	B99_1755	0.05903	0.016373
B99_91130	B99_10998	0.07023	0.0113603
B99_107012	B99_71189	0.0419	0
B99_84631	B99_166571	0.04248	0
B99_56186	B99_178105	0.05487	0.00154919
B99_7167	B99_141364	0.07204	0
B99_110246	B99_104010	0.04231	0
B99_210204	B99_1741	0.04597	0.0116678
B99_124124	B99_111966	0.06056	0.00319744
B99_246152	B99_151721	0.05493	0.00917431
B99_46554	B99_125036	0.04221	0
B99_181044	B99_66632	0.05318	0
B99_225372	B99_90048	0.05402	0
B99_5508	B99_1384	0.06742	0.00567913
B99_96811	B99_34937	0.06968	0.0191471
B99_128014	B99_245183	0.06456	0.0642857
B99_50711	B99_54034	0.04733	0
B99_41123	B99_16389	0.06953	0.012188
B99_116484	B99_231577	0.0388	0.00138122
B99_7652	B99_115311	0.06866	0.00308484
B99_60757	B99_15381	0.0429	0.0054609
B99_19745	B99_178370	0.05126	0
B99_186881	B99_241225	0.06736	0
B99_147740	B99_240087	0.06251	0.00709939
B99_133736	B99_106852	0.05862	0
B99_2506	B99_122323	0.06985	0.00117906
B99_117677	B99_31378	0.05196	0.0233918
B99_30924	B99_156082	0.06441	0
B99_71193	B99_66502	0.07288	0
B99_231770	B99_7167	0.06184	0
B99_125036	B99_18233	0.05818	0
B99_239604	B99_49031	0.04282	0.047619
B99_38665	B99_31695	0.07273	0.0833333
B99_202665	B99_52582	0.04521	0.0204638
B99_66057	B99_246445	0.06208	0
B99_165771	B99_32825	0.06516	0
B99_238810	B99_59113	0.06925	0.00291121
B99_168498	B99_244147	0.06597	0.007109
B99_220312	B99_50711	0.06892	0
B99_73630	B99_142225	0.06343	0.0552885
B99_175216	B99_141365	0.06187	0
B99_162390	B99_246488	0.06587	0.0439331
B99_154995	B99_37327	0.0432	0.0146199
B99_210897	B99_18228	0.05977	0
B99_157310	B99_144579	0.04755	0
B99_63936	B99_4034	0.04021	0.0452548
B99_28195	B99_28182	0.04066	0.000774593
B99_183964	B99_116673	0.06752	0
B99_64610	B99_220597	0.04796	0.0106383
B99_154259	B99_233961	0.06185	0
B99_134818	B99_195512	0.06007	0
B99_97929	B99_121886	0.06643	0.0065189
B99_199917	B99_104926	0.06726	0
B99_147948	B99_211350	0.06765	0.0601578
B99_171727	B99_53396	0.05107	0
B99_72129	B99_104010	0.06483	0.0714286
B99_224796	B99_186216	0.05963	0
B99_56353	B99_151306	0.03766	0.0716981
B99_36781	B99_127051	0.04888	0.0163043
B99_30617	B99_139270	0.06417	0.0295359
B99_157208	B99_210896	0.05283	0
B99_159873	B99_197892	0.07015	0.0083682
B99_3332	B99_44678	0.05949	0.0376799
B99_90782	B99_176115	0.06766	0.211407
B99_18232	B99_45408	0.04836	0.000944287
B99_53347	B99_16509	0.06566	0.000691563
B99_216220	B99_203310	0.03998	0.0105263
B99_62488	B99_39487	0.03788	0.156853
B99_3048	B99_121490	0.06451	0.00509804
B99_41288	B99_175000	0.06607	0.00187617
B99_174506	B99_147104	0.0628	0.0441989
B99_118107	B99_138840	0.071	0.0327103
B99_192128	B99_20473	0.05943	0.00787402
B99_56	B99_186095	0.04488	0.00691593
B99_213369	B99_236191	0.06886	0
B99_213374	B99_168494	0.05059	0
B99_127347	B99_208786	0.05017	0.0115607
B99_86566	B99_11950	0.05168	0.0338983
B99_198211	B99_18231	0.06365	0
B99_241297	B99_75205	0.05054	0.0547264
B99_52648	B99_126434	0.06347	0
B99_246398	B99_234609	0.04435	0
B99_66502	B99_186512	0.06864	0
B99_142021	B99_191155	0.06868	0.00389105
B99_7539	B99_243770	0.06989	0.000930233
B99_11819	B99_29986	0.0441	0.102128
B99_2770	B99_165957	0.05408	0.137795
B99_238212	B99_177845	0.05258	0
B99_59996	B99_108623	0.05101	0.039604
B99_241294	B99_117010	0.0446	0.00471143
B99_190179	B99_4961	0.06114	0.037037
B99_54279	B99_195581	0.04014	0.0923673
B99_33366	B99_98240	0.07348	0.00137237
B99_56118	B99_166571	0.0495	0
B99_238216	B99_177845	0.0514	0.00359712
B99_148753	B99_168498	0.06089	0
B99_183841	B99_182347	0.05693	0.02746
B99_53347	B99_217463	0.06011	0
B99_100943	B99_172909	0.06303	0.00632911
B99_238212	B99_84968	0.06583	0.0208333
B99_152519	B99_96952	0.0389	0.0229008
B99_18226	B99_2456	0.06358	6.45978e-05
B99_72333	B99_98274	0.06816	0.0189233
B99_125661	B99_66688	0.04542	0.0487805
B99_13063	B99_135075	0.03761	0
B99_187842	B99_138205	0.06827	0
B99_59276	B99_8978	0.05756	0.00905519
B99_20204	B99_6006	0.09191	0.00393368
B99_166854	B99_232171	0.09081	0
B99_202141	B99_225414	0.08289	0
B99_150162	B99_201534	0.07471	0
B99_6215	B99_209553	0.0812	0
B99_53425	B99_68538	0.07449	0.0760713
B99_8459	B99_132760	0.08235	0.00589102
B99_113964	B99_1676	0.08388	0.00836718
B99_98636	B99_45494	0.08757	0.0247525
B99_164640	B99_66500	0.09309	0.0635008
B99_4034	B99_12043	0.09551	0.00803213
B99_240344	B99_23581	0.09367	0
B99_123629	B99_16987	0.08763	0.0714286
B99_241438	B99_183841	0.08262	0.0131894
B99_242125	B99_202849	0.1024	0.00645161
B99_189720	B99_186215	0.07873	0.0013947
B99_54624	B99_173245	0.07938	0
B99_45253	B99_172753	0.08478	0.00892857
B99_72070	B99_70577	0.07365	0
B99_168498	B99_203478	0.08102	0
B99_98967	B99_223311	0.09702	0
B99_179116	B99_66684	0.09185	0.196741
B99_190971	B99_129707	0.08363	0
B99_74304	B99_117010	0.07586	0.00955414
B99_70664	B99_30643	0.09684	0.0516194
B99_84412	B99_53438	0.08469	0.00267427
B99_17305	B99_167567	0.08156	0.133663
B99_62621	B99_46226	0.11002	0.0148862
B99_208773	B99_175046	0.07561	0.00204499
B99_193956	B99_188352	0.09291	0.00872818
B99_137283	B99_198880	0.1031	0.115944
B99_57147	B99_94657	0.10169	0.0598901
B99_221941	B99_189521	0.09311	0.00187919
B99_59016	B99_174505	0.07809	0.0366972
B99_231056	B99_193403	0.08684	0.0370899
B99_48247	B99_257	0.09892	0.00562889
B99_182464	B99_217046	0.08897	0.00533808
B99_162397	B99_106925	0.07702	0.0175182
B99_53401	B99_134643	0.09179	0
B99_147104	B99_138415	0.08447	0
B99_130260	B99_17369	0.09106	0.0322581
B99_75406	B99_221941	0.10449	0.00970874
B99_186478	B99_126568	0.07549	0
B99_143541	B99_170542	0.09712	0.00514801
B99_232757	B99_186846	0.093	0
B99_4790	B99_230953	0.10239	0.000708717
B99_35074	B99_138211	0.08977	0
B99_78393	B99_17690	0.08424	0
B99_210233	B99_180358	0.08129	0.00252525
B99_53401	B99_68374	0.08898	0
B99_182464	B99_6573	0.09917	0.0088005
B99_108600	B99_181045	0.07849	0.000481928
B99_168502	B99_2506	0.08829	7.88022e-05
B99_133869	B99_43025	0.10352	0.000274914
B99_90525	B99_73410	0.1059	0.00851789
B99_14352	B99_8052	0.07654	0
B99_100302	B99_33354	0.08068	0.192623
B99_210615	B99_54463	0.1009	0.00597015
B99_134249	B99_32391	0.10465	0
B99_161923	B99_150789	0.07623	0
B99_152926	B99_170550	0.08817	0.00136799
B99_208786	B99_138411	0.09629	0
B99_218060	B99_183964	0.10686	0
B99_135466	B99_14228	0.08986	0.0153153
B99_159775	B99_213374	0.08273	0.00132979
B99_257	B99_146767	0.09656	0.00457256
B99_75482	B99_183965	0.08862	0.00353149
B99_129702	B99_142935	0.08435	0
B99_9110	B99_199918	0.08959	0
B99_96167	B99_160984	0.08856	0.00314465
B99_104557	B99_237884	0.07857	0
B99_243985	B99_174511	0.08204	0
B99_88684	B99_186512	0.09	0
B99_111861	B99_142225	0.08642	0.00154739
B99_2109	B99_223312	0.09516	0.0125523
B99_170538	B99_70664	0.08352	0.00382653
B99_97485	B99_4035	0.0958	0.000178895
B99_81613	B99_31529	0.10649	0.0269975
B99_5558	B99_189700	0.08561	0
B99_209314	B99_69156	0.10211	0.00121877
B99_217628	B99_13765	0.10858	0.00011773
B99_187811	B99_85939	0.09183	0.0226586
B99_232260	B99_50192	0.10409	0
B99_168200	B99_177161	0.09277	0.00168303
B99_7721	B99_90995	0.07559	0.00972222
B99_38390	B99_241064	0.08575	0
B99_147579	B99_177865	0.08359	0.00507614
B99_24770	B99_38381	0.09434	0.00597213
B99_165771	B99_162034	0.09802	0
B99_242482	B99_39683	0.10945	0.00312012
B99_129703	B99_35386	0.10384	0.00931099
B99_119921	B99_224189	0.10571	0.0386473
B99_22823	B99_178326	0.07859	0.00160256
B99_191060	B99_217730	0.10384	0.00263852
B99_61447	B99_144889	0.08334	0.0495672
B99_199028	B99_213586	0.09958	0.000322061
B99_188556	B99_201543	0.10313	0
B99_10103	B99_208786	0.08441	0.0611354
B99_5494	B99_164625	0.07814	0
B99_13656	B99_1063	0.07393	0.0209012
B99_60828	B99_152184	0.09186	0.0123288
B99_80452	B99_119934	0.09774	0.00739372
B99_214029	B99_9180	0.089	0.00450857
B99_180316	B99_48247	0.08555	0.011976
B99_40109	B99_18896	0.0943	0
B99_2612	B99_194377	0.07562	0.00657767
B99_119938	B99_189820	0.08636	0.0769231
B99_170553	B99_182078	0.09069	0
B99_209179	B99_245227	0.08687	0.0543869
B99_19037	B99_232260	0.10433	0.0131579
B99_112847	B99_129700	0.08607	0
B99_241438	B99_141439	0.07762	0.015873
B99_18543	B99_105144	0.09812	0
B99_232680	B99_168524	0.08375	0.0156919
B99_121330	B99_53578	0.09349	0
B99_208767	B99_159338	0.08707	0.0391387
B99_167627	B99_1211	0.10102	0.00026688
B99_232023	B99_117622	0.08049	0.00555556
B99_43879	B99_78700	0.09349	0
B99_246658	B99_150076	0.08022	0
B99_242698	B99_172841	0.0865	0.0045584
B99_225372	B99_177357	0.085	0.00653595
B99_207780	B99_219611	0.08734	0.00367377
B99_136410	B99_67137	0.08089	0.0218927
B99_210162	B99_31276	0.1014	0.0026738
B99_12429	B99_187439	0.09975	0
B99_110287	B99_340	0.09542	0.00794521
B99_62203	B99_53425	0.0954	0
B99_238983	B99_152184	0.10497	0.00561798
B99_23847	B99_171776	0.0907	0.0108108
B99_230460	B99_42640	0.0992	0.120235
B99_127146	B99_173764	0.09718	0.118734
B99_179827	B99_89698	0.08069	0.0470325
B99_174061	B99_106848	0.09991	0
B99_138411	B99_193035	0.08245	0
B99_185374	B99_165608	0.09727	0
B99_170727	B99_24846	0.10522	0.000225492
B99_147059	B99_174505	0.09125	0.000599623
B99_127195	B99_56186	0.1035	0.0104265
B99_2122	B99_208786	0.09498	0.0529801
B99_152136	B99_1690	0.09526	0
B99_123844	B99_58897	0.09621	0.0289449
B99_212984	B99_172919	0.10133	0.00107296
B99_31726	B99_52390	0.10233	0.00519481
B99_6573	B99_217467	0.07644	0.000608399
B99_246430	B99_152184	0.09046	0.0120482
B99_5508	B99_241621	0.0793	0.000519751
B99_145888	B99_225898	0.10157	0
B99_129698	B99_146767	0.07769	0
B99_85242	B99_26081	0.0974	0.00564972
B99_42473	B99_28746	0.10309	0.0117096
B99_72408	B99_130225	0.10808	0.0058651
B99_145145	B99_166331	0.08817	0.0289855
B99_104918	B99_68557	0.108	0
B99_70694	B99_199917	0.09246	0
B99_168160	B99_199052	0.09683	0.0176991
B99_211350	B99_66378	0.09301	0.037037
B99_72047	B99_4330	0.10459	0.00272993
B99_150992	B99_244449	0.08873	0.112549
B99_214935	B99_2431	0.0803	0.00252434
B99_67137	B99_243488	0.08691	0.0131579
B99_142225	B99_160715	0.08625	0.0547514
B99_93816	B99_2809	0.10784	0.0173745
B99_18826	B99_257	0.10487	0.042147
B99_156542	B99_202007	0.08981	0.00617284
B99_233689	B99_196703	0.08475	0.00675676
B99_43269	B99_176801	0.09264	0.00302115
B99_184628	B99_232757	0.0909	0
B99_187417	B99_70267	0.07805	0.0459677
B99_175938	B99_31697	0.10065	0
B99_25709	B99_59740	0.07561	0.00497512
B99_18226	B99_28387	0.10268	0.00108637
B99_122515	B99_54572	0.09242	0.00529101
B99_226791	B99_217651	0.10811	0.00081103
B99_212063	B99_141365	0.08481	0.011396
B99_169240	B99_173699	0.09994	0.00172117
B99_218908	B99_127146	0.08824	0.0287958
B99_123573	B99_8741	0.07595	0.0330691
B99_133870	B99_215525	0.0916	0
B99_215983	B99_238983	0.10693	0
B99_117454	B99_45494	0.08732	0.0197044
B99_208773	B99_90038	0.09239	0
B99_89163	B99_6215	0.07592	0.025
B99_225673	B99_3536	0.07536	0.00567779
B99_16610	B99_125547	0.09949	0
B99_52532	B99_98967	0.0985	0
B99_2972	B99_164644	0.08576	0.000888889
B99_81305	B99_40935	0.10594	0.00394867
B99_53793	B99_14162	0.10461	0.0144357
B99_164828	B99_118097	0.09161	0.0131675
B99_138191	B99_114924	0.09286	0.00429185
B99_78289	B99_74304	0.08489	0.00434783
B99_143541	B99_186216	0.09824	0.0264817
B99_30924	B99_74304	0.08475	0.011236
B99_7728	B99_45238	0.1075	0.003768
B99_52392	B99_23581	0.08663	0
B99_199918	B99_216975	0.10982	0
B99_130669	B99_7622	0.09686	0
B99_168160	B99_57147	0.10835	0.0840336
B99_63936	B99_58156	0.09599	0.004158
B99_60088	B99_155353	0.09834	0
B99_182464	B99_171727	0.08725	0.000919118
B99_136	B99_33266	0.07767	0
B99_84919	B99_131417	0.08327	0.000946746
B99_148167	B99_160549	0.08564	0.0146956
B99_9787	B99_86772	0.08016	0.000407166
B99_246338	B99_2141	0.07622	0
B99_124783	B99_147298	0.0852	0.0447301
B99_160533	B99_19806	0.09009	0.0078125
B99_3623	B99_83302	0.09799	0.00965929
B99_173764	B99_231401	0.09476	0.110526
B99_244417	B99_187811	0.10065	0.0172872
B99_81421	B99_35075	0.10733	0
B99_53401	B99_2972	0.07795	0
B99_202089	B99_217730	0.08881	0.02
B99_140340	B99_101403	0.08719	0
B99_18233	B99_2456	0.07631	0.00133037
B99_167964	B99_187842	0.09629	0
B99_6451	B99_138114	0.09294	0.00310898
B99_220761	B99_132760	0.09269	0.145455
B99_228051	B99_918	0.094	0.00139492
B99_7072	B99_33593	0.09725	0.00908014
B99_8459	B99_137567	0.10478	0.00319489
B99_171738	B99_26052	0.09874	0.0159844
B99_129557	B99_133578	0.10741	0.00409836
B99_168494	B99_231542	0.08241	0
B99_121886	B99_232171	0.08176	0
B99_182960	B99_60299	0.09625	0.00248447
B99_40102	B99_237884	0.07917	0.0263158
B99_67	B99_214833	0.10689	0.000125871
B99_101206	B99_53862	0.08038	0.0685484
B99_180210	B99_156073	0.07906	0
B99_482	B99_176245	0.08369	0
B99_10448	B99_54950	0.08428	0
B99_96772	B99_59740	0.08276	0.0168697
B99_75040	B99_101340	0.07963	0.0184136
B99_129310	B99_242229	0.09517	0.0013541
B99_194930	B99_147298	0.07829	0.0062435
B99_49572	B99_5264	0.09645	0.0144144
B99_32930	B99_107569	0.10443	0
B99_93715	B99_71193	0.10706	0.000136138
B99_198950	B99_129249	0.0871	0
B99_68374	B99_5586	0.10809	0
B99_97811	B99_11950	0.091	0.00628931
B99_186478	B99_132423	0.08185	0
B99_134821	B99_54754	0.09784	0.00223797
B99_6706	B99_178075	0.10688	0
B99_243150	B99_142225	0.11009	0.0107011
B99_7770	B99_167941	0.0752	0
B99_10164	B99_199450	0.09968	0.00116523
B99_212499	B99_53556	0.10795	0
B99_96504	B99_30940	0.1017	0
B99_128079	B99_155310	0.07732	0.00561798
B99_186513	B99_189538	0.08295	0
B99_156447	B99_215978	0.10516	0.000330929
B99_223999	B99_66629	0.09033	0.0379916
B99_184567	B99_118070	0.09974	0.0144928
B99_212987	B99_37385	0.08761	0.00949796
B99_205033	B99_155832	0.10364	0.000981595
B99_75484	B99_75482	0.08112	0.00767263
B99_8382	B99_91863	0.09035	0.0118051
B99_151783	B99_225415	0.08263	0
B99_118070	B99_184567	0.09974	0.0144928
B99_231778	B99_68955	0.08421	0.0124677
B99_197892	B99_246430	0.09208	0
B99_213376	B99_235854	0.08549	0
B99_49073	B99_189542	0.09731	0
B99_41990	B99_48247	0.08666	0.054878
B99_188329	B99_112841	0.10672	0.00343643
B99_66057	B99_246658	0.08141	0
B99_11614	B99_150364	0.09284	0.00465477
B99_39157	B99_167540	0.10049	0.025293
B99_48247	B99_182078	0.09331	0.0333761
B99_191700	B99_10606	0.08218	0.00565987
B99_134381	B99_48558	0.08307	0.042487
B99_201542	B99_158715	0.10821	0.0610902
B99_150149	B99_81421	0.094	0
B99_18231	B99_240711	0.08135	0
B99_149578	B99_102776	0.1057	0.00917431
B99_37907	B99_198195	0.07983	0.0888889
B99_225698	B99_10262	0.10636	0.00671785
B99_114062	B99_9284	0.0981	0
B99_191155	B99_175309	0.08638	0.0248963
B99_223927	B99_208308	0.08159	0.000564573
B99_193035	B99_182606	0.07612	0.000691563
B99_183841	B99_229303	0.08044	0.0821485
B99_159299	B99_62245	0.08377	0
B99_68859	B99_53793	0.09336	0.0578512
B99_177588	B99_145464	0.10913	0
B99_157199	B99_30424	0.07813	0.00524017
B99_2972	B99_117524	0.10757	0.000447227
B99_39531	B99_125033	0.09221	0.01252
B99_4103	B99_88006	0.08361	0
B99_157990	B99_8145	0.0892	0.00692042
B99_182464	B99_231789	0.07449	0.0865445
B99_115979	B99_59500	0.09976	0.0693842
B99_17544	B99_46166	0.09246	0
B99_106833	B99_208183	0.07931	0.0243902
B99_231542	B99_143233	0.09573	0.108309
B99_154712	B99_213896	0.07761	0.103231
B99_147059	B99_48247	0.10399	0.00884285
B99_979	B99_104918	0.0929	0.000658868
B99_5586	B99_193035	0.08344	0
B99_225708	B99_138206	0.10332	0
B99_861	B99_53946	0.10828	0
B99_174843	B99_19607	0.09759	0.0206795
B99_206269	B99_6967	0.09108	0.00595238
B99_7147	B99_103015	0.09659	0.00315621
B99_95845	B99_201878	0.08124	0.00922819
B99_239966	B99_637	0.08123	0.0257222
B99_47988	B99_215978	0.07837	0
B99_7089	B99_161628	0.09632	0.0241516
B99_38495	B99_84891	0.10461	0
B99_3047	B99_190566	0.09928	0.00416667
B99_7770	B99_12836	0.09991	0
B99_17853	B99_9316	0.08353	0.025101
B99_18231	B99_211011	0.07989	0
B99_159775	B99_127347	0.09111	0.00133304
B99_108637	B99_212987	0.07787	0
B99_184628	B99_209553	0.08105	0
B99_68292	B99_170039	0.07451	0
B99_240862	B99_26004	0.08805	0.0273484
B99_5222	B99_4012	0.10344	0.0555556
B99_137138	B99_176276	0.08803	0
B99_54463	B99_213819	0.10657	0
B99_72377	B99_67620	0.09939	0.00760938
B99_9148	B99_134669	0.07374	0
B99_105926	B99_83300	0.10567	0.00616861
B99_89163	B99_197143	0.09818	0.00847458
B99_208786	B99_181044	0.09618	0.0963455
B99_33418	B99_141065	0.09518	0.000170358
B99_60006	B99_181044	0.07589	0.0813704
B99_119458	B99_110874	0.08206	0.0117647
B99_119902	B99_118158	0.10666	0
B99_195135	B99_167961	0.09341	0.026158
B99_60332	B99_30643	0.09243	0.000618429
B99_190971	B99_100839	0.0806	0.00112486
B99_1950	B99_3346	0.10876	0.0757825
B99_80150	B99_2187	0.10511	0.0125294
B99_49198	B99_241225	0.07803	0.0308199
B99_46826	B99_91167	0.10165	0
B99_81019	B99_138205	0.07585	0.004
B99_49528	B99_17425	0.09668	0
B99_158123	B99_106845	0.09101	0
B99_151538	B99_11219	0.0844	0.0704607
B99_37385	B99_190164	0.07783	0.0193392
B99_8052	B99_4625	0.08488	0.00420168
B99_123641	B99_42640	0.08261	0.0779221
B99_123694	B99_244440	0.08251	0.00373134
B99_113	B99_80740	0.07597	0.0121212
B99_90038	B99_167051	0.09794	0.00389105
B99_79300	B99_180405	0.1002	0.0349854
B99_184135	B99_44696	0.08905	0.000825764
B99_173949	B99_13884	0.08656	0.00858369
B99_146917	B99_30478	0.10008	0.00211193
B99_224419	B99_58902	0.097	0.00806452
B99_44237	B99_146730	0.10508	0.0138122
B99_65843	B99_228933	0.10376	0
B99_146917	B99_132423	0.08582	0.00320171
B99_101715	B99_217463	0.08598	0.00750939
B99_165775	B99_213038	0.10079	0.0014498
B99_2490	B99_43911	0.09506	0.00330033
B99_156033	B99_11221	0.10494	0.0706949
B99_148002	B99_79665	0.07892	0.124304
B99_97929	B99_189720	0.09567	0.037064
B99_214092	B99_152381	0.08157	0.0125
B99_126159	B99_33261	0.10344	0.103896
B99_180797	B99_162865	0.10838	0.0325123
B99_58166	B99_146587	0.09872	0.00691244
B99_13719	B99_20101	0.08981	0.0283533
B99_39538	B99_240540	0.09219	0.000892459
B99_18233	B99_134643	0.08339	0.00746269
B99_84908	B99_19925	0.07762	0.0157573
B99_79674	B99_16509	0.08221	0.00214286
B99_127051	B99_230074	0.09404	0.00962696
B99_193869	B99_122646	0.10194	0.0922444
B99_18127	B99_983	0.10726	0.02968
B99_8258	B99_170476	0.10614	0.0203373
B99_44233	B99_132991	0.09591	0.25
B99_8054	B99_214935	0.07943	0.00705882
B99_88064	B99_16608	0.08774	0
B99_224207	B99_174410	0.10267	0.00719424
B99_20986	B99_186195	0.09846	0
B99_192469	B99_98378	0.09752	0.0268156
B99_170280	B99_167051	0.09887	0.0338573
B99_202182	B99_241927	0.10997	0
B99_44347	B99_10052	0.08179	0.00935576
B99_331	B99_9359	0.07469	0.0036813
B99_100681	B99_1032	0.10565	0.0529767
B99_132423	B99_141065	0.10278	0.00105381
B99_112839	B99_57958	0.10283	0.00224215
B99_105896	B99_90220	0.09017	0.010846
B99_209112	B99_26018	0.09067	0.00104822
B99_26080	B99_175062	0.10901	0.00689655
B99_128193	B99_11964	0.09925	0.167464
B99_5608	B99_128208	0.084	0.00704225
B99_138257	B99_20075	0.08449	0
B99_168511	B99_90035	0.07567	0
B99_1099	B99_90047	0.08345	0
B99_3729	B99_73112	0.09063	0.00221515
B99_187920	B99_212063	0.08352	0.0279465
B99_54039	B99_175213	0.09086	0.0106209
B99_5608	B99_40102	0.08466	0.0538922
B99_13719	B99_231577	0.09398	0.00632911
B99_79300	B99_135740	0.09859	0.112811
B99_204129	B99_127052	0.10348	0.0143885
B99_153933	B99_3724	0.10871	0.00258065
B99_212056	B99_183841	0.07654	0.0956284
B99_172918	B99_111494	0.07902	0.00154381
B99_229920	B99_75919	0.08874	0.0027933
B99_37898	B99_184039	0.10068	0.039801
B99_240935	B99_170550	0.07976	0
B99_171381	B99_99644	0.08594	0.0135641
B99_79135	B99_7802	0.09517	0.000226809
B99_51678	B99_166194	0.08938	0
B99_99993	B99_171976	0.0891	0.126112
B99_125328	B99_35754	0.08009	0
B99_66629	B99_30698	0.10787	0.00757576
B99_17548	B99_52375	0.07357	0.0185185
B99_90035	B99_32825	0.07483	0.00497512
B99_59500	B99_191548	0.07394	0.0145631
B99_66378	B99_165770	0.08597	0
B99_217463	B99_101715	0.08598	0.00750939
B99_199450	B99_193806	0.07514	0.195296
B99_49198	B99_231542	0.10264	0.0848238
B99_16315	B99_149061	0.07941	0.0114416
B99_179463	B99_9162	0.08024	0
B99_164637	B99_232757	0.08858	0
B99_244975	B99_150191	0.09935	0.00575126
B99_119462	B99_73410	0.0978	0
B99_27906	B99_212394	0.08848	0
B99_158713	B99_138206	0.0975	0
B99_9180	B99_246152	0.07527	0.00177305
B99_89163	B99_203081	0.07469	0.0277778
B99_231056	B99_170538	0.07765	0.00544218
B99_201524	B99_126589	0.0775	0.0151515
B99_143541	B99_200720	0.09345	0.0174482
B99_140887	B99_67078	0.09091	0
B99_27888	B99_216220	0.09475	0
B99_166084	B99_170555	0.08372	0.00666667
B99_205272	B99_157323	0.09859	0
B99_178383	B99_54039	0.07758	0.00329489
B99_90050	B99_141065	0.09043	3.41064e-05
B99_164644	B99_197143	0.10786	0.0186246
B99_128465	B99_128466	0.08678	0.128302
B99_223999	B99_41333	0.07389	0.000776096
B99_66378	B99_7167	0.08633	0.00127714
B99_201417	B99_193403	0.08676	0
B99_121173	B99_26503	0.083	0.00671141
B99_205159	B99_195109	0.08957	0.00296296
B99_81051	B99_158712	0.10644	0
B99_218071	B99_174061	0.09725	0.00241255
B99_217651	B99_184070	0.10714	0.00873016
B99_130378	B99_173764	0.07858	0.158664
B99_180797	B99_187132	0.07449	0.0744649
B99_232456	B99_114884	0.092	0.00643087
B99_198419	B99_15488	0.08433	0.0206814
B99_244147	B99_112125	0.08968	0.00680272
B99_56118	B99_203081	0.09235	0.0109589
B99_160850	B99_89884	0.0751	0.00432612
B99_4790	B99_208773	0.10696	0.0132827
B99_145888	B99_209346	0.1065	0
B99_53949	B99_1368	0.10028	0
B99_241648	B99_7802	0.08817	0.019551
B99_113016	B99_221646	0.08337	0.0253492
B99_192455	B99_53862	0.08804	0.00813008
B99_226305	B99_51452	0.08025	0
B99_178105	B99_232171	0.08577	0
B99_1635	B99_155971	0.08491	0
B99_182464	B99_186512	0.09358	0
B99_115302	B99_127318	0.1045	0.0319549
B99_243594	B99_200766	0.07482	0.169343
B99_49198	B99_189720	0.08565	0.0365686
B99_172632	B99_183841	0.08482	0.0303239
B99_189706	B99_6014	0.08707	0.0261324
B99_503	B99_85319	0.09514	0.00254615
B99_11926	B99_242125	0.10317	0.0807076
B99_14671	B99_149233	0.10961	0.00947867
B99_244147	B99_217046	0.07437	0.011655
B99_128014	B99_155310	0.09763	0.0164319
B99_212290	B99_106740	0.08301	0.00408163
B99_7374	B99_1280	0.07921	0.0751599
B99_2937	B99_80672	0.10075	0.000498594
B99_210062	B99_210066	0.08823	0
B99_8909	B99_15036	0.09172	0.00474957
B99_171976	B99_1103	0.09168	0.0172414
B99_70872	B99_136410	0.07995	0.235016
B99_16509	B99_128079	0.07999	0.0029347
B99_164828	B99_186216	0.0777	0
B99_148753	B99_100112	0.09327	0
B99_44526	B99_156082	0.09048	0
B99_62617	B99_245406	0.08844	0.0112835
B99_24957	B99_112905	0.10332	0.0614973
B99_136626	B99_28387	0.10769	0
B99_203133	B99_193126	0.0865	0.00433651
B99_49874	B99_178445	0.09214	0.00734394
B99_71549	B99_103387	0.07911	0.00555776
B99_10799	B99_52377	0.09185	0
B99_182348	B99_68374	0.08633	0
B99_146917	B99_43025	0.08228	0.0115741
B99_62374	B99_7294	0.12511	0.00370885
B99_225704	B99_114924	0.13975	0.00928074
B99_23398	B99_26509	0.14225	0
B99_207836	B99_43025	0.12672	0
B99_107012	B99_109092	0.13867	0
B99_152196	B99_219398	0.13838	0.0112581
B99_6041	B99_4319	0.13615	0.0102491
B99_193689	B99_230193	0.13239	0
B99_178651	B99_30772	0.12751	0
B99_241577	B99_178449	0.11625	0
B99_215896	B99_246761	0.12092	0.0217391
B99_206829	B99_1811	0.14081	0.00288479
B99_2431	B99_212984	0.13152	0.0106594
B99_11983	B99_178105	0.12765	0
B99_41417	B99_8838	0.11641	0
B99_209314	B99_223656	0.11879	0.00147984
B99_55457	B99_36184	0.13732	0.0112613
B99_8966	B99_7436	0.13346	0.00187406
B99_110945	B99_150191	0.11253	0.00154799
B99_56377	B99_16140	0.13615	0.0122133
B99_52537	B99_151382	0.13291	0
B99_110175	B99_179821	0.1249	0.00312598
B99_75755	B99_200793	0.12144	0.00161551
B99_15664	B99_203495	0.12601	0
B99_87081	B99_241470	0.11949	0.00844327
B99_4474	B99_1141	0.13774	0.00742546
B99_155353	B99_223311	0.14378	0
B99_192725	B99_240299	0.13053	0.00114548
B99_181524	B99_148554	0.11833	0.011284
B99_1635	B99_80250	0.12226	0
B99_205096	B99_93713	0.12276	0.04
B99_92784	B99_216107	0.13772	0.00531208
B99_27118	B99_223591	0.13274	0.0108696
B99_2851	B99_141064	0.13878	0.01
B99_100794	B99_8066	0.14156	0
B99_117060	B99_6296	0.14035	0.0165062
B99_116508	B99_223135	0.13721	0
B99_23520	B99_178449	0.13132	0.00623886
B99_113382	B99_665	0.11575	0.00648776
B99_158760	B99_23847	0.14413	0.0214184
B99_53946	B99_101206	0.11213	0.0185185
B99_206561	B99_5803	0.12061	0.00410576
B99_221615	B99_195920	0.11555	0
B99_53710	B99_1043	0.12341	0.00318471
B99_76194	B99_6451	0.14413	0.00460725
B99_216974	B99_1638	0.1305	0.0134933
B99_167961	B99_114924	0.12696	0.0173077
B99_184136	B99_73086	0.12096	0.0060241
B99_197143	B99_79297	0.12956	0.00833333
B99_25536	B99_80452	0.12589	0
B99_70220	B99_19340	0.11686	0.00712251
B99_115191	B99_242911	0.11749	0.0357143
B99_195920	B99_239643	0.11856	0
B99_20447	B99_48336	0.13275	0.00184162
B99_128767	B99_233860	0.14251	0.00134048
B99_124320	B99_75175	0.13469	0
B99_29393	B99_199918	0.12626	0
B99_219818	B99_105700	0.12226	0
B99_89041	B99_121995	0.11239	0.0295203
B99_176777	B99_77336	0.11113	0.0043205
B99_57147	B99_236875	0.12011	0.100917
B99_16081	B99_36255	0.11401	0.0283333
B99_208077	B99_61155	0.12069	0.0218905
B99_178449	B99_127513	0.1155	0
B99_225614	B99_128264	0.12387	0
B99_88165	B99_234238	0.11856	0
B99_218454	B99_136	0.12236	0
B99_121128	B99_164828	0.14688	0
B99_1406	B99_237437	0.13722	0
B99_223312	B99_90050	0.13285	0
B99_27055	B99_197187	0.14325	0.010101
B99_9468	B99_60758	0.11845	0.00813008
B99_174086	B99_176844	0.12314	0.0077821
B99_140098	B99_1172	0.13625	0.00500083
B99_44237	B99_172455	0.12596	0
B99_52534	B99_46554	0.12013	0
B99_11970	B99_30670	0.12799	0.00286205
B99_824	B99_168346	0.13054	0
B99_121128	B99_84631	0.11518	0
B99_77994	B99_215478	0.13503	0.00294118
B99_170678	B99_2353	0.13105	0.000484577
B99_60767	B99_23396	0.13048	0
B99_186316	B99_159042	0.14309	0
B99_136	B99_189927	0.13251	0
B99_58902	B99_167961	0.14311	0.00238663
B99_52656	B99_233562	0.1129	0
B99_12429	B99_76347	0.13347	0.00574123
B99_43018	B99_153936	0.14659	0.00101053
B99_137011	B99_203538	0.14188	0.0109423
B99_237510	B99_152617	0.13777	0.00401606
B99_5641	B99_7881	0.13077	0.0017066
B99_13063	B99_39366	0.14017	0.003003
B99_138086	B99_227813	0.12813	0.00120048
B99_233860	B99_7784	0.12793	0.0101642
B99_172455	B99_224189	0.14111	0
B99_34931	B99_176843	0.11326	0
B99_4103	B99_11857	0.1408	0.000500877
B99_2353	B99_147613	0.13976	0.00727354
B99_11001	B99_133798	0.11703	0.027474
B99_151382	B99_257	0.14249	0.000278884
B99_2666	B99_35029	0.14123	0.00896861
B99_230953	B99_45408	0.13239	0
B99_132575	B99_38428	0.11431	0
B99_56303	B99_4223	0.12324	0.00261905
B99_74231	B99_196024	0.14073	0.00107296
B99_54035	B99_104150	0.13864	0.00733945
B99_1635	B99_40614	0.14256	0
B99_58776	B99_30940	0.14214	0
B99_167499	B99_78137	0.11159	0
B99_136748	B99_160370	0.13337	0.00483516
B99_244147	B99_156447	0.12033	0.00314661
B99_186217	B99_223312	0.13561	0
B99_178383	B99_627	0.14535	0.00160901
B99_202330	B99_74623	0.14375	0.00625489
B99_89772	B99_104918	0.1227	0
B99_171727	B99_128264	0.12715	0
B99_173237	B99_57900	0.13191	0
B99_244557	B99_96339	0.13663	0
B99_147341	B99_118095	0.14269	0
B99_198431	B99_189542	0.14626	0
B99_138678	B99_208023	0.1224	0.000920387
B99_84926	B99_6787	0.11979	0.00024558
B99_1704	B99_89573	0.14303	4.49762e-05
B99_156441	B99_187920	0.11351	0.0120985
B99_79674	B99_7213	0.14657	0
B99_244449	B99_196391	0.11677	0.0604255
B99_45408	B99_133748	0.11238	0.0160256
B99_5770	B99_5546	0.12901	0.00486345
B99_225813	B99_50604	0.12414	0
B99_147832	B99_107666	0.13746	0
B99_8693	B99_178449	0.12694	0
B99_109541	B99_88803	0.11835	0
B99_242542	B99_224240	0.13309	0
B99_11001	B99_228948	0.14332	0
B99_117014	B99_186219	0.13446	0
B99_243985	B99_207836	0.14372	0
B99_150176	B99_26022	0.11745	0.0222222
B99_86773	B99_4333	0.12258	0.000297354
B99_29655	B99_233857	0.11732	0
B99_128264	B99_133748	0.12164	0.00117925
B99_31575	B99_182178	0.14456	0.0031348
B99_59276	B99_47434	0.11689	0.00743889
B99_5859	B99_172913	0.12791	0.00354213
B99_185852	B99_107012	0.12513	0
B99_14724	B99_79177	0.11917	0.0258065
B99_237266	B99_401	0.12629	0.0179954
B99_155794	B99_12217	0.14123	0
B99_94625	B99_191654	0.13102	0.0455047
B99_118124	B99_67645	0.14063	0.00029036
B99_170542	B99_132575	0.13741	0
B99_159245	B99_105144	0.1414	0
B99_180800	B99_10037	0.1317	0
B99_221093	B99_22545	0.13557	0
B99_136	B99_192399	0.11957	0
B99_57410	B99_2213	0.13058	0.00364964
B99_161292	B99_2798	0.13711	0.00649227
B99_189700	B99_98776	0.11788	0
B99_30478	B99_1891	0.14642	0
B99_42641	B99_137370	0.12201	0.00480769
B99_242482	B99_66632	0.12985	0
B99_38424	B99_61992	0.14066	0.00220751
B99_84914	B99_235574	0.1266	0.0161863
B99_93812	B99_627	0.12485	0.00758197
B99_211132	B99_28324	0.12881	0.00676027
B99_234320	B99_121316	0.12523	0
B99_244277	B99_117187	0.14202	0.00625
B99_145464	B99_153145	0.11304	0
B99_201534	B99_27855	0.12995	0
B99_44233	B99_201792	0.11665	0
B99_8723	B99_3856	0.12975	0.00528795
B99_47687	B99_88064	0.1385	0
B99_20101	B99_31278	0.11891	0.00134771
B99_8372	B99_5715	0.12011	0.0101695
B99_49957	B99_119779	0.14432	0.0125
B99_181046	B99_8216	0.14704	0
B99_46441	B99_155971	0.14444	0
B99_175539	B99_92559	0.14644	0
B99_186513	B99_233126	0.13885	0
B99_85271	B99_50527	0.13807	0.067033
B99_182464	B99_231542	0.12476	0.111973
B99_83496	B99_136924	0.13049	0.0176678
B99_166849	B99_145516	0.14104	0
B99_42641	B99_150789	0.11416	0
B99_101206	B99_189606	0.13297	0.0316333
B99_17410	B99_85566	0.12075	0.000273336
B99_56419	B99_8693	0.14563	0.00304878
B99_184479	B99_105084	0.11671	0
B99_131715	B99_168498	0.13984	0
B99_153391	B99_138206	0.11309	0
B99_243364	B99_55816	0.14343	0.00507614
B99_13661	B99_228114	0.14303	0.00582751
B99_59078	B99_103449	0.14203	0.00311203
B99_94236	B99_182521	0.13175	0.0116959
B99_179963	B99_60627	0.11255	0.0264271
B99_101206	B99_30670	0.13664	0.0217391
B99_105648	B99_18454	0.13945	0.0083682
B99_142429	B99_189141	0.12298	0.0103093
B99_182223	B99_163844	0.13818	0.00675676
B99_65670	B99_107055	0.11565	0.0118694
B99_5044	B99_462	0.13597	0.0257761
B99_5544	B99_98557	0.14604	0
B99_189750	B99_164883	0.1239	0.0148148
B99_4737	B99_49169	0.14407	0.00278552
B99_9431	B99_201153	0.11454	0.00827423
B99_3084	B99_89118	0.12182	0.00254453
B99_120099	B99_53024	0.13025	0
B99_208183	B99_20151	0.13149	0.0498339
B99_11494	B99_182349	0.14385	0.0241206
B99_115302	B99_103455	0.14537	0.00134953
B99_36687	B99_115302	0.14685	0
B99_21075	B99_9291	0.14633	0.0206946
B99_26509	B99_32466	0.11464	0
B99_17160	B99_70694	0.1342	0
B99_48019	B99_233578	0.11851	0.0290195
B99_103455	B99_40745	0.1436	0
B99_128264	B99_186881	0.13553	0
B99_4919	B99_4626	0.13061	0.0226778
B99_167964	B99_201534	0.12916	0
B99_4326	B99_162648	0.1361	0
B99_60943	B99_152617	0.13292	0.0167364
B99_77664	B99_52537	0.14253	0
B99_12217	B99_156470	0.14118	0.00645161
B99_12720	B99_65261	0.12528	0.0021097
B99_244282	B99_5888	0.12639	0
B99_123641	B99_46441	0.12505	0
B99_2110	B99_185927	0.13313	0.00279037
B99_68557	B99_44237	0.12207	0.0357143
B99_98117	B99_4383	0.11571	0
B99_158713	B99_114924	0.11104	0.0184615
B99_128264	B99_184628	0.13668	0
B99_160544	B99_1778	0.12529	0.0100503
B99_57931	B99_186022	0.14378	0.0569801
B99_174535	B99_45408	0.13327	0
B99_94227	B99_183548	0.11602	0
B99_124321	B99_67164	0.13897	0
B99_160585	B99_1704	0.13177	0.000940018
B99_230183	B99_74623	0.13187	0.000925069
B99_13924	B99_120455	0.14047	0.00581655
B99_36621	B99_60932	0.13423	0
B99_80450	B99_13714	0.11173	0.024744
B99_9493	B99_160786	0.14203	0
B99_202352	B99_104298	0.14413	0.00361991
B99_242237	B99_18209	0.14167	0.00652529
B99_55798	B99_1963	0.13843	0.00408163
B99_148338	B99_22651	0.14505	0.011956
B99_185181	B99_87311	0.11766	0.00917431
B99_93983	B99_136207	0.14695	0
B99_2845	B99_61155	0.13103	0.00481232
B99_123641	B99_200127	0.11473	0
B99_123629	B99_64927	0.1136	0
B99_233126	B99_72129	0.12358	0
B99_3725	B99_213819	0.12666	0.00127307
B99_227320	B99_35096	0.14286	0
B99_109700	B99_50644	0.14239	0.00337431
B99_60932	B99_66193	0.13844	0
B99_98967	B99_201695	0.12545	0
B99_211350	B99_121191	0.14458	0.00431499
B99_104267	B99_149851	0.14527	0
B99_198457	B99_193689	0.14315	0.00282486
B99_165961	B99_9162	0.12511	0.005386
B99_1364	B99_198199	0.13431	0
B99_219239	B99_171775	0.14383	0
B99_142098	B99_3828	0.12016	0.0106667
B99_110860	B99_1103	0.11966	0.0106178
B99_174535	B99_186512	0.14031	0
B99_94658	B99_139037	0.14544	0.0173867
B99_68630	B99_89033	0.13245	0.0227273
B99_117010	B99_191218	0.14378	0.00121951
B99_43025	B99_1137	0.12924	0.000911309
B99_121174	B99_112938	0.13916	0
B99_6173	B99_30851	0.14512	0.00159391
B99_157432	B99_27888	0.13725	0
B99_77994	B99_241294	0.12011	0.0142315
B99_78702	B99_105974	0.14676	0
B99_239464	B99_198422	0.13921	0
B99_119881	B99_30772	0.12401	0
B99_195523	B99_97457	0.1369	0.00460829
B99_4594	B99_157660	0.13585	0.0163733
B99_3677	B99_189927	0.14335	0
B99_169597	B99_93993	0.13075	0
B99_3811	B99_120713	0.12298	0.0180531
B99_132419	B99_214939	0.11347	0
B99_225813	B99_85903	0.13065	0.00220751
B99_23398	B99_49354	0.14552	0
B99_692	B99_125797	0.12432	0.0494118
B99_9689	B99_178387	0.14247	0
B99_2948	B99_215026	0.13984	0
B99_14143	B99_44703	0.11884	0.0383382
B99_171237	B99_3777	0.11857	0.0028626
B99_47988	B99_108975	0.11299	0.00314743
B99_38085	B99_107284	0.12552	0
B99_125276	B99_121491	0.12146	0.000511061
B99_96591	B99_240607	0.14063	0
B99_46356	B99_7862	0.14514	0
B99_26503	B99_90718	0.1328	0
B99_63094	B99_9761	0.13329	0.000503174
B99_198974	B99_39121	0.12985	0.0426647
B99_90220	B99_53793	0.11867	0.0712891
B99_84914	B99_215921	0.12258	0.00477415
B99_9452	B99_151132	0.13381	0
B99_15279	B99_61101	0.12088	0
B99_1778	B99_30876	0.11659	0.00925926
B99_3677	B99_128767	0.13821	0
B99_152617	B99_45408	0.12087	0.00347222
B99_88684	B99_232171	0.12351	0
B99_138415	B99_238983	0.11349	0
B99_1137	B99_106829	0.11508	0.00574996
B99_86773	B99_2673	0.1446	0.00299103
B99_158123	B99_218834	0.11387	0.00257732
B99_159775	B99_133748	0.12399	0.0312682
B99_204630	B99_238324	0.1157	0.0127389
B99_1406	B99_186844	0.14197	0
B99_163965	B99_42639	0.12036	0.0670732
B99_207780	B99_104150	0.12929	0.0626579
B99_175539	B99_115458	0.11647	0
B99_206599	B99_73061	0.11057	0
B99_181046	B99_11983	0.12604	0
B99_50506	B99_105804	0.12437	0.0111801
B99_189606	B99_28843	0.14096	0
B99_36173	B99_219168	0.14443	0
B99_2845	B99_81215	0.14343	0.0153846
B99_223305	B99_7609	0.11263	0.0197429
B99_75889	B99_222175	0.1147	0
B99_4304	B99_75755	0.11854	0.032567
B99_89720	B99_102674	0.14089	0.0139535
B99_100804	B99_68538	0.11373	0.012884
B99_184893	B99_109545	0.1227	0.00334896
B99_154332	B99_80382	0.14183	0.00526754
B99_208077	B99_189717	0.11896	0
B99_218898	B99_155794	0.13692	0
B99_201788	B99_98755	0.11911	0
B99_117458	B99_123633	0.14636	0.0528846
B99_46	B99_117014	0.1319	0.00074331
B99_2835	B99_1488	0.14307	0.00942729
B99_192127	B99_167410	0.14358	0
B99_121128	B99_30478	0.12239	0
B99_43502	B99_182165	0.13576	0.00406504
B99_152617	B99_128079	0.12919	0.00909091
B99_191219	B99_66632	0.14119	0
B99_42473	B99_233792	0.13447	0.00909091
B99_108975	B99_137011	0.1247	0.026641
B99_11136	B99_54200	0.11801	0.00549451
B99_2122	B99_11983	0.1411	0.00714286
B99_226017	B99_7392	0.135	0
B99_13063	B99_7213	0.13036	0
B99_193061	B99_160763	0.14266	0.0310608
B99_103832	B99_162866	0.13292	0.000784314
B99_4061	B99_65008	0.13552	0
B99_106740	B99_70426	0.12699	0.00246914
B99_4223	B99_10052	0.1303	0.0465565
B99_67164	B99_23398	0.13994	0
B99_7137	B99_192915	0.11262	0.00983258
B99_46684	B99_227760	0.13862	0
B99_50518	B99_50602	0.12668	0
B99_145811	B99_168748	0.14706	0
B99_55149	B99_19211	0.11116	0.00699187
B99_105554	B99_3589	0.11607	0
B99_30924	B99_1417	0.12379	0.00952528
B99_205104	B99_156298	0.13012	0.0144156
B99_53347	B99_68402	0.14197	0.000602773
B99_141975	B99_7645	0.1247	0
B99_182960	B99_172939	0.14067	0
B99_151382	B99_191218	0.11889	0
B99_198396	B99_9359	0.1111	0.00614203
B99_133748	B99_49198	0.13214	0.0388992
B99_147726	B99_180097	0.12642	0
B99_189717	B99_64515	0.13267	0.00266667
B99_192390	B99_88803	0.11219	0
B99_11983	B99_6573	0.12422	0.000960369
B99_246338	B99_58767	0.12862	0.00042983
B99_179753	B99_156372	0.11628	0.0435556
B99_153392	B99_103721	0.14364	0.00531915
B99_112200	B99_49025	0.14151	0
B99_131718	B99_234492	0.13419	0
B99_238983	B99_170553	0.13462	0
B99_121886	B99_68402	0.14025	0.00250627
B99_128264	B99_71193	0.13772	0
B99_152617	B99_142935	0.14401	0
B99_141122	B99_132568	0.11515	0
B99_181328	B99_57627	0.11835	0.0520095
B99_52534	B99_164021	0.11623	0
B99_60145	B99_99730	0.13565	0
B99_117010	B99_52534	0.12683	0
B99_6662	B99_411	0.14041	0.101978
B99_164883	B99_627	0.13765	0.0135211
B99_2770	B99_1704	0.12269	0.0127669
B99_86937	B99_42647	0.13352	0.10247
B99_205096	B99_1516	0.12687	0.000246488
B99_136877	B99_4163	0.13364	0.0196801
B99_74978	B99_14247	0.14046	0.00268197
B99_76705	B99_120097	0.13549	0
B99_94658	B99_115439	0.13694	0.0561404
B99_200055	B99_198204	0.13838	0.0239044
B99_52	B99_1811	0.12227	0.251547
B99_145516	B99_232456	0.14334	0
B99_85939	B99_125527	0.11398	0.0275862
B99_138199	B99_27856	0.11126	0.00746269
B99_245071	B99_138264	0.13449	0.00398406
B99_211350	B99_149061	0.12278	0
B99_131144	B99_185375	0.14527	0
B99_134000	B99_187221	0.12045	0.00241352
B99_212125	B99_164111	0.14263	0
B99_166196	B99_76988	0.13103	0
B99_18235	B99_89033	0.13028	0
B99_155525	B99_53734	0.12385	0.00325521
B99_185547	B99_2493	0.13801	0.00505912
B99_167565	B99_53946	0.11741	0.00375
B99_224289	B99_1417	0.12245	0.000525714
B99_174504	B99_12429	0.11276	0
B99_227239	B99_26052	0.12328	0
B99_154732	B99_50518	0.12186	0
B99_223312	B99_126568	0.13884	0
B99_231401	B99_42019	0.14121	0.0611542
B99_10299	B99_174130	0.13627	0.0038381
B99_100824	B99_19370	0.11162	0.0113609
B99_38424	B99_93812	0.12515	0.000267308
B99_52692	B99_102776	0.12787	0.00234742
B99_75889	B99_209787	0.13236	0
B99_67076	B99_53720	0.14567	0.00351014
B99_212509	B99_138743	0.13522	0.0060241
B99_192127	B99_52265	0.14239	0
B99_138205	B99_45534	0.13489	0.0146751
B99_145520	B99_189927	0.11754	0
B99_120099	B99_36009	0.1353	0
B99_134683	B99_192915	0.12697	0.00669259
B99_69841	B99_132991	0.12874	0
B99_18876	B99_5686	0.12264	0
B99_27879	B99_90667	0.14402	0.0281276
B99_100824	B99_215980	0.14172	0
B99_78102	B99_190756	0.11363	0
B99_30940	B99_201784	0.13588	0
B99_96255	B99_53780	0.12516	0
B99_246583	B99_141984	0.12991	0
B99_92784	B99_2195	0.11572	0.0022818
B99_11610	B99_56118	0.11362	0
B99_33266	B99_240920	0.14403	0
B99_33573	B99_21075	0.12171	0.00111415
B99_5763	B99_210893	0.12877	0.164771
B99_6846	B99_47086	0.13299	0.0841616
B99_108637	B99_121191	0.13579	0
B99_104298	B99_2108	0.11737	0.00236518
B99_6362	B99_7172	0.13028	0.00357462
B99_165350	B99_154582	0.1328	0
B99_114442	B99_237628	0.13661	0
B99_23412	B99_195109	0.11268	0.000336984
B99_115763	B99_233126	0.13721	0
B99_17376	B99_102674	0.12757	0
B99_78978	B99_61032	0.11266	0.0096463
B99_186648	B99_151382	0.13172	0
B99_133869	B99_168052	0.13961	0.022238
B99_129695	B99_156441	0.11498	0
B99_59996	B99_13812	0.12859	0
B99_90050	B99_2108	0.14141	0
B99_201792	B99_8459	0.13405	0
B99_23412	B99_118994	0.13333	0.001001
B99_244506	B99_60937	0.13067	0.0161702
B99_76988	B99_93993	0.12347	0
B99_169200	B99_184135	0.13382	0.00228637
B99_203538	B99_213369	0.13852	0
B99_94625	B99_2369	0.11475	0.0244764
B99_5578	B99_60	0.11742	0.0109051
B99_103099	B99_14500	0.13709	0.00300526
B99_236191	B99_133748	0.11059	0.0150602
B99_173779	B99_208077	0.1142	0
B99_53947	B99_122548	0.14603	0.0175353
B99_3990	B99_39377	0.14082	0.0225904
B99_154732	B99_50602	0.1384	0.00469484
B99_85319	B99_239716	0.11169	0
B99_142058	B99_1638	0.13783	0
B99_104236	B99_8909	0.11629	0.0421687
B99_18233	B99_30654	0.12576	0.00459743
B99_26052	B99_160786	0.12393	0.0192308
B99_212704	B99_41968	0.13344	0.00270929
B99_167051	B99_175690	0.13984	0.0253497
B99_83300	B99_136748	0.12914	0
B99_47621	B99_26509	0.14163	0
B99_178796	B99_160434	0.11295	0
B99_188979	B99_6594	0.11865	0.00333434
B99_157706	B99_24923	0.11718	0.0080429
B99_11857	B99_23520	0.13877	0.00775695
B99_1706	B99_227204	0.13737	0
B99_186513	B99_77994	0.12952	0.00268817
B99_100074	B99_207836	0.14702	0.00868137
B99_214833	B99_189524	0.12267	0.00485437
B99_7294	B99_172562	0.12687	0.00671463
B99_138198	B99_157607	0.13198	0.0135722
B99_193961	B99_8775	0.13181	0.00267079
B99_165648	B99_29393	0.14171	0
B99_30876	B99_231409	0.11537	0.00624291
B99_52810	B99_9516	0.11927	0.0218579
B99_164742	B99_145140	0.11826	0
B99_17461	B99_50518	0.14109	0
B99_137277	B99_7872	0.14252	0.014102
B99_1778	B99_160547	0.12863	0.00822669
B99_188352	B99_188350	0.11464	0.0392523
B99_112847	B99_105207	0.11809	0.0216165
B99_69982	B99_117457	0.13428	0.00116009
B99_160370	B99_164122	0.12099	0.00216732
B99_246487	B99_42473	0.14572	0.0243902
[truncated: 23,001 more rows]
