# Supplementary material for: Community conservatism is widespread across microbial phyla and environments
Source: Nat Ecol Evol. 2026 Jan 16;10(2):232–45. doi: 10.1038/s41559-025-02957-4 (PMC12890590; doi:10.1038/s41559-025-02957-4)
Supplement: Supplementary file 9 — Source data for Extended Data Fig. 2. [file 41559_2025_2957_MOESM9_ESM.xlsx]

## Sheet: Sheet1
short_tax_1	short_tax_2	phydist	tax	mean_90%OTUs	mean_97%OTUs	mean_99%OTUs
B99_619	B99_113821	0.01287	5	0.0439076	0.00325636	0.000809357
B99_12147	B99_18668	0.02454	5	0.160424	0.042828	0.0137363
B99_128136	B99_191262	0.02947	5	0.0557857	0.00309308	0.000854269
B99_44892	B99_93759	0.01156	5	0.119524	0.0076948	0.00126168
B99_14813	B99_12041	0.02675	5	0.0822735	0.0145008	0.00372654
B99_144922	B99_91238	0.03377	5	0.086558	0.00625141	0.0015224
B99_52460	B99_781	0.03399	4	0.158471	0.0409335	0.0127501
B99_11272	B99_3252	0.02795	5	0.0524275	0.00865244	0.00233166
B99_171660	B99_103118	0.03092	4	0.0388704	0.00211236	0.000618934
B99_162730	B99_9110	0.01532	5	0.0281528	0.0083412	0.00696394
B99_39052	B99_225372	0.03198	5	0.109576	0.0123697	0.00710991
B99_16502	B99_121886	0.02704	5	0.0933334	0.0236739	0.00768005
B99_203629	B99_98934	0.03667	5	0.13077	0.0344833	0.0135184
B99_243985	B99_185432	0.03152	5	0.0451465	0.00309157	0.00150589
B99_5071	B99_146687	0.03576	4	0.0466195	0.00562318	0.00211053
B99_83614	B99_18668	0.02089	5	0.196016	0.0631722	0.0225859
B99_12978	B99_79001	0.02549	4	0.0569027	0.00904573	0.00295757
B99_51186	B99_210016	0.02461	5	0.176794	0.0336879	0.0161563
B99_175212	B99_10164	0.02405	5	0.173282	0.040518	0.0151141
B99_51186	B99_14559	0.02387	5	0.188501	0.0374807	0.0189066
B99_2541	B99_107048	0.01646	4	0.0481691	0.00500145	0.00174328
B99_54624	B99_6833	0.02792	5	0.050367	0.00852393	0.00232406
B99_12146	B99_12145	0.02564	5	0.213357	0.0642483	0.0222122
B99_127516	B99_85381	0.0169	5	0.030423	0.00118741	0.000264122
B99_20639	B99_111637	0.03297	5	0.124834	0.0293579	0.00660638
B99_5258	B99_147871	0.01323	5	0.0313568	0.00288235	0.00126344
B99_3724	B99_192125	0.01006	5	0.0576857	0.00280431	0.000743617
B99_7425	B99_7426	0.00663	5	0.172792	0.013919	0.00117513
B99_227654	B99_176331	0.03162	5	0.113409	0.0134716	0.00272454
B99_193041	B99_34937	0.01507	5	0.249529	0.0509595	0.014341
B99_15397	B99_92495	0.01412	4	0.0893118	0.0127478	0.00536998
B99_117010	B99_224291	0.03182	5	0.10803	0.0231506	0.00705988
B99_74103	B99_119687	0.01714	5	0.114678	0.0435952	0.00610131
B99_172983	B99_37787	0.02133	5	0.0837316	0.00769114	0.000976655
B99_44756	B99_200805	0.02994	5	0.085231	0.0057799	0.00114207
B99_153485	B99_153487	0.0167	5	0.0621788	0.0054826	0.0015856
B99_133292	B99_195480	0.03331	5	0.0406103	0.00476034	0.000578762
B99_104591	B99_80569	0.02303	5	0.202693	0.0531883	0.0168346
B99_86666	B99_202188	0.01513	5	0.0950074	0.0256669	0.00567946
B99_38999	B99_164239	0.03369	4	0.0292393	0.00365088	0.000491958
B99_148139	B99_63606	0.01094	5	0.0489589	0.00405588	0.00156175
B99_126062	B99_88556	0.03189	5	0.127545	0.0112137	0.00239037
B99_189717	B99_173779	0.02898	5	0.135713	0.0413781	0.0141756
B99_86543	B99_129566	0.03039	5	0.0822225	0.00546368	0.00109677
B99_242623	B99_85898	0.03254	5	0.177278	0.0438658	0.0141804
B99_19912	B99_8278	0.01062	5	0.0349013	0.00286448	0.00136591
B99_11629	B99_9716	0.00816	5	0.169863	0.0506273	0.0162547
B99_49957	B99_117984	0.02824	5	0.105906	0.010256	0.00289775
B99_11050	B99_159558	0.01718	5	0.125076	0.0150533	0.00580983
B99_118064	B99_118060	0.01746	5	0.0582332	0.00522461	0.000906746
B99_87088	B99_87087	0.03606	5	0.134815	0.0369219	0.0108364
B99_139145	B99_243346	0.01795	5	0.140818	0.0291412	0.0142405
B99_121629	B99_73979	0.02874	5	0.117455	0.00949931	0.00259677
B99_60085	B99_122680	0.03541	5	0.0813458	0.0171574	0.0065907
B99_175054	B99_14310	0.03335	5	0.0568587	0.0182968	0.000446803
B99_2197	B99_75484	0.02989	5	0.0446745	0.00484502	0.00191303
B99_151022	B99_70810	0.03344	3	0.0528953	0.002533	0.000488042
B99_209	B99_188196	0.01188	5	0.110597	0.0185393	0.00768555
B99_2456	B99_235574	0.0062	5	0.0642689	0.011155	0.00395915
B99_182349	B99_199446	0.01709	5	0.174961	0.0389175	0.0124468
B99_3923	B99_199327	0.01236	5	0.128427	0.0165837	0.00786628
B99_75608	B99_24569	0.01018	5	0.0387319	0.00596642	0.00112931
B99_115125	B99_25204	0.02818	5	0.118198	0.0232387	0.00537406
B99_79422	B99_119787	0.03277	5	0.202626	0.0219576	0.00764894
B99_200303	B99_107744	0.02342	5	0.151146	0.0357	0.00791029
B99_195109	B99_18133	0.02228	5	0.125054	0.0310189	0.00880514
B99_96163	B99_187500	0.02228	5	0.105729	0.015686	0.00684491
B99_226061	B99_99289	0.03147	5	0.0264249	0.00131861	0.000227406
B99_74303	B99_110175	0.02557	5	0.167341	0.0278542	0.0114577
B99_56868	B99_237561	0.02522	5	0.106613	0.0138856	0.00596688
B99_72251	B99_3410	0.0222	5	0.119477	0.0265237	0.0101536
B99_136039	B99_8303	0.03417	5	0.0661601	0.00843111	0.00439469
B99_205935	B99_43553	0.03377	5	0.16429	0.0121256	0.000976594
B99_82738	B99_237989	0.01178	5	0.0968569	0.0191145	0.00585771
B99_65858	B99_100536	0.01887	5	0.059634	0.00400715	0.000829775
B99_171006	B99_161280	0.01102	5	0.0508506	0.000838991	5.15859e-05
B99_160725	B99_53	0.00547	5	0.0281255	0.001226	0.00036909
B99_226452	B99_115979	0.01254	5	0.0940559	0.0157214	0.0022548
B99_150661	B99_54955	0.00946	5	0.0967353	0.0070159	0.00102835
B99_187211	B99_831	0.03392	4	0.0750908	0.00474595	0.000415457
B99_207069	B99_83861	0.01881	5	0.110384	0.0180998	0.00544059
B99_122575	B99_59810	0.01265	5	0.0512822	0.00634243	0.00248803
B99_144269	B99_44659	0.02311	5	0.235313	0.0695486	0.0207474
B99_1270	B99_16719	0.01167	5	0.0441531	0.00516233	0.00120747
B99_84033	B99_84023	0.02221	5	0.194434	0.0309282	0.00955598
B99_61895	B99_28615	0.01971	5	0.0789795	0.00937395	0.00353484
B99_220173	B99_20357	0.01416	5	0.123497	0.0209779	0.00848615
B99_17547	B99_17546	0.02453	5	0.121879	0.0209502	0.00304449
B99_98274	B99_90043	0.03539	5	0.115607	0.026192	0.00902267
B99_33899	B99_65858	0.02976	5	0.0578684	0.00430229	0.00102416
B99_124855	B99_217756	0.01865	5	0.130001	0.00905325	0.0010235
B99_122613	B99_117417	0.02444	5	0.0199563	0.00172285	0.000762669
B99_4353	B99_156014	0.01354	5	0.143293	0.020464	0.00811397
B99_136	B99_49354	0.02526	4	0.105445	0.00770974	0.00116475
B99_30940	B99_212125	0.01973	5	0.0175529	0.000699202	0.000419797
B99_145949	B99_208861	0.03562	5	0.0946203	0.00595578	0.000761365
B99_133025	B99_93666	0.02972	5	0.113	0.0116259	0.00355004
B99_8122	B99_205935	0.03619	5	0.135136	0.00842194	0.00119643
B99_19354	B99_97561	0.036	5	0.112559	0.00642828	0.000843799
B99_147025	B99_188323	0.01817	5	0.0455808	0.018587	0.00162294
B99_63758	B99_237108	0.02932	5	0.226226	0.0412558	0.0101687
B99_7048	B99_103909	0.03361	5	0.0335366	0.00206139	0.000275515
B99_202574	B99_235933	0.03656	5	0.194439	0.046188	0.0203869
B99_63135	B99_165775	0.01981	5	0.117603	0.0152407	0.00523649
B99_173275	B99_173276	0.02122	5	0.159562	0.0261756	0.000291233
B99_88792	B99_129324	0.00766	5	0.0433293	0.00575444	0.000740388
B99_128136	B99_16172	0.03083	5	0.0653363	0.00344588	0.000968864
B99_48828	B99_108796	0.03253	5	0.0604958	0.00976322	0.000583366
B99_25601	B99_26021	0.03132	5	0.0663719	0.00678945	0.00123291
B99_228325	B99_169616	0.03368	5	0.0332619	0.000812949	8.59936e-05
B99_153391	B99_25601	0.02529	5	0.060111	0.00509955	0.00102257
B99_66502	B99_79674	0.02848	5	0.108949	0.0234928	0.0081907
B99_17173	B99_105797	0.02359	5	0.0922152	0.00595032	0.00109743
B99_149351	B99_131715	0.03644	4	0.0692542	0.00799788	0.00276795
B99_161923	B99_68557	0.0197	5	0.0359662	0.000720845	0.000127472
B99_107012	B99_16502	0.0283	5	0.10621	0.0277854	0.0096375
B99_170529	B99_6270	0.02229	5	0.0312196	0.00763394	0.00343394
B99_31721	B99_221947	0.03361	4	0.0200714	0.00113843	0.000516485
B99_35479	B99_49936	0.02421	5	0.116561	0.0128131	0.00483017
B99_33702	B99_241257	0.01072	5	0.0675321	0.00484271	0.000777962
B99_104557	B99_86668	0.03596	5	0.0496731	0.00562028	0.00139338
B99_64521	B99_210165	0.02218	5	0.0804888	0.00551166	0.00149884
B99_38389	B99_79986	0.0205	5	0.0355162	0.0014862	0.000364223
B99_234494	B99_117010	0.02922	5	0.214088	0.0728961	0.0195151
B99_90148	B99_90137	0.01205	5	0.101464	0.00735136	0.00182763
B99_46441	B99_187301	0.0337	5	0.041727	0.0257363	0.0254326
B99_213376	B99_59149	0.0309	4	0.149948	0.040812	0.0129072
B99_7201	B99_6062	0.02143	5	0.0264125	0.00298926	0.00170936
B99_49788	B99_159556	0.03227	5	0.110092	0.0117481	0.00382166
B99_103925	B99_239374	0.03596	5	0.166227	0.0250884	0.0105805
B99_13745	B99_2264	0.03167	5	0.0510243	0.00290443	0.000734681
B99_41142	B99_186945	0.01195	5	0.173071	0.0363255	0.0168159
B99_243989	B99_118173	0.01299	5	0.0430923	0.0026964	0.000850738
B99_192611	B99_165344	0.03365	5	0.0917678	0.00968579	0.00300305
B99_39092	B99_39091	0.00846	5	0.236895	0.0549275	0.0153999
B99_170450	B99_245059	0.02281	5	0.124027	0.0100102	0.00169364
B99_62546	B99_84631	0.03609	5	0.0900819	0.0122729	0.00422988
B99_26671	B99_23871	0.01231	5	0.132239	0.030654	0.00611895
B99_202184	B99_40102	0.01613	5	0.0834469	0.0378969	0.00673902
B99_110429	B99_45777	0.0317	5	0.0912327	0.0107907	0.00458605
B99_111122	B99_189892	0.02471	5	0.0957963	0.0055365	0.000640177
B99_148758	B99_234494	0.03069	5	0.122633	0.0292239	0.00917579
B99_58902	B99_153392	0.02724	5	0.110733	0.0143154	0.00252425
B99_146694	B99_22834	0.02661	5	0.0519033	0.00473954	0.00226231
B99_187837	B99_81019	0.01127	5	0.0432642	0.00213772	0.000423673
B99_228266	B99_137640	0.02786	5	0.15682	0.0437576	0.014728
B99_214080	B99_28149	0.03131	5	0.0633089	0.00422297	0.000896566
B99_12621	B99_12624	0.03194	5	0.0332825	0.0027774	0.00144556
B99_220312	B99_121715	0.02681	5	0.166592	0.0360457	0.0124982
B99_18383	B99_1225	0.01221	5	0.0720174	0.00962829	0.00349628
B99_5348	B99_5896	0.00042	5	0.109799	0.052938	0.0332292
B99_72324	B99_182357	0.03284	5	0.0889674	0.00656021	0.00155405
B99_7851	B99_20879	0.03609	5	0.0733044	0.00832665	0.00328676
B99_98768	B99_222821	0.02075	5	0.0426896	0.00227097	0.000525543
B99_191219	B99_11983	0.02329	5	0.0551318	0.00627378	0.00303857
B99_225288	B99_225289	0.02741	2	0.0784428	0.00589075	0.00158811
B99_199962	B99_148346	0.02039	5	0.147009	0.0252297	0.00642604
B99_132575	B99_72591	0.02354	5	0.043852	0.00441145	0.00157822
B99_92540	B99_55728	0.02451	5	0.131323	0.0113506	0.00261887
B99_101206	B99_121888	0.03628	5	0.107653	0.0125147	0.00560881
B99_7213	B99_223311	0.0034	5	0.0531043	0.00486244	0.00190945
B99_174505	B99_168511	0.03481	5	0.109136	0.018197	0.00609913
B99_43025	B99_53397	0.03638	5	0.182212	0.0499625	0.0180084
B99_186823	B99_53425	0.03579	5	0.0866763	0.00731023	0.000748409
B99_67953	B99_88792	0.02224	5	0.0685966	0.00170363	0.000231637
B99_119784	B99_32866	0.02554	5	0.137989	0.0226218	0.01299
B99_53720	B99_168748	0.03118	5	0.0883817	0.011871	0.00459826
B99_84631	B99_90050	0.03058	5	0.0701128	0.0129825	0.00586778
B99_84401	B99_168918	0.03513	5	0.169185	0.0144271	0.00145865
B99_40542	B99_87095	0.02488	5	0.114456	0.0327641	0.00869239
B99_4021	B99_113822	0.02158	5	0.0743717	0.00487799	0.0014348
B99_97305	B99_7992	0.02774	5	0.0745679	0.025336	0.0122213
B99_44756	B99_93448	0.025	4	0.0928249	0.00684874	0.00143051
B99_938	B99_227575	0.02765	5	0.00583584	0.000548019	0.000412083
B99_20893	B99_196936	0.02701	5	0.181272	0.0111465	0.00141643
B99_139417	B99_97284	0.03161	5	0.0455791	0.0370263	0.00689075
B99_53492	B99_117925	0.01976	5	0.077369	0.00945965	0.00431706
B99_168315	B99_118117	0.03084	5	0.18323	0.0582316	0.0206811
B99_49767	B99_7186	0.01853	5	0.084103	0.00981925	0.00307443
B99_112125	B99_66502	0.02744	5	0.107926	0.022267	0.00842367
B99_79109	B99_84023	0.02916	5	0.184427	0.0324938	0.00941852
B99_22679	B99_243985	0.03622	5	0.092749	0.0157762	0.00702749
B99_14352	B99_3312	0.02604	5	0.03705	0.00225548	0.00106133
B99_62594	B99_2132	0.03269	5	0.0885158	0.0157296	0.00563471
B99_115331	B99_52360	0.01858	5	0.0532407	0.00665887	0.00154224
B99_19720	B99_201579	0.03351	5	0.16472	0.064287	0.0261027
B99_503	B99_136307	0.02438	5	0.0643696	0.00618107	0.00244028
B99_167499	B99_164111	0.03082	4	0.0586539	0.0032368	0.00119147
B99_103925	B99_233312	0.03458	5	0.131745	0.0122412	0.00359744
B99_85134	B99_28195	0.03551	5	0.0651034	0.00993679	0.00416683
B99_28623	B99_199139	0.02896	5	0.102199	0.00743434	0.000954497
B99_43482	B99_243026	0.0233	5	0.0958907	0.00641124	0.00115895
B99_7610	B99_3715	0.03653	4	0.0463231	0.00376566	0.0014784
B99_142632	B99_58876	0.03282	5	0.0653792	0.00172546	0.000144813
B99_83614	B99_61000	0.03532	5	0.176888	0.054735	0.0192102
B99_160554	B99_160545	0.03314	5	0.0410247	0.00239325	0.000903108
B99_68967	B99_82357	0.01725	5	0.0343756	0.00345381	0.00178971
B99_201206	B99_1305	0.00774	5	0.0341878	0.00296674	0.000928793
B99_96623	B99_158695	0.02291	5	0.127771	0.0304098	0.0103899
B99_98862	B99_24922	0.03046	5	0.0942709	0.0108877	0.00419017
B99_918	B99_34593	0.03079	5	0.0283758	0.00161313	0.000688302
B99_128208	B99_202182	0.01912	5	0.264303	0.0469751	0.0148528
B99_158512	B99_99986	0.00509	5	0.0647378	0.0130213	0.00388558
B99_166084	B99_3623	0.03274	5	0.0868341	0.0129588	0.00472629
B99_776	B99_67829	0.01834	5	0.012551	0.000509448	6.77605e-05
B99_164648	B99_53397	0.03359	5	0.113096	0.0326368	0.0109894
B99_155329	B99_155328	0.02911	5	0.0403062	0.00197477	0.000621638
B99_5951	B99_11629	0.00922	5	0.11046	0.0268087	0.00859949
B99_7843	B99_128767	0.03521	5	0.0162108	0.000931565	0.000404208
B99_219033	B99_136374	0.02258	5	0.0413279	0.00190692	0.000439752
B99_32523	B99_44356	0.01379	5	0.0518443	0.00905902	0.00295077
B99_77657	B99_2130	0.0184	5	0.0720525	0.015709	0.00634734
B99_220041	B99_13261	0.01645	5	0.151874	0.0390474	0.0121589
B99_123633	B99_189927	0.02662	5	0.04719	0.0350585	0.00689749
B99_2195	B99_3340	0.02247	4	0.0592794	0.00992122	0.00478287
B99_122575	B99_62969	0.01122	5	0.0609693	0.00811763	0.00322155
B99_16335	B99_69135	0.02809	5	0.174971	0.0495183	0.016535
B99_149508	B99_104349	0.0229	5	0.0422748	0.00928071	0.00226165
B99_60431	B99_4353	0.01317	5	0.135232	0.0195524	0.00708326
B99_3049	B99_60999	0.03666	4	0.118523	0.0259482	0.00836502
B99_115720	B99_47417	0.03058	5	0.0481847	0.00551759	0.00223724
B99_217926	B99_53	0.02059	5	0.0423647	0.00327817	0.000890692
B99_187211	B99_143160	0.01108	5	0.0611424	0.00344462	0.00040924
B99_220804	B99_39498	0.02627	5	0.0911773	0.00710647	0.00157658
B99_14559	B99_210016	0.02662	5	0.169989	0.0328512	0.0158272
B99_73317	B99_131224	0.01291	5	0.243363	0.0777055	0.0262032
B99_139949	B99_124762	0.02567	5	0.0777958	0.006031	0.00175584
B99_63718	B99_215983	0.02705	5	0.0553181	0.00603395	0.00247376
B99_70319	B99_2490	0.02083	5	0.045774	0.0047761	0.000918711
B99_27759	B99_182850	0.03314	5	0.201635	0.0629441	0.0214384
B99_46841	B99_7248	0.02273	5	0.0374976	0.00260425	0.00107325
B99_28182	B99_136292	0.03473	5	0.0384015	0.00334637	0.000727845
B99_71407	B99_92460	0.02641	5	0.113241	0.0202075	0.00617431
B99_117010	B99_138687	0.03395	5	0.134165	0.0334414	0.0119493
B99_191218	B99_11983	0.0254	5	0.0611332	0.00874062	0.00383524
B99_4130	B99_41937	0.03221	4	0.0484316	0.00254595	0.000639399
B99_225215	B99_39531	0.02581	5	0.113678	0.00946993	0.00156429
B99_106795	B99_38954	0.02646	5	0.0555371	0.00538441	0.00127203
B99_50701	B99_183677	0.02928	5	0.0596565	0.00621615	0.00217157
B99_77994	B99_162738	0.01653	5	0.0822939	0.0148458	0.0076539
B99_8834	B99_165342	0.03121	5	0.0469224	0.00389403	0.000544144
B99_89533	B99_12705	0.02929	5	0.060634	0.0110745	0.00434481
B99_209102	B99_62345	0.02642	5	0.109024	0.00752481	0.000879245
B99_71408	B99_74668	0.0313	5	0.129066	0.0386407	0.0138996
B99_70983	B99_3595	0.01966	4	0.0602108	0.0100325	0.00402514
B99_18388	B99_18389	0.0279	5	0.0390488	0.00153963	0.000323121
B99_3662	B99_48004	0.00483	5	0.0391672	0.00287712	0.00135593
B99_38525	B99_182518	0.01502	5	0.0497444	0.00342095	0.00116268
B99_134000	B99_74670	0.01587	4	0.14507	0.0314923	0.0104776
B99_161242	B99_109359	0.01605	5	0.132779	0.0263001	0.013379
B99_225881	B99_13261	0.02938	5	0.162666	0.042544	0.0133992
B99_212456	B99_240420	0.01868	5	0.121899	0.0105452	0.00160081
B99_202979	B99_217429	0.03075	5	0.133777	0.0225906	0.00924408
B99_211338	B99_80382	0.01545	5	0.195977	0.0312291	0.0158114
B99_152418	B99_227329	0.01878	5	0.0579435	0.00596645	0.0018917
B99_214516	B99_152418	0.01369	5	0.0733214	0.00801392	0.00221612
B99_66566	B99_66574	0.00452	5	0.043347	0.00200797	0.000340568
B99_78306	B99_130666	0.02457	5	0.0671855	0.00400309	0.00112472
B99_142632	B99_152418	0.01297	5	0.0816423	0.00297536	0.000734126
B99_111502	B99_93094	0.02001	5	0.143937	0.00944894	0.000815617
B99_173352	B99_2516	0.03512	5	0.0678203	0.00422435	0.000558299
B99_38616	B99_40806	0.02746	5	0.0222574	0.00270179	0.00113448
B99_158937	B99_148273	0.00401	5	0.0728073	0.0100695	0.00272834
B99_97683	B99_77530	0.0261	5	0.0191199	0.00273745	0.00017813
B99_2382	B99_152201	0.02035	5	0.158809	0.0383019	0.0122702
B99_99145	B99_241646	0.02571	5	0.138369	0.0370244	0.0143219
B99_4716	B99_25897	0.01609	5	0.149236	0.0134285	0.00211562
B99_2567	B99_105804	0.01437	5	0.0453987	0.00418497	0.00174878
B99_12424	B99_16931	0.02918	5	0.0904572	0.0143046	0.00499105
B99_221034	B99_3941	0.00094	3	0.142614	0.0335736	0.0124294
B99_121211	B99_123163	0.02747	5	0.235179	0.0565405	0.0165728
B99_40156	B99_24833	0.00602	5	0.104522	0.0242878	0.00730202
B99_12604	B99_170450	0.02339	5	0.119825	0.0115891	0.00161239
B99_63538	B99_40806	0.02587	5	0.0358835	0.00260236	0.00061046
B99_4055	B99_202030	0.03057	5	0.0862672	0.00601429	0.000615212
B99_158433	B99_109714	0.01894	5	0.0990796	0.00678059	0.000906444
B99_23336	B99_54212	0.033	5	0.0509906	0.00541346	0.00146233
B99_68955	B99_116493	0.02729	5	0.0851318	0.0060776	0.000825437
B99_54204	B99_49874	0.02589	5	0.197004	0.0187242	0.00226672
B99_190756	B99_125551	0.02721	5	0.0198692	0.00291972	0.000331006
B99_133736	B99_91358	0.03635	4	0.10962	0.0262846	0.0106826
B99_46224	B99_194432	0.02776	5	0.0491265	0.000516296	6.0613e-05
B99_192580	B99_10331	0.00887	5	0.0546593	0.00495355	0.000324245
B99_8825	B99_38228	0.00718	5	0.126193	0.0221904	0.00800711
B99_215983	B99_110246	0.02339	5	0.0459344	0.00425713	0.00209856
B99_122582	B99_122575	0.03005	5	0.0511039	0.00587523	0.00228239
B99_66163	B99_4034	0.02163	5	0.182588	0.0550371	0.0197901
B99_98934	B99_85723	0.02909	5	0.111501	0.0264649	0.012762
B99_116190	B99_131635	0.02279	5	0.195912	0.0159564	0.00192682
B99_107205	B99_109540	0.03234	5	0.0519448	0.00481031	0.0010462
B99_139474	B99_57959	0.02387	5	0.166069	0.039105	0.0120738
B99_37414	B99_226870	0.01889	5	0.0540379	0.0254545	0.0031223
B99_39052	B99_218071	0.03341	5	0.166482	0.0152991	0.00871114
B99_99590	B99_136424	0.00869	5	0.0394734	0.00346207	0.000812359
B99_122601	B99_208550	0.0352	5	0.0982502	0.0170712	0.0103205
B99_141255	B99_146578	0.0291	5	0.205776	0.0642372	0.0223322
B99_127985	B99_1394	0.03634	5	0.116371	0.0234543	0.00777188
B99_159873	B99_234773	0.02786	5	0.0493939	0.00516455	0.00205766
B99_147729	B99_29342	0.01929	5	0.0379145	0.00180357	0.000365331
B99_107079	B99_130666	0.02458	5	0.0460149	0.0019645	0.000337553
B99_4416	B99_23565	0.03242	5	0.0441882	0.00329119	0.00125697
B99_139145	B99_214570	0.01954	5	0.130077	0.0259865	0.0132737
B99_6809	B99_160725	0.0228	5	0.0270247	0.00229709	0.000692711
B99_47051	B99_118473	0.0224	5	0.183302	0.0464685	0.014423
B99_89398	B99_10559	0.03541	5	0.0237407	0.00110299	0.00037414
B99_35759	B99_227769	0.02505	5	0.0765627	0.017616	0.00675745
B99_3049	B99_110965	0.01001	5	0.140407	0.0318799	0.0100608
B99_97805	B99_124097	0.03553	5	0.169263	0.0149553	0.00164681
B99_129695	B99_11612	0.03055	5	0.241299	0.0964404	0.0495236
B99_175532	B99_169699	0.02889	5	0.0886667	0.00591756	0.00129106
B99_19037	B99_200078	0.0332	5	0.12577	0.0111358	0.00178411
B99_10559	B99_25756	0.02153	5	0.0356066	0.00234276	0.000736576
B99_9985	B99_3231	0.03446	5	0.155141	0.028799	0.0152053
B99_237078	B99_152947	0.03286	5	0.0844251	0.0111662	0.00432035
B99_49710	B99_67953	0.02745	5	0.10892	0.00809452	0.00160814
B99_44461	B99_198913	0.03377	5	0.230517	0.0714652	0.0297176
B99_6165	B99_123844	0.0322	3	0.083824	0.0220767	0.00856459
B99_8931	B99_80057	0.02595	5	0.0255355	0.00160337	0.000590771
B99_100240	B99_11136	0.01379	5	0.0494783	0.00372628	0.000667591
B99_1543	B99_15671	0.03152	5	0.0325986	0.00278081	0.000918801
B99_7016	B99_119999	0.00866	5	0.128839	0.0288653	0.0100543
B99_136292	B99_136288	0.02533	5	0.0372864	0.00363518	0.00172523
B99_131222	B99_208581	0.024	5	0.0707931	0.00617141	0.00199377
B99_225565	B99_156492	0.02686	5	0.088683	0.00511788	0.0016601
B99_219854	B99_132973	0.03239	5	0.113074	0.00830382	0.00145615
B99_157425	B99_32833	0.02949	5	0.117302	0.0129323	0.00330864
B99_139451	B99_950	0.0158	4	0.070759	0.00507363	0.00160467
B99_6720	B99_3681	0.01589	5	0.0534045	0.00555398	0.00160063
B99_6079	B99_53488	0.01287	5	0.0695241	0.00436463	0.000905494
B99_66530	B99_179323	0.01724	5	0.0537595	0.00383916	0.000449417
B99_24974	B99_119404	0.01872	5	0.0456298	0.00699191	0.00139619
B99_212473	B99_205883	0.02411	5	0.114686	0.0216788	0.00733108
B99_236775	B99_131421	0.02607	5	0.0352079	0.00199963	0.000701049
B99_362	B99_365	0.00311	5	0.0405416	0.00433236	0.00169076
B99_28623	B99_32681	0.00876	5	0.0652785	0.00167911	0.000216162
B99_35385	B99_9228	0.01367	5	0.188776	0.0548257	0.0198646
B99_204405	B99_209615	0.02438	5	0.0828594	0.00635618	0.00149293
B99_80171	B99_96268	0.03527	5	0.0325271	0.00443558	0.00159469
B99_122323	B99_165775	0.03311	5	0.0812178	0.0117687	0.00444815
B99_80570	B99_215078	0.02332	5	0.12765	0.0285347	0.00856247
B99_53397	B99_236191	0.03181	5	0.130794	0.0325794	0.00899365
B99_93844	B99_96952	0.02448	5	0.10707	0.0082326	0.00165361
B99_198211	B99_1394	0.02228	5	0.122461	0.0294661	0.00944874
B99_7311	B99_170678	0.02606	5	0.108937	0.0232511	0.00708772
B99_164742	B99_93050	0.02844	5	0.168422	0.0293355	0.013864
B99_7060	B99_184805	0.01644	5	0.0442842	0.00514084	0.00201349
B99_240601	B99_75476	0.03626	5	0.0994865	0.0181927	0.00585871
B99_17853	B99_133968	0.01352	5	0.154691	0.0384868	0.0119259
B99_198228	B99_16502	0.03665	5	0.0975828	0.0227921	0.00832143
B99_96339	B99_65261	0.02161	5	0.0418378	0.00247377	0.000781748
B99_30940	B99_199918	0.03295	5	0.0422069	0.00515082	0.00423665
B99_54212	B99_64110	0.03471	5	0.0651533	0.00735341	0.00190461
B99_133870	B99_3091	0.02954	5	0.0428681	0.00200649	0.00124359
B99_84284	B99_7774	0.02696	5	0.0438759	0.00348946	0.00139072
B99_93464	B99_149515	0.0292	5	0.0470558	0.00411212	0.00200506
B99_97391	B99_37414	0.01762	5	0.0627333	0.0304105	0.00229239
B99_2446	B99_49098	0.01925	5	0.0448366	0.00435011	0.00122095
B99_202168	B99_77220	0.02956	5	0.193645	0.0175867	0.00312502
B99_218606	B99_209522	0.01949	5	0.214561	0.0580839	0.0197051
B99_201835	B99_125381	0.01657	5	0.04415	0.00155083	0.000604704
B99_40805	B99_210329	0.01621	5	0.0745186	0.0018049	0.000611917
B99_157208	B99_186648	0.02429	5	0.127877	0.025913	0.00792567
B99_12279	B99_223868	0.00617	5	0.030219	0.00218054	0.00112285
B99_79109	B99_84033	0.01037	5	0.250213	0.0497051	0.0121534
B99_226236	B99_22679	0.02923	5	0.117975	0.0205867	0.00777716
B99_84415	B99_49129	0.02575	5	0.12864	0.00839956	0.000729063
B99_49767	B99_199555	0.01364	5	0.108945	0.012561	0.00356282
B99_20639	B99_200303	0.01558	5	0.14541	0.0324458	0.0077658
B99_137235	B99_187431	0.02062	5	0.0492606	0.00608787	0.000932531
B99_5001	B99_155037	0.0311	5	0.0529843	0.00847775	0.00268656
B99_210465	B99_27191	0.02231	5	0.129155	0.0197883	0.00885129
B99_110429	B99_205011	0.02275	5	0.0667992	0.00669943	0.00183406
B99_52537	B99_236191	0.03442	5	0.0691837	0.0108685	0.00337345
B99_37252	B99_1949	0.02896	5	0.0978945	0.00905519	0.00397179
B99_30364	B99_121488	0.01971	5	0.147099	0.0174674	0.00813431
B99_47686	B99_63685	0.03214	5	0.067331	0.00692954	0.0020935
B99_30876	B99_213224	0.03163	5	0.0767945	0.00478662	0.000908899
B99_6340	B99_19798	0.03198	5	0.0653248	0.010405	0.00233965
B99_100126	B99_131012	0.03575	5	0.0869485	0.00557225	0.00101231
B99_66502	B99_159873	0.02993	5	0.0581876	0.00724186	0.0025526
B99_172909	B99_57961	0.02685	5	0.164768	0.0351049	0.010495
B99_216678	B99_77985	0.01345	5	0.0563845	0.00702753	0.00103096
B99_2431	B99_139864	0.01432	5	0.160856	0.0368107	0.0125112
B99_32681	B99_104377	0.02434	5	0.0590633	0.00271511	0.000423887
B99_45465	B99_35595	0.01266	5	0.05339	0.00361429	0.000800265
B99_4219	B99_24115	0.01736	5	0.102509	0.00776358	0.000924785
B99_208560	B99_122590	0.03511	5	0.0717027	0.0101663	0.00495043
B99_44776	B99_201206	0.02609	5	0.0545204	0.00178868	0.000273921
B99_29933	B99_229410	0.0298	5	0.154851	0.0300512	0.0142756
B99_18232	B99_52537	0.03565	5	0.0757029	0.0270257	0.011492
B99_197188	B99_3586	0.01722	5	0.143879	0.0254123	0.0146628
B99_213110	B99_20094	0.03648	5	0.0949368	0.0108916	0.00126522
B99_222956	B99_33930	0.01576	5	0.0459543	0.00421634	0.000490509
B99_113822	B99_229566	0.02161	5	0.0778952	0.00422539	0.000906171
B99_58429	B99_198422	0.02381	5	0.0392182	0.00187783	0.00013552
B99_97811	B99_241257	0.0261	5	0.0667406	0.00473972	0.00100572
B99_166084	B99_6369	0.00965	5	0.0953372	0.00998268	0.00267312
B99_4438	B99_113821	0.02703	4	0.090551	0.00653798	0.00112891
B99_185432	B99_108637	0.0183	5	0.0513333	0.00247723	0.00117943
B99_161590	B99_1912	0.02734	5	0.052604	0.0120454	0.0068886
B99_16719	B99_31833	0.02464	5	0.0695369	0.0109758	0.00186781
B99_102148	B99_102163	0.01234	5	0.16117	0.0245972	0.00732453
B99_34156	B99_35088	0.01827	5	0.0343806	0.00400077	0.00109265
B99_243346	B99_101552	0.03399	5	0.150136	0.0272496	0.012915
B99_25526	B99_9761	0.00672	4	0.115864	0.00985148	0.00121197
B99_201202	B99_172276	0.03226	5	0.0417164	0.00034794	8.90885e-05
B99_125463	B99_98535	0.03337	5	0.0731609	0.00384054	0.000558696
B99_66567	B99_33574	0.02229	5	0.0354053	0.00206105	0.000547706
B99_14722	B99_83538	0.02858	5	0.0764439	0.00584945	0.00110931
B99_113148	B99_181741	0.01851	5	0.209976	0.020199	0.00208259
B99_950	B99_131141	0.01789	4	0.0647626	0.00364056	0.000481237
B99_43489	B99_145215	0.03206	4	0.0472166	0.00199276	0.000616218
B99_201695	B99_198228	0.02588	5	0.09252	0.0206	0.00737671
B99_79109	B99_84030	0.01403	5	0.272824	0.0587726	0.0142391
B99_19008	B99_17380	0.01509	5	0.125713	0.0352322	0.0112465
B99_90050	B99_186648	0.03595	5	0.0746149	0.0212777	0.00851855
B99_7016	B99_76407	0.01692	5	0.131509	0.0324293	0.0120382
B99_200839	B99_79511	0.01071	5	0.05104	0.0051265	0.00118624
B99_46853	B99_46854	0.02026	5	0.0325138	0.00136669	0.000444742
B99_19155	B99_2268	0.0311	5	0.0791359	0.00536951	0.000550078
B99_27759	B99_121211	0.01768	5	0.220306	0.0530456	0.0148429
B99_161547	B99_98755	0.0265	5	0.0046318	0.000436117	0.000240672
B99_62546	B99_39052	0.03653	5	0.10466	0.0132064	0.00769159
B99_133280	B99_3731	0.00181	5	0.0323664	0.00260894	0.000900915
B99_31564	B99_107012	0.03305	5	0.106995	0.019729	0.00715837
B99_199771	B99_34840	0.01851	5	0.0543684	0.0144176	0.00203766
B99_76705	B99_1394	0.0254	5	0.121905	0.0270065	0.00876172
B99_1723	B99_227654	0.03495	4	0.0898982	0.0142547	0.00270337
B99_170833	B99_52360	0.02122	5	0.0710154	0.0120332	0.00252438
B99_128136	B99_60145	0.03489	5	0.0736587	0.00310042	0.000809997
B99_19798	B99_6340	0.03198	5	0.0653248	0.010405	0.00233965
B99_117187	B99_16588	0.02827	5	0.169151	0.0416947	0.0138813
B99_219792	B99_2222	0.02207	5	0.0439515	0.00360682	0.00156783
B99_193155	B99_14607	0.03257	5	0.0623598	0.00510694	0.000938972
B99_47433	B99_34445	0.02777	5	0.177211	0.0144556	0.00159073
B99_32256	B99_215896	0.00376	5	0.0825202	0.00994005	0.00510155
B99_169093	B99_55787	0.01697	5	0.0583308	0.00543068	0.00120789
B99_86519	B99_80569	0.03467	5	0.192706	0.049207	0.0150432
B99_215508	B99_147248	0.03521	5	0.105599	0.010113	0.00239244
B99_143518	B99_143513	0.02615	5	0.0462287	0.00496237	0.00197412
B99_50047	B99_237747	0.02991	5	0.117602	0.0254914	0.0101872
B99_172919	B99_18133	0.03161	5	0.169493	0.0504003	0.0166241
B99_157018	B99_16405	0.02977	5	0.267121	0.0805979	0.027061
B99_121204	B99_235852	0.03496	5	0.12468	0.0313428	0.0127118
B99_104377	B99_60145	0.03154	5	0.113508	0.00847809	0.0015415
B99_213427	B99_90932	0.03668	5	0.100014	0.00658401	0.00113013
B99_146046	B99_180809	0.01816	5	0.0506453	0.00510636	0.00184031
B99_360	B99_240736	0.03008	5	0.15522	0.0338519	0.0101625
B99_22681	B99_168494	0.03207	5	0.0655118	0.0137386	0.00432304
B99_9716	B99_112833	0.02837	5	0.0874242	0.0244283	0.00812718
B99_10487	B99_2770	0.02432	5	0.139867	0.0338137	0.0113918
B99_98934	B99_143796	0.03479	5	0.0800823	0.00913852	0.00427819
B99_74103	B99_202188	0.02981	5	0.0838581	0.0124315	0.0032689
B99_2770	B99_172909	0.02363	5	0.166394	0.0397402	0.013099
B99_9452	B99_81430	0.02491	4	0.0412496	0.0019523	0.000871873
B99_173	B99_135675	0.01502	5	0.114845	0.0194328	0.00877133
B99_7890	B99_215273	0.03416	4	0.0778431	0.00616303	0.000906494
B99_11315	B99_22659	0.02897	5	0.151866	0.0273011	0.0122435
B99_192581	B99_99566	0.00042	5	0.0881396	0.00686334	0.000816809
B99_53398	B99_156081	0.035	4	0.124954	0.0340881	0.0130957
B99_181915	B99_97500	0.01499	5	0.0515611	0.007263	0.00274727
B99_57962	B99_36804	0.02898	5	0.131823	0.0277898	0.00971243
B99_142228	B99_205929	0.02493	5	0.154442	0.0350036	0.0124685
B99_118065	B99_131080	0.03525	5	0.0882996	0.0112406	0.0010208
B99_16608	B99_150160	0.0219	5	0.0499591	0.00550366	0.0010898
B99_4505	B99_6017	0.01184	4	0.0401141	0.00253213	0.000810608
B99_211430	B99_89572	0.0266	5	0.0686411	0.00739819	0.00232082
B99_111282	B99_121984	0.02974	5	0.0698739	0.00602399	0.000662268
B99_141064	B99_16588	0.02955	5	0.136795	0.0336441	0.0110417
B99_183490	B99_213373	0.03618	5	0.16286	0.0416633	0.0141446
B99_558	B99_188556	0.03428	4	0.0258841	0.00285476	0.000902438
B99_217631	B99_36503	0.01421	5	0.0573486	0.00344126	0.000750633
B99_123934	B99_9107	0.03286	5	0.0509855	0.0158646	0.00388372
B99_39357	B99_37413	0.02166	4	0.0698533	0.0146678	0.000667247
B99_7496	B99_101712	0.02394	5	0.1089	0.0111999	0.00205313
B99_163088	B99_96634	0.02343	5	0.0431997	0.00169955	0.000445993
B99_191449	B99_129020	0.03011	5	0.0995609	0.0130127	0.00509144
B99_211342	B99_36271	0.01422	5	0.0639694	0.00875837	0.003693
B99_229283	B99_122324	0.03496	5	0.203839	0.051771	0.0167501
B99_148127	B99_3236	0.02848	4	0.176535	0.0302362	0.0147067
B99_19334	B99_116673	0.02609	2	0.031403	0.00333165	0.000863595
B99_133407	B99_22334	0.02144	5	0.0460457	0.00159138	0.000387623
B99_18903	B99_165471	0.01132	5	0.10463	0.0248603	0.0109747
B99_102510	B99_112445	0.02498	5	0.132147	0.0191091	0.00769269
B99_186927	B99_186925	0.01153	5	0.171069	0.0827761	0.000715436
B99_49017	B99_150410	0.02524	5	0.174099	0.0287759	0.0122961
B99_27856	B99_214516	0.02294	5	0.0683997	0.00667624	0.00144376
B99_360	B99_214426	0.03629	4	0.195103	0.0519281	0.0151652
B99_75406	B99_244449	0.0333	5	0.0902402	0.00800553	0.00398814
B99_155971	B99_50523	0.02	5	0.0697119	0.00427932	0.000728648
B99_105144	B99_9493	0.0201	5	0.0758749	0.0161928	0.00303413
B99_24206	B99_154801	0.03344	5	0.060972	0.00272208	0.000384141
B99_12568	B99_31848	0.01051	5	0.0772892	0.00926587	0.00346215
B99_99416	B99_71101	0.03109	5	0.23381	0.0308797	0.00587268
B99_24253	B99_151555	0.03229	5	0.0700492	0.00559209	0.000877199
B99_153937	B99_73630	0.01817	5	0.125934	0.0234616	0.00825505
B99_31697	B99_5911	0.00924	5	0.0155621	0.00159119	0.000923616
B99_128594	B99_34073	0.03546	5	0.119641	0.015555	0.00407634
B99_49031	B99_172	0.02015	5	0.143507	0.0457391	0.017339
B99_132477	B99_41827	0.00347	5	0.0424427	0.00286788	0.000477231
B99_240018	B99_220387	0.07129	5	0.105453	0.0219696	0.00743135
B99_100302	B99_81093	0.04469	5	0.0630995	0.00812774	0.0042166
B99_186648	B99_174506	0.07035	5	0.0807919	0.0162051	0.00665842
B99_178164	B99_33702	0.03844	5	0.0602724	0.00330246	0.000552535
B99_29805	B99_221105	0.0401	5	0.0955557	0.0196963	0.00601082
B99_66281	B99_182853	0.04701	5	0.10164	0.0214285	0.00804484
B99_138377	B99_102159	0.03816	5	0.116891	0.0195466	0.00627681
B99_65390	B99_188432	0.05641	5	0.0769026	0.00844215	0.00241758
B99_128014	B99_1394	0.05982	5	0.0722222	0.0126759	0.00477834
B99_12512	B99_227389	0.07063	5	0.121358	0.0302097	0.0085004
B99_148753	B99_129706	0.06064	4	0.0772221	0.00526662	0.00218397
B99_197892	B99_1099	0.06711	4	0.0810414	0.0153742	0.00561604
B99_37532	B99_9032	0.07063	4	0.0991865	0.0126628	0.00262986
B99_108600	B99_39052	0.06229	5	0.121958	0.00826897	0.00228164
B99_207126	B99_205159	0.06121	5	0.131247	0.0283463	0.00984484
B99_45408	B99_235574	0.07255	4	0.105468	0.0190237	0.0062129
B99_308	B99_18209	0.06117	4	0.154669	0.0216374	0.00956354
B99_224804	B99_93895	0.05756	5	0.181655	0.0207503	0.00420139
B99_129706	B99_170280	0.0703	5	0.108764	0.0209708	0.00805317
B99_78513	B99_187218	0.03788	5	0.156458	0.0124006	0.00206196
B99_241294	B99_234492	0.04314	5	0.0874396	0.013883	0.00458659
B99_183490	B99_169389	0.05571	5	0.0884256	0.0170476	0.00577895
B99_54910	B99_107709	0.06517	4	0.0557591	0.00241639	0.000596755
B99_66380	B99_228933	0.06869	4	0.0798916	0.010254	0.00403274
B99_90038	B99_183490	0.06682	5	0.0488576	0.00903527	0.000357995
B99_242910	B99_179609	0.06427	4	0.112899	0.0220758	0.00644174
B99_199132	B99_187132	0.06728	4	0.0684625	0.00634583	0.00300792
B99_119934	B99_22318	0.06411	5	0.0289723	0.00388096	0.00127833
B99_65097	B99_166562	0.05542	5	0.23791	0.0458306	0.010274
B99_26080	B99_233794	0.07079		0.0472821	0.00285595	0.000594929
B99_2132	B99_110936	0.04453	5	0.084842	0.013336	0.00559735
B99_2122	B99_186513	0.06335	4	0.0919061	0.0194905	0.00593251
B99_90037	B99_225614	0.04933	5	0.193213	0.0320735	0.00848854
B99_19211	B99_90538	0.06925	4	0.110164	0.0168622	0.00706653
B99_234497	B99_125036	0.05964	5	0.111997	0.029496	0.0106961
B99_121198	B99_182021	0.0589	5	0.131971	0.0384321	0.0147419
B99_117417	B99_58717	0.03767	5	0.0177606	0.000344449	0.000149129
B99_109358	B99_81089	0.05449	4	0.109769	0.0172006	0.00848136
B99_141205	B99_8808	0.04022	5	0.0739547	0.00444682	0.000952021
B99_22682	B99_166854	0.04787	5	0.137103	0.033819	0.0101001
B99_851	B99_214935	0.05288	5	0.186944	0.0466536	0.0152694
B99_340	B99_161616	0.06368	4	0.108933	0.0209207	0.00994266
B99_14636	B99_115763	0.055	5	0.0494941	0.00777204	0.00309815
B99_125030	B99_37385	0.06076	4	0.101594	0.0183364	0.00646914
B99_235386	B99_197755	0.07257	4	0.0384129	0.00273023	0.000968922
B99_44237	B99_210499	0.03784	5	0.0614756	0.00683437	0.00274346
B99_202964	B99_96811	0.07213	5	0.167137	0.0288471	0.00825272
B99_8374	B99_57612	0.05206	5	0.223706	0.0450026	0.011626
B99_178383	B99_236191	0.04094	5	0.10732	0.0229199	0.00762486
B99_222856	B99_222855	0.06017	3	0.0944559	0.0203027	0.00810625
B99_34932	B99_50258	0.05011	5	0.194031	0.050257	0.0200284
B99_232726	B99_1877	0.06929	5	0.107424	0.0208738	0.00642048
B99_73520	B99_138184	0.05229	5	0.0368359	0.003132	0.000606119
B99_13630	B99_8328	0.05896	5	0.217868	0.0445147	0.0136832
B99_149920	B99_197892	0.05639	5	0.0760615	0.0131758	0.0056078
B99_157425	B99_84582	0.05781	5	0.0974891	0.00695282	0.00157093
B99_43025	B99_168502	0.0646	5	0.190192	0.0452946	0.0164323
B99_91722	B99_97672	0.05509	5	0.157291	0.0245844	0.0129387
B99_11952	B99_55445	0.07351	5	0.0440105	0.00286344	0.000693879
B99_217467	B99_12500	0.05474	5	0.137539	0.0293856	0.00844821
B99_175216	B99_186215	0.06305	5	0.166315	0.0483128	0.0328084
B99_145516	B99_11857	0.04198	4	0.117113	0.00626327	0.0004975
B99_6215	B99_129702	0.0716	4	0.0689527	0.0133372	0.00547945
B99_186216	B99_187920	0.0689	5	0.101468	0.0207569	0.00708768
B99_125688	B99_87923	0.04494	5	0.0371683	0.0119308	0.00544456
B99_186609	B99_3091	0.04591	4	0.0686277	0.0120278	0.0056769
B99_18235	B99_2522	0.06384	5	0.0658171	0.0105476	0.00296262
B99_152141	B99_132423	0.07309	5	0.157154	0.0430036	0.0190844
B99_70715	B99_53435	0.04573	5	0.175768	0.0147791	0.00175592
B99_245431	B99_137648	0.06535	5	0.117812	0.0286011	0.00869335
B99_66378	B99_137539	0.04181	4	0.0624825	0.00917419	0.0036304
B99_116244	B99_6296	0.04485	4	0.0863187	0.00699142	0.00131563
B99_1508	B99_39526	0.0533	4	0.10086	0.0071897	0.00116511
B99_144130	B99_170555	0.06729	5	0.103448	0.02333	0.00655531
B99_186219	B99_200720	0.06047	5	0.0896618	0.0129639	0.00413426
B99_140425	B99_74108	0.06069	5	0.111724	0.0237657	0.00933594
B99_63936	B99_2945	0.04383	5	0.161622	0.0431504	0.0166105
B99_119390	B99_57876	0.06427	5	0.0810958	0.00922217	0.00291581
B99_108600	B99_174061	0.07017	5	0.0917094	0.0169975	0.00624004
B99_88669	B99_199918	0.05139	5	0.0438184	0.0069464	0.00447354
B99_213734	B99_152184	0.04806	5	0.0764646	0.0137507	0.0034697
B99_125167	B99_98608	0.03691	5	0.108149	0.00700937	0.00141089
B99_122337	B99_363	0.05269	5	0.0451284	0.00523205	0.00207282
B99_26711	B99_225614	0.06021	5	0.101651	0.0178191	0.00714349
B99_202188	B99_173245	0.04035	5	0.14286	0.0160788	0.00490379
B99_121886	B99_115763	0.03781	5	0.0896269	0.0265625	0.00752841
B99_147442	B99_112746	0.04953	3	0.0572509	0.00509013	0.00143522
B99_186881	B99_47988	0.06531	5	0.0567378	0.0101898	0.00342378
B99_96167	B99_84830	0.05597	4	0.0537715	0.00386774	0.00109906
B99_50527	B99_239771	0.06811	5	0.0755482	0.00298006	0.000833262
B99_165187	B99_156081	0.05392	5	0.0833063	0.0164772	0.0053424
B99_154460	B99_35614	0.06868	5	0.074757	0.00520889	0.00120724
B99_208729	B99_234499	0.06326	5	0.0945693	0.0174481	0.00573346
B99_135567	B99_162390	0.06349	5	0.0466406	0.00257323	0.000503486
B99_156081	B99_170542	0.05888	4	0.0432339	0.00856153	0.00359205
B99_3202	B99_43653	0.04461	5	0.16603	0.0482332	0.0156609
B99_246024	B99_97500	0.04055	4	0.114687	0.0157315	0.00869819
B99_136426	B99_2691	0.05583	4	0.0539872	0.00284002	0.000857845
B99_27272	B99_240510	0.04866	4	0.0629722	0.0038978	0.000550925
B99_189800	B99_82126	0.05673	5	0.111745	0.0137836	0.0070286
B99_225679	B99_150162	0.07023	5	0.0566602	0.00508995	0.00131636
B99_41288	B99_18594	0.06758	5	0.0599446	0.00592845	0.00314614
B99_23276	B99_43596	0.04428	5	0.115931	0.0301629	0.0110468
B99_229283	B99_118097	0.06348	5	0.111996	0.0215419	0.00693947
B99_166571	B99_18235	0.05938	4	0.0693044	0.0135811	0.00492949
B99_7089	B99_186609	0.05436	4	0.0504033	0.00734639	0.0030951
B99_240018	B99_180316	0.07049	4	0.0851153	0.0183236	0.00646422
B99_5763	B99_18661	0.04951	5	0.115584	0.0185951	0.0089573
B99_36785	B99_57962	0.03744	5	0.102467	0.0167434	0.00535902
B99_60332	B99_106981	0.0724	4	0.0729862	0.00784326	0.00343711
B99_195135	B99_35096	0.0466	5	0.0487279	0.00368339	0.000879924
B99_175213	B99_220387	0.06065	5	0.0619778	0.00902057	0.00363101
B99_53397	B99_164828	0.05733	4	0.0713594	0.0123206	0.00305029
B99_141364	B99_90050	0.0566	4	0.037347	0.00870403	0.00388733
B99_149703	B99_10103	0.06071	5	0.0711003	0.0126214	0.00426165
B99_216091	B99_104295	0.04834	5	0.0436755	0.00454433	0.00189931
B99_149703	B99_129700	0.05354	5	0.050736	0.0076755	0.0031772
B99_171727	B99_187708	0.05475	5	0.117055	0.0273949	0.00982308
B99_50701	B99_219254	0.04949	5	0.0522483	0.00635323	0.00225827
B99_27245	B99_73698	0.06747	5	0.088569	0.00576209	0.000972042
B99_302	B99_235357	0.06553	5	0.0848529	0.0098528	0.00202344
B99_127797	B99_93061	0.04821	4	0.124655	0.00671139	0.00214812
B99_36097	B99_49085	0.0647	5	0.0758508	0.00723775	0.00293985
B99_14636	B99_210896	0.06806	5	0.0691846	0.00559705	0.00193305
B99_2122	B99_182078	0.07337	4	0.106732	0.0261101	0.0110647
B99_49198	B99_1394	0.05095	5	0.101864	0.0198024	0.00599493
B99_201695	B99_174504	0.07038	5	0.0948332	0.0163745	0.00631713
B99_106393	B99_141313	0.0409	5	0.0900229	0.00662351	0.00124648
B99_168918	B99_16980	0.04609	5	0.166496	0.0141453	0.00155835
B99_215069	B99_146578	0.04461	5	0.16092	0.042839	0.0143698
B99_142593	B99_122323	0.06276	5	0.100853	0.0206384	0.00810986
B99_171935	B99_84024	0.0704	5	0.214673	0.0496641	0.011322
B99_3630	B99_9787	0.06495	4	0.0628239	0.00586497	0.00235594
B99_8688	B99_107086	0.06436	4	0.0756436	0.00861116	0.00368111
B99_172173	B99_100734	0.06131	4	0.0703	0.00455821	0.000787826
B99_2522	B99_155353	0.07036	5	0.0734954	0.0123125	0.00415089
B99_36007	B99_205929	0.04932	5	0.168062	0.0425732	0.0145238
B99_189717	B99_145808	0.03863	5	0.124464	0.0405799	0.0143592
B99_208729	B99_156081	0.04553	4	0.104846	0.0203486	0.00622672
B99_18234	B99_72333	0.07229	5	0.0845583	0.01497	0.00545761
B99_211430	B99_57962	0.03967	5	0.0962744	0.010968	0.00398874
B99_129702	B99_168498	0.05992	5	0.0806827	0.0187497	0.00854586
B99_86221	B99_24250	0.04552	5	0.0631969	0.00544224	0.00153164
B99_234920	B99_173276	0.06948	5	0.0641711	0.00400346	0.000534547
B99_80110	B99_514	0.06853	4	0.0506686	0.00415831	0.00156265
B99_5592	B99_154807	0.06484	4	0.0418421	0.0027463	0.00109491
B99_149979	B99_48023	0.0424	5	0.134693	0.0127953	0.0013056
B99_165346	B99_71556	0.04583	5	0.0346788	0.00317847	0.000957085
B99_117010	B99_166854	0.04889	5	0.115809	0.028447	0.0092838
B99_241402	B99_225372	0.05017	5	0.0694808	0.010195	0.00468137
B99_76599	B99_46570	0.06302	5	0.146687	0.0260608	0.0127774
B99_185181	B99_104480	0.06318	5	0.0598081	0.00443398	0.00201636
B99_192961	B99_43428	0.04779	5	0.139567	0.00870943	0.00101864
B99_94225	B99_144260	0.07251	5	0.0842504	0.00624667	0.00122629
B99_331	B99_180103	0.06628	3	0.0320224	0.00356884	0.00111979
B99_18233	B99_225372	0.05065	4	0.0760384	0.0137827	0.0053004
B99_121140	B99_154368	0.06077	5	0.115183	0.0146592	0.00641532
B99_113998	B99_195034	0.04297	5	0.0571051	0.00298645	0.00044402
B99_211052	B99_243883	0.07304	5	0.068596	0.00872499	0.00263992
B99_128079	B99_141361	0.06561	5	0.139956	0.0306257	0.0121748
B99_106852	B99_87924	0.07189	4	0.140736	0.0281171	0.0102785
B99_101998	B99_5502	0.05524	5	0.0469441	0.00527379	0.00266863
B99_56186	B99_41990	0.05908	5	0.0720484	0.0111168	0.00468306
B99_126568	B99_215981	0.04852	5	0.0466253	0.00873844	0.0028762
B99_231789	B99_135075	0.06915	5	0.0924289	0.0174891	0.00631499
B99_4795	B99_19880	0.04673	4	0.0108956	0.000911717	0.000468704
B99_59435	B99_9537	0.0651	5	0.188452	0.052474	0.016832
B99_245431	B99_2522	0.06492	4	0.097255	0.0202838	0.00714614
B99_226348	B99_201792	0.07051	5	0.038359	0.00101637	0.00036922
B99_5905	B99_162824	0.05114	4	0.0557881	0.00776849	0.00114647
B99_197892	B99_53347	0.04999	5	0.0969228	0.0193721	0.00758516
B99_141361	B99_245431	0.06114	5	0.151024	0.0388894	0.0152914
B99_243364	B99_129274	0.06083	5	0.170011	0.0160804	0.00147258
B99_26052	B99_205270	0.05873	5	0.106335	0.0346586	0.0150322
B99_197895	B99_156081	0.06005	4	0.0857749	0.0187793	0.00618843
B99_241225	B99_234492	0.06188	5	0.113993	0.0192573	0.00497089
B99_172456	B99_194370	0.06253	5	0.049432	0.00418295	0.00272462
B99_167608	B99_60008	0.06093	5	0.0489486	0.00315906	0.00101414
B99_175046	B99_133736	0.06044	4	0.130248	0.0227856	0.00895943
B99_182878	B99_97132	0.07069	5	0.0312287	0.00229904	0.000935713
B99_194370	B99_158293	0.05923	5	0.0464199	0.0740366	0.015156
B99_156447	B99_1394	0.06986	4	0.0986399	0.020323	0.00732975
B99_84582	B99_54356	0.05108	5	0.118333	0.013229	0.00362598
B99_201742	B99_10785	0.05678	5	0.00270736	7.9232e-05	2.91175e-05
B99_2197	B99_205090	0.06737	5	0.0546355	0.00707251	0.00321639
B99_186881	B99_62546	0.04247	5	0.0500188	0.00598761	0.00230186
B99_240175	B99_163844	0.06296	5	0.0320887	0.000948674	0.000260318
B99_159775	B99_229283	0.07259	4	0.15888	0.0459405	0.016035
B99_215981	B99_129700	0.03819	5	0.0482224	0.0108058	0.0073052
B99_220387	B99_12500	0.06687	5	0.147307	0.0278387	0.0113493
B99_231789	B99_174506	0.06922	5	0.0571487	0.00890874	0.00393451
B99_6215	B99_213734	0.05489	4	0.111792	0.0204259	0.00549702
B99_164525	B99_112999	0.05548	5	0.0840322	0.00581334	0.000776172
B99_83311	B99_208861	0.0577	5	0.155504	0.00980326	0.00150691
B99_111493	B99_44187	0.05114	4	0.0551169	0.00339321	0.000936039
B99_183780	B99_128784	0.07312	4	0.0361371	0.00181529	0.000425943
B99_211275	B99_2122	0.06474	4	0.112035	0.0294985	0.0128675
B99_18226	B99_129706	0.05117	5	0.13361	0.0327877	0.0128745
B99_138205	B99_150149	0.07253	5	0.0119556	0.00101035	0.000363951
B99_6296	B99_201153	0.05692	5	0.0856697	0.00674699	0.00227609
B99_66378	B99_208786	0.06805	4	0.0521748	0.00781066	0.00352747
B99_139364	B99_42809	0.05145	4	0.0757179	0.0105158	0.00258815
B99_218071	B99_2456	0.07033	4	0.0638266	0.0138993	0.00522025
B99_168388	B99_46776	0.05397	5	0.0915184	0.00620604	0.00121033
B99_174504	B99_13063	0.05991	5	0.105483	0.0213725	0.00662722
B99_139384	B99_103912	0.05975	5	0.0365191	0.00193772	0.000405104
B99_172901	B99_207444	0.04205	5	0.0894397	0.0157947	0.00463485
B99_45328	B99_227532	0.04158	5	0.0460743	0.00250779	0.000480209
B99_103739	B99_12257	0.06797	4	0.144225	0.0342638	0.0134484
B99_41990	B99_141361	0.06534	5	0.0966317	0.0152701	0.00648612
B99_146046	B99_60009	0.05547	3	0.0484776	0.00347543	0.000948786
B99_153189	B99_130142	0.04219	5	0.151833	0.0121973	0.00111659
B99_129696	B99_170542	0.06313	5	0.0538806	0.00820462	0.00340357
B99_80054	B99_92742	0.05053	4	0.179562	0.015529	0.00120562
B99_157746	B99_102140	0.04255	5	0.0379854	0.00524535	0.00256427
B99_206967	B99_8453	0.03725	5	0.0904262	0.0205271	0.00601412
B99_118065	B99_154666	0.05452	5	0.0837439	0.0152779	0.00347195
B99_245940	B99_5978	0.04137	5	0.0969662	0.0356788	0.0171203
B99_126996	B99_110431	0.06132	5	0.0419901	0.00421004	0.00196159
B99_138090	B99_199917	0.06454	5	0.09094	0.00621123	0.00113758
B99_146767	B99_100839	0.05276	5	0.106076	0.0210285	0.007763
B99_171727	B99_155353	0.0611	4	0.113717	0.0240143	0.0114118
B99_212056	B99_39052	0.05255	5	0.0643079	0.00861507	0.00385612
B99_186846	B99_90048	0.03745	5	0.113901	0.0310454	0.00704768
B99_105396	B99_164648	0.06258	5	0.0667995	0.0128429	0.00458176
B99_182813	B99_187203	0.05533	4	0.0490646	0.00276781	0.000884181
B99_90035	B99_215478	0.07072	5	0.065971	0.0116785	0.00471854
B99_171727	B99_1610	0.05986	4	0.128952	0.0345018	0.0150882
B99_112125	B99_232757	0.03944	5	0.185437	0.0434028	0.0161892
B99_150364	B99_14821	0.04553	5	0.211751	0.0652093	0.0209635
B99_59148	B99_142780	0.04849	5	0.110717	0.0053351	0.000514975
B99_106045	B99_49157	0.06498	5	0.190562	0.0531428	0.0170061
B99_224288	B99_147059	0.07095	5	0.12648	0.0179024	0.00582208
B99_142099	B99_16527	0.04128	4	0.0556144	0.00239137	0.00061196
B99_51425	B99_241295	0.0469	5	0.082041	0.0193692	0.00643992
B99_56868	B99_143269	0.05669	5	0.117244	0.0157837	0.0074689
B99_31553	B99_207277	0.05209	5	0.185293	0.0157831	0.00169227
B99_6369	B99_7311	0.06142	5	0.120589	0.0254924	0.00723519
B99_143541	B99_93715	0.04861	5	0.0833769	0.0168135	0.00694927
B99_92243	B99_185181	0.05449	5	0.0484886	0.00390062	0.00151122
B99_75189	B99_119992	0.05997	5	0.0698169	0.00583692	0.0026091
B99_104236	B99_26198	0.04631	5	0.205633	0.0628967	0.0228739
B99_23156	B99_22658	0.06728	5	0.164461	0.0265765	0.013931
B99_141500	B99_241294	0.07232	4	0.102317	0.0158897	0.00493255
B99_108348	B99_147022	0.04065	5	0.0573802	0.00576128	0.00205517
B99_112284	B99_3091	0.04988	5	0.087765	0.00923256	0.004243
B99_59149	B99_17371	0.06029	4	0.0820635	0.0184838	0.00679102
B99_105793	B99_25119	0.06292	5	0.114125	0.00645844	0.000672484
B99_20357	B99_20556	0.04778	5	0.109779	0.0169221	0.00688189
B99_12118	B99_71868	0.04594	5	0.152934	0.0259897	0.0111569
B99_46441	B99_161933	0.03756	5	0.0333019	0.00905167	0.00488782
B99_79422	B99_40488	0.04192	5	0.184511	0.0345496	0.0137769
B99_63718	B99_186215	0.06929	5	0.170855	0.0439981	0.0171335
B99_9162	B99_226017	0.06794	4	0.0351741	0.00257088	0.000782112
B99_224291	B99_198228	0.04061	5	0.0898685	0.016547	0.00566104
B99_20073	B99_174130	0.04546	5	0.0950562	0.0230751	0.00969845
B99_32825	B99_186648	0.04746	5	0.150115	0.0384526	0.0142603
B99_215980	B99_18232	0.04742	5	0.00725602	0.000881456	0.000146139
B99_63135	B99_178105	0.04528	5	0.249386	0.0912413	0.0192601
B99_29798	B99_226929	0.05595	5	0.104127	0.0218077	0.00885731
B99_169389	B99_186217	0.05389	5	0.0796175	0.0147174	0.00573828
B99_93724	B99_51306	0.04784	5	0.0675225	0.0105713	0.00304492
B99_245431	B99_120543	0.07237	5	0.0885034	0.0170197	0.00618685
B99_187708	B99_234865	0.06425	5	0.0780501	0.0157511	0.00609458
B99_113690	B99_94657	0.05792	4	0.0720754	0.00811177	0.00493239
B99_22679	B99_186219	0.06959	5	0.118798	0.018244	0.00569423
B99_107228	B99_116771	0.05494	5	0.0306396	0.00134329	0.000264534
B99_34928	B99_133303	0.06572	5	0.283327	0.0862187	0.0429972
B99_159444	B99_142632	0.07296	4	0.0674542	0.00522385	0.00139045
B99_69106	B99_34614	0.05045	5	0.197029	0.0191403	0.0026022
B99_16007	B99_246429	0.06804	5	0.0975496	0.0204043	0.00729523
B99_238724	B99_243346	0.05555	5	0.171927	0.0298605	0.0151808
B99_123633	B99_149066	0.06849	5	0.0319343	0.00862865	0.00197069
B99_71193	B99_53347	0.05421	5	0.132047	0.0410607	0.0145782
B99_186512	B99_128079	0.06646	5	0.205954	0.0580174	0.0218813
B99_237510	B99_48247	0.05373	5	0.0793483	0.0156618	0.00564692
B99_1624	B99_51941	0.07125	4	0.0600364	0.00328473	0.000486184
B99_186216	B99_229280	0.06452	5	0.0824776	0.0210626	0.0043227
B99_138687	B99_203081	0.06448	5	0.0793586	0.0134081	0.00546748
B99_68292	B99_89163	0.06734	4	0.121477	0.0236661	0.00809104
B99_34937	B99_131281	0.0506	5	0.204561	0.0398075	0.0108317
B99_6165	B99_25672	0.0583	5	0.0832294	0.0189874	0.00601618
B99_90037	B99_71193	0.06954	5	0.162881	0.0510504	0.0146163
B99_190164	B99_170542	0.06906	5	0.0387505	0.00758309	0.00314386
B99_108637	B99_174061	0.05889	5	0.101446	0.0211341	0.00908655
B99_10419	B99_36420	0.05374	5	0.0247935	0.00165162	0.0005739
B99_165773	B99_157208	0.04563	5	0.0530239	0.00202886	0.00102896
B99_34665	B99_129860	0.05806	4	0.216858	0.0640961	0.023703
B99_152875	B99_10493	0.05648	5	0.041636	0.00280988	0.00106449
B99_213374	B99_165187	0.06073	4	0.0732594	0.0108041	0.00355164
B99_197892	B99_168494	0.05581	5	0.0449214	0.0076075	0.00233483
B99_205929	B99_136755	0.04985	5	0.121403	0.0237281	0.00801018
B99_56186	B99_241225	0.07276	5	0.0890742	0.0163304	0.00581706
B99_182078	B99_181045	0.07281	5	0.105422	0.0186102	0.00714066
B99_138053	B99_57493	0.0652	5	0.101433	0.00951974	0.00225711
B99_26515	B99_181046	0.03974	4	0.156258	0.0305351	0.00841182
B99_56186	B99_223076	0.04636	5	0.0207348	0.00122188	0.000226998
B99_781	B99_179609	0.05752	5	0.121673	0.0282822	0.00902715
B99_85953	B99_39052	0.0589	4	0.124457	0.013767	0.00932535
B99_88912	B99_95135	0.06217	5	0.178606	0.017023	0.00180183
B99_90037	B99_18232	0.05314	5	0.167732	0.079061	0.0173337
B99_130291	B99_53492	0.05977	5	0.0431313	0.00298677	0.00135549
B99_155922	B99_13539	0.07094	5	0.18926	0.013558	0.00137236
B99_54032	B99_2382	0.05912	4	0.13294	0.0321694	0.0111747
B99_156081	B99_185432	0.06139	4	0.0459182	0.00264568	0.000633695
B99_53024	B99_186648	0.04437	5	0.100619	0.0190357	0.00706847
B99_38486	B99_68765	0.05021	5	0.0952704	0.00858477	0.00303247
B99_154712	B99_35838	0.06352	5	0.119499	0.0278009	0.0100812
B99_109546	B99_172823	0.06795	5	0.0433481	0.0025915	0.000503183
B99_141439	B99_175216	0.05979	5	0.0854505	0.0152854	0.00607246
B99_117010	B99_186881	0.05028	5	0.0737097	0.0160803	0.00464722
B99_205033	B99_30924	0.05937	4	0.0695337	0.0122039	0.00596052
B99_186844	B99_172632	0.05573	5	0.0612045	0.0114549	0.00416647
B99_40542	B99_7441	0.07228	5	0.109792	0.0344447	0.00955291
B99_186216	B99_205033	0.07118	5	0.09433	0.0165738	0.00510047
B99_108600	B99_36009	0.06046	5	0.119178	0.0241297	0.00839278
B99_92204	B99_115090	0.04374	5	0.0915429	0.00746663	0.0014803
B99_215859	B99_28059	0.04218	5	0.0682527	0.00420601	0.000574358
B99_17328	B99_231235	0.04297	5	0.059804	0.00569425	0.00263985
B99_98273	B99_26711	0.0608	5	0.148199	0.0410265	0.018256
B99_127751	B99_4162	0.04237	5	0.0647167	0.00474263	0.00141114
B99_30924	B99_168511	0.06544	4	0.0537732	0.00633479	0.00184561
B99_182684	B99_7234	0.06899	3	0.160019	0.00929283	0.000811958
B99_224803	B99_224804	0.0503	5	0.171352	0.0186753	0.00388144
B99_1043	B99_3161	0.05122	5	0.0740532	0.0117695	0.00472882
B99_101206	B99_147740	0.0709	5	0.068533	0.00646984	0.00267589
B99_240935	B99_122324	0.04457	5	0.096199	0.0169502	0.00646236
B99_229303	B99_234492	0.06977	5	0.0815885	0.0120387	0.00396574
B99_199366	B99_1547	0.03991	5	0.0127815	0.00372535	0.00115542
B99_18231	B99_187708	0.0721	5	0.0949794	0.0182922	0.00681091
B99_44526	B99_53347	0.07196	5	0.101476	0.0202797	0.00641413
B99_238573	B99_132123	0.07134	5	0.175299	0.0282184	0.0149309
B99_165773	B99_71189	0.04181	5	0.0535851	0.00328731	0.0022259
B99_122514	B99_173590	0.04431	5	0.0492384	0.00346812	0.00113951
B99_211782	B99_34076	0.04531	4	0.0419428	0.00360071	0.00158695
B99_75205	B99_73617	0.04928	5	0.130309	0.0324103	0.0108063
B99_5746	B99_63504	0.04827	5	0.0975174	0.0109725	0.00503233
B99_168052	B99_215983	0.04957	5	0.0400153	0.00391158	0.00201687
B99_134028	B99_237212	0.04707	5	0.0534208	0.00699951	0.00220415
B99_185432	B99_142935	0.04128	5	0.0612299	0.00415921	0.00168705
B99_178383	B99_61992	0.07111	4	0.122741	0.0285187	0.0104551
B99_98273	B99_240711	0.06131	5	0.2585	0.101958	0.038796
B99_148610	B99_57120	0.06153	5	0.19488	0.0174208	0.00146308
B99_112999	B99_48558	0.04151	5	0.0769884	0.00619039	0.000831552
B99_107013	B99_224289	0.06874	4	0.122792	0.0393122	0.0151745
B99_127797	B99_127146	0.05015	4	0.116834	0.0123542	0.00580115
B99_136288	B99_28183	0.05085	5	0.0383491	0.00612108	0.00278474
B99_101205	B99_49086	0.05678	4	0.0657763	0.00660898	0.00330692
B99_1099	B99_152184	0.06549	4	0.071137	0.0128634	0.00468418
B99_112127	B99_18847	0.06419	5	0.0583223	0.00510328	0.00137927
B99_31564	B99_16509	0.06709	5	0.0802458	0.0134182	0.00553874
B99_9785	B99_70776	0.05212	5	0.201687	0.0575291	0.0160138
B99_188350	B99_83879	0.05461	5	0.157006	0.0105	0.00159323
B99_31529	B99_177116	0.06909	5	0.0627636	0.00613296	0.00259819
B99_1610	B99_105396	0.07036	4	0.100258	0.0199845	0.00731783
B99_181213	B99_28093	0.03759	5	0.0576769	0.0030109	0.000764267
B99_79300	B99_43208	0.06404	5	0.0840904	0.00787329	0.00504198
B99_244429	B99_200579	0.04406	5	0.0748296	0.0321101	0.00342746
B99_187708	B99_168511	0.05898	5	0.0972142	0.0173412	0.00553317
B99_183490	B99_108637	0.05441	5	0.137461	0.0421974	0.0216481
B99_223076	B99_26515	0.04466	4	0.0201611	0.00219972	0.000883603
B99_138687	B99_106852	0.04813	5	0.112579	0.0219387	0.0082559
B99_174505	B99_76705	0.06008	5	0.1358	0.034881	0.0141669
B99_169451	B99_146473	0.0636	5	0.123533	0.0181967	0.0073846
B99_27295	B99_228758	0.0536	5	0.0820975	0.00496104	0.00110886
B99_70267	B99_57120	0.04689	5	0.181099	0.0201067	0.00329915
B99_116343	B99_224288	0.06912	5	0.112358	0.0133385	0.00498273
B99_258	B99_168502	0.04569	5	0.129824	0.0374499	0.0126887
B99_11970	B99_167565	0.05155	5	0.0559228	0.00457202	0.0016914
B99_6927	B99_6820	0.05769	4	0.0360218	0.00233119	0.000744975
B99_229283	B99_71193	0.05154	5	0.170665	0.0533145	0.0182531
B99_118066	B99_22429	0.0593	5	0.0733773	0.005227	0.000726376
B99_217308	B99_57970	0.06695	5	0.148415	0.0335939	0.0107168
B99_182606	B99_79674	0.06579	5	0.162542	0.0482886	0.020933
B99_145808	B99_153936	0.04201	5	0.0900245	0.0207699	0.00701044
B99_6173	B99_234888	0.0604	4	0.134212	0.0316218	0.010252
B99_243876	B99_233694	0.05298	5	0.124603	0.0268283	0.0092491
B99_97567	B99_158696	0.06894	5	0.166738	0.0407622	0.012733
B99_193806	B99_231766	0.06827	5	0.134298	0.0325852	0.00945693
B99_175046	B99_186844	0.0453	5	0.0776144	0.0100964	0.00395919
B99_160791	B99_173388	0.05493	3	0.135038	0.0371142	0.00989006
B99_225210	B99_16761	0.05513	5	0.0264565	0.00666874	0.000516847
B99_56117	B99_168511	0.05656	5	0.0880687	0.013098	0.00446996
B99_212987	B99_141358	0.06818	5	0.107838	0.0174823	0.00432439
B99_149703	B99_13063	0.05932	5	0.089536	0.0171796	0.00497649
B99_1368	B99_148753	0.05995	4	0.0676826	0.00563531	0.00238383
B99_26711	B99_71189	0.06221	5	0.0829885	0.013459	0.00588298
B99_78289	B99_197892	0.06394	5	0.0759495	0.0137597	0.00459464
B99_234773	B99_215478	0.06206	5	0.0602627	0.00750601	0.00347193
B99_116343	B99_46554	0.04472	5	0.111154	0.0253224	0.0104448
B99_106740	B99_186527	0.06851	5	0.106637	0.0101738	0.00419765
B99_97079	B99_243156	0.05678	4	0.148978	0.0350791	0.0121102
B99_71193	B99_7167	0.07171	4	0.126888	0.0362802	0.0145942
B99_2003	B99_1755	0.05903	4	0.132436	0.0354966	0.0126198
B99_91130	B99_10998	0.07023	5	0.141288	0.0333164	0.0103683
B99_107012	B99_71189	0.0419	5	0.0836957	0.0126459	0.00387974
B99_84631	B99_166571	0.04248	5	0.103515	0.0266714	0.00973215
B99_56186	B99_178105	0.05487	5	0.105332	0.0207939	0.00765487
B99_7167	B99_141364	0.07204	4	0.0987206	0.025545	0.00992675
B99_110246	B99_104010	0.04231	5	0.0855547	0.0113654	0.00324759
B99_210204	B99_1741	0.04597	5	0.106513	0.0164676	0.00648898
B99_124124	B99_111966	0.06056	5	0.135122	0.00759821	0.000983524
B99_246152	B99_151721	0.05493	5	0.139904	0.00732475	0.00111482
B99_46554	B99_125036	0.04221	5	0.107688	0.0271962	0.0119668
B99_181044	B99_66632	0.05318	5	0.080474	0.0123689	0.00447844
B99_225372	B99_90048	0.05402	5	0.0794448	0.0136132	0.00432963
B99_5508	B99_1384	0.06742	4	0.0712878	0.0124544	0.00758451
B99_96811	B99_34937	0.06968	5	0.200999	0.0361346	0.00990989
B99_128014	B99_245183	0.06456	5	0.076491	0.0134152	0.00605121
B99_50711	B99_54034	0.04733	5	0.136634	0.0295447	0.00842412
B99_41123	B99_16389	0.06953	5	0.184979	0.0485903	0.0142979
B99_116484	B99_231577	0.0388	5	0.0469212	0.00571709	0.00184527
B99_7652	B99_115311	0.06866	5	0.128749	0.020397	0.00870112
B99_60757	B99_15381	0.0429	5	0.158875	0.00950403	0.000878759
B99_19745	B99_178370	0.05126	5	0.0739728	0.00706811	0.00132989
B99_186881	B99_241225	0.06736	5	0.0680135	0.0105731	0.00338807
B99_147740	B99_240087	0.06251	5	0.042146	0.0034909	0.00138198
B99_133736	B99_106852	0.05862	4	0.114664	0.0239502	0.00872632
B99_2506	B99_122323	0.06985	4	0.129096	0.0387858	0.0175385
B99_117677	B99_31378	0.05196	5	0.0743451	0.00786761	0.00219839
B99_30924	B99_156082	0.06441	4	0.0740137	0.0105384	0.0052059
B99_71193	B99_66502	0.07288	5	0.092999	0.0213531	0.00751084
B99_231770	B99_7167	0.06184	4	0.148479	0.0417791	0.0143094
B99_125036	B99_18233	0.05818	4	0.0916165	0.0203221	0.00821631
B99_239604	B99_49031	0.04282	5	0.263111	0.1084	0.041933
B99_38665	B99_31695	0.07273	5	0.0866484	0.00656743	0.00214007
B99_202665	B99_52582	0.04521	5	0.107794	0.0217116	0.00339347
B99_66057	B99_246445	0.06208	5	0.2265	0.0385354	0.012906
B99_165771	B99_32825	0.06516	5	0.175171	0.0475219	0.0115799
B99_238810	B99_59113	0.06925	5	0.143934	0.0172585	0.00696794
B99_168498	B99_244147	0.06597	5	0.0988525	0.0199257	0.00827736
B99_220312	B99_50711	0.06892	5	0.158654	0.039582	0.0105993
B99_73630	B99_142225	0.06343	5	0.118007	0.0229624	0.00702587
B99_175216	B99_141365	0.06187	5	0.150309	0.0300856	0.0214214
B99_162390	B99_246488	0.06587	5	0.0474054	0.00270671	0.000988357
B99_154995	B99_37327	0.0432	5	0.0428614	0.00409762	0.001427
B99_210897	B99_18228	0.05977	5	0.098854	0.0174106	0.00855967
B99_157310	B99_144579	0.04755	5	0.107165	0.00910613	0.00140315
B99_63936	B99_4034	0.04021	5	0.145524	0.0382819	0.015319
B99_28195	B99_28182	0.04066	5	0.0437816	0.00384069	0.00114334
B99_183964	B99_116673	0.06752	3	0.0392211	0.00236017	0.000792594
B99_64610	B99_220597	0.04796	4	0.0919834	0.00712006	0.00116846
B99_154259	B99_233961	0.06185	4	0.0462199	0.00212231	0.000464233
B99_134818	B99_195512	0.06007	5	0.0990073	0.00767449	0.00113894
B99_97929	B99_121886	0.06643	5	0.0870908	0.0151176	0.00573383
B99_199917	B99_104926	0.06726	5	0.064933	0.0034479	0.000738941
B99_147948	B99_211350	0.06765	5	0.0619845	0.00945102	0.00365087
B99_171727	B99_53396	0.05107	5	0.132079	0.0317594	0.0126957
B99_72129	B99_104010	0.06483	5	0.0636412	0.0124741	0.00349807
B99_224796	B99_186216	0.05963	5	0.0764591	0.0101279	0.00205201
B99_56353	B99_151306	0.03766	5	0.0869061	0.0232431	0.00688945
B99_36781	B99_127051	0.04888	5	0.135589	0.0250209	0.00790165
B99_30617	B99_139270	0.06417	4	0.0949498	0.00894977	0.00301843
B99_157208	B99_210896	0.05283	5	0.0979017	0.0225138	0.00692815
B99_159873	B99_197892	0.07015	5	0.0575356	0.00642158	0.00246106
B99_3332	B99_44678	0.05949	4	0.0332375	0.00291047	0.000980252
B99_90782	B99_176115	0.06766	5	0.0809069	0.0117847	0.00590596
B99_18232	B99_45408	0.04836	5	0.109039	0.0525799	0.018856
B99_53347	B99_16509	0.06566	5	0.098941	0.0193366	0.007022
B99_216220	B99_203310	0.03998	5	0.150885	0.0231364	0.012758
B99_62488	B99_39487	0.03788	5	0.183944	0.0337833	0.0191605
B99_3048	B99_121490	0.06451	5	0.0468506	0.00475394	0.00146748
B99_41288	B99_175000	0.06607	5	0.0739879	0.00698699	0.00382589
B99_174506	B99_147104	0.0628	5	0.0511574	0.00815	0.0030407
B99_118107	B99_138840	0.071	5	0.15105	0.0366655	0.0121546
B99_192128	B99_20473	0.05943	5	0.0752378	0.00355634	0.000561542
B99_56	B99_186095	0.04488	3	0.131078	0.031138	0.00860712
B99_213369	B99_236191	0.06886	5	0.163871	0.0390939	0.0152977
B99_213374	B99_168494	0.05059	5	0.0464179	0.00818298	0.00257536
B99_127347	B99_208786	0.05017	4	0.0942094	0.0187477	0.00755832
B99_86566	B99_11950	0.05168	5	0.0475487	0.00286441	0.000955567
B99_198211	B99_18231	0.06365	5	0.099541	0.022515	0.00868411
B99_241297	B99_75205	0.05054	5	0.168696	0.0445092	0.014959
B99_52648	B99_126434	0.06347	5	0.112719	0.0194764	0.00468229
B99_246398	B99_234609	0.04435	5	0.0946609	0.00134315	0.000831739
B99_66502	B99_186512	0.06864	5	0.198103	0.0554294	0.014129
B99_142021	B99_191155	0.06868	5	0.0744305	0.0054959	0.00138366
B99_7539	B99_243770	0.06989	3	0.0585651	0.00238659	0.000705909
B99_11819	B99_29986	0.0441	5	0.0436349	0.0068274	0.00182043
B99_2770	B99_165957	0.05408	4	0.148926	0.0360336	0.0139184
B99_238212	B99_177845	0.05258	5	0.0800262	0.00422025	0.00115336
B99_59996	B99_108623	0.05101	4	0.0373779	0.00278879	0.000998624
B99_241294	B99_117010	0.0446	5	0.103938	0.0212335	0.0070552
B99_190179	B99_4961	0.06114	5	0.032304	0.00540917	0.00253114
B99_54279	B99_195581	0.04014	5	0.202874	0.0145856	0.00615367
B99_33366	B99_98240	0.07348	5	0.133921	0.00903563	0.000805304
B99_56118	B99_166571	0.0495	5	0.0789376	0.0183889	0.00698751
B99_238216	B99_177845	0.0514	5	0.0639259	0.00547261	0.00160824
B99_148753	B99_168498	0.06089	4	0.0654433	0.00444746	0.00185004
B99_183841	B99_182347	0.05693	5	0.0745851	0.0135838	0.00545472
B99_53347	B99_217463	0.06011	4	0.109161	0.022167	0.00756604
B99_100943	B99_172909	0.06303	5	0.164169	0.0410704	0.0129671
B99_238212	B99_84968	0.06583	5	0.071044	0.00387394	0.00130402
B99_152519	B99_96952	0.0389	5	0.084201	0.00772838	0.00263726
B99_18226	B99_2456	0.06358	4	0.0730317	0.0149094	0.00511382
B99_72333	B99_98274	0.06816	5	0.095369	0.0190453	0.00632081
B99_125661	B99_66688	0.04542	5	0.213619	0.0181496	0.00242473
B99_13063	B99_135075	0.03761	5	0.135295	0.0309692	0.0101496
B99_187842	B99_138205	0.06827	5	0.040283	0.00277877	0.000509849
B99_59276	B99_8978	0.05756	5	0.13097	0.0100068	0.00126616
B99_20204	B99_6006	0.09191	5	0.167147	0.0433431	0.0142728
B99_166854	B99_232171	0.09081	4	0.0841669	0.016879	0.00694711
B99_202141	B99_225414	0.08289	2	0.0465805	0.00689566	0.00397571
B99_150162	B99_201534	0.07471	5	0.0475964	0.00430283	0.000962727
B99_6215	B99_209553	0.0812	4	0.118664	0.0359262	0.0107914
B99_53425	B99_68538	0.07449	4	0.114201	0.00919589	0.00130758
B99_8459	B99_132760	0.08235	4	0.0255272	0.00334372	0.00165914
B99_113964	B99_1676	0.08388	5	0.0440348	0.00524617	0.00206037
B99_98636	B99_45494	0.08757	5	0.0459159	0.0140864	0.00387574
B99_164640	B99_66500	0.09309	4	0.0779378	0.0136241	0.0054498
B99_4034	B99_12043	0.09551	4	0.186795	0.0571223	0.0197046
B99_240344	B99_23581	0.09367	5	0.0160548	0.000387841	5.94376e-05
B99_123629	B99_16987	0.08763	5	0.0414417	0.022354	0.00589608
B99_241438	B99_183841	0.08262	5	0.0810359	0.0143129	0.00587343
B99_242125	B99_202849	0.1024	5	0.108514	0.00601245	0.0028893
B99_189720	B99_186215	0.07873	5	0.0910521	0.0182945	0.00703525
B99_54624	B99_173245	0.07938	5	0.0825403	0.0125147	0.00426169
B99_45253	B99_172753	0.08478	5	0.195561	0.0694208	0.0296916
B99_72070	B99_70577	0.07365	5	0.0542928	0.00324027	0.000554533
B99_168498	B99_203478	0.08102	5	0.175794	0.058554	0.0286025
B99_98967	B99_223311	0.09702	4	0.0413304	0.00298962	0.00110462
B99_179116	B99_66684	0.09185	5	0.0515903	0.00532186	0.00259718
B99_190971	B99_129707	0.08363	4	0.0664989	0.0104729	0.00457226
B99_74304	B99_117010	0.07586	4	0.115827	0.0276659	0.00959953
B99_70664	B99_30643	0.09684	4	0.0424381	0.00318766	0.00116479
B99_84412	B99_53438	0.08469	5	0.117581	0.00908353	0.000727532
B99_17305	B99_167567	0.08156	4	0.0731243	0.00673745	0.00311959
B99_62621	B99_46226	0.11002	4	0.040457	0.00277637	0.000602194
B99_208773	B99_175046	0.07561	5	0.0915071	0.0135587	0.00602608
B99_193956	B99_188352	0.09291	5	0.142784	0.00905532	0.00114038
B99_137283	B99_198880	0.1031	5	0.16027	0.0265548	0.0136493
B99_57147	B99_94657	0.10169	4	0.0908748	0.0104458	0.00594845
B99_221941	B99_189521	0.09311	5	0.0553944	0.00450461	0.00153282
B99_59016	B99_174505	0.07809	5	0.103786	0.0168519	0.00596507
B99_231056	B99_193403	0.08684	4	0.0748772	0.00634366	0.00302032
B99_48247	B99_257	0.09892	4	0.0911878	0.0212624	0.00877099
B99_182464	B99_217046	0.08897	5	0.0622263	0.00941993	0.00432707
B99_162397	B99_106925	0.07702	5	0.137372	0.031521	0.0120934
B99_53401	B99_134643	0.09179	5	0.063148	0.0093319	0.00340751
B99_147104	B99_138415	0.08447	5	0.0814313	0.0144722	0.0042794
B99_130260	B99_17369	0.09106	5	0.123816	0.0183131	0.00437261
B99_75406	B99_221941	0.10449	4	0.0798858	0.00520416	0.00170321
B99_186478	B99_126568	0.07549	5	0.0688572	0.00751943	0.00258883
B99_143541	B99_170542	0.09712	4	0.0467463	0.00584402	0.00231743
B99_232757	B99_186846	0.093	5	0.226799	0.0681161	0.0246089
B99_4790	B99_230953	0.10239	4	0.0779275	0.0151581	0.00583266
B99_35074	B99_138211	0.08977	5	0.0491256	0.00552392	0.00095033
B99_78393	B99_17690	0.08424	5	0.0315363	0.00230137	0.00106135
B99_210233	B99_180358	0.08129	5	0.0240499	0.00352722	0.00186175
B99_53401	B99_68374	0.08898	5	0.0794312	0.0160616	0.00603076
B99_182464	B99_6573	0.09917	4	0.061717	0.0109329	0.00418704
B99_108600	B99_181045	0.07849	5	0.103774	0.0212334	0.00773092
B99_168502	B99_2506	0.08829	4	0.152489	0.0452905	0.0149817
B99_133869	B99_43025	0.10352	4	0.113279	0.0233466	0.00812296
B99_90525	B99_73410	0.1059	4	0.0454417	0.00264879	0.000809649
B99_14352	B99_8052	0.07654	4	0.06927	0.00117644	0.000341373
B99_100302	B99_33354	0.08068	5	0.109483	0.0158528	0.00827894
B99_210615	B99_54463	0.1009	4	0.0889305	0.00600318	0.000799211
B99_134249	B99_32391	0.10465	4	0.040123	0.00427131	0.00152565
B99_161923	B99_150789	0.07623	5	0.0265987	0.00015749	0.000101095
B99_152926	B99_170550	0.08817	5	0.0901114	0.0182167	0.0081442
B99_208786	B99_138411	0.09629	5	0.100069	0.0187268	0.00668865
B99_218060	B99_183964	0.10686		0.0318092	0.00211451	0.000787091
B99_135466	B99_14228	0.08986	5	0.164948	0.0115295	0.00129864
B99_159775	B99_213374	0.08273	4	0.0913944	0.0209755	0.00789185
B99_257	B99_146767	0.09656	4	0.0971654	0.0211592	0.00840975
B99_75482	B99_183965	0.08862	3	0.0297121	0.00332928	0.00100307
B99_129702	B99_142935	0.08435	5	0.0897031	0.0161076	0.00595346
B99_9110	B99_199918	0.08959	5	0.0486443	0.0045298	0.00211601
B99_96167	B99_160984	0.08856	4	0.0541675	0.00325157	0.00102238
B99_104557	B99_237884	0.07857	4	0.0283646	0.00560759	0.00204202
B99_243985	B99_174511	0.08204	5	0.0735473	0.0123086	0.00416027
B99_88684	B99_186512	0.09	4	0.126777	0.0277253	0.00968091
B99_111861	B99_142225	0.08642	5	0.141127	0.0268057	0.00762652
B99_2109	B99_223312	0.09516	4	0.0501147	0.00318818	0.00116228
B99_170538	B99_70664	0.08352	4	0.0529367	0.0045164	0.00162365
B99_97485	B99_4035	0.0958	4	0.132206	0.0201411	0.0089204
B99_81613	B99_31529	0.10649	5	0.145486	0.026869	0.0130306
B99_5558	B99_189700	0.08561	5	0.108473	0.006153	0.00147317
B99_209314	B99_69156	0.10211	5	0.0826987	0.00313497	0.000892514
B99_217628	B99_13765	0.10858	5	0.0553577	0.00347613	0.000724084
B99_187811	B99_85939	0.09183	5	0.029512	0.00224845	0.000801806
B99_232260	B99_50192	0.10409	3	0.122842	0.00985718	0.00220834
B99_168200	B99_177161	0.09277	5	0.0743106	0.00542992	0.00230156
B99_7721	B99_90995	0.07559	4	0.0654864	0.00469895	0.00172348
B99_38390	B99_241064	0.08575	4	0.00317342	0.000241174	0.000148243
B99_147579	B99_177865	0.08359	4	0.110097	0.0217495	0.00657975
B99_24770	B99_38381	0.09434	4	0.0587325	0.00555253	0.00208825
B99_165771	B99_162034	0.09802	5	0.113739	0.025253	0.0077141
B99_242482	B99_39683	0.10945	4	0.045383	0.00343536	0.00150371
B99_129703	B99_35386	0.10384	4	0.0858513	0.0147941	0.00520562
B99_119921	B99_224189	0.10571	5	0.0263767	0.007242	0.00182025
B99_22823	B99_178326	0.07859	4	0.0439329	0.00213325	0.000972015
B99_191060	B99_217730	0.10384	3	0.14696	0.0285772	0.00858493
B99_61447	B99_144889	0.08334	5	0.0708811	0.00996137	0.00328007
B99_199028	B99_213586	0.09958	5	0.0295591	0.00311998	0.00174966
B99_188556	B99_201543	0.10313	4	0.020075	0.00107555	0.00030604
B99_10103	B99_208786	0.08441	4	0.0698398	0.0112721	0.00471553
B99_5494	B99_164625	0.07814	3	0.0517769	0.00208082	0.000408958
B99_13656	B99_1063	0.07393	4	0.148077	0.0266641	0.0133341
B99_60828	B99_152184	0.09186	5	0.0709958	0.0128324	0.00524154
B99_80452	B99_119934	0.09774	4	0.0280752	0.00214902	0.000843357
B99_214029	B99_9180	0.089	4	0.0933772	0.00537398	0.000624621
B99_180316	B99_48247	0.08555	4	0.0868153	0.0171448	0.00683864
B99_40109	B99_18896	0.0943	5	0.118427	0.00525817	0.0019855
B99_2612	B99_194377	0.07562	4	0.0321546	0.00164046	0.000510214
B99_119938	B99_189820	0.08636	5	0.0632678	0.032265	0.00903138
B99_170553	B99_182078	0.09069	5	0.00901877	0.00113846	0.000495756
B99_209179	B99_245227	0.08687	5	0.104747	0.0116183	0.00715051
B99_19037	B99_232260	0.10433	3	0.0947426	0.00652816	0.00180701
B99_112847	B99_129700	0.08607	5	0.0439659	0.00675156	0.00260739
B99_241438	B99_141439	0.07762	5	0.0793268	0.0136456	0.00453782
B99_18543	B99_105144	0.09812	3	0.133714	0.0209982	0.00405227
B99_232680	B99_168524	0.08375	4	0.177922	0.0467055	0.0144805
B99_121330	B99_53578	0.09349	4	0.0787315	0.00384152	0.000432442
B99_208767	B99_159338	0.08707	5	0.168329	0.0306967	0.0185695
B99_167627	B99_1211	0.10102	4	0.0174663	0.000701356	0.000173117
B99_232023	B99_117622	0.08049	5	0.0654792	0.00270562	0.000454215
B99_43879	B99_78700	0.09349	5	0.0460458	0.00154661	0.000413307
B99_246658	B99_150076	0.08022	5	0.266368	0.0591553	0.0181956
B99_242698	B99_172841	0.0865	3	0.0331793	0.00346199	0.000985553
B99_225372	B99_177357	0.085	4	0.0890799	0.0159369	0.00608225
B99_207780	B99_219611	0.08734	4	0.0944263	0.0181807	0.00688769
B99_136410	B99_67137	0.08089	5	0.12318	0.012548	0.00817259
B99_210162	B99_31276	0.1014	3	0.0640604	0.00303512	0.000765876
B99_12429	B99_187439	0.09975	5	0.102845	0.0208143	0.00733449
B99_110287	B99_340	0.09542	4	0.0922503	0.0112885	0.00489063
B99_62203	B99_53425	0.0954	4	0.0601044	0.00384467	0.000549473
B99_238983	B99_152184	0.10497	5	0.0943221	0.0191746	0.00691059
B99_23847	B99_171776	0.0907	4	0.0720243	0.00563151	0.00220307
B99_230460	B99_42640	0.0992	5	0.0389317	0.00514346	0.00188693
B99_127146	B99_173764	0.09718	5	0.114876	0.0137493	0.0084373
B99_179827	B99_89698	0.08069	5	0.198125	0.0180448	0.00469758
B99_174061	B99_106848	0.09991	5	0.0741868	0.0186941	0.00851267
B99_138411	B99_193035	0.08245	4	0.10438	0.0160464	0.00325962
B99_185374	B99_165608	0.09727	2	0.036605	0.0013254	0.000193992
B99_170727	B99_24846	0.10522	5	0.0900676	0.00253404	0.000822495
B99_147059	B99_174505	0.09125	5	0.121351	0.0260725	0.00951826
B99_127195	B99_56186	0.1035	4	0.0806453	0.013533	0.00536891
B99_2122	B99_208786	0.09498	5	0.0773423	0.0135478	0.00528105
B99_152136	B99_1690	0.09526	4	0.0352381	0.00323921	0.00128616
B99_123844	B99_58897	0.09621	3	0.101338	0.0205871	0.00602443
B99_212984	B99_172919	0.10133	3	0.110023	0.0188427	0.00562481
B99_31726	B99_52390	0.10233	5	0.0477263	0.00501193	0.00135257
B99_6573	B99_217467	0.07644	4	0.0874298	0.0254012	0.0103847
B99_246430	B99_152184	0.09046	5	0.0848549	0.0173468	0.00708499
B99_5508	B99_241621	0.0793	4	0.0204837	0.00175257	0.000865105
B99_145888	B99_225898	0.10157	4	0.0334117	0.00237145	0.00100732
B99_129698	B99_146767	0.07769	5	0.136905	0.0273759	0.00951625
B99_85242	B99_26081	0.0974	5	0.0700292	0.00403205	0.00167796
B99_42473	B99_28746	0.10309	5	0.0291837	0.00268422	0.00104281
B99_72408	B99_130225	0.10808	3	0.0647251	0.00380631	0.000785147
B99_145145	B99_166331	0.08817	4	0.0834629	0.0104151	0.00509878
B99_104918	B99_68557	0.108	5	0.034943	0.00223304	0.00116378
B99_70694	B99_199917	0.09246	4	0.0922403	0.00509321	0.000583181
B99_168160	B99_199052	0.09683	5	0.108384	0.011408	0.00528652
B99_211350	B99_66378	0.09301	5	0.0575505	0.00804955	0.00317322
B99_72047	B99_4330	0.10459	2	0.119287	0.00907398	0.001709
B99_150992	B99_244449	0.08873	4	0.0832417	0.00760738	0.00399768
B99_214935	B99_2431	0.0803	4	0.168777	0.0395224	0.0131804
B99_67137	B99_243488	0.08691	5	0.107881	0.00532136	0.00360474
B99_142225	B99_160715	0.08625	5	0.0949451	0.0164653	0.00551218
B99_93816	B99_2809	0.10784	3	0.0544141	0.00341752	0.00131099
B99_18826	B99_257	0.10487	4	0.0722414	0.0144299	0.00659105
B99_156542	B99_202007	0.08981	4	0.130568	0.0241173	0.00795141
B99_233689	B99_196703	0.08475	5	0.135605	0.0400162	0.0169437
B99_43269	B99_176801	0.09264	4	0.0597783	0.00294937	0.000519918
B99_184628	B99_232757	0.0909	4	0.126029	0.0262786	0.0102449
B99_187417	B99_70267	0.07805	5	0.162231	0.0152294	0.00229123
B99_175938	B99_31697	0.10065	4	0.09816	0.00684651	0.00141006
B99_25709	B99_59740	0.07561	4	0.0805462	0.00440886	0.000990925
B99_18226	B99_28387	0.10268	4	0.12198	0.0261615	0.00864611
B99_122515	B99_54572	0.09242	4	0.0413252	0.00213331	0.000638077
B99_226791	B99_217651	0.10811	5	0.0269545	0.00307934	0.000981457
B99_212063	B99_141365	0.08481	5	0.081199	0.0128199	0.00529948
B99_169240	B99_173699	0.09994	5	0.1419	0.00936852	0.000750981
B99_218908	B99_127146	0.08824	5	0.0724648	0.00492587	0.00195995
B99_123573	B99_8741	0.07595	4	0.0759008	0.00369394	0.000548207
B99_133870	B99_215525	0.0916	5	0.0265651	0.00130391	0.00068514
B99_215983	B99_238983	0.10693	5	0.0498591	0.00414406	0.00142354
B99_117454	B99_45494	0.08732	5	0.0425831	0.0103758	0.00383742
B99_208773	B99_90038	0.09239	5	0.0372409	0.00502355	0.000881639
B99_89163	B99_6215	0.07592	5	0.0937074	0.0202529	0.00623796
B99_225673	B99_3536	0.07536	3	0.0913077	0.0190103	0.00502488
B99_16610	B99_125547	0.09949	5	0.0537679	0.00264163	0.000357467
B99_52532	B99_98967	0.0985	4	0.0371768	0.00280512	0.000845666
B99_2972	B99_164644	0.08576	5	0.138093	0.0338296	0.0131935
B99_81305	B99_40935	0.10594	5	0.0429231	0.0026989	0.000787637
B99_53793	B99_14162	0.10461	2	0.164989	0.0118678	0.00168454
B99_164828	B99_118097	0.09161	4	0.0325608	0.00400199	0.00122426
B99_138191	B99_114924	0.09286	5	0.0960477	0.0146227	0.00384021
B99_78289	B99_74304	0.08489	4	0.0927515	0.0194056	0.00659252
B99_143541	B99_186216	0.09824	4	0.0761397	0.0129659	0.00416591
B99_30924	B99_74304	0.08475	4	0.0742339	0.01302	0.00643706
B99_7728	B99_45238	0.1075	3	0.0902102	0.0117581	0.00443333
B99_52392	B99_23581	0.08663	5	0.0258292	0.00071789	0.000110352
B99_199918	B99_216975	0.10982	4	0.0710041	0.00345757	0.000590038
B99_130669	B99_7622	0.09686	3	0.0230084	0.00419024	0.00141009
B99_168160	B99_57147	0.10835	4	0.0882701	0.00897802	0.00448226
B99_63936	B99_58156	0.09599	4	0.169263	0.0456946	0.0153623
B99_60088	B99_155353	0.09834	4	0.0724304	0.0170868	0.0034686
B99_182464	B99_171727	0.08725	5	0.0960308	0.0167405	0.00703597
B99_136	B99_33266	0.07767	4	0.0113831	0.000883623	0.00033135
B99_84919	B99_131417	0.08327	4	0.0562076	0.00521636	0.00243501
B99_148167	B99_160549	0.08564	5	0.0579941	0.00330173	0.000848942
B99_9787	B99_86772	0.08016	4	0.0985998	0.0112941	0.0042904
B99_246338	B99_2141	0.07622	5	0.0241746	0.000773558	0.000235441
B99_124783	B99_147298	0.0852	4	0.20206	0.019699	0.00230085
B99_160533	B99_19806	0.09009	4	0.0905331	0.00493332	0.000535233
B99_3623	B99_83302	0.09799	3	0.10087	0.0157871	0.00458952
B99_173764	B99_231401	0.09476	5	0.106647	0.0112837	0.00661777
B99_244417	B99_187811	0.10065	5	0.0365214	0.00265897	0.000917553
B99_81421	B99_35075	0.10733	5	0.079583	0.0132649	0.00474498
B99_53401	B99_2972	0.07795	4	0.0963666	0.0198391	0.00754936
B99_202089	B99_217730	0.08881	4	0.163022	0.0370353	0.0104531
B99_140340	B99_101403	0.08719	4	0.137771	0.0170603	0.00695429
B99_18233	B99_2456	0.07631	4	0.0615927	0.0108605	0.0040895
B99_167964	B99_187842	0.09629	4	0.0364138	0.0028766	0.000773476
B99_6451	B99_138114	0.09294	4	0.0948851	0.0129471	0.00681936
B99_220761	B99_132760	0.09269	4	0.0298555	0.00869261	0.00240598
B99_228051	B99_918	0.094	4	0.0258023	0.00264361	0.00153431
B99_7072	B99_33593	0.09725	4	0.123658	0.00851888	0.00114216
B99_8459	B99_137567	0.10478	5	0.0304297	0.00408841	0.00207502
B99_171738	B99_26052	0.09874	3	0.103184	0.0285162	0.0100808
B99_129557	B99_133578	0.10741	5	0.166008	0.0141164	0.00195894
B99_168494	B99_231542	0.08241	5	0.0449073	0.00831616	0.00316012
B99_121886	B99_232171	0.08176	4	0.0994651	0.0217901	0.00768879
B99_182960	B99_60299	0.09625	3	0.0347033	0.00396797	0.00135648
B99_40102	B99_237884	0.07917	4	0.0495529	0.0125201	0.00407508
B99_67	B99_214833	0.10689	4	0.0490902	0.00426595	0.00181546
B99_101206	B99_53862	0.08038	5	0.0716526	0.00854292	0.00399744
B99_180210	B99_156073	0.07906	5	0.0526831	0.00203696	0.000414501
B99_482	B99_176245	0.08369	3	0.0403678	0.00536958	0.0029545
B99_10448	B99_54950	0.08428	5	0.0225707	0.000861177	0.000244187
B99_96772	B99_59740	0.08276	4	0.0831267	0.0109996	0.00298812
B99_75040	B99_101340	0.07963	5	0.0827201	0.00489107	0.000737255
B99_129310	B99_242229	0.09517	2	0.175122	0.0126619	0.00106274
B99_194930	B99_147298	0.07829	4	0.183634	0.0152126	0.00221656
B99_49572	B99_5264	0.09645	4	0.0624764	0.00345287	0.00081622
B99_32930	B99_107569	0.10443	4	0.0815461	0.00472258	0.000435659
B99_93715	B99_71193	0.10706	4	0.100212	0.0269417	0.0105829
B99_198950	B99_129249	0.0871	5	0.131393	0.0192692	0.00841618
B99_68374	B99_5586	0.10809	4	0.115033	0.0469361	0.0262688
B99_97811	B99_11950	0.091	4	0.0520418	0.00225181	0.000521597
B99_186478	B99_132423	0.08185	5	0.120023	0.0132903	0.00434977
B99_134821	B99_54754	0.09784	5	0.0880946	0.00655917	0.000719056
B99_6706	B99_178075	0.10688	4	0.0538957	0.00155841	0.000141578
B99_243150	B99_142225	0.11009	5	0.109929	0.0215487	0.00686136
B99_7770	B99_167941	0.0752	3	0.0267888	0.00331648	0.00114271
B99_10164	B99_199450	0.09968	4	0.108674	0.0218518	0.00656802
B99_212499	B99_53556	0.10795	5	0.00308031	0.000473293	0.000464266
B99_96504	B99_30940	0.1017	4	0.0347197	0.00161974	0.000992508
B99_128079	B99_155310	0.07732	5	0.120126	0.0238454	0.00845264
B99_186513	B99_189538	0.08295	4	0.0746449	0.0121832	0.00442241
B99_156447	B99_215978	0.10516	4	0.144891	0.0329287	0.0127594
B99_223999	B99_66629	0.09033	5	0.147283	0.0298705	0.0103049
B99_184567	B99_118070	0.09974	5	0.0494612	0.00279015	0.000698551
B99_212987	B99_37385	0.08761	4	0.0618262	0.00898098	0.00329512
B99_205033	B99_155832	0.10364	5	0.0829202	0.014917	0.00678101
B99_75484	B99_75482	0.08112	5	0.0363033	0.0048619	0.00191994
B99_8382	B99_91863	0.09035	4	0.0499868	0.00350083	0.00123812
B99_151783	B99_225415	0.08263	3	0.00643818	0	0
B99_118070	B99_184567	0.09974	5	0.0494612	0.00279015	0.000698551
B99_231778	B99_68955	0.08421	5	0.095122	0.00574209	0.00067707
B99_197892	B99_246430	0.09208	5	0.0935841	0.0178665	0.00676384
B99_213376	B99_235854	0.08549	5	0.104959	0.0197436	0.00595178
B99_49073	B99_189542	0.09731	5	0.0539456	0.00424971	0.00194925
B99_41990	B99_48247	0.08666	5	0.0762543	0.0119516	0.00509106
B99_188329	B99_112841	0.10672	5	0.102176	0.0205569	0.00698743
B99_66057	B99_246658	0.08141	5	0.25585	0.0527132	0.0179693
B99_11614	B99_150364	0.09284	4	0.158965	0.0345161	0.0100366
B99_39157	B99_167540	0.10049	4	0.0911168	0.0118201	0.00584953
B99_48247	B99_182078	0.09331	5	0.095582	0.0195135	0.00760729
B99_191700	B99_10606	0.08218	4	0.0767932	0.0119541	0.00464304
B99_134381	B99_48558	0.08307	5	0.0725476	0.00488531	0.00100132
B99_201542	B99_158715	0.10821	5	0.044338	0.00473142	0.00107153
B99_150149	B99_81421	0.094	5	0.0135078	0.000328932	9.89961e-05
B99_18231	B99_240711	0.08135	5	0.0947827	0.0231056	0.00919705
B99_149578	B99_102776	0.1057	3	0.0544126	0.00398045	0.00156533
B99_37907	B99_198195	0.07983	5	0.152585	0.0145809	0.00291434
B99_225698	B99_10262	0.10636	5	0.102589	0.0253871	0.00620947
B99_114062	B99_9284	0.0981	3	0.0130562	0.000449719	0.000104857
B99_191155	B99_175309	0.08638	5	0.0664368	0.00397116	0.00109592
B99_223927	B99_208308	0.08159	4	0.0580682	0.00661424	0.00228888
B99_193035	B99_182606	0.07612	5	0.0891797	0.0146265	0.00453682
B99_183841	B99_229303	0.08044	5	0.0670172	0.011581	0.00530177
B99_159299	B99_62245	0.08377	5	0.0713066	0.00649012	0.00215164
B99_68859	B99_53793	0.09336	2	0.196178	0.018977	0.00245317
B99_177588	B99_145464	0.10913	4	0.1112	0.0108085	0.00469916
B99_157199	B99_30424	0.07813	2	0.166436	0.0104281	0.00119982
B99_2972	B99_117524	0.10757	4	0.126216	0.0289271	0.0113968
B99_39531	B99_125033	0.09221	5	0.0494289	0.00536573	0.00239066
B99_4103	B99_88006	0.08361	4	0.0583359	0.00264883	0.000272656
B99_157990	B99_8145	0.0892	2	0.0435437	0.00228012	0.00110243
B99_182464	B99_231789	0.07449	5	0.075883	0.0129894	0.00631612
B99_115979	B99_59500	0.09976	5	0.0598953	0.0081166	0.00233383
B99_17544	B99_46166	0.09246	5	0.0822351	0.00344264	0.000224482
B99_106833	B99_208183	0.07931	5	0.102619	0.0262294	0.00873912
B99_231542	B99_143233	0.09573	5	0.0720507	0.0121897	0.00498372
B99_154712	B99_213896	0.07761	5	0.0902615	0.0186767	0.00965511
B99_147059	B99_48247	0.10399	5	0.103636	0.0240664	0.00969943
B99_979	B99_104918	0.0929	5	0.0250073	0.00255345	0.00124721
B99_5586	B99_193035	0.08344	4	0.0936234	0.0168696	0.00601156
B99_225708	B99_138206	0.10332	5	0.111735	0.0066997	0.00212734
B99_861	B99_53946	0.10828	4	0.0751091	0.00441255	0.00177561
B99_174843	B99_19607	0.09759	3	0.14828	0.0292934	0.00578247
B99_206269	B99_6967	0.09108	5	0.0366121	0.00487408	0.00230614
B99_7147	B99_103015	0.09659	4	0.0921267	0.00635531	0.000687372
B99_95845	B99_201878	0.08124	5	0.0967867	0.0177772	0.00685302
B99_239966	B99_637	0.08123	4	0.0550468	0.00752768	0.00268634
B99_47988	B99_215978	0.07837	5	0.144834	0.033447	0.0123119
B99_7089	B99_161628	0.09632	4	0.0481103	0.00514266	0.00244606
B99_38495	B99_84891	0.10461	4	0.157665	0.0144725	0.00137872
B99_3047	B99_190566	0.09928	3	0.0687999	0.00417703	0.00137883
B99_7770	B99_12836	0.09991	3	0.0450981	0.00619956	0.00274262
B99_17853	B99_9316	0.08353	4	0.167739	0.0419846	0.0133462
B99_18231	B99_211011	0.07989	5	0.0873759	0.0154719	0.00607914
B99_159775	B99_127347	0.09111	4	0.137911	0.0400358	0.0156188
B99_108637	B99_212987	0.07787	5	0.0943872	0.0158037	0.00686816
B99_184628	B99_209553	0.08105	4	0.0856059	0.0153805	0.00623686
B99_68292	B99_170039	0.07451	5	0.134887	0.0314475	0.0106821
B99_240862	B99_26004	0.08805	5	0.0526968	0.00465881	0.00173166
B99_5222	B99_4012	0.10344	5	0.083819	0.0065255	0.00173816
B99_137138	B99_176276	0.08803	5	0.0113674	0.000871148	0.000245057
B99_54463	B99_213819	0.10657	4	0.0549705	0.00305698	0.000584323
B99_72377	B99_67620	0.09939	4	0.196986	0.0484723	0.0151025
B99_9148	B99_134669	0.07374	5	0.041301	0.00208654	0.000353695
B99_105926	B99_83300	0.10567	3	0.0820921	0.00467185	0.00184769
B99_89163	B99_197143	0.09818	5	0.0873702	0.0154753	0.00526085
B99_208786	B99_181044	0.09618	4	0.0687848	0.0107821	0.00453298
B99_33418	B99_141065	0.09518	4	0.124826	0.0301189	0.00979753
B99_60006	B99_181044	0.07589	5	0.0787187	0.0149877	0.00594626
B99_119458	B99_110874	0.08206	5	0.0519356	0.00276688	0.000489847
B99_119902	B99_118158	0.10666	5	0.054843	0.0035578	0.000775639
B99_195135	B99_167961	0.09341	5	0.0394374	0.0045219	0.000938613
B99_60332	B99_30643	0.09243	4	0.0420992	0.0034527	0.000992363
B99_190971	B99_100839	0.0806	4	0.0714466	0.0124883	0.00452324
B99_1950	B99_3346	0.10876	3	0.067704	0.00706794	0.0033514
B99_80150	B99_2187	0.10511	3	0.0404306	0.00293693	0.000825272
B99_49198	B99_241225	0.07803	5	0.0967325	0.018374	0.00728482
B99_46826	B99_91167	0.10165	5	0.161547	0.0278904	0.0114583
B99_81019	B99_138205	0.07585	5	0.0376347	0.00214407	0.0004165
B99_49528	B99_17425	0.09668	4	0.04594	0.00285036	0.00105669
B99_158123	B99_106845	0.09101	4	0.0759782	0.0119911	0.00448998
B99_151538	B99_11219	0.0844	5	0.108495	0.010246	0.00709487
B99_37385	B99_190164	0.07783	4	0.0712765	0.0135144	0.00497886
B99_8052	B99_4625	0.08488	3	0.0479157	0.0020006	0.000680804
B99_123641	B99_42640	0.08261	5	0.0385235	0.00599553	0.001795
B99_123694	B99_244440	0.08251	5	0.128638	0.0308743	0.00917299
B99_113	B99_80740	0.07597	3	0.0800857	0.00815174	0.00187284
B99_90038	B99_167051	0.09794	5	0.0607385	0.00720489	0.00159405
B99_79300	B99_180405	0.1002	5	0.143268	0.0132946	0.00955751
B99_184135	B99_44696	0.08905	5	0.124902	0.00789495	0.00056042
B99_173949	B99_13884	0.08656	3	0.0606164	0.00286547	0.000580978
B99_146917	B99_30478	0.10008	5	0.0807238	0.0138551	0.00439987
B99_224419	B99_58902	0.097	4	0.0362653	0.00443106	0.000560492
B99_44237	B99_146730	0.10508	5	0.0484315	0.00828495	0.00341905
B99_65843	B99_228933	0.10376	5	0.0898463	0.00933571	0.00355921
B99_146917	B99_132423	0.08582	5	0.0899944	0.0161935	0.00663193
B99_101715	B99_217463	0.08598	4	0.0861558	0.0159526	0.00705474
B99_165775	B99_213038	0.10079	5	0.0633899	0.00866901	0.00273837
B99_2490	B99_43911	0.09506	4	0.0456986	0.00291021	0.000504286
B99_156033	B99_11221	0.10494	5	0.100884	0.0102411	0.00710151
B99_148002	B99_79665	0.07892	5	0.0498677	0.00423964	0.00183872
B99_97929	B99_189720	0.09567	5	0.0751068	0.0126639	0.00526748
B99_214092	B99_152381	0.08157	4	0.104848	0.01086	0.00258013
B99_126159	B99_33261	0.10344	4	0.0542832	0.00252964	0.000880607
B99_180797	B99_162865	0.10838	4	0.047477	0.00392842	0.00175617
B99_58166	B99_146587	0.09872	5	0.184581	0.048666	0.0154985
B99_13719	B99_20101	0.08981	5	0.0312064	0.00246902	0.00090786
B99_39538	B99_240540	0.09219	5	0.0941757	0.00594323	0.000602729
B99_18233	B99_134643	0.08339	4	0.0749281	0.0129014	0.0052259
B99_84908	B99_19925	0.07762	4	0.0588301	0.00576875	0.00239997
B99_79674	B99_16509	0.08221	5	0.0962264	0.0186062	0.00712746
B99_127051	B99_230074	0.09404	5	0.126407	0.0242517	0.00778213
B99_193869	B99_122646	0.10194	4	0.0565915	0.00499227	0.00225998
B99_18127	B99_983	0.10726	3	0.115758	0.0192225	0.00639738
B99_8258	B99_170476	0.10614	1	0.0326023	0.00338313	0.00151499
B99_44233	B99_132991	0.09591	4	0.0523186	0.00217187	0.00128711
B99_8054	B99_214935	0.07943	4	0.112736	0.0104611	0.00354516
B99_88064	B99_16608	0.08774	5	0.0702378	0.00666638	0.00114633
B99_224207	B99_174410	0.10267	3	0.0712762	0.00465513	0.000736329
B99_20986	B99_186195	0.09846	4	0.130839	0.00952617	0.00105001
B99_192469	B99_98378	0.09752	3	0.052072	0.0032801	0.00074789
B99_170280	B99_167051	0.09887	5	0.0906242	0.0169728	0.00600393
B99_202182	B99_241927	0.10997	3	0.0824979	0.00513935	0.00174622
B99_44347	B99_10052	0.08179	4	0.0713264	0.0117563	0.00363151
B99_331	B99_9359	0.07469	3	0.0443056	0.00719984	0.00290152
B99_100681	B99_1032	0.10565	3	0.0715429	0.0224246	0.0125019
B99_132423	B99_141065	0.10278	4	0.110791	0.0252266	0.00955557
B99_112839	B99_57958	0.10283	5	0.073915	0.00795395	0.00253563
B99_105896	B99_90220	0.09017	5	0.182291	0.0197065	0.00363422
B99_209112	B99_26018	0.09067	5	0.0623676	0.00388712	0.000707902
B99_26080	B99_175062	0.10901	4	0.0534016	0.00371938	0.000712749
B99_128193	B99_11964	0.09925	5	0.0320191	0.0114415	0.00265915
B99_5608	B99_128208	0.084	4	0.042106	0.0083251	0.00201261
B99_138257	B99_20075	0.08449	3	0.0459521	0.00245611	0.00036412
B99_168511	B99_90035	0.07567	5	0.0809098	0.0139459	0.00519937
B99_1099	B99_90047	0.08345	4	0.14248	0.0257698	0.00655684
B99_3729	B99_73112	0.09063	4	0.0669426	0.00293418	0.000408863
B99_187920	B99_212063	0.08352	5	0.0790644	0.013347	0.00523011
B99_54039	B99_175213	0.09086	5	0.0580562	0.0086812	0.00404575
B99_5608	B99_40102	0.08466	4	0.0259066	0.00598846	0.00234526
B99_13719	B99_231577	0.09398	4	0.0297267	0.00204911	0.000991315
B99_79300	B99_135740	0.09859	5	0.127063	0.012585	0.00911059
B99_204129	B99_127052	0.10348	5	0.114566	0.0246433	0.00816158
B99_153933	B99_3724	0.10871	3	0.0703537	0.00551421	0.00146592
B99_212056	B99_183841	0.07654	5	0.0732287	0.0122746	0.00475706
B99_172918	B99_111494	0.07902	5	0.180394	0.0451694	0.0136611
B99_229920	B99_75919	0.08874	4	0.0220815	0.000496464	0.000108439
B99_37898	B99_184039	0.10068	4	0.163919	0.011445	0.00151858
B99_240935	B99_170550	0.07976	5	0.111257	0.0246807	0.00730338
B99_171381	B99_99644	0.08594	5	0.0847689	0.0158202	0.00507332
B99_79135	B99_7802	0.09517	5	0.0933788	0.00837876	0.00326378
B99_51678	B99_166194	0.08938	4	0.0454325	0.00514278	0.00268144
B99_99993	B99_171976	0.0891	5	0.0494391	0.00507979	0.00196662
B99_125328	B99_35754	0.08009	5	0.115332	0.0160471	0.00911748
B99_66629	B99_30698	0.10787	4	0.105336	0.018035	0.00602553
B99_17548	B99_52375	0.07357	5	0.0603941	0.00426336	0.00154039
B99_90035	B99_32825	0.07483	5	0.0815237	0.0187074	0.00726656
B99_59500	B99_191548	0.07394	5	0.0588237	0.00564886	0.0012403
B99_66378	B99_165770	0.08597	5	0.0717959	0.00993092	0.00390206
B99_217463	B99_101715	0.08598	4	0.0861558	0.0159526	0.00705474
B99_199450	B99_193806	0.07514	5	0.0977556	0.0226321	0.0105775
B99_49198	B99_231542	0.10264	5	0.0886541	0.0180257	0.00809129
B99_16315	B99_149061	0.07941	4	0.0495194	0.00381166	0.00150433
B99_179463	B99_9162	0.08024	3	0.0542043	0.00532588	0.00110305
B99_164637	B99_232757	0.08858	5	0.191892	0.046972	0.0171582
B99_244975	B99_150191	0.09935	5	0.0703167	0.00579731	0.00271058
B99_119462	B99_73410	0.0978	4	0.0605931	0.00339887	0.000847817
B99_27906	B99_212394	0.08848	3	0.0807372	0.00424465	0.000639341
B99_158713	B99_138206	0.0975	5	0.0414388	0.00359882	0.00141677
B99_9180	B99_246152	0.07527	3	0.0931491	0.00576043	0.000770291
B99_89163	B99_203081	0.07469	4	0.0671849	0.0118171	0.00411036
B99_231056	B99_170538	0.07765	4	0.0476832	0.00421987	0.001519
B99_201524	B99_126589	0.0775	5	0.160262	0.0106939	0.0019939
B99_143541	B99_200720	0.09345	4	0.0634603	0.00960406	0.0038313
B99_140887	B99_67078	0.09091	5	0.045321	0.00438873	0.00144782
B99_27888	B99_216220	0.09475	5	0.154318	0.0236481	0.00999994
B99_166084	B99_170555	0.08372	5	0.111815	0.0151	0.00566119
B99_205272	B99_157323	0.09859	5	0.147824	0.0255968	0.0044018
B99_178383	B99_54039	0.07758	5	0.082603	0.0177445	0.0067959
B99_90050	B99_141065	0.09043	4	0.0605986	0.0122514	0.00501783
B99_164644	B99_197143	0.10786	5	0.092189	0.0170507	0.00501718
B99_128465	B99_128466	0.08678	5	0.0517189	0.00892411	0.00297659
B99_223999	B99_41333	0.07389	5	0.0873395	0.0114531	0.00315571
B99_66378	B99_7167	0.08633	4	0.0736186	0.012224	0.00465718
B99_201417	B99_193403	0.08676	5	0.0805786	0.00576988	0.0029874
B99_121173	B99_26503	0.083	4	0.062926	0.00324652	0.000538146
B99_205159	B99_195109	0.08957	5	0.108011	0.0234712	0.0088329
B99_81051	B99_158712	0.10644	5	0.0388457	0.00368532	0.000662247
B99_218071	B99_174061	0.09725	5	0.0970614	0.0189198	0.00790042
B99_217651	B99_184070	0.10714	4	0.0456271	0.0032457	0.00141852
B99_130378	B99_173764	0.07858	5	0.0883292	0.00791371	0.00436337
B99_180797	B99_187132	0.07449	5	0.0581009	0.00550413	0.00236723
B99_232456	B99_114884	0.092	4	0.065391	0.00409771	0.00101338
B99_198419	B99_15488	0.08433	4	0.138376	0.0174567	0.00749071
B99_244147	B99_112125	0.08968	5	0.0812814	0.0150955	0.00509768
B99_56118	B99_203081	0.09235	5	0.0627381	0.00971577	0.00297112
B99_160850	B99_89884	0.0751	5	0.0870151	0.00768149	0.0036392
B99_4790	B99_208773	0.10696	4	0.0557477	0.00906144	0.00385325
B99_145888	B99_209346	0.1065	4	0.0339979	0.00124398	0.000303652
B99_53949	B99_1368	0.10028	4	0.117185	0.0192207	0.0093633
B99_241648	B99_7802	0.08817	5	0.0867478	0.010399	0.00413912
B99_113016	B99_221646	0.08337	4	0.0460216	0.00657057	0.00242107
B99_192455	B99_53862	0.08804	5	0.0786079	0.00636716	0.00324607
B99_226305	B99_51452	0.08025	5	0.0171397	0.000831468	9.30509e-05
B99_178105	B99_232171	0.08577	4	0.156292	0.0379192	0.0161055
B99_1635	B99_155971	0.08491	4	0.0304269	0.00200215	0.0008569
B99_182464	B99_186512	0.09358	5	0.133413	0.0285075	0.00991558
B99_115302	B99_127318	0.1045	4	0.0745579	0.00465098	0.000749389
B99_243594	B99_200766	0.07482	4	0.0866418	0.00908725	0.00465551
B99_49198	B99_189720	0.08565	5	0.0825509	0.0152315	0.0060153
B99_172632	B99_183841	0.08482	5	0.0813541	0.0153884	0.00583697
B99_189706	B99_6014	0.08707	4	0.0783144	0.00530567	0.00102375
B99_503	B99_85319	0.09514	3	0.059651	0.00343252	0.00105802
B99_11926	B99_242125	0.10317	5	0.0523931	0.00489275	0.00225963
B99_14671	B99_149233	0.10961	4	0.0312415	0.00234238	0.000997065
B99_244147	B99_217046	0.07437	5	0.0651494	0.0105261	0.00480835
B99_128014	B99_155310	0.09763	5	0.0796384	0.0146463	0.00564302
B99_212290	B99_106740	0.08301	5	0.109665	0.00980087	0.00384336
B99_7374	B99_1280	0.07921	4	0.0862629	0.0138302	0.00547826
B99_2937	B99_80672	0.10075	3	0.0240403	0.0015306	0.000581413
B99_210062	B99_210066	0.08823	5	0.0731157	0.0024056	0.000457892
B99_8909	B99_15036	0.09172		0.193359	0.0636099	0.020996
B99_171976	B99_1103	0.09168	4	0.053807	0.00461281	0.00179316
B99_70872	B99_136410	0.07995	5	0.141367	0.018827	0.0143461
B99_16509	B99_128079	0.07999	5	0.0971163	0.0161163	0.00569089
B99_164828	B99_186216	0.0777	4	0.052512	0.00962296	0.00161235
B99_148753	B99_100112	0.09327	5	0.0713121	0.0077043	0.00422773
B99_44526	B99_156082	0.09048	5	0.0440324	0.007211	0.00436791
B99_62617	B99_245406	0.08844	4	0.0293115	0.00141816	0.000318488
B99_24957	B99_112905	0.10332	5	0.0877472	0.00636596	0.00265401
B99_136626	B99_28387	0.10769	4	0.0518968	0.00457636	0.00145312
B99_203133	B99_193126	0.0865	4	0.0533685	0.00480982	0.0018019
B99_49874	B99_178445	0.09214	2	0.168625	0.0122746	0.00114918
B99_71549	B99_103387	0.07911	5	0.114552	0.0226276	0.00866392
B99_10799	B99_52377	0.09185	5	0.114633	0.0148998	0.00288446
B99_182348	B99_68374	0.08633	5	0.0921847	0.0197425	0.00732488
B99_146917	B99_43025	0.08228	5	0.0972661	0.0176649	0.00619984
B99_62374	B99_7294	0.12511	3	0.0519563	0.00225052	0.000500539
B99_225704	B99_114924	0.13975	5	0.0579723	0.00739089	0.00178479
B99_23398	B99_26509	0.14225	4	0.0796313	0.00400931	0.000369303
B99_207836	B99_43025	0.12672	4	0.0679714	0.00604835	0.00208596
B99_107012	B99_109092	0.13867	4	0.0654642	0.0100151	0.00403439
B99_152196	B99_219398	0.13838	4	0.151328	0.0376572	0.0119654
B99_6041	B99_4319	0.13615	3	0.0424988	0.00380876	0.00180681
B99_193689	B99_230193	0.13239	3	0.0651456	0.00299022	0.000689695
B99_178651	B99_30772	0.12751	5	0.140537	0.0205965	0.0107635
B99_241577	B99_178449	0.11625	4	0.0409657	0.00195144	0.00103181
B99_215896	B99_246761	0.12092	3	0.0520668	0.00480319	0.00190729
B99_206829	B99_1811	0.14081	4	0.0682212	0.0114593	0.00572849
B99_2431	B99_212984	0.13152	3	0.118833	0.0178686	0.00568804
B99_11983	B99_178105	0.12765	4	0.0794162	0.00975944	0.00379154
B99_41417	B99_8838	0.11641	4	0.0442104	0.00192366	0.000171246
B99_209314	B99_223656	0.11879	5	0.0535977	0.00133143	0.000529797
B99_55457	B99_36184	0.13732	1	0.0663526	0.00461948	0.00116706
B99_8966	B99_7436	0.13346	4	0.0609228	0.00431107	0.00139329
B99_110945	B99_150191	0.11253	5	0.0776687	0.00743404	0.00286557
B99_56377	B99_16140	0.13615	3	0.0646391	0.00620684	0.00267324
B99_52537	B99_151382	0.13291	4	0.0452569	0.00395507	0.00140034
B99_110175	B99_179821	0.1249	4	0.137109	0.0244149	0.0108794
B99_75755	B99_200793	0.12144	4	0.113788	0.0265565	0.0111422
B99_15664	B99_203495	0.12601	2	0.0391692	2.08464e-05	1.02976e-06
B99_87081	B99_241470	0.11949	5	0.0987514	0.0272041	0.00796413
B99_4474	B99_1141	0.13774	3	0.0909939	0.0115003	0.00553209
B99_155353	B99_223311	0.14378	4	0.0593056	0.0041094	0.00162692
B99_192725	B99_240299	0.13053	5	0.0482411	0.00778544	0.0035427
B99_181524	B99_148554	0.11833	5	0.0928138	0.0165118	0.00644205
B99_1635	B99_80250	0.12226	4	0.0376633	0.00320445	0.00100194
B99_205096	B99_93713	0.12276	5	0.0415276	0.00428083	0.00167971
B99_92784	B99_216107	0.13772	4	0.0511064	0.00537529	0.00221718
B99_27118	B99_223591	0.13274	2	0.106349	0.00664048	0.000677051
B99_2851	B99_141064	0.13878	4	0.0601875	0.00940427	0.00280692
B99_100794	B99_8066	0.14156	5	0.037292	0.00217926	0.000514733
B99_117060	B99_6296	0.14035	1	0.0989438	0.00828479	0.00226203
B99_116508	B99_223135	0.13721	4	0.0328633	0.000880576	0.000237135
B99_23520	B99_178449	0.13132	3	0.0303843	0.00187691	0.000792758
B99_113382	B99_665	0.11575	4	0.0634035	0.00411872	0.000583369
B99_158760	B99_23847	0.14413	4	0.06861	0.00513026	0.00197116
B99_53946	B99_101206	0.11213	4	0.0787187	0.00836255	0.00451243
B99_206561	B99_5803	0.12061	2	0.0623897	0.00278403	0.000584609
B99_221615	B99_195920	0.11555	3	0.0637884	0.00383496	0.000320454
B99_53710	B99_1043	0.12341	3	0.0689297	0.00878113	0.00236936
B99_76194	B99_6451	0.14413	3	0.106379	0.0167238	0.00881715
B99_216974	B99_1638	0.1305	4	0.0849725	0.00567085	0.000846487
B99_167961	B99_114924	0.12696	5	0.0501015	0.00648323	0.0018935
B99_184136	B99_73086	0.12096	5	0.0898828	0.00452866	0.000665357
B99_197143	B99_79297	0.12956	4	0.0674622	0.00974824	0.00330313
B99_25536	B99_80452	0.12589	4	0.0656038	0.00260838	0.000276107
B99_70220	B99_19340	0.11686		0.0326375	0.00251838	0.000675423
B99_115191	B99_242911	0.11749	4	0.106421	0.00667087	0.00110107
B99_195920	B99_239643	0.11856	3	0.0434363	0.00323726	0.000432729
B99_20447	B99_48336	0.13275	4	0.102563	0.00721731	0.00172926
B99_128767	B99_233860	0.14251	2	0.0758767	0.00380473	0.000454795
B99_124320	B99_75175	0.13469	4	0.0558311	0.00340179	0.000635882
B99_29393	B99_199918	0.12626	5	0.0375861	0.00531005	0.00467006
B99_219818	B99_105700	0.12226	5	0.0412967	0.00254143	0.00117542
B99_89041	B99_121995	0.11239	4	0.0501112	0.0022217	0.00149102
B99_176777	B99_77336	0.11113	4	0.0908182	0.00491658	0.000713538
B99_57147	B99_236875	0.12011	4	0.0854699	0.00802615	0.00419435
B99_16081	B99_36255	0.11401	4	0.154414	0.010672	0.0011583
B99_208077	B99_61155	0.12069	3	0.0566941	0.00519483	0.00208506
B99_178449	B99_127513	0.1155	4	0.0503451	0.00490824	0.00214294
B99_225614	B99_128264	0.12387	4	0.0955282	0.00646867	0.00305371
B99_88165	B99_234238	0.11856	4	0.0161877	0.000638666	9.71234e-05
B99_218454	B99_136	0.12236	4	0.040595	0.00217654	0.000440138
B99_121128	B99_164828	0.14688	4	0.0441519	0.00205893	0.000604413
B99_1406	B99_237437	0.13722	4	0.0539194	0.00599909	0.00279625
B99_223312	B99_90050	0.13285	4	0.0570729	0.00512495	0.0026642
B99_27055	B99_197187	0.14325	4	0.0566777	0.00465467	0.00116484
B99_9468	B99_60758	0.11845	4	0.0323536	0.00224729	0.000526676
B99_174086	B99_176844	0.12314	4	0.23854	0.042864	0.00973655
B99_140098	B99_1172	0.13625	4	0.0925879	0.00723249	0.000874351
B99_44237	B99_172455	0.12596	5	0.0273702	0.00175971	0.00059424
B99_52534	B99_46554	0.12013	4	0.0633302	0.00479293	0.00180724
B99_11970	B99_30670	0.12799	4	0.0455314	0.00308889	0.00105432
B99_824	B99_168346	0.13054	4	0.065684	0.0128084	0.00440509
B99_121128	B99_84631	0.11518	4	0.0912982	0.00861391	0.00389606
B99_77994	B99_215478	0.13503	4	0.0617386	0.00589684	0.00247729
B99_170678	B99_2353	0.13105	3	0.0871755	0.0160433	0.0051301
B99_60767	B99_23396	0.13048	4	0.027585	0.00191681	0.000667949
B99_186316	B99_159042	0.14309	4	0.0226787	0.00111819	0.000335496
B99_136	B99_189927	0.13251	4	0.0255099	0.00149869	0.000507162
B99_58902	B99_167961	0.14311	5	0.0447666	0.00530086	0.000992377
B99_52656	B99_233562	0.1129	4	0.0949808	0.0162581	0.00480511
B99_12429	B99_76347	0.13347	5	0.0754858	0.0153578	0.0058316
B99_43018	B99_153936	0.14659	3	0.0760685	0.014925	0.00523406
B99_137011	B99_203538	0.14188	5	0.128929	0.0355151	0.0155416
B99_237510	B99_152617	0.13777	5	0.0740138	0.011832	0.0041042
B99_5641	B99_7881	0.13077	2	0.0385888	0.00273953	0.00134895
B99_13063	B99_39366	0.14017	4	0.111407	0.0260757	0.00878277
B99_138086	B99_227813	0.12813	4	0.051499	0.0024857	0.000387826
B99_233860	B99_7784	0.12793	2	0.0751763	0.00440863	0.000622772
B99_172455	B99_224189	0.14111	5	0.0159848	0.00114873	0.000509152
B99_34931	B99_176843	0.11326	4	0.199377	0.0335709	0.009047
B99_4103	B99_11857	0.1408	4	0.0672237	0.00371843	0.00069166
B99_2353	B99_147613	0.13976	3	0.0943368	0.0199218	0.00636025
B99_11001	B99_133798	0.11703	4	0.0763276	0.0144434	0.00474531
B99_151382	B99_257	0.14249	4	0.0511887	0.00642861	0.00287046
B99_2666	B99_35029	0.14123	3	0.0493214	0.00291161	0.00130928
B99_230953	B99_45408	0.13239	4	0.141981	0.0374815	0.0152072
B99_132575	B99_38428	0.11431	4	0.0504534	0.00431881	0.00157408
B99_56303	B99_4223	0.12324	3	0.136968	0.0339869	0.0109206
B99_74231	B99_196024	0.14073	4	0.0319055	0.00175385	0.000455338
B99_54035	B99_104150	0.13864	3	0.0983763	0.0179756	0.00685434
B99_1635	B99_40614	0.14256	4	0.0688382	0.00781923	0.003349
B99_58776	B99_30940	0.14214	4	0.0789014	0.00159035	0.000896846
B99_167499	B99_78137	0.11159	4	0.041331	0.00209775	0.00137941
B99_136748	B99_160370	0.13337	4	0.137604	0.0313196	0.0120953
B99_244147	B99_156447	0.12033	4	0.0791704	0.0139235	0.00469766
B99_186217	B99_223312	0.13561	4	0.0541898	0.00531501	0.00170859
B99_178383	B99_627	0.14535	4	0.0692459	0.00694897	0.00263923
B99_202330	B99_74623	0.14375	4	0.0642784	0.00402297	0.00066718
B99_89772	B99_104918	0.1227	4	0.0366702	0.00137486	0.000227479
B99_171727	B99_128264	0.12715	4	0.0981531	0.00672892	0.00300225
B99_173237	B99_57900	0.13191	4	0.0885521	0.00641213	0.00151299
B99_244557	B99_96339	0.13663	4	0.0362616	0.00165586	0.000477189
B99_147341	B99_118095	0.14269	3	0.124337	0.0232263	0.00618372
B99_198431	B99_189542	0.14626	2	0.0564539	0.00107248	0.000256189
B99_138678	B99_208023	0.1224	3	0.0967665	0.019347	0.00410227
B99_84926	B99_6787	0.11979	4	0.108745	0.00657475	0.0028239
B99_1704	B99_89573	0.14303	4	0.0553084	0.00575383	0.00210186
B99_156441	B99_187920	0.11351	4	0.0871685	0.0177369	0.00706395
B99_79674	B99_7213	0.14657	4	0.0657642	0.00662407	0.00251179
B99_244449	B99_196391	0.11677	4	0.0664076	0.00444842	0.00190837
B99_45408	B99_133748	0.11238	4	0.0882823	0.0157258	0.00636745
B99_5770	B99_5546	0.12901	4	0.0517421	0.00214756	0.000563628
B99_225813	B99_50604	0.12414	4	0.0592622	0.00309594	0.000697111
B99_147832	B99_107666	0.13746	4	0.0656669	0.0052204	0.00149461
B99_8693	B99_178449	0.12694	4	0.0447917	0.00244879	0.00098745
B99_109541	B99_88803	0.11835	4	0.0216583	0.0008557	0.000128408
B99_242542	B99_224240	0.13309	4	0.0367453	0.00336498	0.00145152
B99_11001	B99_228948	0.14332	3	0.0669873	0.00265185	0.000922813
B99_117014	B99_186219	0.13446	5	0.130604	0.0271808	0.012298
B99_243985	B99_207836	0.14372	4	0.0522692	0.00404189	0.00168092
B99_150176	B99_26022	0.11745	5	0.0487585	0.00653196	0.0011546
B99_86773	B99_4333	0.12258	4	0.0917899	0.00957733	0.00425186
B99_29655	B99_233857	0.11732	4	0.102376	0.00819627	0.000638817
B99_128264	B99_133748	0.12164	4	0.0762219	0.00952902	0.00491707
B99_31575	B99_182178	0.14456	3	0.0722415	0.00420241	0.00061598
B99_59276	B99_47434	0.11689	5	0.165858	0.0142946	0.00208156
B99_5859	B99_172913	0.12791	3	0.112058	0.0319301	0.0125175
B99_185852	B99_107012	0.12513	4	0.0453488	0.00500925	0.00208224
B99_14724	B99_79177	0.11917	3	0.0620024	0.00295946	0.000545027
B99_237266	B99_401	0.12629	4	0.138914	0.0225242	0.0114354
B99_155794	B99_12217	0.14123	4	0.0848796	0.00202411	0.000212715
B99_94625	B99_191654	0.13102	4	0.109446	0.0207997	0.00667579
B99_118124	B99_67645	0.14063	4	0.0221663	0.00114146	0.000479492
B99_170542	B99_132575	0.13741	4	0.0319236	0.00305979	0.00123689
B99_159245	B99_105144	0.1414	5	0.102088	0.00988091	0.00094743
B99_180800	B99_10037	0.1317	4	0.13856	0.012172	0.00234942
B99_221093	B99_22545	0.13557	3	0.0264024	0.000547444	9.33521e-05
B99_136	B99_192399	0.11957	4	0.0846236	0.00487826	0.000898272
B99_57410	B99_2213	0.13058	3	0.0969486	0.0144466	0.00664661
B99_161292	B99_2798	0.13711	3	0.0451318	0.00376212	0.00143212
B99_189700	B99_98776	0.11788	4	0.0513635	0.00376563	0.000853645
B99_30478	B99_1891	0.14642	4	0.0563247	0.00463904	0.00149279
B99_42641	B99_137370	0.12201	4	0.114666	0.00760767	0.00146842
B99_242482	B99_66632	0.12985	4	0.0641862	0.00925262	0.00321508
B99_38424	B99_61992	0.14066	4	0.0931933	0.01858	0.00652311
B99_84914	B99_235574	0.1266	4	0.0605324	0.00768571	0.0023165
B99_93812	B99_627	0.12485	4	0.0478862	0.00438341	0.00207453
B99_211132	B99_28324	0.12881	4	0.0955482	0.0116216	0.00534601
B99_234320	B99_121316	0.12523	4	0.0207445	0.000487099	0.000107421
B99_244277	B99_117187	0.14202	4	0.065105	0.0110074	0.0036972
B99_145464	B99_153145	0.11304	4	0.12324	0.0167615	0.00799413
B99_201534	B99_27855	0.12995	5	0.0349713	0.00216235	0.000203709
B99_44233	B99_201792	0.11665	5	0.06112	0.00145339	0.00061485
B99_8723	B99_3856	0.12975	4	0.0400884	0.00372867	0.00155699
B99_47687	B99_88064	0.1385	3	0.0866372	0.00933173	0.00257693
B99_20101	B99_31278	0.11891	4	0.021543	0.00120906	0.00034142
B99_8372	B99_5715	0.12011	3	0.128915	0.0101869	0.00421773
B99_49957	B99_119779	0.14432	4	0.0809164	0.00612527	0.00215272
B99_181046	B99_8216	0.14704	4	0.129682	0.00819154	0.00566312
B99_46441	B99_155971	0.14444	4	0.173923	0.000602821	0.000179993
B99_175539	B99_92559	0.14644	4	0.0485357	0.00238679	0.000621309
B99_186513	B99_233126	0.13885	4	0.057056	0.00917358	0.0035639
B99_85271	B99_50527	0.13807	4	0.068969	0.00818851	0.00285002
B99_182464	B99_231542	0.12476	5	0.0773074	0.0132978	0.00606101
B99_83496	B99_136924	0.13049	3	0.0490662	0.00258847	0.000476174
B99_166849	B99_145516	0.14104	2	0.077216	0.00421388	0.00025089
B99_42641	B99_150789	0.11416	4	0.00930739	0.00063166	5.80806e-06
B99_101206	B99_189606	0.13297	4	0.0777472	0.00671875	0.00286271
B99_17410	B99_85566	0.12075	3	0.0485337	0.00266996	0.000400407
B99_56419	B99_8693	0.14563	4	0.0648445	0.00357988	0.000550961
B99_184479	B99_105084	0.11671	5	0.0497524	0.00267045	0.000613447
B99_131715	B99_168498	0.13984	4	0.0604807	0.00594842	0.00210856
B99_153391	B99_138206	0.11309	5	0.0472567	0.00231436	0.000478113
B99_243364	B99_55816	0.14343	2	0.126593	0.00856763	0.00115764
B99_13661	B99_228114	0.14303	3	0.0653207	0.00535695	0.00224929
B99_59078	B99_103449	0.14203	2	0.0434088	0.00322218	0.00104029
B99_94236	B99_182521	0.13175	3	0.0720307	0.00422138	0.000975947
B99_179963	B99_60627	0.11255		0.158446	0.0281126	0.0126061
B99_101206	B99_30670	0.13664	4	0.0605244	0.00498645	0.00184294
B99_105648	B99_18454	0.13945	3	0.054599	0.00340714	0.000680213
B99_142429	B99_189141	0.12298	3	0.0733368	0.00635125	0.00137078
B99_182223	B99_163844	0.13818	4	0.0317847	0.00109493	0.000372096
B99_65670	B99_107055	0.11565	4	0.0401348	0.00235071	0.000830334
B99_5044	B99_462	0.13597	3	0.048006	0.00482755	0.00276792
B99_5544	B99_98557	0.14604	2	0.0871444	0.0154931	0.00201445
B99_189750	B99_164883	0.1239	4	0.0541631	0.00697593	0.0028299
B99_4737	B99_49169	0.14407	4	0.0468681	0.00282275	0.000614146
B99_9431	B99_201153	0.11454	2	0.0730709	0.00550526	0.00166191
B99_3084	B99_89118	0.12182	2	0.0856838	0.00482487	0.000516462
B99_120099	B99_53024	0.13025	4	0.0520141	0.00324473	0.00129114
B99_208183	B99_20151	0.13149	4	0.103802	0.0307922	0.0111741
B99_11494	B99_182349	0.14385	4	0.115409	0.0201868	0.0078645
B99_115302	B99_103455	0.14537	4	0.0548458	0.00286656	0.000524674
B99_36687	B99_115302	0.14685	4	0.146875	0.0108085	0.00100664
B99_21075	B99_9291	0.14633	4	0.0217375	0.00271342	0.0014993
B99_26509	B99_32466	0.11464	4	0.0800834	0.00310796	0.00039316
B99_17160	B99_70694	0.1342	3	0.0527986	0.00270951	0.000887406
B99_48019	B99_233578	0.11851	3	0.0649719	0.00652984	0.00388025
B99_103455	B99_40745	0.1436	4	0.0104544	0.000469356	0.00020565
B99_128264	B99_186881	0.13553	4	0.0290423	0.00184274	0.000794802
B99_4919	B99_4626	0.13061	4	0.0610196	0.00564347	0.0023744
B99_167964	B99_201534	0.12916	4	0.0303324	0.0022266	0.000428172
B99_4326	B99_162648	0.1361	4	0.0260253	0.00166579	0.000733738
B99_60943	B99_152617	0.13292	5	0.0744189	0.0132298	0.00689116
B99_77664	B99_52537	0.14253	4	0.038469	0.00455429	0.00144961
B99_12217	B99_156470	0.14118	4	0.0605323	0.00293395	0.000609527
B99_12720	B99_65261	0.12528	3	0.037691	0.00138201	0.000281651
B99_244282	B99_5888	0.12639	4	0.0514464	0.00485729	0.00198869
B99_123641	B99_46441	0.12505	5	0.0297389	0.0034134	0.00285499
B99_2110	B99_185927	0.13313	4	0.051124	0.00715376	0.00322735
B99_68557	B99_44237	0.12207	5	0.0438329	0.00386482	0.00175116
B99_98117	B99_4383	0.11571	5	0.0582154	0.00430209	0.00174466
B99_158713	B99_114924	0.11104	5	0.0529301	0.00938143	0.00382194
B99_128264	B99_184628	0.13668	4	0.0743402	0.00846561	0.00453601
B99_160544	B99_1778	0.12529	4	0.0668701	0.00441734	0.0013269
B99_57931	B99_186022	0.14378	3	0.0954466	0.00726283	0.00176385
B99_174535	B99_45408	0.13327	4	0.100451	0.0195252	0.00776175
B99_94227	B99_183548	0.11602	4	0.0457825	0.00148355	0.000149173
B99_124321	B99_67164	0.13897	4	0.070708	0.00299789	0.000409253
B99_160585	B99_1704	0.13177	4	0.0602765	0.00771249	0.00250959
B99_230183	B99_74623	0.13187	4	0.0512432	0.00209059	0.000445027
B99_13924	B99_120455	0.14047	4	0.0701038	0.00446794	0.00145246
B99_36621	B99_60932	0.13423	5	0.0739484	0.00366237	0.000387998
B99_80450	B99_13714	0.11173	5	0.0277736	0.00236194	0.000911682
B99_9493	B99_160786	0.14203	3	0.0643809	0.013564	0.00313723
B99_202352	B99_104298	0.14413	4	0.0638322	0.00744943	0.00309451
B99_242237	B99_18209	0.14167	2	0.159299	0.0228706	0.0100367
B99_55798	B99_1963	0.13843	3	0.00691049	0.000407566	0.000222636
B99_148338	B99_22651	0.14505	4	0.185261	0.0299	0.01336
B99_185181	B99_87311	0.11766	4	0.0344287	0.00141375	0.000849197
B99_93983	B99_136207	0.14695	4	0.0348334	0.000490052	0.000291987
B99_2845	B99_61155	0.13103	3	0.0840734	0.00410823	0.00137157
B99_123641	B99_200127	0.11473	4	0.0422346	0.00256918	0.00096817
B99_123629	B99_64927	0.1136	4	0.0107795	0.00123447	0.000366268
B99_233126	B99_72129	0.12358	4	0.0609616	0.00916523	0.0035123
B99_3725	B99_213819	0.12666	4	0.0597764	0.00321043	0.000564208
B99_227320	B99_35096	0.14286	4	0.0386959	0.00387443	0.00137902
B99_109700	B99_50644	0.14239	3	0.0598682	0.00386929	0.000785383
B99_60932	B99_66193	0.13844	5	0.083361	0.00278268	0.000106075
B99_98967	B99_201695	0.12545	4	0.0393505	0.00267185	0.00118997
B99_211350	B99_121191	0.14458	4	0.0330947	0.00229197	0.00101495
B99_104267	B99_149851	0.14527	4	0.0652187	0.0027927	0.000471187
B99_198457	B99_193689	0.14315	3	0.0578846	0.00319545	0.00112949
B99_165961	B99_9162	0.12511	3	0.0475283	0.0048642	0.00145686
B99_1364	B99_198199	0.13431	4	0.0698024	0.00444913	0.000732881
B99_219239	B99_171775	0.14383	3	0.041301	0.00135125	0.00019202
B99_142098	B99_3828	0.12016	3	0.0429859	0.00240811	0.00119282
B99_110860	B99_1103	0.11966	4	0.0491682	0.00386054	0.00147255
B99_174535	B99_186512	0.14031	4	0.160325	0.037519	0.0129555
B99_94658	B99_139037	0.14544	4	0.0633605	0.00481099	0.00170446
B99_68630	B99_89033	0.13245	4	0.0643572	0.0105588	0.00393445
B99_117010	B99_191218	0.14378	4	0.0489336	0.00466688	0.00167296
B99_43025	B99_1137	0.12924	4	0.0484231	0.00551627	0.00203853
B99_121174	B99_112938	0.13916	4	0.0563131	0.00224079	0.000301008
B99_6173	B99_30851	0.14512	4	0.107232	0.0234518	0.00674954
B99_157432	B99_27888	0.13725	4	0.138777	0.00818615	0.00305838
B99_77994	B99_241294	0.12011	4	0.057471	0.00720493	0.0033762
B99_78702	B99_105974	0.14676	3	0.0606457	0.00365403	0.00118127
B99_239464	B99_198422	0.13921	4	0.035059	0.00103687	0.000142678
B99_119881	B99_30772	0.12401	4	0.13907	0.0206012	0.010709
B99_195523	B99_97457	0.1369	2	0.0492005	0.00167547	0.000607847
B99_4594	B99_157660	0.13585	3	0.045871	0.00198071	0.000510785
B99_3677	B99_189927	0.14335	4	0.0218284	0.00202463	0.000710924
B99_169597	B99_93993	0.13075	4	0.0490602	0.00304119	0.000709694
B99_3811	B99_120713	0.12298	4	0.0466413	0.00511562	0.00230459
B99_132419	B99_214939	0.11347	5	0.119193	0.0084263	0.0021502
B99_225813	B99_85903	0.13065		0.0557188	0.002937	0.000931179
B99_23398	B99_49354	0.14552	4	0.149208	0.0118679	0.000870204
B99_692	B99_125797	0.12432	4	0.102334	0.0107804	0.00485494
B99_9689	B99_178387	0.14247	4	0.061089	0.00233035	0.000732072
B99_2948	B99_215026	0.13984	4	0.139617	0.00908229	0.000771961
B99_14143	B99_44703	0.11884	2	0.0967361	0.00819308	0.00239975
B99_171237	B99_3777	0.11857	4	0.0561567	0.0034943	0.000600814
B99_47988	B99_108975	0.11299	4	0.0748416	0.0144362	0.00454144
B99_38085	B99_107284	0.12552	4	0.0422666	0.00220445	0.000582041
B99_125276	B99_121491	0.12146	3	0.104083	0.0116151	0.00477662
B99_96591	B99_240607	0.14063	4	0.0253193	0.000403511	0.000101985
B99_46356	B99_7862	0.14514	3	0.0971511	0.00383447	0.00131757
B99_26503	B99_90718	0.1328	4	0.0371747	0.000811867	8.05281e-05
B99_63094	B99_9761	0.13329	4	0.0765737	0.00448998	0.000418358
B99_198974	B99_39121	0.12985	3	0.0817522	0.00543681	0.00142591
B99_90220	B99_53793	0.11867	2	0.194047	0.0187861	0.00278927
B99_84914	B99_215921	0.12258	4	0.0494664	0.00560256	0.00280774
B99_9452	B99_151132	0.13381	4	0.0248797	0.00144755	0.000680521
B99_15279	B99_61101	0.12088	2	0.0800347	0.00449294	0.000899395
B99_1778	B99_30876	0.11659	4	0.0737381	0.0044213	0.000821293
B99_3677	B99_128767	0.13821	4	0.0565997	0.00305495	0.000749186
B99_152617	B99_45408	0.12087	5	0.089654	0.0166906	0.00663312
B99_88684	B99_232171	0.12351	4	0.0710611	0.0120588	0.00498106
B99_138415	B99_238983	0.11349	5	0.12182	0.0322972	0.0133527
B99_1137	B99_106829	0.11508	5	0.0631261	0.0067697	0.00277837
B99_86773	B99_2673	0.1446	4	0.111211	0.0141653	0.00747369
B99_158123	B99_218834	0.11387	4	0.0641949	0.00983468	0.00328312
B99_159775	B99_133748	0.12399	4	0.081965	0.0156754	0.00708573
B99_204630	B99_238324	0.1157	5	0.159823	0.0340046	0.0110366
B99_1406	B99_186844	0.14197	4	0.0409875	0.00326491	0.00126444
B99_163965	B99_42639	0.12036	4	0.0274822	0.00344177	0.00139463
B99_207780	B99_104150	0.12929	3	0.0832958	0.0167568	0.00737059
B99_175539	B99_115458	0.11647	4	0.034898	0.00173337	0.000657507
B99_206599	B99_73061	0.11057	3	0.0576967	0.00326765	0.000548355
B99_181046	B99_11983	0.12604	4	0.0917476	0.00861635	0.00341417
B99_50506	B99_105804	0.12437	2	0.0405246	0.00461918	0.00187194
B99_189606	B99_28843	0.14096	4	0.0705521	0.00519554	0.00220676
B99_36173	B99_219168	0.14443	3	0.0688979	0.00513722	0.0013544
B99_2845	B99_81215	0.14343	3	0.0989858	0.015241	0.00621895
B99_223305	B99_7609	0.11263	4	0.06351	0.00853144	0.00329534
B99_75889	B99_222175	0.1147	3	0.0658974	0.00409372	0.00104562
B99_4304	B99_75755	0.11854	4	0.160826	0.0417673	0.0146346
B99_89720	B99_102674	0.14089	3	0.0559531	0.00639577	0.00334844
B99_100804	B99_68538	0.11373	4	0.0728037	0.00494621	0.000700059
B99_184893	B99_109545	0.1227	5	0.113145	0.00609955	0.00119214
B99_154332	B99_80382	0.14183	4	0.176116	0.0267211	0.0125651
B99_208077	B99_189717	0.11896	3	0.0505007	0.00373267	0.00115575
B99_218898	B99_155794	0.13692	4	0.0758721	0.00570954	0.00195917
B99_201788	B99_98755	0.11911	5	0.0144628	0.000540444	0.000178891
B99_117458	B99_123633	0.14636	5	0.0313495	0.00620813	0.00166876
B99_46	B99_117014	0.1319	4	0.063914	0.00968287	0.00278167
B99_2835	B99_1488	0.14307	4	0.0508947	0.00330459	0.000898701
B99_192127	B99_167410	0.14358	4	0.0702659	0.00450181	0.000508784
B99_121128	B99_30478	0.12239	4	0.0938171	0.00592867	0.00174841
B99_43502	B99_182165	0.13576	4	0.0688464	0.00673101	0.00275054
B99_152617	B99_128079	0.12919	5	0.0957139	0.0163036	0.00632747
B99_191219	B99_66632	0.14119	4	0.0402606	0.00303793	0.00090276
B99_42473	B99_233792	0.13447	3	0.0315826	0.00178497	0.000559546
B99_108975	B99_137011	0.1247	4	0.082851	0.018048	0.00608013
B99_11136	B99_54200	0.11801	4	0.0392792	0.00143783	0.000342042
B99_2122	B99_11983	0.1411	4	0.0688776	0.0083826	0.00349116
B99_226017	B99_7392	0.135	3	0.038509	0.00266512	0.000448956
B99_13063	B99_7213	0.13036	4	0.0694121	0.00592714	0.00202393
B99_193061	B99_160763	0.14266	4	0.15749	0.0291769	0.0154902
B99_103832	B99_162866	0.13292	4	0.129026	0.0104711	0.000786822
B99_4061	B99_65008	0.13552	4	0.0337185	0.00229029	0.00149081
B99_106740	B99_70426	0.12699	3	0.165783	0.016163	0.00564859
B99_4223	B99_10052	0.1303	3	0.0758679	0.0157259	0.00530826
B99_67164	B99_23398	0.13994	4	0.0762806	0.00528001	0.000777754
B99_7137	B99_192915	0.11262	4	0.146239	0.0241094	0.0116412
B99_46684	B99_227760	0.13862	3	0.073022	0.00461751	0.000859467
B99_50518	B99_50602	0.12668	4	0.0686165	0.00262314	0.00114545
B99_145811	B99_168748	0.14706	3	0.0702651	0.00271885	0.000492401
B99_55149	B99_19211	0.11116	4	0.0563267	0.00465622	0.00206853
B99_105554	B99_3589	0.11607	3	0.0651325	0.00274839	0.000936821
B99_30924	B99_1417	0.12379	4	0.0631686	0.00950799	0.00379377
B99_205104	B99_156298	0.13012	4	0.153533	0.0262003	0.0133059
B99_53347	B99_68402	0.14197	4	0.0889145	0.02213	0.00850954
B99_141975	B99_7645	0.1247	4	0.0456572	0.00223145	0.000544304
B99_182960	B99_172939	0.14067	5	0.0291532	0.00280866	0.00107841
B99_151382	B99_191218	0.11889	4	0.0461575	0.00635556	0.0022222
B99_198396	B99_9359	0.1111	3	0.0323377	0.00465368	0.00185702
B99_133748	B99_49198	0.13214	4	0.0770313	0.0133659	0.00587547
B99_147726	B99_180097	0.12642	3	0.0497264	0.00653742	0.00198428
B99_189717	B99_64515	0.13267	3	0.0533837	0.00744062	0.00298141
B99_192390	B99_88803	0.11219	4	0.0397187	0.00191664	0.000230529
B99_11983	B99_6573	0.12422	4	0.0600841	0.00891991	0.00376466
B99_246338	B99_58767	0.12862	4	0.030222	0.00177153	0.000611434
B99_179753	B99_156372	0.11628	4	0.0776242	0.00635822	0.00332976
B99_153392	B99_103721	0.14364	5	0.047605	0.00695659	0.00183023
B99_112200	B99_49025	0.14151	4	0.0270956	0.00580945	0.00217363
B99_131718	B99_234492	0.13419	4	0.0687729	0.009848	0.00268183
B99_238983	B99_170553	0.13462	5	0.00695321	0.00114307	0.00051921
B99_121886	B99_68402	0.14025	4	0.0707151	0.014044	0.00452225
B99_128264	B99_71193	0.13772	4	0.0694936	0.00601511	0.00244903
B99_152617	B99_142935	0.14401	5	0.100359	0.0138359	0.00451974
B99_141122	B99_132568	0.11515	3	0.0256081	0.00152734	0.000441971
B99_181328	B99_57627	0.11835	5	0.0241829	0.00482357	0.0015535
B99_52534	B99_164021	0.11623	4	0.0727674	0.0062536	0.00242183
B99_60145	B99_99730	0.13565	2	0.0577979	0.00298763	0.000619261
B99_117010	B99_52534	0.12683	4	0.0716508	0.0058244	0.00182314
B99_6662	B99_411	0.14041	4	0.0849034	0.0129165	0.00627466
B99_164883	B99_627	0.13765	4	0.0531375	0.00555371	0.00288354
B99_2770	B99_1704	0.12269	4	0.0608631	0.00769151	0.00252593
B99_86937	B99_42647	0.13352	5	0.0437442	0.00396319	0.0016525
B99_205096	B99_1516	0.12687	3	0.0656917	0.00845836	0.00462143
B99_136877	B99_4163	0.13364	4	0.144342	0.0259501	0.0134352
B99_74978	B99_14247	0.14046	4	0.148695	0.0356503	0.0110452
B99_76705	B99_120097	0.13549	4	0.0297531	0.00154982	0.000647201
B99_94658	B99_115439	0.13694	4	0.0686237	0.00610624	0.00265913
B99_200055	B99_198204	0.13838	4	0.111416	0.00686588	0.00136064
B99_52	B99_1811	0.12227	4	0.0781158	0.011783	0.00512068
B99_145516	B99_232456	0.14334	4	0.0856877	0.00519087	0.000447002
B99_85939	B99_125527	0.11398	5	0.029916	0.00232915	0.00084453
B99_138199	B99_27856	0.11126	5	0.0651744	0.00459981	0.000789817
B99_245071	B99_138264	0.13449	2	0.077861	0.00442705	0.000549533
B99_211350	B99_149061	0.12278	4	0.0423877	0.00381612	0.00144699
B99_131144	B99_185375	0.14527	4	0.161647	0.0147205	0.00211645
B99_134000	B99_187221	0.12045	4	0.0411576	0.00481774	0.00162187
B99_212125	B99_164111	0.14263	4	0.0193358	0.00123222	0.00024551
B99_166196	B99_76988	0.13103	4	0.0377033	0.0019874	0.000460834
B99_18235	B99_89033	0.13028	4	0.0583717	0.00891264	0.00361039
B99_155525	B99_53734	0.12385	4	0.062947	0.00356629	0.000672695
B99_185547	B99_2493	0.13801	2	0.0354793	0.00271626	0.00117339
B99_167565	B99_53946	0.11741	4	0.0465919	0.0038762	0.00182067
B99_224289	B99_1417	0.12245	4	0.0900454	0.0198905	0.0075842
B99_174504	B99_12429	0.11276	5	0.0686376	0.0113653	0.00442148
B99_227239	B99_26052	0.12328	5	0.173003	0.0362068	0.0075366
B99_154732	B99_50518	0.12186	4	0.0451748	0.00273051	0.00105504
B99_223312	B99_126568	0.13884	4	0.0446645	0.00358487	0.00117337
B99_231401	B99_42019	0.14121	4	0.0701993	0.00610618	0.00310465
B99_10299	B99_174130	0.13627	4	0.0936652	0.0238185	0.00920797
B99_100824	B99_19370	0.11162	4	0.0585435	0.00506618	0.00215442
B99_38424	B99_93812	0.12515	4	0.0620445	0.00801096	0.00318477
B99_52692	B99_102776	0.12787	3	0.0629829	0.00204415	0.000499767
B99_75889	B99_209787	0.13236	3	0.0553184	0.00212281	0.000433685
B99_67076	B99_53720	0.14567	3	0.0751061	0.0066723	0.00292605
B99_212509	B99_138743	0.13522	5	0.053306	0.00270413	0.00122112
B99_192127	B99_52265	0.14239	4	0.0825394	0.00603467	0.00120108
B99_138205	B99_45534	0.13489	4	0.0353831	0.00342192	0.000909224
B99_145520	B99_189927	0.11754	5	0.0191724	0.00113252	0.000423928
B99_120099	B99_36009	0.1353	4	0.0551388	0.00224763	0.000820744
B99_134683	B99_192915	0.12697	4	0.154785	0.0155296	0.00657939
B99_69841	B99_132991	0.12874	4	0.0409133	0.00269984	0.00178302
B99_18876	B99_5686	0.12264	4	0.0497685	0.00259401	0.000463885
B99_27879	B99_90667	0.14402	3	0.0340501	0.00364045	0.00134111
B99_100824	B99_215980	0.14172	4	0.0064596	0.000385638	0.000112754
B99_78102	B99_190756	0.11363	5	0.0793801	0.020021	0.00507043
B99_30940	B99_201784	0.13588	5	0.0450202	0.00665107	0.00639592
B99_96255	B99_53780	0.12516	4	0.0264147	0.00129428	0.000411536
B99_246583	B99_141984	0.12991	4	0.0947987	0.00408579	0.000432456
B99_92784	B99_2195	0.11572	3	0.0636722	0.00470031	0.00201112
B99_11610	B99_56118	0.11362	5	0.158508	0.0413963	0.00927561
B99_33266	B99_240920	0.14403	4	0.00361837	0.00035389	5.98724e-05
B99_33573	B99_21075	0.12171	4	0.0200851	0.00123332	0.000452682
B99_5763	B99_210893	0.12877	4	0.127824	0.0388248	0.0279448
B99_6846	B99_47086	0.13299	4	0.111186	0.0261096	0.00914299
B99_108637	B99_121191	0.13579	4	0.0397195	0.00163633	0.000797097
B99_104298	B99_2108	0.11737	4	0.0420069	0.00521479	0.00262313
B99_6362	B99_7172	0.13028	4	0.0731175	0.0052544	0.0011408
B99_165350	B99_154582	0.1328	5	0.0468245	0.00723231	0.00096155
B99_114442	B99_237628	0.13661	4	0.026752	0.0018769	0.000713991
B99_23412	B99_195109	0.11268	3	0.0920382	0.00892796	0.00334193
B99_115763	B99_233126	0.13721	4	0.059265	0.0106881	0.00274082
B99_17376	B99_102674	0.12757	3	0.0453262	0.00497301	0.00201703
B99_78978	B99_61032	0.11266	4	0.190379	0.0571758	0.0183523
B99_186648	B99_151382	0.13172	4	0.0657607	0.00831841	0.00368304
B99_133869	B99_168052	0.13961	4	0.0594532	0.00970022	0.00339987
B99_129695	B99_156441	0.11498	4	0.0838792	0.017095	0.00658755
B99_59996	B99_13812	0.12859	4	0.041119	0.00201876	0.000600596
B99_90050	B99_2108	0.14141	4	0.0307444	0.00288554	0.00104123
B99_201792	B99_8459	0.13405	5	0.0481118	0.00142632	0.00027603
B99_23412	B99_118994	0.13333	3	0.128017	0.0120147	0.00422633
B99_244506	B99_60937	0.13067	4	0.0353504	0.00273687	0.00111713
B99_76988	B99_93993	0.12347	4	0.048218	0.00429267	0.00189729
B99_169200	B99_184135	0.13382	5	0.100041	0.00666321	0.000916723
B99_203538	B99_213369	0.13852	5	0.179248	0.0480595	0.0153642
B99_94625	B99_2369	0.11475	4	0.0711876	0.0104026	0.00358002
B99_5578	B99_60	0.11742	3	0.0927891	0.00541044	0.00163227
B99_103099	B99_14500	0.13709	5	0.101391	0.00861854	0.00152472
B99_236191	B99_133748	0.11059	4	0.0713321	0.0115218	0.00472719
B99_173779	B99_208077	0.1142	3	0.0559762	0.0038601	0.00107965
B99_53947	B99_122548	0.14603	4	0.0516599	0.00260553	0.000706145
B99_3990	B99_39377	0.14082	3	0.0673055	0.0051043	0.00226
B99_154732	B99_50602	0.1384	4	0.0495018	0.00328953	0.00176584
B99_85319	B99_239716	0.11169	3	0.0502663	0.0022191	0.000662301
B99_142058	B99_1638	0.13783	4	0.0737864	0.00384493	0.000724553
B99_104236	B99_8909	0.11629		0.187212	0.0579602	0.0229597
B99_18233	B99_30654	0.12576	4	0.0542979	0.00920735	0.00333502
B99_26052	B99_160786	0.12393	5	0.1171	0.0253484	0.00553857
B99_212704	B99_41968	0.13344	4	0.0498869	0.00298349	0.000783829
B99_167051	B99_175690	0.13984	4	0.0785229	0.0147725	0.00555854
B99_83300	B99_136748	0.12914	3	0.114658	0.0189945	0.00554184
B99_47621	B99_26509	0.14163	2	0.0919245	0.00393763	0.000413203
B99_178796	B99_160434	0.11295	2	0.0594869	0.00276055	0.000414843
B99_188979	B99_6594	0.11865	5	0.0713996	0.00412979	0.00049353
B99_157706	B99_24923	0.11718	4	0.0826874	0.00978862	0.00425967
B99_11857	B99_23520	0.13877	3	0.0545595	0.00257606	0.000434278
B99_1706	B99_227204	0.13737	4	0.055957	0.00671977	0.00270612
B99_186513	B99_77994	0.12952	4	0.0576226	0.00587658	0.0020196
B99_100074	B99_207836	0.14702	4	0.0622001	0.00498519	0.00205076
B99_214833	B99_189524	0.12267	5	0.0468947	0.00427	0.00209401
B99_7294	B99_172562	0.12687	3	0.0503765	0.00257534	0.000649067
B99_138198	B99_157607	0.13198	3	0.101971	0.0210752	0.00645564
B99_193961	B99_8775	0.13181	2	0.115652	0.00628593	0.000884718
B99_165648	B99_29393	0.14171	4	0.0327664	0.00234619	0.00107005
B99_30876	B99_231409	0.11537	4	0.0515101	0.0030911	0.000634709
B99_52810	B99_9516	0.11927	4	0.118175	0.0109445	0.00106407
B99_164742	B99_145140	0.11826	4	0.102362	0.0105361	0.00474922
B99_17461	B99_50518	0.14109	4	0.113499	0.0059227	0.00106742
B99_137277	B99_7872	0.14252	3	0.0296192	0.00169725	0.000748331
B99_1778	B99_160547	0.12863	4	0.0743689	0.00452059	0.00115785
B99_188352	B99_188350	0.11464	5	0.17783	0.0118118	0.00151543
B99_112847	B99_105207	0.11809	5	0.0786518	0.0142594	0.00594354
B99_69982	B99_117457	0.13428	2	0.0577245	0.00344206	0.000612288
B99_160370	B99_164122	0.12099	4	0.12057	0.027851	0.00956819
B99_246487	B99_42473	0.14572	4	0.0380011	0.0027165	0.00131526
[truncated: 23,001 more rows]
