# Supplementary material for: Community conservatism is widespread across microbial phyla and environments
Source: Nat Ecol Evol. 2026 Jan 16;10(2):232–45. doi: 10.1038/s41559-025-02957-4 (PMC12890590; doi:10.1038/s41559-025-02957-4)
Supplement: Supplementary file 10 — Source data for Extended Data Fig. 4. [file 41559_2025_2957_MOESM10_ESM.xlsx]

## Sheet: Sheet1
short_tax_1	short_tax_2	mean	phydist	tax	median	5percentile	25percentile	75percentile	95percentile
B99_619	B99_113821	0.0439076	0.01287	5	0.064513	0.00468618	0.0303818	0.1144	0.221163
B99_12147	B99_18668	0.160424	0.02454	5	0.107015	0.0200481	0.0624489	0.154185	0.236868
B99_128136	B99_191262	0.0557857	0.02947	5	0.0603403	0.00714305	0.02921	0.121568	0.232711
B99_44892	B99_93759	0.119524	0.01156	5	0.062203	0.00866906	0.0340095	0.100796	0.181858
B99_14813	B99_12041	0.0822735	0.02675	5	0.0883267	0.0140956	0.0506775	0.132542	0.220652
B99_144922	B99_91238	0.086558	0.03377	5	0.0201562	0.00176839	0.00795969	0.0410295	0.0952106
B99_52460	B99_781	0.158471	0.03399	4	0.0552809	0.00826826	0.0291787	0.0911751	0.162414
B99_11272	B99_3252	0.0524275	0.02795	5	0.0223743	0.0034601	0.0096071	0.0512652	0.142874
B99_171660	B99_103118	0.0388704	0.03092	4	0.0395121	0.00424398	0.0190569	0.0699491	0.13948
B99_162730	B99_9110	0.0281528	0.01532	5	0.0344813	0.0039445	0.0168422	0.0614552	0.120108
B99_39052	B99_225372	0.109576	0.03198	5	0.0566028	0.00398062	0.0248722	0.103723	0.185862
B99_16502	B99_121886	0.0933334	0.02704	5	0.0436965	0.00453119	0.0172354	0.121223	0.274867
B99_203629	B99_98934	0.13077	0.03667	5	0.0200387	0.00132986	0.00836646	0.043917	0.144111
B99_243985	B99_185432	0.0451465	0.03152	5	0.106664	0.0138342	0.0605927	0.179798	0.284941
B99_5071	B99_146687	0.0466195	0.03576	4	0.0495768	0.00269089	0.0192331	0.112761	0.232023
B99_83614	B99_18668	0.196016	0.02089	5	0.09288	0.0106377	0.0400469	0.174172	0.289296
B99_12978	B99_79001	0.0569027	0.02549	4	0.0239821	0.00188257	0.0117993	0.0469271	0.111162
B99_51186	B99_210016	0.176794	0.02461	5	0.0229692	0.00192103	0.0094257	0.0474047	0.106838
B99_175212	B99_10164	0.173282	0.02405	5	0.118984	0.019668	0.0674202	0.2001	0.31313
B99_51186	B99_14559	0.188501	0.02387	5	0.0399643	0.00429391	0.0198147	0.0703459	0.137982
B99_2541	B99_107048	0.0481691	0.01646	4	0.0788061	0.0141783	0.040956	0.133424	0.223422
B99_54624	B99_6833	0.050367	0.02792	5	0.0660274	0.00894393	0.0336645	0.116078	0.222261
B99_12146	B99_12145	0.213357	0.02564	5	0.0279911	0.0020123	0.0102676	0.0873967	0.231495
B99_127516	B99_85381	0.030423	0.0169	5	0.0345873	0.00214908	0.0119087	0.0776059	0.175839
B99_20639	B99_111637	0.124834	0.03297	5	0.122045	0.0172516	0.0581933	0.200027	0.30336
B99_5258	B99_147871	0.0313568	0.01323	5	0.0143178	0.00374093	0.0079126	0.0384378	0.150551
B99_3724	B99_192125	0.0576857	0.01006	5	0.0294468	0.00220244	0.016156	0.0528147	0.0917066
B99_7425	B99_7426	0.172792	0.00663	5	0.0157442	0.000274175	0.00414099	0.0432649	0.111836
B99_227654	B99_176331	0.113409	0.03162	5	0.148536	0.0379504	0.0983334	0.207606	0.290781
B99_193041	B99_34937	0.249529	0.01507	5	0.0395436	0.00107503	0.0147717	0.0875164	0.207844
B99_15397	B99_92495	0.0893118	0.01412	4	0.0329091	0.00330897	0.0144458	0.0651427	0.144558
B99_117010	B99_224291	0.10803	0.03182	5	0.0398503	0.00296653	0.0165356	0.0752902	0.143455
B99_74103	B99_119687	0.114678	0.01714	5	0.0352282	0.00290844	0.0115862	0.0818147	0.185042
B99_172983	B99_37787	0.0837316	0.02133	5	0.16594	0.0201203	0.073469	0.250645	0.341366
B99_44756	B99_200805	0.085231	0.02994	5	0.0626006	0.00979798	0.0342248	0.0979256	0.185203
B99_153485	B99_153487	0.0621788	0.0167	5	0.072287	0.0135543	0.0380941	0.121016	0.217998
B99_133292	B99_195480	0.0406103	0.03331	5	0.0222077	0.00242736	0.00876576	0.0568465	0.170026
B99_104591	B99_80569	0.202693	0.02303	5	0.13592	0.0378155	0.0921307	0.182303	0.259468
B99_86666	B99_202188	0.0950074	0.01513	5	0.022158	0.00185894	0.00940967	0.0463396	0.120126
B99_38999	B99_164239	0.0292393	0.03369	4	0.070355	0.011793	0.0369949	0.123306	0.215731
B99_148139	B99_63606	0.0489589	0.01094	5	0.0705832	0.0119563	0.0378391	0.116144	0.206541
B99_126062	B99_88556	0.127545	0.03189	5	0.018804	0.000940437	0.00575947	0.048822	0.127892
B99_189717	B99_173779	0.135713	0.02898	5	0.0201467	0.0017063	0.00796822	0.0471905	0.135285
B99_86543	B99_129566	0.0822225	0.03039	5	0.0282206	0.00270362	0.0110764	0.0648402	0.159089
B99_242623	B99_85898	0.177278	0.03254	5	0.0361362	0.00289538	0.0157576	0.0722884	0.128675
B99_19912	B99_8278	0.0349013	0.01062	5	0.0529001	0.00347018	0.0235322	0.103797	0.205746
B99_11629	B99_9716	0.169863	0.00816	5	0.0777358	0.0099311	0.0409614	0.122277	0.197686
B99_49957	B99_117984	0.105906	0.02824	5	0.0411578	0.00212323	0.00663173	0.0941599	0.17953
B99_11050	B99_159558	0.125076	0.01718	5	0.0277476	0.00253091	0.0121003	0.0561354	0.124543
B99_118064	B99_118060	0.0582332	0.01746	5	0.0417704	0.00189662	0.0157887	0.0747206	0.160526
B99_87088	B99_87087	0.134815	0.03606	5	0.0379786	0.00346247	0.0156317	0.0817604	0.199625
B99_139145	B99_243346	0.140818	0.01795	5	0.0489825	0.00521195	0.0248108	0.0855242	0.177814
B99_121629	B99_73979	0.117455	0.02874	5	0.0380784	0.00306234	0.0161944	0.0782487	0.197796
B99_60085	B99_122680	0.0813458	0.03541	5	0.135752	0.027673	0.0740742	0.209834	0.316959
B99_175054	B99_14310	0.0568587	0.03335	5	0.0430204	0.00503028	0.0176192	0.0826932	0.170867
B99_2197	B99_75484	0.0446745	0.02989	5	0.0599136	0.00865884	0.0333477	0.0909115	0.195472
B99_151022	B99_70810	0.0528953	0.03344	3	0.0518075	0.00207697	0.0167216	0.112452	0.2332
B99_209	B99_188196	0.110597	0.01188	5	0.0628569	0.010573	0.0326695	0.101748	0.180923
B99_2456	B99_235574	0.0642689	0.0062	5	0.0400826	0.0030514	0.016155	0.0792521	0.157347
B99_182349	B99_199446	0.174961	0.01709	5	0.0599812	0.0137212	0.0317809	0.103782	0.180416
B99_3923	B99_199327	0.128427	0.01236	5	0.0290409	0.00136847	0.0108373	0.0564983	0.113069
B99_75608	B99_24569	0.0387319	0.01018	5	0.0660924	0.0101327	0.0340799	0.109262	0.182276
B99_115125	B99_25204	0.118198	0.02818	5	0.0138405	0	0.00455668	0.0338958	0.0937305
B99_79422	B99_119787	0.202626	0.03277	5	0.101806	0.00965604	0.0425303	0.188911	0.297586
B99_200303	B99_107744	0.151146	0.02342	5	0.069319	0.0115913	0.0409134	0.112062	0.186002
B99_195109	B99_18133	0.125054	0.02228	5	0.0222277	0.00296586	0.00892989	0.0597979	0.143578
B99_96163	B99_187500	0.105729	0.02228	5	0.0211094	0.00072696	0.0076622	0.0484433	0.135515
B99_226061	B99_99289	0.0264249	0.03147	5	0.0746747	0.0108458	0.0409848	0.112947	0.193837
B99_74303	B99_110175	0.167341	0.02557	5	0.0350876	0.00386902	0.0157205	0.0691153	0.141785
B99_56868	B99_237561	0.106613	0.02522	5	0.0297674	0.0023414	0.0124403	0.0577814	0.128132
B99_72251	B99_3410	0.119477	0.0222	5	0.0755699	0.0114249	0.0407751	0.120041	0.217936
B99_136039	B99_8303	0.0661601	0.03417	5	0.0393339	0.00488022	0.017831	0.0829578	0.176963
B99_205935	B99_43553	0.16429	0.03377	5	0.0750671	0.00857928	0.0412507	0.113612	0.184549
B99_82738	B99_237989	0.0968569	0.01178	5	0.0447944	0.00650036	0.0266071	0.0725135	0.122941
B99_65858	B99_100536	0.059634	0.01887	5	0.0412948	0.00565421	0.0195506	0.0753099	0.150374
B99_171006	B99_161280	0.0508506	0.01102	5	0.0353516	0.00407731	0.0174739	0.0643423	0.130434
B99_160725	B99_53	0.0281255	0.00547	5	0.085197	0.0128372	0.0432698	0.129508	0.218753
B99_226452	B99_115979	0.0940559	0.01254	5	0.0295787	0.00360061	0.0122706	0.0610069	0.144923
B99_150661	B99_54955	0.0967353	0.00946	5	0.0482417	0.00624287	0.0245465	0.0809521	0.145041
B99_187211	B99_831	0.0750908	0.03392	4	0.0125139	0.000549156	0.00494382	0.0316318	0.0850082
B99_207069	B99_83861	0.110384	0.01881	5	0.0608471	0.00518013	0.024019	0.121666	0.228923
B99_122575	B99_59810	0.0512822	0.01265	5	0.0537999	0.00994	0.0294653	0.0912413	0.170202
B99_144269	B99_44659	0.235313	0.02311	5	0.0475102	0.00825024	0.0249707	0.0786156	0.160269
B99_1270	B99_16719	0.0441531	0.01167	5	0.0259281	0.00227844	0.0104777	0.0535115	0.115207
B99_84033	B99_84023	0.194434	0.02221	5	0.0285361	0.00247404	0.0132426	0.0561487	0.130761
B99_61895	B99_28615	0.0789795	0.01971	5	0.0122807	0.000459292	0.00470343	0.0306142	0.0945644
B99_220173	B99_20357	0.123497	0.01416	5	0.0486717	0.00505277	0.0227061	0.0861584	0.158123
B99_17547	B99_17546	0.121879	0.02453	5	0.0524872	0.00678766	0.0271339	0.0963762	0.190256
B99_98274	B99_90043	0.115607	0.03539	5	0.0517423	0.00898614	0.0292199	0.0839569	0.160204
B99_33899	B99_65858	0.0578684	0.02976	5	0.023026	0.00100567	0.00930138	0.0458203	0.0980262
B99_124855	B99_217756	0.130001	0.01865	5	0.0707803	0.0104498	0.0376949	0.119646	0.250991
B99_122613	B99_117417	0.0199563	0.02444	5	0.0539916	0.00654878	0.0263226	0.0931531	0.171917
B99_4353	B99_156014	0.143293	0.01354	5	0.0253315	0.00253007	0.0128736	0.0440321	0.0897433
B99_136	B99_49354	0.105445	0.02526	4	0.0598974	0.00953777	0.0277731	0.116824	0.237199
B99_30940	B99_212125	0.0175529	0.01973	5	0.0570998	0.00163748	0.0265691	0.110998	0.235346
B99_145949	B99_208861	0.0946203	0.03562	5	0.0529147	0.00769744	0.0291965	0.0837416	0.14781
B99_133025	B99_93666	0.113	0.02972	5	0.0358259	0.00351034	0.0168948	0.0649628	0.126387
B99_8122	B99_205935	0.135136	0.03619	5	0.0473167	0.00605735	0.0209507	0.0927806	0.229897
B99_19354	B99_97561	0.112559	0.036	5	0.0545717	0	0.0304982	0.0909867	0.168382
B99_147025	B99_188323	0.0455808	0.01817	5	0.036859	0.00437141	0.0174992	0.0690792	0.145434
B99_63758	B99_237108	0.226226	0.02932	5	0.0259198	0.0016191	0.0104786	0.0520883	0.118648
B99_7048	B99_103909	0.0335366	0.03361	5	0.0592264	0.00918249	0.0328398	0.0964089	0.190024
B99_202574	B99_235933	0.194439	0.03656	5	0.0797649	0.0145359	0.0435128	0.123115	0.204664
B99_63135	B99_165775	0.117603	0.01981	5	0.112645	0.0295646	0.0711594	0.164726	0.251017
B99_173275	B99_173276	0.159562	0.02122	5	0.0210823	0.0022725	0.00919236	0.0474226	0.136887
B99_88792	B99_129324	0.0433293	0.00766	5	0.0566777	0.00667229	0.0275601	0.0996774	0.182749
B99_128136	B99_16172	0.0653363	0.03083	5	0.0340355	0.00106917	0.013417	0.0620522	0.119412
B99_48828	B99_108796	0.0604958	0.03253	5	0.0175686	0.00216324	0.00746063	0.0586569	0.166229
B99_25601	B99_26021	0.0663719	0.03132	5	0.0935631	0.00860493	0.0505323	0.138909	0.220225
B99_228325	B99_169616	0.0332619	0.03368	5	0.0244644	0.000229271	0.00680983	0.0737755	0.241629
B99_153391	B99_25601	0.060111	0.02529	5	0.110779	0.0123546	0.0610462	0.171069	0.265884
B99_66502	B99_79674	0.108949	0.02848	5	0.0655088	0.00979223	0.0354605	0.105998	0.180268
B99_17173	B99_105797	0.0922152	0.02359	5	0.0777993	0.00821292	0.0399405	0.122131	0.219623
B99_149351	B99_131715	0.0692542	0.03644	4	0.059627	0.0111707	0.0328048	0.100647	0.186249
B99_161923	B99_68557	0.0359662	0.0197	5	0.0938816	0.0155377	0.0503082	0.160316	0.274669
B99_107012	B99_16502	0.10621	0.0283	5	0.0374698	0.00367062	0.0169048	0.0706962	0.141185
B99_170529	B99_6270	0.0312196	0.02229	5	0.134115	0.0208151	0.0697305	0.205402	0.300933
B99_31721	B99_221947	0.0200714	0.03361	4	0.0433001	0.00666826	0.0240081	0.0815206	0.213271
B99_35479	B99_49936	0.116561	0.02421	5	0.0553137	0.00747893	0.0255259	0.101489	0.217952
B99_33702	B99_241257	0.0675321	0.01072	5	0.028676	0.00323503	0.0128367	0.0587069	0.136555
B99_104557	B99_86668	0.0496731	0.03596	5	0.02418	0.00145123	0.00955176	0.0494447	0.109893
B99_64521	B99_210165	0.0804888	0.02218	5	0.119377	0.0145149	0.0496383	0.182905	0.282394
B99_38389	B99_79986	0.0355162	0.0205	5	0.11198	0.023558	0.0630727	0.180473	0.284674
B99_234494	B99_117010	0.214088	0.02922	5	0.0192715	0.000225494	0.0066361	0.0442566	0.123273
B99_90148	B99_90137	0.101464	0.01205	5	0.0338807	0.00464635	0.0154434	0.062582	0.133275
B99_46441	B99_187301	0.041727	0.0337	5	0.0345587	0.00157215	0.015684	0.0680882	0.144821
B99_213376	B99_59149	0.149948	0.0309	4	0.0734142	0.0128098	0.0397078	0.118857	0.196287
B99_7201	B99_6062	0.0264125	0.02143	5	0.033011	0.00407013	0.0161275	0.0601063	0.122728
B99_49788	B99_159556	0.110092	0.03227	5	0.0440181	0.00274534	0.0200139	0.0798702	0.16143
B99_103925	B99_239374	0.166227	0.03596	5	0.0373568	0.00493144	0.0164703	0.0675408	0.136397
B99_13745	B99_2264	0.0510243	0.03167	5	0.094923	0.0164475	0.0561514	0.133349	0.19451
B99_41142	B99_186945	0.173071	0.01195	5	0.0861568	0.00766019	0.0446408	0.145789	0.23216
B99_243989	B99_118173	0.0430923	0.01299	5	0.0369027	0.00271004	0.0150651	0.0831579	0.179143
B99_192611	B99_165344	0.0917678	0.03365	5	0.0701853	0.0113155	0.0388983	0.109971	0.190694
B99_39092	B99_39091	0.236895	0.00846	5	0.0377469	0.00263677	0.0157581	0.0708608	0.147893
B99_170450	B99_245059	0.124027	0.02281	5	0.0173961	0.000547365	0.00635695	0.0505292	0.127705
B99_62546	B99_84631	0.0900819	0.03609	5	0.0953877	0.0166249	0.050573	0.162531	0.252327
B99_26671	B99_23871	0.132239	0.01231	5	0.0393029	0.00498682	0.0196269	0.0679265	0.129079
B99_202184	B99_40102	0.0834469	0.01613	5	0.0169867	0.000525863	0.00547792	0.0407573	0.100687
B99_110429	B99_45777	0.0912327	0.0317	5	0.0598475	0.0064489	0.027722	0.103759	0.194194
B99_111122	B99_189892	0.0957963	0.02471	5	0.0623291	0.00482744	0.0303184	0.107568	0.19787
B99_148758	B99_234494	0.122633	0.03069	5	0.0244276	0.00173497	0.00893116	0.0695923	0.170813
B99_58902	B99_153392	0.110733	0.02724	5	0.0397915	0.00193538	0.0168503	0.0764537	0.163368
B99_146694	B99_22834	0.0519033	0.02661	5	0.0476617	0.00673519	0.0254161	0.0777488	0.138616
B99_187837	B99_81019	0.0432642	0.01127	5	0.0372201	0.00465662	0.0178402	0.0702057	0.142319
B99_228266	B99_137640	0.15682	0.02786	5	0.0642813	0.00835955	0.0313352	0.101697	0.166519
B99_214080	B99_28149	0.0633089	0.03131	5	0.0338759	0.00286819	0.0134113	0.0695271	0.142725
B99_12621	B99_12624	0.0332825	0.03194	5	0.0460642	0.00608306	0.0228109	0.0798225	0.158997
B99_220312	B99_121715	0.166592	0.02681	5	0.0657266	0.0101291	0.0379916	0.101348	0.204169
B99_18383	B99_1225	0.0720174	0.01221	5	0.0281879	0.00187842	0.0134679	0.0478846	0.0862174
B99_5348	B99_5896	0.109799	0.00042	5	0.0448865	0.00288093	0.0187738	0.0829397	0.158677
B99_72324	B99_182357	0.0889674	0.03284	5	0.039165	0.00469541	0.019525	0.0691278	0.139703
B99_7851	B99_20879	0.0733044	0.03609	5	0.054998	0.00606226	0.0285552	0.0979158	0.199675
B99_98768	B99_222821	0.0426896	0.02075	5	0.0711062	0.0106677	0.0334341	0.131349	0.245172
B99_191219	B99_11983	0.0551318	0.02329	5	0.0246112	0.00308636	0.0113319	0.0474471	0.105589
B99_225288	B99_225289	0.0784428	0.02741	2	0.0151533	0.000806467	0.0066465	0.0354105	0.113344
B99_199962	B99_148346	0.147009	0.02039	5	0.0553137	0.00747893	0.0255259	0.101489	0.217952
B99_132575	B99_72591	0.043852	0.02354	5	0.0246165	0.00494042	0.0128751	0.0478445	0.108048
B99_92540	B99_55728	0.131323	0.02451	5	0.0315877	0.00254596	0.0141247	0.0590059	0.120236
B99_101206	B99_121888	0.107653	0.03628	5	0.0667299	0.00894257	0.0347149	0.110142	0.187624
B99_7213	B99_223311	0.0531043	0.0034	5	0.0284345	0.00391888	0.011984	0.0689708	0.146523
B99_174505	B99_168511	0.109136	0.03481	5	0.0315002	0.000871678	0.00793433	0.0940946	0.37381
B99_43025	B99_53397	0.182212	0.03638	5	0.12938	0.0147939	0.0584484	0.198504	0.268074
B99_186823	B99_53425	0.0866763	0.03579	5	0.032957	0.00284208	0.0129126	0.0687375	0.167885
B99_67953	B99_88792	0.0685966	0.02224	5	0.0669127	0.007323	0.0323202	0.12423	0.227462
B99_119784	B99_32866	0.137989	0.02554	5	0.133121	0.0232265	0.0695017	0.208611	0.301449
B99_53720	B99_168748	0.0883817	0.03118	5	0.0393363	0.00334424	0.0169759	0.0836905	0.189192
B99_84631	B99_90050	0.0701128	0.03058	5	0.0660285	0.00972316	0.036218	0.107182	0.188529
B99_84401	B99_168918	0.169185	0.03513	5	0.0450789	0.00532692	0.0222653	0.0806542	0.171651
B99_40542	B99_87095	0.114456	0.02488	5	0.146154	0.0222017	0.0856318	0.207447	0.295237
B99_4021	B99_113822	0.0743717	0.02158	5	0.090685	0.0167244	0.0477068	0.153846	0.263356
B99_97305	B99_7992	0.0745679	0.02774	5	0.0369846	0.00309685	0.0179637	0.0704827	0.162735
B99_44756	B99_93448	0.0928249	0.025	4	0.0547509	0.00685799	0.0254944	0.104215	0.226588
B99_938	B99_227575	0.00583584	0.02765	5	0.0237855	0.00250578	0.0106497	0.0539107	0.10749
B99_20893	B99_196936	0.181272	0.02701	5	0.0648183	0.00908517	0.0357026	0.109153	0.193858
B99_139417	B99_97284	0.0455791	0.03161	5	0.022231	0.000745642	0.00832656	0.0468236	0.109256
B99_53492	B99_117925	0.077369	0.01976	5	0.102449	0.01868	0.0572856	0.159695	0.267728
B99_168315	B99_118117	0.18323	0.03084	5	0.0704672	0.00988116	0.038324	0.114355	0.198459
B99_49767	B99_7186	0.084103	0.01853	5	0.0685273	0.00463546	0.0276337	0.147919	0.278064
B99_112125	B99_66502	0.107926	0.02744	5	0.0633675	0.0109895	0.0349187	0.105634	0.19078
B99_79109	B99_84023	0.184427	0.02916	5	0.0293722	0.0015299	0.0104061	0.0677334	0.161269
B99_22679	B99_243985	0.092749	0.03622	5	0.0271102	0.00195867	0.0107257	0.0591806	0.158362
B99_14352	B99_3312	0.03705	0.02604	5	0.100694	0.0227833	0.0589757	0.152219	0.25641
B99_62594	B99_2132	0.0885158	0.03269	5	0.098948	0.0173734	0.0583453	0.160575	0.269642
B99_115331	B99_52360	0.0532407	0.01858	5	0.0626006	0.00979798	0.0342248	0.0979256	0.185203
B99_19720	B99_201579	0.16472	0.03351	5	0.0457213	0.00662195	0.0241374	0.0842437	0.167419
B99_503	B99_136307	0.0643696	0.02438	5	0.0614938	0.0042932	0.0252367	0.115066	0.235254
B99_167499	B99_164111	0.0586539	0.03082	4	0.0435287	0.00604333	0.0230978	0.0775614	0.169023
B99_103925	B99_233312	0.131745	0.03458	5	0.0741899	0.00370747	0.0299085	0.134375	0.227584
B99_85134	B99_28195	0.0651034	0.03551	5	0.030981	0.00301465	0.0135714	0.0622968	0.160619
B99_28623	B99_199139	0.102199	0.02896	5	0.0254122	0.00148234	0.00902579	0.0598952	0.168131
B99_43482	B99_243026	0.0958907	0.0233	5	0.0792106	0.00743232	0.0389872	0.132036	0.230379
B99_7610	B99_3715	0.0463231	0.03653	4	0.0382851	0.00410993	0.0145184	0.13166	0.296855
B99_142632	B99_58876	0.0653792	0.03282	5	0.0831129	0.00178283	0.0389963	0.131132	0.210223
B99_83614	B99_61000	0.176888	0.03532	5	0.0702004	0.0104954	0.0326796	0.121563	0.230686
B99_160554	B99_160545	0.0410247	0.03314	5	0.106926	0.00963061	0.0614899	0.159955	0.25763
B99_68967	B99_82357	0.0343756	0.01725	5	0.111642	0.0225367	0.0688312	0.164004	0.261122
B99_201206	B99_1305	0.0341878	0.00774	5	0.0467634	0.0052905	0.0185885	0.102928	0.205382
B99_96623	B99_158695	0.127771	0.02291	5	0.120478	0.0254251	0.072129	0.18206	0.284524
B99_98862	B99_24922	0.0942709	0.03046	5	0.0546517	0.00718299	0.0279928	0.0940296	0.188389
B99_918	B99_34593	0.0283758	0.03079	5	0.0179432	5.08509e-05	0.00602769	0.0487509	0.13426
B99_128208	B99_202182	0.264303	0.01912	5	0.0690241	0.00469748	0.0269678	0.128823	0.227594
B99_158512	B99_99986	0.0647378	0.00509	5	0.0430642	0.00494647	0.0222748	0.0783006	0.140732
B99_166084	B99_3623	0.0868341	0.03274	5	0.0697067	0.0164462	0.0396914	0.109273	0.186424
B99_776	B99_67829	0.012551	0.01834	5	0.061242	0.00610864	0.0331968	0.0937414	0.161313
B99_164648	B99_53397	0.113096	0.03359	5	0.0588061	0.00757526	0.030186	0.108866	0.195682
B99_155329	B99_155328	0.0403062	0.02911	5	0.102842	0.00634843	0.033849	0.19468	0.297747
B99_5951	B99_11629	0.11046	0.00922	5	0.0569441	0.000763674	0.00983249	0.14846	0.248454
B99_7843	B99_128767	0.0162108	0.03521	5	0.166585	0.0364717	0.0833266	0.262416	0.351651
B99_219033	B99_136374	0.0413279	0.02258	5	0.0182525	0.00198615	0.00788008	0.0367088	0.0925508
B99_32523	B99_44356	0.0518443	0.01379	5	0.0328021	0.0041469	0.0125323	0.0727313	0.170743
B99_77657	B99_2130	0.0720525	0.0184	5	0.0159753	0.000301633	0.00454015	0.0425256	0.148467
B99_220041	B99_13261	0.151874	0.01645	5	0.0373761	0.00221263	0.0147735	0.0731255	0.151375
B99_123633	B99_189927	0.04719	0.02662	5	0.0197707	0.00202172	0.00826061	0.0482322	0.123283
B99_2195	B99_3340	0.0592794	0.02247	4	0.0284259	0.00174718	0.0116448	0.0559544	0.119292
B99_122575	B99_62969	0.0609693	0.01122	5	0.124854	0.0212182	0.0824	0.179388	0.268132
B99_16335	B99_69135	0.174971	0.02809	5	0.0532455	0.00595382	0.0241277	0.099595	0.185405
B99_149508	B99_104349	0.0422748	0.0229	5	0.0510556	0.0102167	0.0251749	0.0932321	0.178488
B99_60431	B99_4353	0.135232	0.01317	5	0.0463543	0.00661898	0.0229542	0.082287	0.163863
B99_3049	B99_60999	0.118523	0.03666	4	0.0243804	0.00128238	0.0103056	0.0492049	0.122037
B99_115720	B99_47417	0.0481847	0.03058	5	0.11848	0.0125334	0.0550844	0.192543	0.299105
B99_217926	B99_53	0.0423647	0.02059	5	0.0892759	0.0150822	0.0524102	0.156694	0.273973
B99_187211	B99_143160	0.0611424	0.01108	5	0.133164	0.0164994	0.0701719	0.211402	0.307749
B99_220804	B99_39498	0.0911773	0.02627	5	0.0371084	0.00496863	0.0164585	0.0785729	0.167928
B99_14559	B99_210016	0.169989	0.02662	5	0.0314157	0.00429705	0.0132865	0.0693428	0.173681
B99_73317	B99_131224	0.243363	0.01291	5	0.0484593	0.0114523	0.0291265	0.0798752	0.152051
B99_139949	B99_124762	0.0777958	0.02567	5	0.0284888	0.00250386	0.0115029	0.0620217	0.147565
B99_63718	B99_215983	0.0553181	0.02705	5	0.0658011	0.00539488	0.0286617	0.111726	0.191376
B99_70319	B99_2490	0.045774	0.02083	5	0.0442021	0.00441513	0.0216082	0.078756	0.145085
B99_27759	B99_182850	0.201635	0.03314	5	0.0573432	0.00993788	0.0300497	0.0997874	0.181011
B99_46841	B99_7248	0.0374976	0.02273	5	0.0432617	0.00653311	0.0232111	0.0716039	0.133779
B99_28182	B99_136292	0.0384015	0.03473	5	0.101376	0.0265657	0.0648541	0.150151	0.235175
B99_71407	B99_92460	0.113241	0.02641	5	0.0176768	0.000187732	0.00521461	0.0468083	0.191677
B99_117010	B99_138687	0.134165	0.03395	5	0.0298535	0.00515615	0.0154664	0.0537194	0.116366
B99_191218	B99_11983	0.0611332	0.0254	5	0.048171	0.00541556	0.023186	0.0915151	0.179392
B99_4130	B99_41937	0.0484316	0.03221	4	0.0350164	0.00406062	0.0171116	0.0618353	0.116526
B99_225215	B99_39531	0.113678	0.02581	5	0.0997227	0.00947966	0.0475681	0.181283	0.284532
B99_106795	B99_38954	0.0555371	0.02646	5	0.0321453	0.00238588	0.0117916	0.0698868	0.149271
B99_50701	B99_183677	0.0596565	0.02928	5	0.0752393	0.00961262	0.0359323	0.139352	0.250125
B99_77994	B99_162738	0.0822939	0.01653	5	0.0622317	0.0072758	0.0310398	0.109233	0.193314
B99_8834	B99_165342	0.0469224	0.03121	5	0.053827	0.00266499	0.0221577	0.0936129	0.173264
B99_89533	B99_12705	0.060634	0.02929	5	0.158421	0.0313639	0.0982028	0.230092	0.318694
B99_209102	B99_62345	0.109024	0.02642	5	0.0286494	0.000720751	0.00878532	0.0780293	0.206964
B99_71408	B99_74668	0.129066	0.0313	5	0.0368464	0.00202998	0.0183114	0.0701222	0.146522
B99_70983	B99_3595	0.0602108	0.01966	4	0.0452604	0.00391192	0.0199595	0.0832612	0.163409
B99_18388	B99_18389	0.0390488	0.0279	5	0.0393124	0.00417369	0.0189381	0.0710189	0.138769
B99_3662	B99_48004	0.0391672	0.00483	5	0.0239821	0.00188257	0.0117993	0.0469271	0.111162
B99_38525	B99_182518	0.0497444	0.01502	5	0.0431126	0.00577208	0.0230971	0.0722963	0.147852
B99_134000	B99_74670	0.14507	0.01587	4	0.0265511	0.0012457	0.010186	0.0705209	0.209872
B99_161242	B99_109359	0.132779	0.01605	5	0.026872	0.00226091	0.0124897	0.051352	0.115189
B99_225881	B99_13261	0.162666	0.02938	5	0.0278084	0.00146412	0.0101985	0.0597811	0.130514
B99_212456	B99_240420	0.121899	0.01868	5	0.0316282	0.0024046	0.0131256	0.0611512	0.135319
B99_202979	B99_217429	0.133777	0.03075	5	0.0792926	0.0058655	0.033894	0.146711	0.249022
B99_211338	B99_80382	0.195977	0.01545	5	0.027243	0.00172033	0.00930234	0.0634263	0.156721
B99_152418	B99_227329	0.0579435	0.01878	5	0.0513174	0.00596746	0.0248781	0.0994785	0.224468
B99_214516	B99_152418	0.0733214	0.01369	5	0.0746202	0.0125119	0.0418832	0.12073	0.216807
B99_66566	B99_66574	0.043347	0.00452	5	0.0482258	0.00915314	0.0300783	0.0841041	0.153892
B99_78306	B99_130666	0.0671855	0.02457	5	0.0429788	0.00332744	0.0172953	0.08658	0.183683
B99_142632	B99_152418	0.0816423	0.01297	5	0.0386287	0.00348322	0.0185804	0.0687406	0.133025
B99_111502	B99_93094	0.143937	0.02001	5	0.0888738	0.0163883	0.053256	0.133493	0.204385
B99_173352	B99_2516	0.0678203	0.03512	5	0.0926965	0.00967398	0.0392229	0.176655	0.276722
B99_38616	B99_40806	0.0222574	0.02746	5	0.0519785	0.00287019	0.0212507	0.0951309	0.184454
B99_158937	B99_148273	0.0728073	0.00401	5	0.0670894	0.00802205	0.0371594	0.124242	0.234897
B99_97683	B99_77530	0.0191199	0.0261	5	0.0285603	0.00408158	0.0131151	0.0592203	0.126644
B99_2382	B99_152201	0.158809	0.02035	5	0.0979041	0.0175991	0.0549334	0.156407	0.248976
B99_99145	B99_241646	0.138369	0.02571	5	0.0328171	0.00242229	0.0141644	0.0620476	0.128633
B99_4716	B99_25897	0.149236	0.01609	5	0.030468	0.00324396	0.0141055	0.0567613	0.122293
B99_2567	B99_105804	0.0453987	0.01437	5	0.0530718	0.00726184	0.0285701	0.0867066	0.154776
B99_12424	B99_16931	0.0904572	0.02918	5	0.110584	0.0196236	0.0592896	0.191666	0.279838
B99_221034	B99_3941	0.142614	0.00094	3	0.0442644	0.00328787	0.0197241	0.0822706	0.163104
B99_121211	B99_123163	0.235179	0.02747	5	0.0491142	0.00402821	0.0262729	0.0773286	0.137007
B99_40156	B99_24833	0.104522	0.00602	5	0.0377293	0.00272839	0.0165675	0.0689345	0.142152
B99_12604	B99_170450	0.119825	0.02339	5	0.0519915	0.00420092	0.0222489	0.103821	0.249338
B99_63538	B99_40806	0.0358835	0.02587	5	0.0422389	0.00369651	0.0195444	0.0782632	0.150897
B99_4055	B99_202030	0.0862672	0.03057	5	0.0360654	0.00386864	0.0111102	0.106524	0.23796
B99_158433	B99_109714	0.0990796	0.01894	5	0.0300333	0.00387447	0.0140114	0.0547023	0.10896
B99_23336	B99_54212	0.0509906	0.033	5	0.0713108	0.00632608	0.0305793	0.144856	0.234565
B99_68955	B99_116493	0.0851318	0.02729	5	0.0273702	0.00356739	0.0135161	0.0501211	0.106597
B99_54204	B99_49874	0.197004	0.02589	5	0.0123799	0.00138743	0.00531505	0.0327359	0.102688
B99_190756	B99_125551	0.0198692	0.02721	5	0.0436448	0.00672081	0.0231293	0.0716163	0.132999
B99_133736	B99_91358	0.10962	0.03635	4	0.0433077	0.00207794	0.0190021	0.0866028	0.174649
B99_46224	B99_194432	0.0491265	0.02776	5	0.0533486	0.00661842	0.0261627	0.0930413	0.167451
B99_192580	B99_10331	0.0546593	0.00887	5	0.0894105	0.00758529	0.0325474	0.185194	0.296136
B99_8825	B99_38228	0.126193	0.00718	5	0.0505396	0.00261777	0.0177545	0.143046	0.301797
B99_215983	B99_110246	0.0459344	0.02339	5	0.0190564	0.000778964	0.0064588	0.0454047	0.124406
B99_122582	B99_122575	0.0511039	0.03005	5	0.0620051	0.0103061	0.0348144	0.103308	0.202678
B99_66163	B99_4034	0.182588	0.02163	5	0.0485503	0.00483811	0.0237456	0.0803133	0.155356
B99_98934	B99_85723	0.111501	0.02909	5	0.0860968	0.0104838	0.0436919	0.149434	0.263187
B99_116190	B99_131635	0.195912	0.02279	5	0.0218791	0.0020156	0.00940839	0.0475463	0.134091
B99_107205	B99_109540	0.0519448	0.03234	5	0.0630465	0.00853528	0.0322117	0.112668	0.225994
B99_139474	B99_57959	0.166069	0.02387	5	0.0452883	0.00291137	0.0162586	0.0930099	0.189636
B99_37414	B99_226870	0.0540379	0.01889	5	0.0411788	0.00324232	0.0192948	0.071836	0.135277
B99_39052	B99_218071	0.166482	0.03341	5	0.0230561	0.00249631	0.00979637	0.0452643	0.0907602
B99_99590	B99_136424	0.0394734	0.00869	5	0.0324172	0.00120784	0.012895	0.0620828	0.133491
B99_122601	B99_208550	0.0982502	0.0352	5	0.0423276	0.00456812	0.01861	0.0808903	0.161237
B99_141255	B99_146578	0.205776	0.0291	5	0.0709371	0.00995489	0.0343147	0.138508	0.277908
B99_127985	B99_1394	0.116371	0.03634	5	0.0357613	0.00531724	0.0182948	0.0693655	0.157794
B99_159873	B99_234773	0.0493939	0.02786	5	0.0208001	0.00116028	0.00785988	0.0479954	0.12775
B99_147729	B99_29342	0.0379145	0.01929	5	0.0270126	0.00161759	0.00894227	0.0711606	0.220512
B99_107079	B99_130666	0.0460149	0.02458	5	0.0692887	0.00478326	0.0187227	0.132219	0.222776
B99_4416	B99_23565	0.0441882	0.03242	5	0.0653173	0.0108347	0.0363823	0.118622	0.240797
B99_139145	B99_214570	0.130077	0.01954	5	0.0235447	0	0.00814587	0.0535756	0.140584
B99_6809	B99_160725	0.0270247	0.0228	5	0.022406	0.00103131	0.00866219	0.0552169	0.146122
B99_47051	B99_118473	0.183302	0.0224	5	0.0365728	0.00378784	0.0165428	0.0638346	0.130737
B99_89398	B99_10559	0.0237407	0.03541	5	0.035374	0.00315423	0.0129947	0.0811452	0.196634
B99_35759	B99_227769	0.0765627	0.02505	5	0.0230878	0.00110055	0.00882454	0.0559582	0.135798
B99_3049	B99_110965	0.140407	0.01001	5	0.0629177	0.00915744	0.0324629	0.105231	0.177405
B99_97805	B99_124097	0.169263	0.03553	5	0.0323393	0.00212622	0.0143741	0.0621709	0.135422
B99_129695	B99_11612	0.241299	0.03055	5	0.0433641	0.00511353	0.0185147	0.0891481	0.191026
B99_175532	B99_169699	0.0886667	0.02889	5	0.0829936	0.0135711	0.0453809	0.143577	0.268998
B99_19037	B99_200078	0.12577	0.0332	5	0.0436448	0.00672081	0.0231293	0.0716163	0.132999
B99_10559	B99_25756	0.0356066	0.02153	5	0.0434828	0.00359997	0.0174504	0.101422	0.237856
B99_9985	B99_3231	0.155141	0.03446	5	0.0591132	0.00393314	0.0317999	0.106771	0.193807
B99_237078	B99_152947	0.0844251	0.03286	5	0.0499297	0.00910435	0.0285895	0.0895164	0.210483
B99_49710	B99_67953	0.10892	0.02745	5	0.0752393	0.00961262	0.0359323	0.139352	0.250125
B99_44461	B99_198913	0.230517	0.03377	5	0.0233625	0.00279568	0.0108091	0.0471318	0.124693
B99_6165	B99_123844	0.083824	0.0322	3	0.0803088	0.0134928	0.0407273	0.152037	0.265624
B99_8931	B99_80057	0.0255355	0.02595	5	0.04359	0.00574976	0.0223071	0.0818257	0.159891
B99_100240	B99_11136	0.0494783	0.01379	5	0.0400189	0.00465153	0.0191077	0.0725221	0.150817
B99_1543	B99_15671	0.0325986	0.03152	5	0.0323267	0.00511945	0.0144872	0.065487	0.166943
B99_7016	B99_119999	0.128839	0.00866	5	0.0241115	0.00140699	0.00909253	0.0506874	0.115116
B99_136292	B99_136288	0.0372864	0.02533	5	0.0776703	0.00483805	0.0295674	0.164246	0.291376
B99_131222	B99_208581	0.0707931	0.024	5	0.0431126	0.00577208	0.0230971	0.0722963	0.147852
B99_225565	B99_156492	0.088683	0.02686	5	0.0992115	0.0109924	0.051302	0.156362	0.258889
B99_219854	B99_132973	0.113074	0.03239	5	0.0828773	0.0134982	0.0461558	0.130539	0.215401
B99_157425	B99_32833	0.117302	0.02949	5	0.0819676	0.00864806	0.0426753	0.151439	0.256955
B99_139451	B99_950	0.070759	0.0158	4	0.0428589	0.00240937	0.0141935	0.102848	0.456516
B99_6720	B99_3681	0.0534045	0.01589	5	0.0523263	0.0120709	0.0316331	0.0860646	0.168962
B99_6079	B99_53488	0.0695241	0.01287	5	0.0529743	0.00925771	0.0258461	0.0979283	0.212429
B99_66530	B99_179323	0.0537595	0.01724	5	0.0271556	0.00377658	0.0123266	0.0535841	0.12641
B99_24974	B99_119404	0.0456298	0.01872	5	0.0652768	0.00990393	0.0314767	0.126379	0.286525
B99_212473	B99_205883	0.114686	0.02411	5	0.0399253	0.00378189	0.018199	0.0725444	0.146287
B99_236775	B99_131421	0.0352079	0.02607	5	0.029786	0.00258695	0.0137605	0.061396	0.145997
B99_362	B99_365	0.0405416	0.00311	5	0.0493698	0.00623407	0.0249331	0.0831952	0.147927
B99_28623	B99_32681	0.0652785	0.00876	5	0.0410889	0.00311379	0.0193135	0.0732171	0.146604
B99_35385	B99_9228	0.188776	0.01367	5	0.0487624	0.00659692	0.0248812	0.0784098	0.146945
B99_204405	B99_209615	0.0828594	0.02438	5	0.0685306	0.00858748	0.0363927	0.110271	0.187252
B99_80171	B99_96268	0.0325271	0.03527	5	0.0186803	0.000515595	0.0063164	0.0449395	0.118055
B99_122323	B99_165775	0.0812178	0.03311	5	0.018563	0	0.00126073	0.0829243	0.302227
B99_80570	B99_215078	0.12765	0.02332	5	0.0547269	0.00579217	0.0265228	0.0978815	0.196183
B99_53397	B99_236191	0.130794	0.03181	5	0.0777358	0.0099311	0.0409614	0.122277	0.197686
B99_93844	B99_96952	0.10707	0.02448	5	0.0176929	0.00245712	0.00920238	0.0481618	0.171536
B99_198211	B99_1394	0.122461	0.02228	5	0.0451188	0	0.0110614	0.122826	0.258645
B99_7311	B99_170678	0.108937	0.02606	5	0.0266296	0.00312112	0.0124809	0.0486064	0.110514
B99_164742	B99_93050	0.168422	0.02844	5	0.0144345	0.000526858	0.00252888	0.0406196	0.107786
B99_7060	B99_184805	0.0442842	0.01644	5	0.0264929	0.000697366	0.00947081	0.0530716	0.114138
B99_240601	B99_75476	0.0994865	0.03626	5	0.111683	0.018777	0.0612152	0.181019	0.282237
B99_17853	B99_133968	0.154691	0.01352	5	0.0266748	0.000608942	0.0105999	0.0523711	0.135078
B99_198228	B99_16502	0.0975828	0.03665	5	0.0907358	0.0110696	0.0480364	0.153047	0.246161
B99_96339	B99_65261	0.0418378	0.02161	5	0.0542878	0.0079902	0.0285888	0.0891945	0.170443
B99_30940	B99_199918	0.0422069	0.03295	5	0.0548844	0.00640927	0.0265314	0.103559	0.211365
B99_54212	B99_64110	0.0651533	0.03471	5	0.0267515	0.00152985	0.00923874	0.0563168	0.14148
B99_133870	B99_3091	0.0428681	0.02954	5	0.0355832	0.00275373	0.0139944	0.0694697	0.150218
B99_84284	B99_7774	0.0438759	0.02696	5	0.0281381	0.00223592	0.0116914	0.0587881	0.139002
B99_93464	B99_149515	0.0470558	0.0292	5	0.0380297	0.00225209	0.0154305	0.072416	0.147003
B99_97391	B99_37414	0.0627333	0.01762	5	0.0538732	0.00752229	0.0274601	0.0915595	0.169139
B99_2446	B99_49098	0.0448366	0.01925	5	0.088481	0.0166955	0.0519718	0.158115	0.267635
B99_202168	B99_77220	0.193645	0.02956	5	0.0224933	0	0.00686022	0.0565764	0.168304
B99_218606	B99_209522	0.214561	0.01949	5	0.0222832	0.000118979	0.00803705	0.0532618	0.152848
B99_201835	B99_125381	0.04415	0.01657	5	0.078643	0.0121474	0.0492608	0.11242	0.17352
B99_40805	B99_210329	0.0745186	0.01621	5	0.0438838	0.00351737	0.0186065	0.0871815	0.234601
B99_157208	B99_186648	0.127877	0.02429	5	0.0582425	0.00916344	0.0311208	0.0952847	0.176863
B99_12279	B99_223868	0.030219	0.00617	5	0.0465466	0.00675957	0.0241271	0.0816158	0.183298
B99_79109	B99_84033	0.250213	0.01037	5	0.0617842	0.0118576	0.034961	0.0977241	0.175804
B99_226236	B99_22679	0.117975	0.02923	5	0.064879	0.00778438	0.0328842	0.111984	0.193636
B99_84415	B99_49129	0.12864	0.02575	5	0.0895132	0.0186762	0.0489238	0.141087	0.233069
B99_49767	B99_199555	0.108945	0.01364	5	0.0609982	0.0061571	0.0288797	0.106321	0.189024
B99_20639	B99_200303	0.14541	0.01558	5	0.0182502	0	0.00381404	0.0574858	0.249692
B99_137235	B99_187431	0.0492606	0.02062	5	0.0199242	0.000841557	0.00830435	0.0423772	0.102402
B99_5001	B99_155037	0.0529843	0.0311	5	0.0329579	0.00156585	0.0160799	0.0625807	0.13302
B99_210465	B99_27191	0.129155	0.02231	5	0.0408202	0.00482634	0.0195508	0.0754684	0.151541
B99_110429	B99_205011	0.0667992	0.02275	5	0.0664772	0.0130031	0.0375275	0.111595	0.203607
B99_52537	B99_236191	0.0691837	0.03442	5	0.0971459	0.0144925	0.0543532	0.136137	0.21869
B99_37252	B99_1949	0.0978945	0.02896	5	0.0471736	0.00462888	0.0211613	0.0915965	0.187098
B99_30364	B99_121488	0.147099	0.01971	5	0.0218856	0	0.00709527	0.0493032	0.11469
B99_47686	B99_63685	0.067331	0.03214	5	0.0230878	0.00110055	0.00882454	0.0559582	0.135798
B99_30876	B99_213224	0.0767945	0.03163	5	0.014762	0.000831775	0.00493358	0.0413849	0.14283
B99_6340	B99_19798	0.0653248	0.03198	5	0.0268109	0.0013436	0.0097604	0.0598724	0.136566
B99_100126	B99_131012	0.0869485	0.03575	5	0.0370171	0.00431279	0.0176119	0.0676178	0.133408
B99_66502	B99_159873	0.0581876	0.02993	5	0.141588	0.0289354	0.0835937	0.232845	0.328842
B99_172909	B99_57961	0.164768	0.02685	5	0.0663904	0.0132655	0.0396122	0.105736	0.193965
B99_216678	B99_77985	0.0563845	0.01345	5	0.0951377	0.0100054	0.0413219	0.164407	0.275043
B99_2431	B99_139864	0.160856	0.01432	5	0.0475102	0.00825024	0.0249707	0.0786156	0.160269
B99_32681	B99_104377	0.0590633	0.02434	5	0.0452441	0.0072952	0.020187	0.1287	0.259302
B99_45465	B99_35595	0.05339	0.01266	5	0.104326	0.020536	0.0577309	0.165621	0.262248
B99_4219	B99_24115	0.102509	0.01736	5	0.0427546	0.00364002	0.0196959	0.0731613	0.141863
B99_208560	B99_122590	0.0717027	0.03511	5	0.0905335	0.0131175	0.0467355	0.153006	0.262343
B99_44776	B99_201206	0.0545204	0.02609	5	0.0438958	0.00142509	0.0139844	0.0893714	0.180279
B99_29933	B99_229410	0.154851	0.0298	5	0.0892006	0.00975694	0.0434146	0.144929	0.252393
B99_18232	B99_52537	0.0757029	0.03565	5	0.0373612	0.00543224	0.019527	0.0645263	0.110921
B99_197188	B99_3586	0.143879	0.01722	5	0.0497875	0.00440549	0.0224106	0.0950046	0.199729
B99_213110	B99_20094	0.0949368	0.03648	5	0.0400132	0.00502747	0.0246167	0.091403	0.197275
B99_222956	B99_33930	0.0459543	0.01576	5	0.0124636	0.000842102	0.00221588	0.0433128	0.109972
B99_113822	B99_229566	0.0778952	0.02161	5	0.056436	0.00491167	0.0239386	0.133519	0.277187
B99_58429	B99_198422	0.0392182	0.02381	5	0.0565541	0.0114788	0.0319775	0.083215	0.151302
B99_97811	B99_241257	0.0667406	0.0261	5	0.0612964	0.00568675	0.0255421	0.109652	0.208807
B99_166084	B99_6369	0.0953372	0.00965	5	0.0279166	0.00242081	0.012009	0.0590694	0.179073
B99_4438	B99_113821	0.090551	0.02703	4	0.0444288	0.00666787	0.0208196	0.0805233	0.131445
B99_185432	B99_108637	0.0513333	0.0183	5	0.0719394	0.0141464	0.0417675	0.108716	0.16748
B99_161590	B99_1912	0.052604	0.02734	5	0.122801	0.0211951	0.0712413	0.198365	0.298068
B99_16719	B99_31833	0.0695369	0.02464	5	0.0644323	0.00868086	0.0317972	0.109355	0.184263
B99_102148	B99_102163	0.16117	0.01234	5	0.04955	0.00231685	0.0230305	0.0826594	0.146974
B99_34156	B99_35088	0.0343806	0.01827	5	0.125728	0.0300031	0.0741047	0.192321	0.279053
B99_243346	B99_101552	0.150136	0.03399	5	0.0305001	0.00304972	0.0145386	0.0606744	0.161999
B99_25526	B99_9761	0.115864	0.00672	4	0.0641095	0.00820857	0.0302205	0.119262	0.2196
B99_201202	B99_172276	0.0417164	0.03226	5	0.0316778	0.0047219	0.0159928	0.0600056	0.125823
B99_125463	B99_98535	0.0731609	0.03337	5	0.124611	0.0249988	0.0678758	0.192521	0.276593
B99_66567	B99_33574	0.0354053	0.02229	5	0.0755753	0.0136688	0.0394589	0.137527	0.258647
B99_14722	B99_83538	0.0764439	0.02858	5	0.0366846	0.00268722	0.0151123	0.0703634	0.158027
B99_113148	B99_181741	0.209976	0.01851	5	0.0169867	0.000525863	0.00547792	0.0407573	0.100687
B99_950	B99_131141	0.0647626	0.01789	4	0.0377615	0.0023801	0.0164248	0.0717468	0.147771
B99_43489	B99_145215	0.0472166	0.03206	4	0.0395272	0.00414992	0.0191101	0.0710279	0.141366
B99_201695	B99_198228	0.09252	0.02588	5	0.210146	0.0364253	0.12018	0.276446	0.347748
B99_79109	B99_84030	0.272824	0.01403	5	0.0382497	0.00515457	0.0191883	0.0673237	0.135997
B99_19008	B99_17380	0.125713	0.01509	5	0.0301807	0.000647983	0.0114373	0.0615174	0.163979
B99_90050	B99_186648	0.0746149	0.03595	5	0.0469359	0.0107753	0.0255381	0.094265	0.202505
B99_7016	B99_76407	0.131509	0.01692	5	0.0403445	0.00912462	0.0227604	0.071626	0.154026
B99_200839	B99_79511	0.05104	0.01071	5	0.0214098	0.000285943	0.00837465	0.0432478	0.0964978
B99_46853	B99_46854	0.0325138	0.02026	5	0.028266	0	0.0105722	0.0614839	0.152898
B99_19155	B99_2268	0.0791359	0.0311	5	0.114385	0.0263393	0.0751808	0.164972	0.260206
B99_27759	B99_121211	0.220306	0.01768	5	0.047539	0.00223504	0.0188887	0.0923738	0.166104
B99_161547	B99_98755	0.0046318	0.0265	5	0.0359146	0.00694027	0.0190448	0.0664393	0.129784
B99_62546	B99_39052	0.10466	0.03653	5	0.0258913	0.00109875	0.00875146	0.0597851	0.139331
B99_133280	B99_3731	0.0323664	0.00181	5	0.0283188	0.0017429	0.0145983	0.0462682	0.0796775
B99_31564	B99_107012	0.106995	0.03305	5	0.0464478	0.00510853	0.0246955	0.0776192	0.138744
B99_199771	B99_34840	0.0543684	0.01851	5	0.0550856	0.00721265	0.0284009	0.0949531	0.179008
B99_76705	B99_1394	0.121905	0.0254	5	0.0942617	0.00656679	0.0382182	0.178778	0.314407
B99_1723	B99_227654	0.0898982	0.03495	4	0.0517609	0.00467158	0.0228171	0.0925376	0.169454
B99_170833	B99_52360	0.0710154	0.02122	5	0.0310877	0.00253267	0.0127427	0.0713711	0.185048
B99_128136	B99_60145	0.0736587	0.03489	5	0.163803	0.0291233	0.0890474	0.229256	0.317537
B99_19798	B99_6340	0.0653248	0.03198	5	0.0215136	0.000572949	0.00639795	0.0502932	0.127807
B99_117187	B99_16588	0.169151	0.02827	5	0.0254798	0.00159889	0.00979365	0.052595	0.11235
B99_219792	B99_2222	0.0439515	0.02207	5	0.071831	0.00557559	0.028079	0.136005	0.230068
B99_193155	B99_14607	0.0623598	0.03257	5	0.0797645	0.0010979	0.0291551	0.154809	0.233158
B99_47433	B99_34445	0.177211	0.02777	5	0.0601543	0.0081846	0.0305275	0.106054	0.212652
B99_32256	B99_215896	0.0825202	0.00376	5	0.0673256	0.011199	0.0380611	0.107729	0.185845
B99_169093	B99_55787	0.0583308	0.01697	5	0.0336672	0.00150617	0.0150363	0.0650024	0.153138
B99_86519	B99_80569	0.192706	0.03467	5	0.0542443	0.00692071	0.0262999	0.0871681	0.161714
B99_215508	B99_147248	0.105599	0.03521	5	0.0890174	0.0193178	0.0523226	0.132899	0.206782
B99_143518	B99_143513	0.0462287	0.02615	5	0.0484142	0.00476402	0.0241106	0.083632	0.190115
B99_50047	B99_237747	0.117602	0.02991	5	0.0295782	0.000748993	0.0120994	0.063849	0.162417
B99_172919	B99_18133	0.169493	0.03161	5	0.0380215	0.00252584	0.0152506	0.0765493	0.161971
B99_157018	B99_16405	0.267121	0.02977	5	0.0271455	0.00298963	0.0128805	0.0532555	0.121084
B99_121204	B99_235852	0.12468	0.03496	5	0.0282612	0.00443633	0.0142813	0.0516003	0.110567
B99_104377	B99_60145	0.113508	0.03154	5	0.0313854	0.004328	0.0143605	0.0587596	0.131178
B99_213427	B99_90932	0.100014	0.03668	5	0.0593652	0.00581885	0.0326178	0.0899377	0.143942
B99_146046	B99_180809	0.0506453	0.01816	5	0.0415552	0.00438514	0.0163776	0.0904777	0.194194
B99_360	B99_240736	0.15522	0.03008	5	0.0293872	0.00244915	0.013393	0.0557234	0.130464
B99_22681	B99_168494	0.0655118	0.03207	5	0.0426009	0.00482152	0.0205214	0.0729083	0.138898
B99_9716	B99_112833	0.0874242	0.02837	5	0.0244151	0.00166114	0.0100653	0.0476889	0.0839678
B99_10487	B99_2770	0.139867	0.02432	5	0.068582	0.0101772	0.039095	0.115218	0.212673
B99_98934	B99_143796	0.0800823	0.03479	5	0.036489	0.00399299	0.0173379	0.0663796	0.133043
B99_74103	B99_202188	0.0838581	0.02981	5	0.0779922	0.00543063	0.0345603	0.148105	0.267758
B99_2770	B99_172909	0.166394	0.02363	5	0.0272415	0.00191301	0.0113832	0.0534867	0.13331
B99_9452	B99_81430	0.0412496	0.02491	4	0.0424618	0.00320252	0.020846	0.0715537	0.132015
B99_173	B99_135675	0.114845	0.01502	5	0.0198258	0	0.00671505	0.0853082	0.233394
B99_7890	B99_215273	0.0778431	0.03416	4	0.0844678	0.00573549	0.0271808	0.163783	0.260461
B99_11315	B99_22659	0.151866	0.02897	5	0.150111	0.019756	0.0736719	0.221825	0.31346
B99_192581	B99_99566	0.0881396	0.00042	5	0.0438947	0.0038225	0.015073	0.0988334	0.235017
B99_53398	B99_156081	0.124954	0.035	4	0.0310191	0.00283349	0.0139847	0.0584555	0.123328
B99_181915	B99_97500	0.0515611	0.01499	5	0.040908	0.0101173	0.0250013	0.0735928	0.163016
B99_57962	B99_36804	0.131823	0.02898	5	0.080721	0.0175082	0.0499626	0.127229	0.21495
B99_142228	B99_205929	0.154442	0.02493	5	0.0800394	0.00836279	0.0417613	0.134006	0.230268
B99_118065	B99_131080	0.0882996	0.03525	5	0.058988	0.0092224	0.0321209	0.0999103	0.195213
B99_16608	B99_150160	0.0499591	0.0219	5	0.23099	0.0210804	0.0858695	0.309659	0.40618
B99_4505	B99_6017	0.0401141	0.01184	4	0.00351064	0	0.000651788	0.0120906	0.0573372
B99_211430	B99_89572	0.0686411	0.0266	5	0.0400133	0.0040735	0.0197122	0.0666025	0.121415
B99_111282	B99_121984	0.0698739	0.02974	5	0.0193692	0.00295037	0.00905094	0.0430272	0.112015
B99_141064	B99_16588	0.136795	0.02955	5	0.0487624	0.00659692	0.0248812	0.0784098	0.146945
B99_183490	B99_213373	0.16286	0.03618	5	0.0746029	0.00639891	0.03584	0.128734	0.238087
B99_558	B99_188556	0.0258841	0.03428	4	0.0123915	0.000483832	0.00360851	0.0317722	0.103741
B99_217631	B99_36503	0.0573486	0.01421	5	0.0890838	0.00645694	0.0292535	0.183983	0.305733
B99_123934	B99_9107	0.0509855	0.03286	5	0.113077	0.0187043	0.066063	0.166299	0.261632
B99_39357	B99_37413	0.0698533	0.02166	4	0.0455816	0.00580358	0.0212504	0.0873363	0.200211
B99_7496	B99_101712	0.1089	0.02394	5	0.022753	0	0.00510596	0.0715385	0.182574
B99_163088	B99_96634	0.0431997	0.02343	5	0.0340113	0.00333998	0.00965173	0.112958	0.250354
B99_191449	B99_129020	0.0995609	0.03011	5	0.0277013	0.000962001	0.0112602	0.0546428	0.119281
B99_211342	B99_36271	0.0639694	0.01422	5	0.0352282	0.00290844	0.0115862	0.0818147	0.185042
B99_229283	B99_122324	0.203839	0.03496	5	0.036069	0.00401149	0.0173743	0.0648284	0.128666
B99_148127	B99_3236	0.176535	0.02848	4	0.0594693	0.0112987	0.0332651	0.0971546	0.17413
B99_19334	B99_116673	0.031403	0.02609	2	0.0727851	0.0121162	0.0388416	0.114893	0.195171
B99_133407	B99_22334	0.0460457	0.02144	5	0.0959458	0.0264467	0.0594522	0.14507	0.247155
B99_18903	B99_165471	0.10463	0.01132	5	0.0292052	0.00200306	0.0128933	0.054945	0.11147
B99_102510	B99_112445	0.132147	0.02498	5	0.0292052	0.00200306	0.0128933	0.054945	0.11147
B99_186927	B99_186925	0.171069	0.01153	5	0.0690241	0.00469748	0.0269678	0.128823	0.227594
B99_49017	B99_150410	0.174099	0.02524	5	0.0801484	0.00524393	0.0265234	0.167959	0.306412
B99_27856	B99_214516	0.0683997	0.02294	5	0.0619337	0.00854095	0.0330738	0.104472	0.185395
B99_360	B99_214426	0.195103	0.03629	4	0.102894	0.0118697	0.0567275	0.160531	0.261507
B99_75406	B99_244449	0.0902402	0.0333	5	0.127852	0.0299256	0.0789105	0.189508	0.287188
B99_155971	B99_50523	0.0697119	0.02	5	0.0346144	0.003722	0.0163893	0.0654656	0.177906
B99_105144	B99_9493	0.0758749	0.0201	5	0.0550292	0.000840798	0.0234599	0.138281	0.252741
B99_24206	B99_154801	0.060972	0.03344	5	0.0139171	0.00157706	0.00481249	0.0441856	0.14672
B99_12568	B99_31848	0.0772892	0.01051	5	0.0899855	0.00433137	0.0536117	0.135118	0.19715
B99_99416	B99_71101	0.23381	0.03109	5	0.0168111	0.00294097	0.00848438	0.0375382	0.106539
B99_24253	B99_151555	0.0700492	0.03229	5	0.0952603	0.0193081	0.0524741	0.158865	0.259932
B99_153937	B99_73630	0.125934	0.01817	5	0.0146784	0.00357927	0.00831683	0.0381727	0.130182
B99_31697	B99_5911	0.0155621	0.00924	5	0.0493749	0.00597887	0.0228314	0.0959115	0.225033
B99_128594	B99_34073	0.119641	0.03546	5	0.0265511	0.0012457	0.010186	0.0705209	0.209872
B99_49031	B99_172	0.143507	0.02015	5	0.0374413	0.00355412	0.018381	0.0662986	0.126235
B99_132477	B99_41827	0.0424427	0.00347	5	0.0594786	0.00122143	0.0127143	0.126654	0.251878
B99_240018	B99_220387	0.105453	0.07129	5	0.0275675	0.00174847	0.0114716	0.0552027	0.147557
B99_100302	B99_81093	0.0630995	0.04469	5	0.0661845	0.0086102	0.0326794	0.118058	0.230684
B99_186648	B99_174506	0.0807919	0.07035	5	0.0262172	0.00118975	0.0102567	0.0587925	0.139404
B99_178164	B99_33702	0.0602724	0.03844	5	0.0323202	0.00170248	0.0141937	0.0692323	0.162779
B99_29805	B99_221105	0.0955557	0.0401	5	0.0726165	0.0109559	0.0355723	0.124449	0.206919
B99_66281	B99_182853	0.10164	0.04701	5	0.0276445	0.00255511	0.0115268	0.0603653	0.155461
B99_138377	B99_102159	0.116891	0.03816	5	0.0346444	0.00236604	0.0140673	0.0723145	0.166906
B99_65390	B99_188432	0.0769026	0.05641	5	0.0857435	0.0141067	0.0468605	0.14586	0.278174
B99_128014	B99_1394	0.0722222	0.05982	5	0.0342995	0.00281004	0.0144826	0.0708242	0.176543
B99_12512	B99_227389	0.121358	0.07063	5	0.0267667	0.0022842	0.0114943	0.0488162	0.108202
B99_148753	B99_129706	0.0772221	0.06064	4	0.022199	0.00196561	0.00856863	0.043231	0.0950255
B99_197892	B99_1099	0.0810414	0.06711	4	0.0628996	0.00357273	0.0241281	0.11885	0.222834
B99_37532	B99_9032	0.0991865	0.07063	4	0.085595	0.0213293	0.0505555	0.144522	0.240287
B99_108600	B99_39052	0.121958	0.06229	5	0.0203278	0.00103163	0.00836525	0.0466302	0.116528
B99_207126	B99_205159	0.131247	0.06121	5	0.0214101	0.000948396	0.007352	0.0529979	0.144159
B99_45408	B99_235574	0.105468	0.07255	4	0.0238349	0.00141699	0.00930866	0.0505783	0.115807
B99_308	B99_18209	0.154669	0.06117	4	0.0312648	0.00339452	0.013891	0.0605825	0.130153
B99_224804	B99_93895	0.181655	0.05756	5	0.0530117	0.00600406	0.0248945	0.0939729	0.183089
B99_129706	B99_170280	0.108764	0.0703	5	0.0500783	0.00522517	0.0197667	0.0858042	0.163782
B99_78513	B99_187218	0.156458	0.03788	5	0.0465024	0.00493998	0.0205972	0.0885478	0.177201
B99_241294	B99_234492	0.0874396	0.04314	5	0.0759672	0.00180475	0.0242727	0.140449	0.253999
B99_183490	B99_169389	0.0884256	0.05571	5	0.0259269	0.000606468	0.00963336	0.0584119	0.140705
B99_54910	B99_107709	0.0557591	0.06517	4	0.0317913	0.00250352	0.0130498	0.0640482	0.161964
B99_66380	B99_228933	0.0798916	0.06869	4	0.0501898	0.00434873	0.0248018	0.0826622	0.148592
B99_90038	B99_183490	0.0488576	0.06682	5	0.0119368	0.0013391	0.00420592	0.0441452	0.123416
B99_242910	B99_179609	0.112899	0.06427	4	0.027894	0.00243701	0.0124176	0.0592109	0.127498
B99_199132	B99_187132	0.0684625	0.06728	4	0.0694951	0.00648808	0.0372651	0.125562	0.232223
B99_119934	B99_22318	0.0289723	0.06411	5	0.0104766	0.00150076	0.00464155	0.0364081	0.155501
B99_65097	B99_166562	0.23791	0.05542	5	0.0805601	0.00835126	0.0496036	0.116501	0.190129
B99_26080	B99_233794	0.0472821	0.07079		0.0283109	0	0.00907069	0.0693306	0.164243
B99_2132	B99_110936	0.084842	0.04453	5	0.0579574	0.00324827	0.0253921	0.0996891	0.175803
B99_2122	B99_186513	0.0919061	0.06335	4	0.036333	0.00260422	0.0154567	0.0712963	0.146322
B99_90037	B99_225614	0.193213	0.04933	5	0.0382928	0.000745867	0.00822607	0.201877	0.551291
B99_19211	B99_90538	0.110164	0.06925	4	0.0938683	0.0181567	0.0534862	0.154622	0.253462
B99_234497	B99_125036	0.111997	0.05964	5	0.0759526	0.0118728	0.0407528	0.129425	0.214259
B99_121198	B99_182021	0.131971	0.0589	5	0.047391	0.00648262	0.0223191	0.0919642	0.182015
B99_117417	B99_58717	0.0177606	0.03767	5	0.0250556	0.00201372	0.00998517	0.0517085	0.114303
B99_109358	B99_81089	0.109769	0.05449	4	0.0413373	0.0052126	0.0203538	0.0810353	0.18698
B99_141205	B99_8808	0.0739547	0.04022	5	0.0478764	0.00423974	0.0223993	0.0847608	0.166337
B99_22682	B99_166854	0.137103	0.04787	5	0.0273664	0.00239518	0.0108376	0.0579782	0.162656
B99_851	B99_214935	0.186944	0.05288	5	0.0225202	0.00193691	0.00984626	0.0438512	0.0954096
B99_340	B99_161616	0.108933	0.06368	4	0.0783692	0.00961938	0.0418216	0.131358	0.240837
B99_14636	B99_115763	0.0494941	0.055	5	0.0627295	0.00472944	0.0276501	0.122999	0.240076
B99_125030	B99_37385	0.101594	0.06076	4	0.0419542	0.00258041	0.0176821	0.081615	0.168088
B99_235386	B99_197755	0.0384129	0.07257	4	0.0627055	0.00690279	0.030004	0.117798	0.21743
B99_44237	B99_210499	0.0614756	0.03784	5	0.0287947	0.00183771	0.0118048	0.067521	0.176667
B99_202964	B99_96811	0.167137	0.07213	5	0.0257209	0.00107914	0.00832204	0.0717311	0.182705
B99_8374	B99_57612	0.223706	0.05206	5	0.0231498	0.0010849	0.00973167	0.0448897	0.0990633
B99_178383	B99_236191	0.10732	0.04094	5	0.0184789	0.000763086	0.00632116	0.0465061	0.127529
B99_222856	B99_222855	0.0944559	0.06017	3	0.0778586	0.0129936	0.0403183	0.126376	0.198185
B99_34932	B99_50258	0.194031	0.05011	5	0.0140812	0.000604412	0.00657797	0.0323762	0.105945
B99_232726	B99_1877	0.107424	0.06929	5	0.0341253	0.00358753	0.0168978	0.0619964	0.13149
B99_73520	B99_138184	0.0368359	0.05229	5	0.0466389	0.00873729	0.0252407	0.0834982	0.163692
B99_13630	B99_8328	0.217868	0.05896	5	0.17607	0.0460383	0.121037	0.229802	0.301083
B99_149920	B99_197892	0.0760615	0.05639	5	0.0328816	0.00299714	0.0140136	0.0669152	0.162129
B99_157425	B99_84582	0.0974891	0.05781	5	0.026412	0.00359478	0.0124956	0.0558957	0.129887
B99_43025	B99_168502	0.190192	0.0646	5	0.0561371	0.00978353	0.0304219	0.0993376	0.224418
B99_91722	B99_97672	0.157291	0.05509	5	0.114263	0.0300896	0.0695994	0.181673	0.285915
B99_11952	B99_55445	0.0440105	0.07351	5	0.0208775	0	0.00772779	0.0492036	0.13033
B99_217467	B99_12500	0.137539	0.05474	5	0.0981055	0.0204842	0.0523953	0.145994	0.254763
B99_175216	B99_186215	0.166315	0.06305	5	0.0112052	0.000762514	0.00471898	0.0233979	0.0689508
B99_145516	B99_11857	0.117113	0.04198	4	0.0195506	0	0.0074918	0.0429747	0.11215
B99_6215	B99_129702	0.0689527	0.0716	4	0.0592317	0.00998128	0.0354	0.0967054	0.173761
B99_186216	B99_187920	0.101468	0.0689	5	0.0177863	0.0014626	0.00667223	0.0455074	0.149902
B99_125688	B99_87923	0.0371683	0.04494	5	0.0354941	0.00429949	0.0159485	0.074672	0.181495
B99_186609	B99_3091	0.0686277	0.04591	4	0.0341053	0.00106157	0.0162226	0.0594407	0.113458
B99_18235	B99_2522	0.0658171	0.06384	5	0.0386151	0.00247705	0.0166765	0.0780642	0.165035
B99_152141	B99_132423	0.157154	0.07309	5	0.0265332	0.000999614	0.00974209	0.0620806	0.158896
B99_70715	B99_53435	0.175768	0.04573	5	0.0199339	0.00200545	0.00842515	0.043239	0.103824
B99_245431	B99_137648	0.117812	0.06535	5	0.0409562	0.00634363	0.0211639	0.0682724	0.123883
B99_66378	B99_137539	0.0624825	0.04181	4	0.0240597	0.000886528	0.00972063	0.0485267	0.105771
B99_116244	B99_6296	0.0863187	0.04485	4	0.0199339	0.00200545	0.00842515	0.043239	0.103824
B99_1508	B99_39526	0.10086	0.0533	4	0.066488	0.00912964	0.0344439	0.109424	0.169355
B99_144130	B99_170555	0.103448	0.06729	5	0.0221818	0.00408114	0.0107292	0.0499809	0.141553
B99_186219	B99_200720	0.0896618	0.06047	5	0.136455	0.0354632	0.0880438	0.198832	0.30226
B99_140425	B99_74108	0.111724	0.06069	5	0.0341724	0.00385527	0.0163199	0.0623506	0.128211
B99_63936	B99_2945	0.161622	0.04383	5	0.0412882	0.00435118	0.0192288	0.0824241	0.188146
B99_119390	B99_57876	0.0810958	0.06427	5	0.0911655	0.018529	0.0523092	0.13735	0.225653
B99_108600	B99_174061	0.0917094	0.07017	5	0.048992	0.00396756	0.0200838	0.0904848	0.172569
B99_88669	B99_199918	0.0438184	0.05139	5	0.0506543	0.00363324	0.0163129	0.115734	0.254446
B99_213734	B99_152184	0.0764646	0.04806	5	0.0848097	0.00846176	0.0410417	0.15425	0.270374
B99_125167	B99_98608	0.108149	0.03691	5	0.0120789	0.00139444	0.00494466	0.0322352	0.0939565
B99_122337	B99_363	0.0451284	0.05269	5	0.0565648	0.00615809	0.0256617	0.101148	0.208432
B99_26711	B99_225614	0.101651	0.06021	5	0.040227	0.00363064	0.020827	0.0674195	0.125278
B99_202188	B99_173245	0.14286	0.04035	5	0.0413401	0.00571226	0.0197778	0.0779278	0.148331
B99_121886	B99_115763	0.0896269	0.03781	5	0.0495644	0.0066055	0.025195	0.0859181	0.166155
B99_147442	B99_112746	0.0572509	0.04953	3	0.101147	0.0197681	0.058561	0.16063	0.275017
B99_186881	B99_47988	0.0567378	0.06531	5	0.0277989	0.00202088	0.0102107	0.0557156	0.120098
B99_96167	B99_84830	0.0537715	0.05597	4	0.0243915	0.0017865	0.00921882	0.0507512	0.114328
B99_50527	B99_239771	0.0755482	0.06811	5	0.0310105	0.00399422	0.0159613	0.0532299	0.106085
B99_165187	B99_156081	0.0833063	0.05392	5	0.0344872	0.00123392	0.0107402	0.0750243	0.157525
B99_154460	B99_35614	0.074757	0.06868	5	0.0400756	0.00350593	0.011564	0.0843921	0.181839
B99_208729	B99_234499	0.0945693	0.06326	5	0.0376287	0.00239914	0.0156551	0.0735157	0.163607
B99_135567	B99_162390	0.0466406	0.06349	5	0.0436825	0.00422295	0.0185765	0.092353	0.227242
B99_156081	B99_170542	0.0432339	0.05888	4	0.0840667	0.012695	0.0472168	0.129867	0.234786
B99_3202	B99_43653	0.16603	0.04461	5	0.0408345	0.00138996	0.0195145	0.069279	0.138855
B99_246024	B99_97500	0.114687	0.04055	4	0.0476907	0.00490714	0.0232321	0.082407	0.150119
B99_136426	B99_2691	0.0539872	0.05583	4	0.027901	0.000990119	0.0115832	0.055357	0.116068
B99_27272	B99_240510	0.0629722	0.04866	4	0.0438868	0.00629026	0.022459	0.077158	0.154782
B99_189800	B99_82126	0.111745	0.05673	5	0.0348447	0.00634361	0.0167726	0.0748744	0.161637
B99_225679	B99_150162	0.0566602	0.07023	5	0.0133334	0.000185609	0.00483691	0.0341663	0.101882
B99_41288	B99_18594	0.0599446	0.06758	5	0.0131541	0.00114834	0.00504757	0.0319339	0.0847229
B99_23276	B99_43596	0.115931	0.04428	5	0.0336439	0.00238223	0.013353	0.071293	0.151548
B99_229283	B99_118097	0.111996	0.06348	5	0.0842343	0.0110895	0.0414628	0.152604	0.260664
B99_166571	B99_18235	0.0693044	0.05938	4	0.079251	0.00735315	0.0289892	0.143673	0.240038
B99_7089	B99_186609	0.0504033	0.05436	4	0.0140373	0.00280037	0.00679146	0.061465	0.213363
B99_240018	B99_180316	0.0851153	0.07049	4	0.0237809	0.000937417	0.00822225	0.0504604	0.113307
B99_5763	B99_18661	0.115584	0.04951	5	0.0342632	0.00501546	0.0165328	0.0664996	0.152092
B99_36785	B99_57962	0.102467	0.03744	5	0.0406839	0.00580219	0.0217234	0.0685258	0.136695
B99_60332	B99_106981	0.0729862	0.0724	4	0.0317161	0.00321767	0.0156808	0.05841	0.132199
B99_195135	B99_35096	0.0487279	0.0466	5	0.0933607	0.013539	0.0499478	0.152462	0.267466
B99_175213	B99_220387	0.0619778	0.06065	5	0.0464549	0.0045022	0.0195196	0.089779	0.216896
B99_53397	B99_164828	0.0713594	0.05733	4	0.0495228	0.00300689	0.016912	0.0964819	0.188469
B99_141364	B99_90050	0.037347	0.0566	4	0.0289063	0.00104093	0.0106883	0.0627299	0.146513
B99_149703	B99_10103	0.0711003	0.06071	5	0.0298607	0.00238774	0.0127051	0.0613018	0.135338
B99_216091	B99_104295	0.0436755	0.04834	5	0.100577	0.00364268	0.0419895	0.18182	0.301011
B99_149703	B99_129700	0.050736	0.05354	5	0.0252171	0.00208927	0.00957553	0.0563933	0.123863
B99_171727	B99_187708	0.117055	0.05475	5	0.0408071	0.00233339	0.0144006	0.0795517	0.168041
B99_50701	B99_219254	0.0522483	0.04949	5	0.0787788	0.00754747	0.036668	0.143591	0.244997
B99_27245	B99_73698	0.088569	0.06747	5	0.0416118	0.00335465	0.0214111	0.0710531	0.155826
B99_302	B99_235357	0.0848529	0.06553	5	0.0280127	0.000972795	0.00950716	0.0614274	0.146335
B99_127797	B99_93061	0.124655	0.04821	4	0.0704913	0.00807694	0.0386712	0.125021	0.221275
B99_36097	B99_49085	0.0758508	0.0647	5	0.122043	0.00197413	0.0237015	0.208121	0.280357
B99_14636	B99_210896	0.0691846	0.06806	5	0.0581946	0.0103312	0.0305072	0.104808	0.232329
B99_2122	B99_182078	0.106732	0.07337	4	0.0255318	0.00107434	0.00794695	0.0676665	0.141421
B99_49198	B99_1394	0.101864	0.05095	5	0.0223143	0.00173573	0.00833107	0.0503614	0.114868
B99_201695	B99_174504	0.0948332	0.07038	5	0.0491864	0.00551736	0.0225104	0.0873073	0.177642
B99_106393	B99_141313	0.0900229	0.0409	5	0.020455	0	0.00854141	0.0499412	0.129796
B99_168918	B99_16980	0.166496	0.04609	5	0.0745554	0.00821191	0.036351	0.12784	0.223303
B99_215069	B99_146578	0.16092	0.04461	5	0.0285	0.00294619	0.013	0.0521411	0.0988712
B99_142593	B99_122323	0.100853	0.06276	5	0.0546743	0.0101329	0.03139	0.0826572	0.137525
B99_171935	B99_84024	0.214673	0.0704	5	0.0392874	0.00415885	0.0189235	0.0677982	0.130348
B99_3630	B99_9787	0.0628239	0.06495	4	0.046832	0.00620917	0.0238371	0.0806579	0.147154
B99_8688	B99_107086	0.0756436	0.06436	4	0.0388288	0.00320234	0.0163046	0.0830936	0.156949
B99_172173	B99_100734	0.0703	0.06131	4	0.0540687	0.00552204	0.0238244	0.108557	0.213286
B99_2522	B99_155353	0.0734954	0.07036	5	0.0601294	0.00779321	0.0303277	0.105559	0.192931
B99_36007	B99_205929	0.168062	0.04932	5	0.0428077	0.00255956	0.018043	0.0835536	0.1741
B99_189717	B99_145808	0.124464	0.03863	5	0.0923603	0.013164	0.0469364	0.14683	0.234478
B99_208729	B99_156081	0.104846	0.04553	4	0.0528488	0.00741391	0.0240286	0.106023	0.247058
B99_18234	B99_72333	0.0845583	0.07229	5	0.0306039	0.00328099	0.0141566	0.0559607	0.130862
B99_211430	B99_57962	0.0962744	0.03967	5	0.00961249	0.000224718	0.00223405	0.0378798	0.158598
B99_129702	B99_168498	0.0806827	0.05992	5	0.0373877	0	0.0126719	0.0869837	0.193064
B99_86221	B99_24250	0.0631969	0.04552	5	0.0584052	0.00779787	0.0290799	0.100486	0.182062
B99_234920	B99_173276	0.0641711	0.06948	5	0.0469206	0.00169043	0.0179931	0.0870555	0.193248
B99_80110	B99_514	0.0506686	0.06853	4	0.0230246	0.00092751	0.00875615	0.0500754	0.111046
B99_5592	B99_154807	0.0418421	0.06484	4	0.049361	0.00456801	0.0244567	0.0892126	0.172316
B99_149979	B99_48023	0.134693	0.0424	5	0.0375073	0.00284394	0.0152185	0.0744701	0.148717
B99_165346	B99_71556	0.0346788	0.04583	5	0.0333865	0.00235679	0.0134606	0.0668267	0.151716
B99_117010	B99_166854	0.115809	0.04889	5	0.0147854	0.00232188	0.00661169	0.0343408	0.0972744
B99_241402	B99_225372	0.0694808	0.05017	5	0.0624669	0.0094833	0.0345512	0.102058	0.203685
B99_76599	B99_46570	0.146687	0.06302	5	0.0599169	0.00955275	0.0347319	0.0939283	0.158319
B99_185181	B99_104480	0.0598081	0.06318	5	0.0631246	0.0046974	0.0347529	0.099319	0.163096
B99_192961	B99_43428	0.139567	0.04779	5	0.0407773	0.00495344	0.0224788	0.0658904	0.11541
B99_94225	B99_144260	0.0842504	0.07251	5	0.0405363	0.00627542	0.0210092	0.0694606	0.128077
B99_331	B99_180103	0.0320224	0.06628	3	0.0687553	0.00371025	0.0401143	0.110032	0.192301
B99_18233	B99_225372	0.0760384	0.05065	4	0.027728	0.00340728	0.0125434	0.056227	0.129324
B99_121140	B99_154368	0.115183	0.06077	5	0.100093	0.00794999	0.0377872	0.173781	0.261844
B99_113998	B99_195034	0.0571051	0.04297	5	0.0683741	0.00828678	0.033796	0.115524	0.189759
B99_211052	B99_243883	0.068596	0.07304	5	0.0164174	0.00125548	0.00617832	0.0389119	0.105598
B99_128079	B99_141361	0.139956	0.06561	5	0.0500981	0.00575266	0.0232567	0.0936128	0.191999
B99_106852	B99_87924	0.140736	0.07189	4	0.0535539	0.00482671	0.0240993	0.097695	0.186594
B99_101998	B99_5502	0.0469441	0.05524	5	0.0676914	0.00640421	0.03124	0.122863	0.231152
B99_56186	B99_41990	0.0720484	0.05908	5	0.0540031	0.00373635	0.0184686	0.130379	0.232729
B99_126568	B99_215981	0.0466253	0.04852	5	0.143334	0.0463875	0.0923495	0.210284	0.303689
B99_231789	B99_135075	0.0924289	0.06915	5	0.0303327	0.0039376	0.0149452	0.055545	0.112496
B99_4795	B99_19880	0.0108956	0.04673	4	0.0279611	0.00163676	0.0122594	0.05434	0.127653
B99_59435	B99_9537	0.188452	0.0651	5	0.0622198	0.0035845	0.0203214	0.117276	0.231165
B99_245431	B99_2522	0.097255	0.06492	4	0.0373863	0.00490338	0.0179373	0.0681595	0.130259
B99_226348	B99_201792	0.038359	0.07051	5	0.0392545	0.00444362	0.019589	0.065092	0.122925
B99_5905	B99_162824	0.0557881	0.05114	4	0.0335865	0.00170012	0.0147777	0.0625107	0.126949
B99_197892	B99_53347	0.0969228	0.04999	5	0.0558579	0.0074964	0.027161	0.0976753	0.199471
B99_141361	B99_245431	0.151024	0.06114	5	0.0291056	0.00196379	0.0103858	0.0696131	0.183186
B99_243364	B99_129274	0.170011	0.06083	5	0.0320021	0.00259478	0.0141978	0.0589958	0.118889
B99_26052	B99_205270	0.106335	0.05873	5	0.0424136	0.00479734	0.0211234	0.0718068	0.15041
B99_197895	B99_156081	0.0857749	0.06005	4	0.0124857	0.00204511	0.00623255	0.0311051	0.113779
B99_241225	B99_234492	0.113993	0.06188	5	0.0438478	0.00591335	0.0203139	0.0833292	0.171572
B99_172456	B99_194370	0.049432	0.06253	5	0.0575752	0.0107357	0.0327026	0.0983908	0.182874
B99_167608	B99_60008	0.0489486	0.06093	5	0.0679692	0.00927513	0.034662	0.115101	0.22296
B99_175046	B99_133736	0.130248	0.06044	4	0.0579603	0.00701905	0.0281416	0.0995232	0.184957
B99_182878	B99_97132	0.0312287	0.07069	5	0.0483402	0.00168198	0.014355	0.137395	0.283339
B99_194370	B99_158293	0.0464199	0.05923	5	0.036882	0.00422212	0.017104	0.0688013	0.142822
B99_156447	B99_1394	0.0986399	0.06986	4	0.0598923	0.00370412	0.0267299	0.103229	0.200638
B99_84582	B99_54356	0.118333	0.05108	5	0.0325634	0.00184541	0.0127789	0.0676939	0.147296
B99_201742	B99_10785	0.00270736	0.05678	5	0.0149384	0.00131349	0.00637542	0.0319189	0.10348
B99_2197	B99_205090	0.0546355	0.06737	5	0.0811551	0.00721748	0.0348137	0.159446	0.277997
B99_186881	B99_62546	0.0500188	0.04247	5	0.0571538	0.0056338	0.0271449	0.0977867	0.166895
B99_240175	B99_163844	0.0320887	0.06296	5	0.0265372	0.00248909	0.0099535	0.0595559	0.145831
B99_159775	B99_229283	0.15888	0.07259	4	0.0575348	0.00897492	0.0330857	0.0903747	0.158182
B99_215981	B99_129700	0.0482224	0.03819	5	0.0284243	0.00118612	0.0111761	0.0609534	0.142083
B99_220387	B99_12500	0.147307	0.06687	5	0.0727357	0.00834151	0.0367694	0.128312	0.223167
B99_231789	B99_174506	0.0571487	0.06922	5	0.0686603	0.00407946	0.0193855	0.175899	0.335188
B99_6215	B99_213734	0.111792	0.05489	4	0.0850841	0.00892463	0.045097	0.155194	0.247638
B99_164525	B99_112999	0.0840322	0.05548	5	0.0304922	0.00344792	0.0140782	0.059106	0.126685
B99_83311	B99_208861	0.155504	0.0577	5	0.0483946	0.00468244	0.0236833	0.0885405	0.17364
B99_111493	B99_44187	0.0551169	0.05114	4	0.0238301	0.00238088	0.0106144	0.0450101	0.124887
B99_183780	B99_128784	0.0361371	0.07312	4	0.0237047	0.000737919	0.00802684	0.0582828	0.134825
B99_211275	B99_2122	0.112035	0.06474	4	0.0529681	0.0106239	0.0290417	0.091169	0.183333
B99_18226	B99_129706	0.13361	0.05117	5	0.0388288	0.00320234	0.0163046	0.0830936	0.156949
B99_138205	B99_150149	0.0119556	0.07253	5	0.115665	0.0228708	0.0676958	0.183422	0.281093
B99_6296	B99_201153	0.0856697	0.05692	5	0.0600479	0.00717671	0.0299655	0.105816	0.201608
B99_66378	B99_208786	0.0521748	0.06805	4	0.0759572	0.0238857	0.0490253	0.120212	0.214248
B99_139364	B99_42809	0.0757179	0.05145	4	0.0231059	0.00220735	0.00879467	0.0508013	0.0996209
B99_218071	B99_2456	0.0638266	0.07033	4	0.0319835	0.00356503	0.0156094	0.057224	0.113566
B99_168388	B99_46776	0.0915184	0.05397	5	0.0836916	0.00543795	0.0289531	0.188592	0.298098
B99_174504	B99_13063	0.105483	0.05991	5	0.0241403	0.00122731	0.0103063	0.0478208	0.108329
B99_139384	B99_103912	0.0365191	0.05975	5	0.0322281	0.00269654	0.014295	0.0600785	0.123791
B99_172901	B99_207444	0.0894397	0.04205	5	0.0561308	0.00915256	0.0303271	0.0962005	0.177118
B99_45328	B99_227532	0.0460743	0.04158	5	0.0848924	0.00894289	0.0329582	0.161587	0.256014
B99_103739	B99_12257	0.144225	0.06797	4	0.0242399	0.00347648	0.011697	0.0461978	0.101764
B99_41990	B99_141361	0.0966317	0.06534	5	0.0691853	0.00804093	0.0341102	0.122026	0.225856
B99_146046	B99_60009	0.0484776	0.05547	3	0.133795	0.0305626	0.0762128	0.213084	0.314028
B99_153189	B99_130142	0.151833	0.04219	5	0.0234183	0.00144765	0.00813516	0.0529267	0.137163
B99_129696	B99_170542	0.0538806	0.06313	5	0.0770957	0.0118561	0.041258	0.128122	0.221322
B99_80054	B99_92742	0.179562	0.05053	4	0.0861922	0.00407145	0.0231383	0.164582	0.278411
B99_157746	B99_102140	0.0379854	0.04255	5	0.0750779	0.0142157	0.0431057	0.118397	0.202718
B99_206967	B99_8453	0.0904262	0.03725	5	0.0850841	0.00892463	0.045097	0.155194	0.247638
B99_118065	B99_154666	0.0837439	0.05452	5	0.0564336	0.00415718	0.0301154	0.0865213	0.151708
B99_245940	B99_5978	0.0969662	0.04137	5	0.0282229	0.00155971	0.0100307	0.0544022	0.132979
B99_126996	B99_110431	0.0419901	0.06132	5	0.033379	0.00234622	0.0128961	0.0697943	0.157453
B99_138090	B99_199917	0.09094	0.06454	5	0.110068	0.0237222	0.0650796	0.17469	0.256925
B99_146767	B99_100839	0.106076	0.05276	5	0.0212667	0.00343673	0.00992296	0.0459878	0.116667
B99_171727	B99_155353	0.113717	0.0611	4	0.0180367	0	0.00642538	0.0438486	0.130088
B99_212056	B99_39052	0.0643079	0.05255	5	0.0220476	0.00146491	0.00658792	0.0582993	0.122825
B99_186846	B99_90048	0.113901	0.03745	5	0.0655003	0.00211894	0.0220817	0.141102	0.297308
B99_105396	B99_164648	0.0667995	0.06258	5	0.0762203	0.0199876	0.0471819	0.117322	0.220777
B99_182813	B99_187203	0.0490646	0.05533	4	0.0234583	0.001365	0.0104651	0.0462786	0.110785
B99_90035	B99_215478	0.065971	0.07072	5	0.0231131	0.002294	0.0106642	0.0435316	0.102774
B99_171727	B99_1610	0.128952	0.05986	4	0.0313618	0.00264236	0.0140531	0.059649	0.121898
B99_112125	B99_232757	0.185437	0.03944	5	0.0242813	0	0.00805447	0.0600371	0.189087
B99_150364	B99_14821	0.211751	0.04553	5	0.0583767	0.00480901	0.0179364	0.126518	0.248199
B99_59148	B99_142780	0.110717	0.04849	5	0.0385109	0.00375494	0.0162309	0.0900515	0.226847
B99_106045	B99_49157	0.190562	0.06498	5	0.0679395	0.0121352	0.0396819	0.107667	0.180981
B99_224288	B99_147059	0.12648	0.07095	5	0.085629	0.0118753	0.0425141	0.159871	0.256339
B99_142099	B99_16527	0.0556144	0.04128	4	0.038828	0.00492134	0.0199507	0.0716018	0.145571
B99_51425	B99_241295	0.082041	0.0469	5	0.0627429	0.0078	0.0321053	0.10375	0.209242
B99_56868	B99_143269	0.117244	0.05669	5	0.0839137	0.0026709	0.0346858	0.126678	0.206698
B99_31553	B99_207277	0.185293	0.05209	5	0.0593541	0.00300413	0.0194529	0.141842	0.261142
B99_6369	B99_7311	0.120589	0.06142	5	0.0366784	0.00305488	0.0180031	0.0705518	0.158865
B99_143541	B99_93715	0.0833769	0.04861	5	0.0142636	0.00136515	0.00610872	0.0311103	0.0838116
B99_92243	B99_185181	0.0484886	0.05449	5	0.0731536	0.011896	0.0393148	0.124244	0.217739
B99_75189	B99_119992	0.0698169	0.05997	5	0.0444928	0.00475825	0.0204032	0.0794927	0.166681
B99_104236	B99_26198	0.205633	0.04631	5	0.0218133	0.000856944	0.00740251	0.0563152	0.145406
B99_23156	B99_22658	0.164461	0.06728	5	0.0597428	0.0123746	0.0345019	0.103738	0.253188
B99_141500	B99_241294	0.102317	0.07232	4	0.0312493	0.0013483	0.0115895	0.0655009	0.141908
B99_108348	B99_147022	0.0573802	0.04065	5	0.0152011	0.00180102	0.0070682	0.0361694	0.129403
B99_112284	B99_3091	0.087765	0.04988	5	0.0247706	0.000817788	0.0097091	0.0515104	0.119314
B99_59149	B99_17371	0.0820635	0.06029	4	0.0203299	0.00208838	0.00831826	0.0372119	0.0957672
B99_105793	B99_25119	0.114125	0.06292	5	0.0298415	0.00420998	0.0150154	0.0539978	0.113384
B99_20357	B99_20556	0.109779	0.04778	5	0.0376019	0.00477566	0.0187569	0.0666972	0.148233
B99_12118	B99_71868	0.152934	0.04594	5	0.0599439	0.00494154	0.0288201	0.101108	0.194124
B99_46441	B99_161933	0.0333019	0.03756	5	0.048009	0.00626312	0.022546	0.0928272	0.198611
B99_79422	B99_40488	0.184511	0.04192	5	0.0303321	0.0021554	0.0118106	0.0627286	0.137541
B99_63718	B99_186215	0.170855	0.06929	5	0.109367	0.0124028	0.0532515	0.179916	0.291071
B99_9162	B99_226017	0.0351741	0.06794	4	0.0682763	0.0121065	0.0406734	0.107415	0.209397
B99_224291	B99_198228	0.0898685	0.04061	5	0.0309193	0.000996964	0.0110178	0.0660122	0.157492
B99_20073	B99_174130	0.0950562	0.04546	5	0.0712038	0.0120162	0.0397596	0.118495	0.216989
B99_32825	B99_186648	0.150115	0.04746	5	0.028501	0.00248613	0.0123337	0.058971	0.126688
B99_215980	B99_18232	0.00725602	0.04742	5	0.0505758	0.00667171	0.0265748	0.089852	0.167664
B99_63135	B99_178105	0.249386	0.04528	5	0.0175343	0.00167713	0.0068514	0.0439051	0.131134
B99_29798	B99_226929	0.104127	0.05595	5	0.0524975	0.00586209	0.0271153	0.0869014	0.172927
B99_169389	B99_186217	0.0796175	0.05389	5	0.0900728	0.0204556	0.0500203	0.157406	0.249214
B99_93724	B99_51306	0.0675225	0.04784	5	0.0294093	0.0035563	0.0145376	0.0546989	0.121883
B99_245431	B99_120543	0.0885034	0.07237	5	0.029435	0.00206862	0.0122242	0.0648731	0.179449
B99_187708	B99_234865	0.0780501	0.06425	5	0.0653475	0.00923433	0.0336845	0.10661	0.187338
B99_113690	B99_94657	0.0720754	0.05792	4	0.0424272	0.00397298	0.0196118	0.077451	0.150715
B99_22679	B99_186219	0.118798	0.06959	5	0.040134	0.00380713	0.0182274	0.0728827	0.144951
B99_107228	B99_116771	0.0306396	0.05494	5	0.0251304	0.00106505	0.0103358	0.050432	0.109084
B99_34928	B99_133303	0.283327	0.06572	5	0.0903492	0.0153812	0.0498506	0.14412	0.239755
B99_159444	B99_142632	0.0674542	0.07296	4	0.024957	0.000823615	0.00874485	0.0576362	0.153494
B99_69106	B99_34614	0.197029	0.05045	5	0.0434863	0.00258903	0.0153656	0.0876949	0.194117
B99_16007	B99_246429	0.0975496	0.06804	5	0.0288892	0.0029429	0.0126931	0.0557856	0.117344
B99_238724	B99_243346	0.171927	0.05555	5	0.0370906	0.00483071	0.0171052	0.068457	0.146078
B99_123633	B99_149066	0.0319343	0.06849	5	0.0525198	0.00833471	0.0278258	0.0951831	0.209767
B99_71193	B99_53347	0.132047	0.05421	5	0.0650753	0.00927333	0.0323416	0.128631	0.271073
B99_186512	B99_128079	0.205954	0.06646	5	0.0385548	0.00408804	0.0216955	0.0732193	0.135127
B99_237510	B99_48247	0.0793483	0.05373	5	0.0542981	0.00207809	0.0213832	0.106595	0.228855
B99_1624	B99_51941	0.0600364	0.07125	4	0.03746	0.00364294	0.0165812	0.0810997	0.155216
B99_186216	B99_229280	0.0824776	0.06452	5	0.0244941	0.00195605	0.00960433	0.0518266	0.147531
B99_138687	B99_203081	0.0793586	0.06448	5	0.0525198	0.00725044	0.0300546	0.0841046	0.171821
B99_68292	B99_89163	0.121477	0.06734	4	0.0818477	0.0169641	0.0490602	0.136332	0.249411
B99_34937	B99_131281	0.204561	0.0506	5	0.0907757	0.013085	0.0487212	0.148368	0.261057
B99_6165	B99_25672	0.0832294	0.0583	5	0.0388408	0.00468599	0.0191599	0.0699155	0.144629
B99_90037	B99_71193	0.162881	0.06954	5	0.0325698	0.0029955	0.0153293	0.0599526	0.125774
B99_190164	B99_170542	0.0387505	0.06906	5	0.0331525	0.000690173	0.0102266	0.0738893	0.155887
B99_108637	B99_174061	0.101446	0.05889	5	0.0640275	0.00669364	0.0304713	0.123829	0.237645
B99_10419	B99_36420	0.0247935	0.05374	5	0.0386509	0.00204869	0.0154152	0.0782885	0.158884
B99_165773	B99_157208	0.0530239	0.04563	5	0.0946304	0.0234254	0.0580522	0.147907	0.273913
B99_34665	B99_129860	0.216858	0.05806	4	0.0289026	0.00321458	0.0122668	0.0598394	0.12735
B99_152875	B99_10493	0.041636	0.05648	5	0.0309562	0.00299325	0.0142377	0.0574923	0.116086
B99_213374	B99_165187	0.0732594	0.06073	4	0.0343435	0.00371577	0.0155397	0.0638851	0.131714
B99_197892	B99_168494	0.0449214	0.05581	5	0.0679577	0.0106472	0.0389372	0.10163	0.160301
B99_205929	B99_136755	0.121403	0.04985	5	0.0641663	0.0057305	0.0361091	0.0982947	0.158424
B99_56186	B99_241225	0.0890742	0.07276	5	0.0386221	0.005823	0.0204588	0.0651035	0.127334
B99_182078	B99_181045	0.105422	0.07281	5	0.0197996	0.00185862	0.00818499	0.0452254	0.113073
B99_138053	B99_57493	0.101433	0.0652	5	0.0248348	0.00190889	0.010052	0.0540982	0.125826
B99_26515	B99_181046	0.156258	0.03974	4	0.0281121	0.00247662	0.0130495	0.0533756	0.118368
B99_56186	B99_223076	0.0207348	0.04636	5	0.020241	0.00187926	0.00815134	0.0420436	0.112992
B99_781	B99_179609	0.121673	0.05752	5	0.0500233	0.00413823	0.0209823	0.0966049	0.194219
B99_85953	B99_39052	0.124457	0.0589	4	0.056726	0.0103462	0.0296501	0.0965333	0.184073
B99_88912	B99_95135	0.178606	0.06217	5	0.0432901	0.00466792	0.0210622	0.0749194	0.147563
B99_90037	B99_18232	0.167732	0.05314	5	0.03904	0.00136499	0.0120285	0.0907305	0.223267
B99_130291	B99_53492	0.0431313	0.05977	5	0.0171199	0.000909961	0.00670608	0.0353033	0.0945481
B99_155922	B99_13539	0.18926	0.07094	5	0.0433403	0.00508391	0.0214445	0.0728944	0.130785
B99_54032	B99_2382	0.13294	0.05912	4	0.0328047	0.00376428	0.0154808	0.0619854	0.128344
B99_156081	B99_185432	0.0459182	0.06139	4	0.0583235	0.009222	0.0311728	0.10425	0.217433
B99_53024	B99_186648	0.100619	0.04437	5	0.0251078	0	0.00927864	0.0513804	0.106919
B99_38486	B99_68765	0.0952704	0.05021	5	0.0896141	0.0241004	0.0586977	0.131606	0.228439
B99_154712	B99_35838	0.119499	0.06352	5	0.0491828	0.00575416	0.0255491	0.0858238	0.175783
B99_109546	B99_172823	0.0433481	0.06795	5	0.0716157	0.0143726	0.0416987	0.109406	0.168971
B99_141439	B99_175216	0.0854505	0.05979	5	0.044099	0	0.0151548	0.0794768	0.152044
B99_117010	B99_186881	0.0737097	0.05028	5	0.0385109	0.00375494	0.0162309	0.0900515	0.226847
B99_205033	B99_30924	0.0695337	0.05937	4	0.015328	0.000175851	0.00282251	0.0452812	0.13225
B99_186844	B99_172632	0.0612045	0.05573	5	0.0887447	0.016353	0.0482298	0.142955	0.241663
B99_40542	B99_7441	0.109792	0.07228	5	0.0835597	0.0096568	0.0389721	0.144929	0.244558
B99_186216	B99_205033	0.09433	0.07118	5	0.0210949	0	0.0062314	0.0582557	0.1472
B99_108600	B99_36009	0.119178	0.06046	5	0.0165958	0.000704125	0.00448666	0.0414984	0.124618
B99_92204	B99_115090	0.0915429	0.04374	5	0.0546366	0.00420473	0.0210746	0.110177	0.218474
B99_215859	B99_28059	0.0682527	0.04218	5	0.0295054	0.00380925	0.0148107	0.0499346	0.0954483
B99_17328	B99_231235	0.059804	0.04297	5	0.0456319	0.00593546	0.0235489	0.0761199	0.137649
B99_98273	B99_26711	0.148199	0.0608	5	0.0314689	0.00232756	0.0124976	0.0584514	0.130302
B99_127751	B99_4162	0.0647167	0.04237	5	0.0230136	0.0017959	0.00903435	0.0525832	0.139995
B99_30924	B99_168511	0.0537732	0.06544	4	0.0878437	0.00619963	0.0330491	0.166044	0.261052
B99_182684	B99_7234	0.160019	0.06899	3	0.0839074	0.010456	0.0423923	0.145791	0.236225
B99_224803	B99_224804	0.171352	0.0503	5	0.0852455	0.0127595	0.0441318	0.137064	0.232273
B99_1043	B99_3161	0.0740532	0.05122	5	0.0838752	0.0155783	0.047543	0.133276	0.225876
B99_101206	B99_147740	0.068533	0.0709	5	0.0453739	0.00414884	0.0187534	0.0925385	0.209312
B99_240935	B99_122324	0.096199	0.04457	5	0.0675093	0.00393308	0.0264396	0.128713	0.215613
B99_229303	B99_234492	0.0815885	0.06977	5	0.0228091	0.0006207	0.0088949	0.047596	0.105649
B99_199366	B99_1547	0.0127815	0.03991	5	0.0145492	0	0.00503063	0.0313066	0.0936287
B99_18231	B99_187708	0.0949794	0.0721	5	0.0300277	0.00228174	0.013124	0.0552339	0.118755
B99_44526	B99_53347	0.101476	0.07196	5	0.0312962	0.0019445	0.011803	0.0680825	0.140596
B99_238573	B99_132123	0.175299	0.07134	5	0.0263046	0	0.00909473	0.0586739	0.137532
B99_165773	B99_71189	0.0535851	0.04181	5	0.0503531	0.00562242	0.0236096	0.0913684	0.175743
B99_122514	B99_173590	0.0492384	0.04431	5	0.0802383	0.00956462	0.0401131	0.143845	0.26667
B99_211782	B99_34076	0.0419428	0.04531	4	0.0574856	0.00641571	0.0294097	0.0981683	0.174744
B99_75205	B99_73617	0.130309	0.04928	5	0.0168497	0.00117653	0.00608613	0.0456601	0.109245
B99_5746	B99_63504	0.0975174	0.04827	5	0.0586815	0.00964774	0.0318138	0.100914	0.186389
B99_168052	B99_215983	0.0400153	0.04957	5	0.0246621	0.00258036	0.00971607	0.0518296	0.135039
B99_134028	B99_237212	0.0534208	0.04707	5	0.0269441	0.00190982	0.0115183	0.0545196	0.128191
B99_185432	B99_142935	0.0612299	0.04128	5	0.0227344	0.0020413	0.0105445	0.0376558	0.0863325
B99_178383	B99_61992	0.122741	0.07111	4	0.0181022	0.000223312	0.00665331	0.0420418	0.114286
B99_98273	B99_240711	0.2585	0.06131	5	0.0520601	0.00668852	0.0250629	0.0899634	0.172838
B99_148610	B99_57120	0.19488	0.06153	5	0.0204488	0.000935972	0.00828505	0.042015	0.0990338
B99_112999	B99_48558	0.0769884	0.04151	5	0.0377616	0.0023764	0.01713	0.0725771	0.155845
B99_107013	B99_224289	0.122792	0.06874	4	0.0257336	0.00329553	0.0108138	0.0587577	0.131445
B99_127797	B99_127146	0.116834	0.05015	4	0.0196574	0.00122759	0.0051108	0.0579233	0.137906
B99_136288	B99_28183	0.0383491	0.05085	5	0.0405599	0.00310846	0.0172979	0.0761968	0.140051
B99_101205	B99_49086	0.0657763	0.05678	4	0.0297586	0.00332509	0.0109693	0.083687	0.207429
B99_1099	B99_152184	0.071137	0.06549	4	0.0393572	0.00397421	0.0164903	0.0836743	0.203612
B99_112127	B99_18847	0.0583223	0.06419	5	0.099734	0.0323065	0.0695143	0.145652	0.232046
B99_31564	B99_16509	0.0802458	0.06709	5	0.0738498	0.0115315	0.0364369	0.138651	0.266531
B99_9785	B99_70776	0.201687	0.05212	5	0.0258855	0.00126911	0.0100758	0.0601687	0.187796
B99_188350	B99_83879	0.157006	0.05461	5	0.146461	0.0245331	0.0820572	0.215141	0.31531
B99_31529	B99_177116	0.0627636	0.06909	5	0.0480899	0.00109448	0.0168613	0.103564	0.219668
B99_1610	B99_105396	0.100258	0.07036	4	0.0750264	0.00974861	0.0401927	0.122542	0.216978
B99_181213	B99_28093	0.0576769	0.03759	5	0.011612	0.000487263	0.00287647	0.0429128	0.137097
B99_79300	B99_43208	0.0840904	0.06404	5	0.0500702	0.00709653	0.0251368	0.0886232	0.175764
B99_244429	B99_200579	0.0748296	0.04406	5	0.0578627	0.00239715	0.0234007	0.114908	0.224158
B99_187708	B99_168511	0.0972142	0.05898	5	0.0225358	0.00273593	0.00924062	0.0486304	0.114006
B99_183490	B99_108637	0.137461	0.05441	5	0.056946	0.00605711	0.0295111	0.0944609	0.190676
B99_223076	B99_26515	0.0201611	0.04466	4	0.0706316	0.0126427	0.0398447	0.133115	0.216372
B99_138687	B99_106852	0.112579	0.04813	5	0.0478645	0.00300992	0.0210617	0.0964037	0.182959
B99_174505	B99_76705	0.1358	0.06008	5	0.0155801	0	0.00495121	0.0438271	0.122662
B99_169451	B99_146473	0.123533	0.0636	5	0.162253	0.0353667	0.101979	0.230663	0.316216
B99_27295	B99_228758	0.0820975	0.0536	5	0.0271789	0.00273885	0.0120411	0.056474	0.12832
B99_70267	B99_57120	0.181099	0.04689	5	0.0567038	0.00549041	0.0258858	0.104914	0.194774
B99_116343	B99_224288	0.112358	0.06912	5	0.0748902	0.00403685	0.0214034	0.18736	0.299065
B99_258	B99_168502	0.129824	0.04569	5	0.0148232	0.00133176	0.00665444	0.033214	0.0852775
B99_11970	B99_167565	0.0559228	0.05155	5	0.0528559	0.00630435	0.0256483	0.0940893	0.179329
B99_6927	B99_6820	0.0360218	0.05769	4	0.0665082	0.00940358	0.033867	0.117405	0.216073
B99_229283	B99_71193	0.170665	0.05154	5	0.0361304	0.0017804	0.0102228	0.0913601	0.207216
B99_118066	B99_22429	0.0733773	0.0593	5	0.114673	0.0191622	0.0577336	0.185562	0.326933
B99_217308	B99_57970	0.148415	0.06695	5	0.0510923	0.00251842	0.0218769	0.0910494	0.168979
B99_182606	B99_79674	0.162542	0.06579	5	0.0301108	0.00249424	0.0119359	0.0537206	0.112371
B99_145808	B99_153936	0.0900245	0.04201	5	0.0362458	0.00430941	0.0163805	0.0677682	0.151297
B99_6173	B99_234888	0.134212	0.0604	4	0.0397435	0.00373835	0.0177253	0.0864189	0.222646
B99_243876	B99_233694	0.124603	0.05298	5	0.0907593	0.0231929	0.0536903	0.147775	0.24029
B99_97567	B99_158696	0.166738	0.06894	5	0.0413796	0.0045855	0.0207485	0.0696452	0.126106
B99_193806	B99_231766	0.134298	0.06827	5	0.0268502	0.00135617	0.0105175	0.058732	0.146247
B99_175046	B99_186844	0.0776144	0.0453	5	0.0133713	0.00151468	0.00426328	0.0345923	0.0938522
B99_160791	B99_173388	0.135038	0.05493	3	0.0245624	0.0007897	0.0113248	0.0457357	0.0968936
B99_225210	B99_16761	0.0264565	0.05513	5	0.0431485	0.00508666	0.0218747	0.0754522	0.153047
B99_56117	B99_168511	0.0880687	0.05656	5	0.104215	0.0214136	0.0597062	0.171765	0.286577
B99_212987	B99_141358	0.107838	0.06818	5	0.0286894	0.000795671	0.0105403	0.0605079	0.132782
B99_149703	B99_13063	0.089536	0.05932	5	0.0211517	0.000721871	0.00726494	0.0511172	0.153221
B99_1368	B99_148753	0.0676826	0.05995	4	0.0893579	0.0158774	0.0479321	0.14856	0.262232
B99_26711	B99_71189	0.0829885	0.06221	5	0.0400398	0.00159603	0.0146559	0.0858408	0.179327
B99_78289	B99_197892	0.0759495	0.06394	5	0.059505	0.00804481	0.0302776	0.100716	0.184849
B99_234773	B99_215478	0.0602627	0.06206	5	0.0309079	0.00228314	0.0138148	0.0602261	0.134072
B99_116343	B99_46554	0.111154	0.04472	5	0.0147784	0.00331175	0.00783168	0.0365575	0.136964
B99_106740	B99_186527	0.106637	0.06851	5	0.0413648	0.000387111	0.0147324	0.0987435	0.225075
B99_97079	B99_243156	0.148978	0.05678	4	0.0386315	0.00402569	0.0175068	0.0715717	0.148262
B99_71193	B99_7167	0.126888	0.07171	4	0.0280219	0.00325087	0.0151087	0.049136	0.111984
B99_2003	B99_1755	0.132436	0.05903	4	0.0485811	0.00587816	0.026236	0.0782363	0.139185
B99_91130	B99_10998	0.141288	0.07023	5	0.0604293	0.00716228	0.0269932	0.104219	0.192484
B99_107012	B99_71189	0.0836957	0.0419	5	0.0486582	0.0048889	0.0240323	0.0834442	0.158149
B99_84631	B99_166571	0.103515	0.04248	5	0.061934	0.00709298	0.0314035	0.105554	0.201181
B99_56186	B99_178105	0.105332	0.05487	5	0.0324824	0.00146852	0.0111194	0.0727904	0.152795
B99_7167	B99_141364	0.0987206	0.07204	4	0.023992	0.00179747	0.0101665	0.0480822	0.103212
B99_110246	B99_104010	0.0855547	0.04231	5	0.0261148	0.00114167	0.0127312	0.0469272	0.0984201
B99_210204	B99_1741	0.106513	0.04597	5	0.0357829	0.00668802	0.0184904	0.0766761	0.176524
B99_124124	B99_111966	0.135122	0.06056	5	0.0696538	0.0200246	0.0444752	0.113734	0.190404
B99_246152	B99_151721	0.139904	0.05493	5	0.0413968	0.00780092	0.021727	0.072937	0.152574
B99_46554	B99_125036	0.107688	0.04221	5	0.0234068	0.00350332	0.011554	0.0485926	0.113367
B99_181044	B99_66632	0.080474	0.05318	5	0.0429654	0.00326586	0.0188833	0.0813966	0.159857
B99_225372	B99_90048	0.0794448	0.05402	5	0.0164217	0.00220336	0.00704167	0.0369758	0.0992651
B99_5508	B99_1384	0.0712878	0.06742	4	0.0338082	0.00321202	0.0150414	0.0693438	0.148697
B99_96811	B99_34937	0.200999	0.06968	5	0.0804179	0.00589543	0.0413566	0.139952	0.243527
B99_128014	B99_245183	0.076491	0.06456	5	0.0630383	0.00764787	0.0344659	0.102468	0.177089
B99_50711	B99_54034	0.136634	0.04733	5	0.012594	0	0.00361499	0.0301226	0.096626
B99_41123	B99_16389	0.184979	0.06953	5	0.064152	0.00961819	0.0351318	0.104026	0.17687
B99_116484	B99_231577	0.0469212	0.0388	5	0.0804097	0.00239298	0.0315062	0.144232	0.221837
B99_7652	B99_115311	0.128749	0.06866	5	0.0245132	0.00192532	0.0102035	0.0500304	0.113765
B99_60757	B99_15381	0.158875	0.0429	5	0.0190162	0.00285234	0.00883517	0.0471394	0.156058
B99_19745	B99_178370	0.0739728	0.05126	5	0.036674	0.0039201	0.0170043	0.0665648	0.128123
B99_186881	B99_241225	0.0680135	0.06736	5	0.0289568	0.0017898	0.0107692	0.0652096	0.136582
B99_147740	B99_240087	0.042146	0.06251	5	0.0245776	0.0032901	0.0114878	0.048263	0.109538
B99_133736	B99_106852	0.114664	0.05862	4	0.0408585	0.00334251	0.0194058	0.0750238	0.152739
B99_2506	B99_122323	0.129096	0.06985	4	0.0216353	0	0.00653405	0.0536615	0.135886
B99_117677	B99_31378	0.0743451	0.05196	5	0.046695	0.00694391	0.025337	0.0804483	0.173492
B99_30924	B99_156082	0.0740137	0.06441	4	0.113237	0.0216019	0.0639514	0.173104	0.265849
B99_71193	B99_66502	0.092999	0.07288	5	0.0341114	0.00446977	0.0174662	0.0581344	0.114083
B99_231770	B99_7167	0.148479	0.06184	4	0.0253115	0.00245836	0.0117431	0.0489977	0.125664
B99_125036	B99_18233	0.0916165	0.05818	4	0.078515	0.0125685	0.042488	0.121446	0.195842
B99_239604	B99_49031	0.263111	0.04282	5	0.107416	0.00157685	0.038224	0.202204	0.316334
B99_38665	B99_31695	0.0866484	0.07273	5	0.0422666	0.00626703	0.0224287	0.0700493	0.133146
B99_202665	B99_52582	0.107794	0.04521	5	0.159119	0.045479	0.0931095	0.199383	0.267043
B99_66057	B99_246445	0.2265	0.06208	5	0.0292718	0.00266741	0.0131002	0.0546582	0.11245
B99_165771	B99_32825	0.175171	0.06516	5	0.0157941	0	0.00654421	0.03614	0.107841
B99_238810	B99_59113	0.143934	0.06925	5	0.0914972	0.019817	0.0530187	0.144755	0.251561
B99_168498	B99_244147	0.0988525	0.06597	5	0.0349343	0.00387365	0.0138572	0.0688331	0.143113
B99_220312	B99_50711	0.158654	0.06892	5	0.0402648	0.0047098	0.0166292	0.0735151	0.144101
B99_73630	B99_142225	0.118007	0.06343	5	0.0290019	0.00307111	0.0125946	0.065619	0.178324
B99_175216	B99_141365	0.150309	0.06187	5	0.0304522	0.00352303	0.0136763	0.0663281	0.175926
B99_162390	B99_246488	0.0474054	0.06587	5	0.0704691	0.00961546	0.0334648	0.123752	0.24057
B99_154995	B99_37327	0.0428614	0.0432	5	0.0422518	0	0.0184963	0.0766508	0.152955
B99_210897	B99_18228	0.098854	0.05977	5	0.0254995	0.00346064	0.0128229	0.0514238	0.132373
B99_157310	B99_144579	0.107165	0.04755	5	0.040334	0.0066041	0.0205525	0.0769052	0.153234
B99_63936	B99_4034	0.145524	0.04021	5	0.0546051	0.00627783	0.0246738	0.103396	0.197876
B99_28195	B99_28182	0.0437816	0.04066	5	0.0372729	0.00424597	0.0198512	0.0672302	0.117183
B99_183964	B99_116673	0.0392211	0.06752	3	0.0761546	0.00962307	0.0370331	0.122158	0.209474
B99_64610	B99_220597	0.0919834	0.04796	4	0.0507953	0.00379602	0.0206073	0.0977766	0.182489
B99_154259	B99_233961	0.0462199	0.06185	4	0.0814458	0.0104674	0.0415865	0.141169	0.231486
B99_134818	B99_195512	0.0990073	0.06007	5	0.0433522	0.00511602	0.0207243	0.0856314	0.213629
B99_97929	B99_121886	0.0870908	0.06643	5	0.0409358	0.00623468	0.0207828	0.0777948	0.156833
B99_199917	B99_104926	0.064933	0.06726	5	0.0726423	0.00901928	0.0364032	0.127858	0.240575
B99_147948	B99_211350	0.0619845	0.06765	5	0.0495024	0.00759471	0.0280959	0.0815678	0.152932
B99_171727	B99_53396	0.132079	0.05107	5	0.0527271	0.00475406	0.023428	0.0962941	0.176671
B99_72129	B99_104010	0.0636412	0.06483	5	0.0244927	0.00178908	0.00959812	0.0494807	0.105761
B99_224796	B99_186216	0.0764591	0.05963	5	0.0234001	0.00260602	0.0116807	0.0457335	0.0895202
B99_56353	B99_151306	0.0869061	0.03766	5	0.0237608	0.00172429	0.00974634	0.0491713	0.109993
B99_36781	B99_127051	0.135589	0.04888	5	0.0412672	0.00496657	0.0193532	0.0705826	0.136517
B99_30617	B99_139270	0.0949498	0.06417	4	0.0754252	0.00976173	0.0379659	0.138225	0.257942
B99_157208	B99_210896	0.0979017	0.05283	5	0.0226541	0.00233571	0.0100921	0.0421453	0.0903752
B99_159873	B99_197892	0.0575356	0.07015	5	0.0256343	0.00138196	0.00975096	0.0598786	0.142592
B99_3332	B99_44678	0.0332375	0.05949	4	0.0204722	0.0026291	0.00843381	0.0489536	0.116812
B99_90782	B99_176115	0.0809069	0.06766	5	0.052075	0.00590203	0.0237578	0.107911	0.209486
B99_18232	B99_45408	0.109039	0.04836	5	0.0320345	0.00269941	0.0121779	0.0694503	0.176492
B99_53347	B99_16509	0.098941	0.06566	5	0.0725471	0.0126783	0.0407143	0.120563	0.200582
B99_216220	B99_203310	0.150885	0.03998	5	0.0414007	0.00347542	0.0206	0.0741779	0.148924
B99_62488	B99_39487	0.183944	0.03788	5	0.0288288	0.00173822	0.0124125	0.0571731	0.12953
B99_3048	B99_121490	0.0468506	0.06451	5	0.118329	0.033842	0.0754392	0.188655	0.301879
B99_41288	B99_175000	0.0739879	0.06607	5	0.114958	0.0228825	0.0642315	0.183771	0.268502
B99_174506	B99_147104	0.0511574	0.0628	5	0.0164346	0.000365309	0.00625532	0.034861	0.108796
B99_118107	B99_138840	0.15105	0.071	5	0.0163736	0.00118267	0.00690593	0.0359487	0.105708
B99_192128	B99_20473	0.0752378	0.05943	5	0.0230847	0.0034703	0.0114707	0.046406	0.0954482
B99_56	B99_186095	0.131078	0.04488	3	0.0264681	0.0022186	0.00997344	0.0614163	0.181795
B99_213369	B99_236191	0.163871	0.06886	5	0.0810237	0.0118596	0.0411914	0.138975	0.249044
B99_213374	B99_168494	0.0464179	0.05059	5	0.0270608	0.00142018	0.0099429	0.0529755	0.106576
B99_127347	B99_208786	0.0942094	0.05017	4	0.03659	0.00440866	0.0160291	0.0700307	0.137444
B99_86566	B99_11950	0.0475487	0.05168	5	0.026006	0.00136724	0.00911917	0.0534883	0.116956
B99_198211	B99_18231	0.099541	0.06365	5	0.0655534	0.00825131	0.0348797	0.105743	0.180191
B99_241297	B99_75205	0.168696	0.05054	5	0.0485821	0.00656668	0.0240178	0.0856884	0.16483
B99_52648	B99_126434	0.112719	0.06347	5	0.0438167	0.00389816	0.0167744	0.0914267	0.190634
B99_246398	B99_234609	0.0946609	0.04435	5	0.0258855	0.00126911	0.0100758	0.0601687	0.187796
B99_66502	B99_186512	0.198103	0.06864	5	0.0498641	0.0052533	0.0249122	0.088433	0.173033
B99_142021	B99_191155	0.0744305	0.06868	5	0.068111	0.0195769	0.04358	0.102281	0.173975
B99_7539	B99_243770	0.0585651	0.06989	3	0.0715114	0.0110315	0.0384711	0.11437	0.196517
B99_11819	B99_29986	0.0436349	0.0441	5	0.0357278	0.0063455	0.0208665	0.0613822	0.213904
B99_2770	B99_165957	0.148926	0.05408	4	0.0306628	0.00290243	0.0131576	0.0698172	0.190866
B99_238212	B99_177845	0.0800262	0.05258	5	0.0330308	0.00507801	0.0170766	0.0598129	0.128773
B99_59996	B99_108623	0.0373779	0.05101	4	0.085595	0.0213293	0.0505555	0.144522	0.240287
B99_241294	B99_117010	0.103938	0.0446	5	0.037335	0.000499106	0.0127615	0.0777741	0.154104
B99_190179	B99_4961	0.032304	0.06114	5	0.0689043	0.00677874	0.031729	0.124875	0.237958
B99_54279	B99_195581	0.202874	0.04014	5	0.0289302	0.00227074	0.0119376	0.0565509	0.118669
B99_33366	B99_98240	0.133921	0.07348	5	0.0216509	0.0004202	0.00738249	0.0448956	0.105687
B99_56118	B99_166571	0.0789376	0.0495	5	0.0733024	0.0108082	0.0397376	0.127976	0.2281
B99_238216	B99_177845	0.0639259	0.0514	5	0.0415935	0.00581412	0.0204046	0.0714104	0.132636
B99_148753	B99_168498	0.0654433	0.06089	4	0.0974444	0.027373	0.0601287	0.147114	0.243221
B99_183841	B99_182347	0.0745851	0.05693	5	0.0633558	0.00759935	0.0308753	0.114896	0.208769
B99_53347	B99_217463	0.109161	0.06011	4	0.0977535	0.0183822	0.0575461	0.162549	0.266804
B99_100943	B99_172909	0.164169	0.06303	5	0.0335678	0.00182642	0.0138858	0.0640816	0.140436
B99_238212	B99_84968	0.071044	0.06583	5	0.11004	0.0207345	0.0641078	0.168561	0.250759
B99_152519	B99_96952	0.084201	0.0389	5	0.0403479	0.00482881	0.020042	0.0729454	0.144376
B99_18226	B99_2456	0.0730317	0.06358	4	0.0269572	0.00339352	0.0116037	0.0555095	0.124356
B99_72333	B99_98274	0.095369	0.06816	5	0.0629564	0.00416458	0.0301305	0.111673	0.219902
B99_125661	B99_66688	0.213619	0.04542	5	0.0370146	0.00385429	0.0169172	0.0717585	0.166378
B99_13063	B99_135075	0.135295	0.03761	5	0.0942559	0.0196164	0.0649293	0.133256	0.215569
B99_187842	B99_138205	0.040283	0.06827	5	0.0414007	0.00347542	0.0206	0.0741779	0.148924
B99_59276	B99_8978	0.13097	0.05756	5	0.0186988	0.000543907	0.00625007	0.047927	0.132526
B99_20204	B99_6006	0.167147	0.09191	5	0.0278195	0	0.00929995	0.0641834	0.143847
B99_166854	B99_232171	0.0841669	0.09081	4	0.0411309	0.00347131	0.0169893	0.0795422	0.161287
B99_202141	B99_225414	0.0465805	0.08289	2	0.0507485	0.00485425	0.0239407	0.0910789	0.172225
B99_150162	B99_201534	0.0475964	0.07471	5	0.023028	0	0.00940489	0.0486198	0.112411
B99_6215	B99_209553	0.118664	0.0812	4	0.0728531	0.00461047	0.0257764	0.13484	0.230886
B99_53425	B99_68538	0.114201	0.07449	4	0.0267806	0.00255377	0.0120907	0.0543608	0.129307
B99_8459	B99_132760	0.0255272	0.08235	4	0.0296327	0.00221928	0.0102239	0.0652894	0.143232
B99_113964	B99_1676	0.0440348	0.08388	5	0.0710184	0.00868961	0.0349151	0.122323	0.213114
B99_98636	B99_45494	0.0459159	0.08757	5	0.0242295	0.00339235	0.0111708	0.047954	0.092976
B99_164640	B99_66500	0.0779378	0.09309	4	0.111309	0.0247542	0.0674652	0.168771	0.242897
B99_4034	B99_12043	0.186795	0.09551	4	0.0783549	0.00952811	0.0409623	0.12807	0.215569
B99_240344	B99_23581	0.0160548	0.09367	5	0.0567733	0.00686832	0.0311119	0.0954677	0.161823
B99_123629	B99_16987	0.0414417	0.08763	5	0.0505602	0.00875239	0.0280591	0.0840839	0.166331
B99_241438	B99_183841	0.0810359	0.08262	5	0.0469573	0.00257227	0.0169343	0.0994821	0.231997
B99_242125	B99_202849	0.108514	0.1024	5	0.0282337	0.00167912	0.0116279	0.0559421	0.128272
B99_189720	B99_186215	0.0910521	0.07873	5	0.038264	0.00114496	0.013156	0.0807671	0.170637
B99_54624	B99_173245	0.0825403	0.07938	5	0.0479633	0.00458382	0.0236393	0.0808571	0.146985
B99_45253	B99_172753	0.195561	0.08478	5	0.0942447	0.0106164	0.0413616	0.183646	0.312379
B99_72070	B99_70577	0.0542928	0.07365	5	0.117735	0.0173005	0.0624122	0.198773	0.304613
B99_168498	B99_203478	0.175794	0.08102	5	0.0689236	0.00825189	0.0371822	0.111131	0.213967
B99_98967	B99_223311	0.0413304	0.09702	4	0.0524312	0.00622607	0.0248729	0.0927865	0.174591
B99_179116	B99_66684	0.0515903	0.09185	5	0.00821356	0.000530672	0.00284775	0.0369804	0.142073
B99_190971	B99_129707	0.0664989	0.08363	4	0.0201078	0.00236497	0.00816859	0.0451528	0.110559
B99_74304	B99_117010	0.115827	0.07586	4	0.0511121	0.00414733	0.019375	0.119581	0.247027
B99_70664	B99_30643	0.0424381	0.09684	4	0.0338745	0.00397137	0.0160434	0.0615674	0.12898
B99_84412	B99_53438	0.117581	0.08469	5	0.0740501	0.00386754	0.0226869	0.156458	0.270948
B99_17305	B99_167567	0.0731243	0.08156	4	0.0757958	0.00749467	0.031872	0.138878	0.241715
B99_62621	B99_46226	0.040457	0.11002	4	0.0292992	0.00277731	0.013291	0.0518275	0.105173
B99_208773	B99_175046	0.0915071	0.07561	5	0.055166	0.00204148	0.0266017	0.103331	0.231924
B99_193956	B99_188352	0.142784	0.09291	5	0.0329008	0.00291947	0.0158798	0.0582616	0.121412
B99_137283	B99_198880	0.16027	0.1031	5	0.0245164	0	0.00632202	0.0635286	0.166776
B99_57147	B99_94657	0.0908748	0.10169	4	0.0373098	0.00522915	0.0188893	0.0672381	0.13704
B99_221941	B99_189521	0.0553944	0.09311	5	0.0429125	0.00576343	0.0233334	0.0720611	0.139411
B99_59016	B99_174505	0.103786	0.07809	5	0.0940405	0.00722394	0.0512439	0.152985	0.261352
B99_231056	B99_193403	0.0748772	0.08684	4	0.0378711	0.00418315	0.0192741	0.0667197	0.137858
B99_48247	B99_257	0.0911878	0.09892	4	0.0238609	0.00145894	0.00969325	0.0489295	0.126597
B99_182464	B99_217046	0.0622263	0.08897	5	0.0249929	0	0.00705267	0.0633864	0.151774
B99_162397	B99_106925	0.137372	0.07702	5	0.0289414	0.00146541	0.0101002	0.0598287	0.128001
B99_53401	B99_134643	0.063148	0.09179	5	0.0349598	0.00336323	0.0156805	0.0691073	0.144807
B99_147104	B99_138415	0.0814313	0.08447	5	0.0200121	0.000643387	0.00725035	0.0439987	0.100466
B99_130260	B99_17369	0.123816	0.09106	5	0.0358331	0.0031169	0.0156306	0.0656986	0.13452
B99_75406	B99_221941	0.0798858	0.10449	4	0.0916161	0.00196764	0.0456182	0.136283	0.212679
B99_186478	B99_126568	0.0688572	0.07549	5	0.0553824	0.0061992	0.0275846	0.0923816	0.164157
B99_143541	B99_170542	0.0467463	0.09712	4	0.0551081	0.00471659	0.0208714	0.125503	0.246524
B99_232757	B99_186846	0.226799	0.093	5	0.0187799	0.00168548	0.00788718	0.0391826	0.101885
B99_4790	B99_230953	0.0779275	0.10239	4	0.050362	0.00800737	0.0277419	0.0834793	0.16756
B99_35074	B99_138211	0.0491256	0.08977	5	0.0332419	0.00394752	0.0154456	0.0630257	0.133555
B99_78393	B99_17690	0.0315363	0.08424	5	0.0282586	0.00232416	0.0130168	0.0613559	0.141244
B99_210233	B99_180358	0.0240499	0.08129	5	0.0463083	0.00617968	0.0228652	0.0834124	0.159512
B99_53401	B99_68374	0.0794312	0.08898	5	0.0182873	0.000494603	0.00601648	0.0452407	0.120305
B99_182464	B99_6573	0.061717	0.09917	4	0.0300917	0.00175501	0.0136634	0.056094	0.123895
B99_108600	B99_181045	0.103774	0.07849	5	0.00964789	0.000680001	0.00413045	0.0210329	0.0694144
B99_168502	B99_2506	0.152489	0.08829	4	0.0481571	0.0044235	0.0206207	0.107737	0.237484
B99_133869	B99_43025	0.113279	0.10352	4	0.0977285	0.0162943	0.0548663	0.161779	0.268952
B99_90525	B99_73410	0.0454417	0.1059	4	0.124691	0.0195584	0.0712109	0.19705	0.295861
B99_14352	B99_8052	0.06927	0.07654	4	0.034721	0.0039035	0.0166983	0.0617202	0.120308
B99_100302	B99_33354	0.109483	0.08068	5	0.0296023	0.00475401	0.0136926	0.0611684	0.13773
B99_210615	B99_54463	0.0889305	0.1009	4	0.0899794	0.00588029	0.0408382	0.15818	0.269113
B99_134249	B99_32391	0.040123	0.10465	4	0.0193608	0.00214183	0.00875765	0.0396552	0.0903764
B99_161923	B99_150789	0.0265987	0.07623	5	0.0466414	0.00583511	0.023233	0.0842361	0.164783
B99_152926	B99_170550	0.0901114	0.08817	5	0.0455351	0.00399207	0.0195236	0.0919017	0.196364
B99_208786	B99_138411	0.100069	0.09629	5	0.0333651	0.00220186	0.0124162	0.0666701	0.140805
B99_218060	B99_183964	0.0318092	0.10686		0.103224	0.0145346	0.0538259	0.172163	0.268647
B99_135466	B99_14228	0.164948	0.08986	5	0.0167947	0.000640074	0.00415123	0.0398331	0.094699
B99_159775	B99_213374	0.0913944	0.08273	4	0.0804399	0.0150482	0.0494007	0.122493	0.195088
B99_257	B99_146767	0.0971654	0.09656	4	0.0933926	0.00453764	0.0396924	0.154615	0.253646
B99_75482	B99_183965	0.0297121	0.08862	3	0.0610326	0.00925091	0.0346517	0.098849	0.180794
B99_129702	B99_142935	0.0897031	0.08435	5	0.0394908	0.00155402	0.00994304	0.0759491	0.180525
B99_9110	B99_199918	0.0486443	0.08959	5	0.0518609	0.00612938	0.0228977	0.0927665	0.181137
B99_96167	B99_160984	0.0541675	0.08856	4	0.0517458	0.00681189	0.0275023	0.0856043	0.156746
B99_104557	B99_237884	0.0283646	0.07857	4	0.0861962	0.0124122	0.0436924	0.122806	0.219647
B99_243985	B99_174511	0.0735473	0.08204	5	0.0272805	0.00279508	0.0124452	0.0569086	0.153207
B99_88684	B99_186512	0.126777	0.09	4	0.0542526	0.00860142	0.0280881	0.0999277	0.203144
B99_111861	B99_142225	0.141127	0.08642	5	0.0235363	0.00137397	0.00968861	0.0458893	0.105505
B99_2109	B99_223312	0.0501147	0.09516	4	0.0234866	0.00182786	0.00863909	0.0504963	0.123539
B99_170538	B99_70664	0.0529367	0.08352	4	0.0541937	0.00427964	0.0259258	0.0984294	0.193244
B99_97485	B99_4035	0.132206	0.0958	4	0.0313503	0.00296602	0.0148125	0.0555858	0.11748
B99_81613	B99_31529	0.145486	0.10649	5	0.0374124	0.000236593	0.0104926	0.0809633	0.171419
B99_5558	B99_189700	0.108473	0.08561	5	0.0836315	0.00214545	0.0414512	0.120538	0.172465
B99_209314	B99_69156	0.0826987	0.10211	5	0.0384834	0.00315935	0.0161955	0.0763392	0.156408
B99_217628	B99_13765	0.0553577	0.10858	5	0.027465	0.00194572	0.0106917	0.058532	0.140352
B99_187811	B99_85939	0.029512	0.09183	5	0.0445504	0.00225938	0.0184709	0.0901417	0.196353
B99_232260	B99_50192	0.122842	0.10409	3	0.0350063	0.00267864	0.0143281	0.069941	0.14621
B99_168200	B99_177161	0.0743106	0.09277	5	0.0445574	0.00572396	0.0224612	0.0768222	0.145846
B99_7721	B99_90995	0.0654864	0.07559	4	0.037945	0.00517012	0.0190385	0.0668436	0.135498
B99_38390	B99_241064	0.00317342	0.08575	4	0.0268999	0.00232389	0.0119322	0.0524999	0.119149
B99_147579	B99_177865	0.110097	0.08359	4	0.0566178	0.00692871	0.0270425	0.101375	0.192599
B99_24770	B99_38381	0.0587325	0.09434	4	0.0587109	0.00366233	0.0192183	0.140887	0.254212
B99_165771	B99_162034	0.113739	0.09802	5	0.0531791	0.00463422	0.0263269	0.0901116	0.152112
B99_242482	B99_39683	0.045383	0.10945	4	0.0299437	0.00202209	0.0124506	0.0607479	0.126958
B99_129703	B99_35386	0.0858513	0.10384	4	0.0596409	0.0118991	0.0340541	0.101731	0.178042
B99_119921	B99_224189	0.0263767	0.10571	5	0.131917	0.0213699	0.0700088	0.206245	0.294718
B99_22823	B99_178326	0.0439329	0.07859	4	0.0262829	0.00279124	0.0108053	0.0500198	0.126999
B99_191060	B99_217730	0.14696	0.10384	3	0.0676552	0.00549642	0.0232319	0.154343	0.28209
B99_61447	B99_144889	0.0708811	0.08334	5	0.0934465	0.0169785	0.054305	0.152729	0.266707
B99_199028	B99_213586	0.0295591	0.09958	5	0.069698	0.00875561	0.0348741	0.118165	0.225549
B99_188556	B99_201543	0.020075	0.10313	4	0.0378034	0.00711964	0.0211593	0.0635479	0.122252
B99_10103	B99_208786	0.0698398	0.08441	4	0.0195374	0.00134588	0.00794814	0.0457371	0.123336
B99_5494	B99_164625	0.0517769	0.07814	3	0.0551792	0.00599545	0.0265694	0.0939254	0.162002
B99_13656	B99_1063	0.148077	0.07393	4	0.0150125	0.00148286	0.00810578	0.0306667	0.0837076
B99_60828	B99_152184	0.0709958	0.09186	5	0.0264541	0	0.00995748	0.0544273	0.124962
B99_80452	B99_119934	0.0280752	0.09774	4	0.0658909	0.0110003	0.0356889	0.107464	0.168241
B99_214029	B99_9180	0.0933772	0.089	4	0.0357025	0.0015636	0.0166127	0.0629815	0.130057
B99_180316	B99_48247	0.0868153	0.08555	4	0.0412513	0.00292372	0.0176797	0.0815623	0.178241
B99_40109	B99_18896	0.118427	0.0943	5	0.0548777	0.00626936	0.0252197	0.108393	0.205638
B99_2612	B99_194377	0.0321546	0.07562	4	0.0311693	0.00055309	0.0140256	0.0640016	0.144828
B99_119938	B99_189820	0.0632678	0.08636	5	0.0179806	0.00412545	0.00922577	0.0470746	0.160506
B99_170553	B99_182078	0.00901877	0.09069	5	0.0380513	0.00168388	0.0187975	0.0645832	0.139511
B99_209179	B99_245227	0.104747	0.08687	5	0.0705237	0.00980807	0.0343925	0.119668	0.200322
B99_19037	B99_232260	0.0947426	0.10433	3	0.0519699	0.00461502	0.0272607	0.0858165	0.170819
B99_112847	B99_129700	0.0439659	0.08607	5	0.0213774	0.00155708	0.00900335	0.0469549	0.144415
B99_241438	B99_141439	0.0793268	0.07762	5	0.0416067	0.00233481	0.0191749	0.0681129	0.130028
B99_18543	B99_105144	0.133714	0.09812	3	0.0536604	0.00922902	0.0259264	0.10914	0.23638
B99_232680	B99_168524	0.177922	0.08375	4	0.0311212	0.00274883	0.0139274	0.0595125	0.124795
B99_121330	B99_53578	0.0787315	0.09349	4	0.0178621	0.00167031	0.00731798	0.0397778	0.104123
B99_208767	B99_159338	0.168329	0.08707	5	0.0211301	0	0.00676329	0.0443168	0.113987
B99_167627	B99_1211	0.0174663	0.10102	4	0.0331009	0.001876	0.0152122	0.0597051	0.117604
B99_232023	B99_117622	0.0654792	0.08049	5	0.0478276	0.00643839	0.0239621	0.100496	0.230526
B99_43879	B99_78700	0.0460458	0.09349	5	0.0270865	0.00242351	0.0120506	0.0564389	0.116751
B99_246658	B99_150076	0.266368	0.08022	5	0.0573879	0.00449671	0.0263231	0.0935297	0.161333
B99_242698	B99_172841	0.0331793	0.0865	3	0.0328755	0.00330869	0.0150697	0.0616463	0.12755
B99_225372	B99_177357	0.0890799	0.085	4	0.0278417	0.00204636	0.0124162	0.0539518	0.141097
B99_207780	B99_219611	0.0944263	0.08734	4	0.00873043	0	0.0012315	0.036987	0.180935
B99_136410	B99_67137	0.12318	0.08089	5	0.0297335	0.00139903	0.0139656	0.0590986	0.138635
B99_210162	B99_31276	0.0640604	0.1014	3	0.0549087	0.0089448	0.0286867	0.0964561	0.178687
B99_12429	B99_187439	0.102845	0.09975	5	0.0299583	0.00211634	0.0123229	0.061236	0.134677
B99_110287	B99_340	0.0922503	0.09542	4	0.055603	0.00703407	0.0284347	0.0895673	0.153189
B99_62203	B99_53425	0.0601044	0.0954	4	0.0516898	0.00735514	0.0233197	0.0899194	0.218398
B99_238983	B99_152184	0.0943221	0.10497	5	0.112204	0.021816	0.0671252	0.174323	0.266935
B99_23847	B99_171776	0.0720243	0.0907	4	0.0661691	0.00284257	0.0303906	0.123921	0.218077
B99_230460	B99_42640	0.0389317	0.0992	5	0.0341904	0.00154649	0.0123286	0.0675974	0.14822
B99_127146	B99_173764	0.114876	0.09718	5	0.0215436	0.00156504	0.00867478	0.0496517	0.125
B99_179827	B99_89698	0.198125	0.08069	5	0.0638326	0.0102569	0.0336733	0.11761	0.220324
B99_174061	B99_106848	0.0741868	0.09991	5	0.0303179	0.00379263	0.0150647	0.0539909	0.107065
B99_138411	B99_193035	0.10438	0.08245	4	0.00699112	0.000536282	0.00258138	0.0249679	0.0986039
B99_185374	B99_165608	0.036605	0.09727	2	0.180896	0.0308	0.112468	0.251441	0.358502
B99_170727	B99_24846	0.0900676	0.10522	5	0.0167289	0	0.004625	0.0400772	0.109586
B99_147059	B99_174505	0.121351	0.09125	5	0.0730043	0.00669875	0.0248332	0.160768	0.246819
B99_127195	B99_56186	0.0806453	0.1035	4	0.0605036	0.00850462	0.0323687	0.103568	0.185322
B99_2122	B99_208786	0.0773423	0.09498	5	0.0367503	0.00244732	0.0155594	0.0714348	0.146992
B99_152136	B99_1690	0.0352381	0.09526	4	0.0318024	0.00302782	0.0145195	0.0618214	0.144486
B99_123844	B99_58897	0.101338	0.09621	3	0.0287411	0.000577404	0.0102981	0.0565745	0.124811
B99_212984	B99_172919	0.110023	0.10133	3	0.162021	0.0252023	0.0913064	0.240292	0.321909
B99_31726	B99_52390	0.0477263	0.10233	5	0.0375809	0.00306073	0.0173501	0.0632334	0.119438
B99_6573	B99_217467	0.0874298	0.07644	4	0.0377916	0.00317031	0.0164273	0.0700938	0.145989
B99_246430	B99_152184	0.0848549	0.09046	5	0.0322871	0	0.0118566	0.0871944	0.194923
B99_5508	B99_241621	0.0204837	0.0793	4	0.0195672	0.00142394	0.00743488	0.0444372	0.104966
B99_145888	B99_225898	0.0334117	0.10157	4	0.0328537	0	0.00985222	0.0710939	0.169371
B99_129698	B99_146767	0.136905	0.07769	5	0.0233727	0.0015218	0.00935515	0.0476235	0.103355
B99_85242	B99_26081	0.0700292	0.0974	5	0.0375362	0.00366501	0.0135167	0.0973955	0.187122
B99_42473	B99_28746	0.0291837	0.10309	5	0.106459	0.019568	0.0590087	0.17487	0.273249
B99_72408	B99_130225	0.0647251	0.10808	3	0.0585935	0.00466784	0.0234834	0.108099	0.201684
B99_145145	B99_166331	0.0834629	0.08817	4	0.0276921	0.00200793	0.0115539	0.0585225	0.136671
B99_104918	B99_68557	0.034943	0.108	5	0.0581183	0.00331498	0.025186	0.114193	0.222419
B99_70694	B99_199917	0.0922403	0.09246	4	0.0600683	0.0053902	0.0272142	0.104166	0.182916
B99_168160	B99_199052	0.108384	0.09683	5	0.0584738	0.00791164	0.0278434	0.118426	0.231618
B99_211350	B99_66378	0.0575505	0.09301	5	0.0250716	0.000843574	0.00905957	0.0561185	0.133647
B99_72047	B99_4330	0.119287	0.10459	2	0.029518	0.00189118	0.012526	0.0569469	0.117955
B99_150992	B99_244449	0.0832417	0.08873	4	0.0231094	0.000863734	0.00846128	0.0439404	0.110148
B99_214935	B99_2431	0.168777	0.0803	4	0.10341	0.00510408	0.0443171	0.183142	0.282919
B99_67137	B99_243488	0.107881	0.08691	5	0.0386781	0.00553395	0.0194182	0.0668598	0.130936
B99_142225	B99_160715	0.0949451	0.08625	5	0.0643791	0.00721714	0.0299546	0.125409	0.231693
B99_93816	B99_2809	0.0544141	0.10784	3	0.0630975	0.00717237	0.0324881	0.105259	0.204325
B99_18826	B99_257	0.0722414	0.10487	4	0.0361549	0.0026938	0.0157659	0.06662	0.130024
B99_156542	B99_202007	0.130568	0.08981	4	0.0303287	0.00489356	0.0171078	0.0504422	0.0918403
B99_233689	B99_196703	0.135605	0.08475	5	0.045099	0.00339953	0.0206654	0.0815188	0.165203
B99_43269	B99_176801	0.0597783	0.09264	4	0.0249723	0.00290316	0.0112442	0.0485467	0.104784
B99_184628	B99_232757	0.126029	0.0909	4	0.0389042	0.0028661	0.00916238	0.0908896	0.178865
B99_187417	B99_70267	0.162231	0.07805	5	0.0877728	0.0206742	0.049381	0.149675	0.288179
B99_175938	B99_31697	0.09816	0.10065	4	0.0259368	0.00212456	0.0124792	0.0479992	0.106511
B99_25709	B99_59740	0.0805462	0.07561	4	0.0279699	0.00265732	0.0125938	0.0574136	0.134735
B99_18226	B99_28387	0.12198	0.10268	4	0.0450536	0.00565589	0.0212374	0.079198	0.161494
B99_122515	B99_54572	0.0413252	0.09242	4	0.0218404	0.0015256	0.00845165	0.0496114	0.157087
B99_226791	B99_217651	0.0269545	0.10811	5	0.0930967	0.0235337	0.0472604	0.171938	0.286886
B99_212063	B99_141365	0.081199	0.08481	5	0.0514765	0.00975962	0.0274107	0.0837552	0.144458
B99_169240	B99_173699	0.1419	0.09994	5	0.0373107	0.00188063	0.014936	0.0724862	0.156665
B99_218908	B99_127146	0.0724648	0.08824	5	0.0238374	0.00123503	0.00857912	0.0604705	0.163269
B99_123573	B99_8741	0.0759008	0.07595	4	0.0203613	0	0.00443669	0.0611923	0.158197
B99_133870	B99_215525	0.0265651	0.0916	5	0.0290392	0.00632893	0.0155899	0.0512325	0.109214
B99_215983	B99_238983	0.0498591	0.10693	5	0.0503959	0.00302614	0.02564	0.085121	0.131825
B99_117454	B99_45494	0.0425831	0.08732	5	0.0340014	0.00328849	0.0149627	0.0693853	0.15116
B99_208773	B99_90038	0.0372409	0.09239	5	0.0497983	0.00463043	0.0184098	0.132701	0.237286
B99_89163	B99_6215	0.0937074	0.07592	5	0.0766467	0.0080418	0.0381924	0.126558	0.23294
B99_225673	B99_3536	0.0913077	0.07536	3	0.0505537	0.00447775	0.0222797	0.0966654	0.210415
B99_16610	B99_125547	0.0537679	0.09949	5	0.042639	0.006281	0.0224624	0.0714192	0.130048
B99_52532	B99_98967	0.0371768	0.0985	4	0.0285631	0.00210951	0.0126159	0.0565451	0.129443
B99_2972	B99_164644	0.138093	0.08576	5	0.0626873	0.00462298	0.0289802	0.102878	0.16423
B99_81305	B99_40935	0.0429231	0.10594	5	0.0814741	0.0112889	0.0426354	0.128693	0.213695
B99_53793	B99_14162	0.164989	0.10461	2	0.0186514	0.000398391	0.00457782	0.0529233	0.152573
B99_164828	B99_118097	0.0325608	0.09161	4	0.026145	0.00213802	0.00972115	0.0507476	0.13892
B99_138191	B99_114924	0.0960477	0.09286	5	0.0415053	0.00272554	0.0167721	0.0799572	0.167261
B99_78289	B99_74304	0.0927515	0.08489	4	0.0575331	0.00896836	0.031	0.103989	0.239762
B99_143541	B99_186216	0.0761397	0.09824	4	0.0420686	0.00360721	0.0193703	0.0746483	0.144658
B99_30924	B99_74304	0.0742339	0.08475	4	0.0832123	0.0117126	0.0372665	0.180781	0.297226
B99_7728	B99_45238	0.0902102	0.1075	3	0.0451114	0.00860933	0.0291867	0.0671961	0.109666
B99_52392	B99_23581	0.0258292	0.08663	5	0.0605987	0.00989866	0.0326394	0.103194	0.178284
B99_199918	B99_216975	0.0710041	0.10982	4	0.047578	0.00932088	0.0267796	0.0768415	0.148211
B99_130669	B99_7622	0.0230084	0.09686	3	0.0232749	0.00219302	0.0102005	0.0455629	0.0978248
B99_168160	B99_57147	0.0882701	0.10835	4	0.0170298	0.00200381	0.00740772	0.0365173	0.0892789
B99_63936	B99_58156	0.169263	0.09599	4	0.0110862	0.000157547	0.00388158	0.0289427	0.0876676
B99_60088	B99_155353	0.0724304	0.09834	4	0.03331	0.00379212	0.0163477	0.0600071	0.128188
B99_182464	B99_171727	0.0960308	0.08725	5	0.0154197	0	0.00524746	0.0398739	0.114557
B99_136	B99_33266	0.0113831	0.07767	4	0.0364768	0.00322437	0.0158856	0.0667743	0.13545
B99_84919	B99_131417	0.0562076	0.08327	4	0.0260409	0.00213917	0.0110592	0.0535826	0.126343
B99_148167	B99_160549	0.0579941	0.08564	5	0.0640384	0.00747341	0.0292415	0.107551	0.202006
B99_9787	B99_86772	0.0985998	0.08016	4	0.0399478	0.004197	0.0186287	0.0714947	0.137715
B99_246338	B99_2141	0.0241746	0.07622	5	0.0291529	0.00300629	0.016063	0.0625044	0.14703
B99_124783	B99_147298	0.20206	0.0852	4	0.0312385	0.00466133	0.0166103	0.0541577	0.111748
B99_160533	B99_19806	0.0905331	0.09009	4	0.0180711	0.0011894	0.00695484	0.0481794	0.128929
B99_3623	B99_83302	0.10087	0.09799	3	0.0108639	0.000429804	0.00315401	0.0303761	0.0892712
B99_173764	B99_231401	0.106647	0.09476	5	0.0188843	0.00135503	0.00750379	0.047816	0.148176
B99_244417	B99_187811	0.0365214	0.10065	5	0.0353017	0.00320622	0.0157454	0.065785	0.136559
B99_81421	B99_35075	0.079583	0.10733	5	0.0431988	0.00562856	0.0189484	0.0851828	0.165192
B99_53401	B99_2972	0.0963666	0.07795	4	0.0232509	0	0.00832438	0.0544037	0.121088
B99_202089	B99_217730	0.163022	0.08881	4	0.0580661	0.0049474	0.030067	0.0940306	0.179928
B99_140340	B99_101403	0.137771	0.08719	4	0.172487	0.0154394	0.101833	0.242429	0.349476
B99_18233	B99_2456	0.0615927	0.07631	4	0.0530706	0.00267684	0.0204782	0.102741	0.189371
B99_167964	B99_187842	0.0364138	0.09629	4	0.0158405	0.000595042	0.0047898	0.0478464	0.132845
B99_6451	B99_138114	0.0948851	0.09294	4	0.0180692	0.00151696	0.00806349	0.0352708	0.0728086
B99_220761	B99_132760	0.0298555	0.09269	4	0.0301514	0.00439748	0.0134406	0.0652197	0.180292
B99_228051	B99_918	0.0258023	0.094	4	0.0224017	0.00129452	0.00856305	0.0470416	0.108243
B99_7072	B99_33593	0.123658	0.09725	4	0.021023	0.00206882	0.0067907	0.0581623	0.151593
B99_8459	B99_137567	0.0304297	0.10478	5	0.0594063	0.00399337	0.0288441	0.113359	0.205134
B99_171738	B99_26052	0.103184	0.09874	3	0.0278156	0.00218141	0.0116001	0.060471	0.144115
B99_129557	B99_133578	0.166008	0.10741	5	0.0253712	0.0027556	0.0115556	0.0479909	0.150839
B99_168494	B99_231542	0.0449073	0.08241	5	0.0176049	0	0.00636111	0.0390556	0.101038
B99_121886	B99_232171	0.0994651	0.08176	4	0.0673922	0.00580878	0.0324019	0.118424	0.235913
B99_182960	B99_60299	0.0347033	0.09625	3	0.0667278	0.0118317	0.0336876	0.124334	0.225509
B99_40102	B99_237884	0.0495529	0.07917	4	0.0625362	0.00591466	0.0268802	0.137892	0.234837
B99_67	B99_214833	0.0490902	0.10689	4	0.0486796	0.0063089	0.025898	0.079103	0.15243
B99_101206	B99_53862	0.0716526	0.08038	5	0.0542805	0.00871976	0.0302389	0.0915141	0.182239
B99_180210	B99_156073	0.0526831	0.07906	5	0.0562925	0.00891012	0.0289952	0.0996116	0.183142
B99_482	B99_176245	0.0403678	0.08369	3	0.0258007	0.000274734	0.00841699	0.0633998	0.1662
B99_10448	B99_54950	0.0225707	0.08428	5	0.0229417	0	0.00905844	0.0467703	0.113186
B99_96772	B99_59740	0.0831267	0.08276	4	0.0273252	0	0.00889365	0.0624907	0.151663
B99_75040	B99_101340	0.0827201	0.07963	5	0.0755233	0.00992922	0.0399508	0.124477	0.219654
B99_129310	B99_242229	0.175122	0.09517	2	0.0382412	0.00416377	0.0188099	0.068935	0.147989
B99_194930	B99_147298	0.183634	0.07829	4	0.0324698	0.00228858	0.0137673	0.0616355	0.126996
B99_49572	B99_5264	0.0624764	0.09645	4	0.0826402	0.00572118	0.0393295	0.136909	0.219827
B99_32930	B99_107569	0.0815461	0.10443	4	0.0765773	0.0151194	0.0452669	0.11	0.227525
B99_93715	B99_71193	0.100212	0.10706	4	0.0297329	0.00284268	0.0127371	0.0579502	0.120273
B99_198950	B99_129249	0.131393	0.0871	5	0.0853303	0.00883759	0.0415261	0.137586	0.240411
B99_68374	B99_5586	0.115033	0.10809	4	0.026273	0.00154646	0.00914884	0.0554976	0.121278
B99_97811	B99_11950	0.0520418	0.091	4	0.0339168	0.00219009	0.0142702	0.0701799	0.15835
B99_186478	B99_132423	0.120023	0.08185	5	0.0560305	0.00591241	0.0236605	0.107026	0.208241
B99_134821	B99_54754	0.0880946	0.09784	5	0.03144	0.00119929	0.0123753	0.0654991	0.153777
B99_6706	B99_178075	0.0538957	0.10688	4	0.0369538	0.00155837	0.0131667	0.0842945	0.208432
B99_243150	B99_142225	0.109929	0.11009	5	0.0251333	0.000254128	0.00612756	0.0587663	0.150051
B99_7770	B99_167941	0.0267888	0.0752	3	0.129857	0.0283693	0.0774667	0.202354	0.300708
B99_10164	B99_199450	0.108674	0.09968	4	0.0298265	0.00209463	0.0134538	0.056573	0.132646
B99_212499	B99_53556	0.00308031	0.10795	5	0.0383991	0.00385835	0.018999	0.0664977	0.145882
B99_96504	B99_30940	0.0347197	0.1017	4	0.0238166	0.0018254	0.00944022	0.0530904	0.147118
B99_128079	B99_155310	0.120126	0.07732	5	0.081627	0.00817364	0.0434616	0.136637	0.235866
B99_186513	B99_189538	0.0746449	0.08295	4	0.0153701	0.000909037	0.00658926	0.0358361	0.126946
B99_156447	B99_215978	0.144891	0.10516	4	0.0321515	0.00324264	0.0136742	0.0608474	0.122925
B99_223999	B99_66629	0.147283	0.09033	5	0.0599532	0.0107756	0.0288871	0.099862	0.162183
B99_184567	B99_118070	0.0494612	0.09974	5	0.0236738	0.00122893	0.00954983	0.0503526	0.120303
B99_212987	B99_37385	0.0618262	0.08761	4	0.0327953	0.00907718	0.0216027	0.0500484	0.099916
B99_205033	B99_155832	0.0829202	0.10364	5	0.0320682	0.00412448	0.015274	0.0588087	0.124049
B99_75484	B99_75482	0.0363033	0.08112	5	0.018835	0.000641495	0.00672242	0.0411859	0.101546
B99_8382	B99_91863	0.0499868	0.09035	4	0.0454172	0.00480654	0.0236094	0.0818929	0.158624
B99_151783	B99_225415	0.00643818	0.08263	3	0.0439399	0.00554904	0.0230817	0.0776599	0.156656
B99_118070	B99_184567	0.0494612	0.09974	5	0.058431	0.00484745	0.0267122	0.106887	0.19637
B99_231778	B99_68955	0.095122	0.08421	5	0.0333815	0.00268258	0.0136938	0.0649452	0.132619
B99_197892	B99_246430	0.0935841	0.09208	5	0.0633016	0.0073757	0.0344969	0.102444	0.175453
B99_213376	B99_235854	0.104959	0.08549	5	0.089277	0.0116368	0.049316	0.15333	0.251574
B99_49073	B99_189542	0.0539456	0.09731	5	0.0621093	0.00853574	0.0313872	0.111631	0.203204
B99_41990	B99_48247	0.0762543	0.08666	5	0.0239504	0.0015794	0.0102165	0.0539312	0.14001
B99_188329	B99_112841	0.102176	0.10672	5	0.0447926	0.00340177	0.0213639	0.0808113	0.163402
B99_66057	B99_246658	0.25585	0.08141	5	0.0872892	0.014299	0.0467532	0.143956	0.242433
B99_11614	B99_150364	0.158965	0.09284	4	0.0479956	0.0113845	0.0274122	0.0816027	0.155824
B99_39157	B99_167540	0.0911168	0.10049	4	0.0382271	0.00649967	0.0213425	0.0643096	0.1366
B99_48247	B99_182078	0.095582	0.09331	5	0.0389881	0.00175003	0.0156857	0.0746488	0.145961
B99_191700	B99_10606	0.0767932	0.08218	4	0.0327771	0.00316192	0.0156981	0.0615485	0.13458
B99_134381	B99_48558	0.0725476	0.08307	5	0.13127	0.0170073	0.070527	0.194622	0.269073
B99_201542	B99_158715	0.044338	0.10821	5	0.0203066	0.000103689	0.00807558	0.0459206	0.12531
B99_150149	B99_81421	0.0135078	0.094	5	0.111768	0.0268596	0.0684514	0.165656	0.258496
B99_18231	B99_240711	0.0947827	0.08135	5	0.0275566	0.00186166	0.0108032	0.061878	0.135414
B99_149578	B99_102776	0.0544126	0.1057	3	0.0606943	0.00899426	0.0310109	0.109492	0.200782
B99_37907	B99_198195	0.152585	0.07983	5	0.0422016	0.00373098	0.0216201	0.0709254	0.128621
B99_225698	B99_10262	0.102589	0.10636	5	0.108217	0.0127661	0.0515363	0.181888	0.277196
B99_114062	B99_9284	0.0130562	0.0981	3	0.0286592	0.00282709	0.0132646	0.0528499	0.110117
B99_191155	B99_175309	0.0664368	0.08638	5	0.0294194	0.00265888	0.0137325	0.0579885	0.13602
B99_223927	B99_208308	0.0580682	0.08159	4	0.0543994	0.00748815	0.0224102	0.127466	0.232772
B99_193035	B99_182606	0.0891797	0.07612	5	0.0397152	0.006232	0.0204426	0.0718664	0.15084
B99_183841	B99_229303	0.0670172	0.08044	5	0.0366709	0.00318568	0.00896821	0.083244	0.188202
B99_159299	B99_62245	0.0713066	0.08377	5	0.036897	0.00277795	0.0163289	0.0758122	0.220082
B99_68859	B99_53793	0.196178	0.09336	2	0.0444669	0.0015903	0.0201814	0.0846518	0.171644
B99_177588	B99_145464	0.1112	0.10913	4	0.0827697	0.0100596	0.0413785	0.138067	0.222797
B99_157199	B99_30424	0.166436	0.07813	2	0.0283766	0.00198904	0.00839741	0.0672809	0.156323
B99_2972	B99_117524	0.126216	0.10757	4	0.0250175	0.0021759	0.010845	0.0489721	0.103287
B99_39531	B99_125033	0.0494289	0.09221	5	0.0415142	0.00360124	0.0182641	0.0800389	0.166147
B99_4103	B99_88006	0.0583359	0.08361	4	0.0329991	0.00410686	0.0149047	0.061954	0.13231
B99_157990	B99_8145	0.0435437	0.0892	2	0.0296903	0.00427733	0.0151948	0.0524283	0.0994103
B99_182464	B99_231789	0.075883	0.07449	5	0.0586069	0.00385284	0.0246798	0.108739	0.195607
B99_115979	B99_59500	0.0598953	0.09976	5	0.0256313	0.000884345	0.0104687	0.0555421	0.136787
B99_17544	B99_46166	0.0822351	0.09246	5	0.102209	0.0169607	0.0532142	0.178854	0.281924
B99_106833	B99_208183	0.102619	0.07931	5	0.0365834	0.0048499	0.0181942	0.0637067	0.120084
B99_231542	B99_143233	0.0720507	0.09573	5	0.0320917	0.00232354	0.0142982	0.0607549	0.128667
B99_154712	B99_213896	0.0902615	0.07761	5	0.0207794	0	0.00866013	0.0488561	0.119133
B99_147059	B99_48247	0.103636	0.10399	5	0.0167956	0	0.00617065	0.0413837	0.125056
B99_979	B99_104918	0.0250073	0.0929	5	0.030095	0.00197206	0.0129615	0.0585148	0.124802
B99_5586	B99_193035	0.0936234	0.08344	4	0.0138597	1.24717e-05	0.00574028	0.0324177	0.109544
B99_225708	B99_138206	0.111735	0.10332	5	0.0355019	0.00399245	0.0173238	0.0674102	0.14343
B99_861	B99_53946	0.0751091	0.10828	4	0.033669	0.00317005	0.0153695	0.0643431	0.136603
B99_174843	B99_19607	0.14828	0.09759	3	0.0627959	0.011345	0.0337179	0.115315	0.235345
B99_206269	B99_6967	0.0366121	0.09108	5	0.0260984	0.00211268	0.0109885	0.058953	0.152084
B99_7147	B99_103015	0.0921267	0.09659	4	0.027899	0.00216109	0.0124976	0.0515678	0.102544
B99_95845	B99_201878	0.0967867	0.08124	5	0.0540083	0.00103367	0.0210606	0.0991583	0.17943
B99_239966	B99_637	0.0550468	0.08123	4	0.0287348	0.00253734	0.0123828	0.0507127	0.0990637
B99_47988	B99_215978	0.144834	0.07837	5	0.0280211	0.00218831	0.0128316	0.0520382	0.124658
B99_7089	B99_161628	0.0481103	0.09632	4	0.0456819	0.00320457	0.0177011	0.0916671	0.224189
B99_38495	B99_84891	0.157665	0.10461	4	0.0309251	0.00270319	0.0129898	0.0608559	0.132977
B99_3047	B99_190566	0.0687999	0.09928	3	0.0289781	0.00309315	0.0134198	0.0543691	0.115953
B99_7770	B99_12836	0.0450981	0.09991	3	0.0409886	0.00344507	0.0173989	0.079594	0.156673
B99_17853	B99_9316	0.167739	0.08353	4	0.0178704	0.00178906	0.00766303	0.0415215	0.109847
B99_18231	B99_211011	0.0873759	0.07989	5	0.0201149	0.00250664	0.00932719	0.0416952	0.100534
B99_159775	B99_127347	0.137911	0.09111	4	0.0622683	0.00220617	0.030215	0.104435	0.178394
B99_108637	B99_212987	0.0943872	0.07787	5	0.0176652	0.000544963	0.00808461	0.0403381	0.143599
B99_184628	B99_209553	0.0856059	0.08105	4	0.0719201	0.00802946	0.0340544	0.127892	0.229121
B99_68292	B99_170039	0.134887	0.07451	5	0.0859136	0.0124074	0.0451818	0.140112	0.240995
B99_240862	B99_26004	0.0526968	0.08805	5	0.0147223	0.000619136	0.00502892	0.0391721	0.10533
B99_5222	B99_4012	0.083819	0.10344	5	0.0242807	0.00134834	0.00965236	0.0515903	0.11322
B99_137138	B99_176276	0.0113674	0.08803	5	0.0662519	0.0102762	0.0357335	0.111804	0.210138
B99_54463	B99_213819	0.0549705	0.10657	4	0.0194013	0.000563809	0.00678234	0.0411415	0.0959293
B99_72377	B99_67620	0.196986	0.09939	4	0.0345781	0.00367862	0.0148987	0.0671574	0.142416
B99_9148	B99_134669	0.041301	0.07374	5	0.0533966	0.00176184	0.0178932	0.12857	0.245306
B99_105926	B99_83300	0.0820921	0.10567	3	0.0648752	0.000746414	0.0238782	0.12638	0.212124
B99_89163	B99_197143	0.0873702	0.09818	5	0.0434092	0.00369165	0.0194283	0.0791206	0.180643
B99_208786	B99_181044	0.0687848	0.09618	4	0.0169212	0.000502739	0.00371434	0.0640217	0.182551
B99_33418	B99_141065	0.124826	0.09518	4	0.0587684	0.00642916	0.0242223	0.115579	0.25735
B99_60006	B99_181044	0.0787187	0.07589	5	0.0257764	0.001194	0.00977654	0.0557406	0.133625
B99_119458	B99_110874	0.0519356	0.08206	5	0.0492143	0.00519994	0.0260848	0.0916856	0.220209
B99_119902	B99_118158	0.054843	0.10666	5	0.0733814	0.00790397	0.0336661	0.128445	0.226422
B99_195135	B99_167961	0.0394374	0.09341	5	0.0397665	0.00653012	0.0226285	0.0605206	0.108925
B99_60332	B99_30643	0.0420992	0.09243	4	0.0386532	0.00443739	0.0192598	0.0666474	0.135152
B99_190971	B99_100839	0.0714466	0.0806	4	0.0542214	0.00469714	0.0275808	0.0867378	0.193996
B99_1950	B99_3346	0.067704	0.10876	3	0.0253606	0.00216099	0.0112031	0.0552618	0.134169
B99_80150	B99_2187	0.0404306	0.10511	3	0.0249553	0.00318963	0.0122472	0.0483022	0.112621
B99_49198	B99_241225	0.0967325	0.07803	5	0.0329564	0.0013589	0.0134805	0.0636109	0.13051
B99_46826	B99_91167	0.161547	0.10165	5	0.0960568	0.0240011	0.0588125	0.14149	0.227964
B99_81019	B99_138205	0.0376347	0.07585	5	0.0279758	0.00140055	0.0110494	0.0569797	0.132093
B99_49528	B99_17425	0.04594	0.09668	4	0.0785492	0.0144105	0.0441247	0.129809	0.234846
B99_158123	B99_106845	0.0759782	0.09101	4	0.0942927	0.00400648	0.0388654	0.181138	0.377184
B99_151538	B99_11219	0.108495	0.0844	5	0.0321402	0.00244908	0.0142589	0.0581375	0.111465
B99_37385	B99_190164	0.0712765	0.07783	4	0.0154364	0.00183114	0.00617895	0.0316141	0.0839031
B99_8052	B99_4625	0.0479157	0.08488	3	0.0317205	0.00197065	0.0139472	0.0640681	0.160076
B99_123641	B99_42640	0.0385235	0.08261	5	0.0231418	0.00307091	0.0101334	0.0599814	0.139775
B99_123694	B99_244440	0.128638	0.08251	5	0.0269606	0.00160428	0.0134798	0.04869	0.0840812
B99_113	B99_80740	0.0800857	0.07597	3	0.0412482	0.00126804	0.0140141	0.0840245	0.165652
B99_90038	B99_167051	0.0607385	0.09794	5	0.066282	0.0101105	0.0343865	0.107646	0.166203
B99_79300	B99_180405	0.143268	0.1002	5	0.0195193	0.00137422	0.00742229	0.0410576	0.111214
B99_184135	B99_44696	0.124902	0.08905	5	0.0211099	0	0.0066129	0.0537133	0.165705
B99_173949	B99_13884	0.0606164	0.08656	3	0.034421	0.00293538	0.015734	0.061732	0.117766
B99_146917	B99_30478	0.0807238	0.10008	5	0.0286679	0.00234271	0.0131829	0.0539046	0.10683
B99_224419	B99_58902	0.0362653	0.097	4	0.0226555	0	0.00843388	0.0465724	0.113666
B99_44237	B99_146730	0.0484315	0.10508	5	0.0493129	0.00563017	0.0268484	0.0789851	0.127965
B99_65843	B99_228933	0.0898463	0.10376	5	0.105352	0.0210515	0.0635843	0.154126	0.261329
B99_146917	B99_132423	0.0899944	0.08582	5	0.0351552	0.00369948	0.0162454	0.0662753	0.126599
B99_101715	B99_217463	0.0861558	0.08598	4	0.0179965	0	0.00512631	0.0554009	0.142431
B99_165775	B99_213038	0.0633899	0.10079	5	0.0119697	0.0027915	0.00588538	0.0408412	0.180219
B99_2490	B99_43911	0.0456986	0.09506	4	0.0637728	0.0172101	0.0400088	0.0985136	0.17775
B99_156033	B99_11221	0.100884	0.10494	5	0.0381997	0.002829	0.0171104	0.0726344	0.168294
B99_148002	B99_79665	0.0498677	0.07892	5	0.031784	0.0017284	0.0125007	0.0723599	0.165344
B99_97929	B99_189720	0.0751068	0.09567	5	0.0373752	0.000759895	0.015343	0.0750215	0.157357
B99_214092	B99_152381	0.104848	0.08157	4	0.0214091	0.00204442	0.00996101	0.0444263	0.109513
B99_126159	B99_33261	0.0542832	0.10344	4	0.0147772	0	0.00633518	0.0372888	0.114621
B99_180797	B99_162865	0.047477	0.10838	4	0.0937248	0.0129249	0.0434515	0.168852	0.293979
B99_58166	B99_146587	0.184581	0.09872	5	0.0249764	0.0017072	0.0098424	0.0652411	0.177956
B99_13719	B99_20101	0.0312064	0.08981	5	0.0233302	0	0.00861093	0.052499	0.138656
B99_39538	B99_240540	0.0941757	0.09219	5	0.0258888	0.000709344	0.00951328	0.0614232	0.136867
B99_18233	B99_134643	0.0749281	0.08339	4	0.0321047	0.00225944	0.0142517	0.063668	0.142016
B99_84908	B99_19925	0.0588301	0.07762	4	0.0366156	0.0042488	0.0172206	0.0765281	0.178889
B99_79674	B99_16509	0.0962264	0.08221	5	0.0657587	0.011216	0.0381647	0.0998614	0.168688
B99_127051	B99_230074	0.126407	0.09404	5	0.04861	0.00473881	0.0234925	0.0837835	0.15413
B99_193869	B99_122646	0.0565915	0.10194	4	0.0563901	0.00780542	0.0274642	0.107396	0.202294
B99_18127	B99_983	0.115758	0.10726	3	0.0621475	0.0060253	0.0300059	0.12087	0.238134
B99_8258	B99_170476	0.0326023	0.10614	1	0.0292339	0.00307324	0.012434	0.0605211	0.143814
B99_44233	B99_132991	0.0523186	0.09591	4	0.0275668	0.00238153	0.0112497	0.0558843	0.129846
B99_8054	B99_214935	0.112736	0.07943	4	0.0856696	0.0131711	0.0472867	0.129265	0.230814
B99_88064	B99_16608	0.0702378	0.08774	5	0.0378484	0.00218396	0.0146042	0.0785172	0.170368
B99_224207	B99_174410	0.0712762	0.10267	3	0.0557138	0.00437347	0.0251281	0.106007	0.214548
B99_20986	B99_186195	0.130839	0.09846	4	0.0476213	0.00437887	0.0225333	0.0851498	0.174946
B99_192469	B99_98378	0.052072	0.09752	3	0.0165429	0	0.00609028	0.0346989	0.105098
B99_170280	B99_167051	0.0906242	0.09887	5	0.0315617	0.00470555	0.0184737	0.0519611	0.0979796
B99_202182	B99_241927	0.0824979	0.10997	3	0.0354001	0.00337512	0.0149661	0.0591703	0.125024
B99_44347	B99_10052	0.0713264	0.08179	4	0.0563643	0.00447243	0.0307886	0.0936762	0.174721
B99_331	B99_9359	0.0443056	0.07469	3	0.0483072	0.00315917	0.0195533	0.0877336	0.166517
B99_100681	B99_1032	0.0715429	0.10565	3	0.0280244	0.00491813	0.0154626	0.0480678	0.0908786
B99_132423	B99_141065	0.110791	0.10278	4	0.0339977	0.00217392	0.0149911	0.0640995	0.129051
B99_112839	B99_57958	0.073915	0.10283	5	0.0235364	0.00222145	0.00986814	0.0428068	0.0951087
B99_105896	B99_90220	0.182291	0.09017	5	0.0548369	0.00610991	0.0280379	0.0908886	0.157207
B99_209112	B99_26018	0.0623676	0.09067	5	0.0431069	0.00496213	0.0194987	0.0812977	0.165051
B99_26080	B99_175062	0.0534016	0.10901	4	0.0254075	0.00159271	0.0101764	0.0577495	0.133501
B99_128193	B99_11964	0.0320191	0.09925	5	0.0573233	0.00643471	0.0245765	0.115749	0.237051
B99_5608	B99_128208	0.042106	0.084	4	0.0282754	0.00124854	0.0118716	0.0545381	0.117032
B99_138257	B99_20075	0.0459521	0.08449	3	0.0273252	0	0.00889365	0.0624907	0.151663
B99_168511	B99_90035	0.0809098	0.07567	5	0.0572752	0.00592281	0.0262635	0.105978	0.222134
B99_1099	B99_90047	0.14248	0.08345	4	0.0122148	0.00312401	0.00631241	0.046506	0.197998
B99_3729	B99_73112	0.0669426	0.09063	4	0.0411606	0.00410631	0.0178433	0.0758268	0.144482
B99_187920	B99_212063	0.0790644	0.08352	5	0.0426384	0.00665489	0.0203839	0.0754072	0.134255
B99_54039	B99_175213	0.0580562	0.09086	5	0.0829998	0.0118611	0.0443555	0.130659	0.214616
B99_5608	B99_40102	0.0259066	0.08466	4	0.0350618	0.00328656	0.0146259	0.0684658	0.140726
B99_13719	B99_231577	0.0297267	0.09398	4	0.108549	0.0244523	0.0695665	0.165773	0.262335
B99_79300	B99_135740	0.127063	0.09859	5	0.0251217	0.00287743	0.0118612	0.0536278	0.153335
B99_204129	B99_127052	0.114566	0.10348	5	0.0191571	0.000752324	0.00690021	0.0432783	0.100848
B99_153933	B99_3724	0.0703537	0.10871	3	0.0211366	0.00207857	0.00952295	0.0417053	0.0857742
B99_212056	B99_183841	0.0732287	0.07654	5	0.0638292	0.0101088	0.0347875	0.105259	0.177577
B99_172918	B99_111494	0.180394	0.07902	5	0.0286447	0.00486009	0.0138	0.0600817	0.148928
B99_229920	B99_75919	0.0220815	0.08874	4	0.050727	0.00961674	0.026653	0.0875361	0.165468
B99_37898	B99_184039	0.163919	0.10068	4	0.0273892	0	0.0121514	0.0528368	0.120693
B99_240935	B99_170550	0.111257	0.07976	5	0.0459413	0.00285442	0.016717	0.081796	0.153527
B99_171381	B99_99644	0.0847689	0.08594	5	0.0361518	0.00421332	0.016835	0.0677984	0.139879
B99_79135	B99_7802	0.0933788	0.09517	5	0.0346862	0.0031706	0.0169964	0.0647824	0.134827
B99_51678	B99_166194	0.0454325	0.08938	4	0.0469007	0.00296514	0.0176172	0.103828	0.218841
B99_99993	B99_171976	0.0494391	0.0891	5	0.0311618	0	0.011332	0.069696	0.166713
B99_125328	B99_35754	0.115332	0.08009	5	0.063336	0.00852761	0.033482	0.112036	0.227658
B99_66629	B99_30698	0.105336	0.10787	4	0.041143	0.00525662	0.0198566	0.0741185	0.14903
B99_17548	B99_52375	0.0603941	0.07357	5	0.0335352	0.00336205	0.0151472	0.0673787	0.144199
B99_90035	B99_32825	0.0815237	0.07483	5	0.0234099	0.00147259	0.00894551	0.0511326	0.116006
B99_59500	B99_191548	0.0588237	0.07394	5	0.0297198	0.00214071	0.0127108	0.0609463	0.137822
B99_66378	B99_165770	0.0717959	0.08597	5	0.0333531	0.000814061	0.0107566	0.0704745	0.156869
B99_217463	B99_101715	0.0861558	0.08598	4	0.0431911	0.00662696	0.0243191	0.0769757	0.163805
B99_199450	B99_193806	0.0977556	0.07514	5	0.0365095	0.00405322	0.013465	0.0825577	0.18988
B99_49198	B99_231542	0.0886541	0.10264	5	0.0323954	0.0047363	0.0149119	0.064219	0.140112
B99_16315	B99_149061	0.0495194	0.07941	4	0.0320593	0.0035232	0.0166282	0.0564489	0.12037
B99_179463	B99_9162	0.0542043	0.08024	3	0.0313745	0.00255669	0.0141253	0.0577757	0.118258
B99_164637	B99_232757	0.191892	0.08858	5	0.0221507	0.00150163	0.00881602	0.0510476	0.130199
B99_244975	B99_150191	0.0703167	0.09935	5	0.0140939	0.00018689	0.00439794	0.0408669	0.124704
B99_119462	B99_73410	0.0605931	0.0978	4	0.0286415	0.0012848	0.0111758	0.0523464	0.113115
B99_27906	B99_212394	0.0807372	0.08848	3	0.0546914	0.00693557	0.0280295	0.0877406	0.151698
B99_158713	B99_138206	0.0414388	0.0975	5	0.0566077	0.0121705	0.0309403	0.12661	0.229732
B99_9180	B99_246152	0.0931491	0.07527	3	0.0373541	0.00548035	0.0199267	0.065949	0.127966
B99_89163	B99_203081	0.0671849	0.07469	4	0.0297131	0.00206317	0.0128683	0.0580476	0.121917
B99_231056	B99_170538	0.0476832	0.07765	4	0.0301841	0.00322921	0.0136429	0.0575669	0.112761
B99_201524	B99_126589	0.160262	0.0775	5	0.0474672	0.00561486	0.0236856	0.0836105	0.157834
B99_143541	B99_200720	0.0634603	0.09345	4	0.0529799	0.00491612	0.0276057	0.0924269	0.156889
B99_140887	B99_67078	0.045321	0.09091	5	0.0512296	0.00681979	0.0247602	0.101719	0.212338
B99_27888	B99_216220	0.154318	0.09475	5	0.0209875	0.00162486	0.00930069	0.0465377	0.126339
B99_166084	B99_170555	0.111815	0.08372	5	0.0437963	0.00609909	0.0213722	0.0777156	0.149953
B99_205272	B99_157323	0.147824	0.09859	5	0.0108844	0.000896125	0.00390207	0.0286876	0.093605
B99_178383	B99_54039	0.082603	0.07758	5	0.0388478	0.00383357	0.0175195	0.074971	0.169389
B99_90050	B99_141065	0.0605986	0.09043	4	0.0708969	0.00686391	0.0325319	0.132844	0.251845
B99_164644	B99_197143	0.092189	0.10786	5	0.0488929	0.00914111	0.0271084	0.0840304	0.169814
B99_128465	B99_128466	0.0517189	0.08678	5	0.0561895	0.00723543	0.0259658	0.101306	0.197575
B99_223999	B99_41333	0.0873395	0.07389	5	0.0351602	0.00254491	0.014091	0.0721923	0.166652
B99_66378	B99_7167	0.0736186	0.08633	4	0.0442496	0.00253649	0.0169981	0.0860516	0.170815
B99_201417	B99_193403	0.0805786	0.08676	5	0.0240316	0.0022745	0.00956397	0.0514596	0.114435
B99_121173	B99_26503	0.062926	0.083	4	0.0396448	0.00374783	0.0210535	0.0741457	0.179357
B99_205159	B99_195109	0.108011	0.08957	5	0.0377211	0.00370259	0.0155532	0.0730274	0.147349
B99_81051	B99_158712	0.0388457	0.10644	5	0.0388148	0.00194498	0.0193774	0.0683647	0.1425
B99_218071	B99_174061	0.0970614	0.09725	5	0.0933861	0.0011249	0.025891	0.172881	0.278989
B99_217651	B99_184070	0.0456271	0.10714	4	0.0488061	0.00585754	0.0241828	0.0833158	0.155787
B99_130378	B99_173764	0.0883292	0.07858	5	0.0296643	0	0.00970672	0.0607575	0.127408
B99_180797	B99_187132	0.0581009	0.07449	5	0.0401986	0.00418597	0.0195583	0.0742515	0.155704
B99_232456	B99_114884	0.065391	0.092	4	0.0540935	0.00710074	0.0272112	0.093681	0.207378
B99_198419	B99_15488	0.138376	0.08433	4	0.0486175	0.00679085	0.0255791	0.0817495	0.154993
B99_244147	B99_112125	0.0812814	0.08968	5	0.0273848	0.00368615	0.0136348	0.0494621	0.102802
B99_56118	B99_203081	0.0627381	0.09235	5	0.0865055	0.0118031	0.0455178	0.138212	0.222804
B99_160850	B99_89884	0.0870151	0.0751	5	0.0204787	0.00162911	0.00766611	0.0468044	0.119327
B99_4790	B99_208773	0.0557477	0.10696	4	0.0807663	0.00996155	0.0453574	0.129752	0.23596
B99_145888	B99_209346	0.0339979	0.1065	4	0.0427155	0.00277211	0.0158647	0.0948944	0.221829
B99_53949	B99_1368	0.117185	0.10028	4	0.0149177	0.000774402	0.0046646	0.0390986	0.122599
B99_241648	B99_7802	0.0867478	0.08817	5	0.0478183	0.00829837	0.0252797	0.0789856	0.141509
B99_113016	B99_221646	0.0460216	0.08337	4	0.0165304	0.000694601	0.00592356	0.0423887	0.118729
B99_192455	B99_53862	0.0786079	0.08804	5	0.035041	0.00330732	0.0165719	0.0644515	0.136299
B99_226305	B99_51452	0.0171397	0.08025	5	0.0127668	0.00072574	0.00353113	0.0328488	0.0789244
B99_178105	B99_232171	0.156292	0.08577	4	0.0807158	0.0130627	0.0443399	0.13233	0.247214
B99_1635	B99_155971	0.0304269	0.08491	4	0.0353227	0.00210095	0.0120085	0.0804069	0.178797
B99_182464	B99_186512	0.133413	0.09358	5	0.036845	0.00328664	0.0160935	0.0735542	0.148258
B99_115302	B99_127318	0.0745579	0.1045	4	0.0313136	0.00318964	0.01166	0.0692223	0.178998
B99_243594	B99_200766	0.0866418	0.07482	4	0.0643369	0.00453791	0.0299113	0.120534	0.254005
B99_49198	B99_189720	0.0825509	0.08565	5	0.0255666	0.00220649	0.0117817	0.0495234	0.107201
B99_172632	B99_183841	0.0813541	0.08482	5	0.0898822	0.0187833	0.053808	0.128418	0.218811
B99_189706	B99_6014	0.0783144	0.08707	4	0.0263422	0.00226363	0.0117371	0.0503446	0.110763
B99_503	B99_85319	0.059651	0.09514	3	0.0400971	0.00562619	0.0190783	0.0773539	0.171308
B99_11926	B99_242125	0.0523931	0.10317	5	0.107641	0.0139924	0.0600166	0.156827	0.261385
B99_14671	B99_149233	0.0312415	0.10961	4	0.0544117	0.0122117	0.0332066	0.0859376	0.165402
B99_244147	B99_217046	0.0651494	0.07437	5	0.0603114	0.0033619	0.0318664	0.100793	0.150045
B99_128014	B99_155310	0.0796384	0.09763	5	0.146514	0.0210109	0.072408	0.215747	0.276128
B99_212290	B99_106740	0.109665	0.08301	5	0.0202809	0.0017229	0.00886221	0.0409619	0.095587
B99_7374	B99_1280	0.0862629	0.07921	4	0.0879721	0.0133147	0.0444035	0.157594	0.270397
B99_2937	B99_80672	0.0240403	0.10075	3	0.0516491	0.00650421	0.0250828	0.0953311	0.204381
B99_210062	B99_210066	0.0731157	0.08823	5	0.0271166	0.00288014	0.013821	0.0478557	0.0949448
B99_8909	B99_15036	0.193359	0.09172		0.0523846	0.00261066	0.0292011	0.08509	0.156261
B99_171976	B99_1103	0.053807	0.09168	4	0.0323279	0.00160264	0.0121396	0.07009	0.151669
B99_70872	B99_136410	0.141367	0.07995	5	0.0357096	0.00419588	0.0152842	0.0708174	0.142146
B99_16509	B99_128079	0.0971163	0.07999	5	0.0436096	0.00179282	0.0182334	0.0859782	0.189882
B99_164828	B99_186216	0.052512	0.0777	4	0.00805821	0.000106735	0.00319407	0.0180863	0.0657958
B99_148753	B99_100112	0.0713121	0.09327	5	0.0241966	0.00317169	0.0117984	0.0453065	0.101487
B99_44526	B99_156082	0.0440324	0.09048	5	0.045073	0.00377827	0.0215089	0.0815946	0.168433
B99_62617	B99_245406	0.0293115	0.08844	4	0.0310687	0.00190374	0.0144166	0.0563474	0.118377
B99_24957	B99_112905	0.0877472	0.10332	5	0.0520932	0.00588504	0.0273808	0.0911124	0.177998
B99_136626	B99_28387	0.0518968	0.10769	4	0.021898	0.0013188	0.00882806	0.0493141	0.12349
B99_203133	B99_193126	0.0533685	0.0865	4	0.0562028	0.00351972	0.0215277	0.100501	0.185473
B99_49874	B99_178445	0.168625	0.09214	2	0.0715723	0.0128263	0.0393907	0.120883	0.226391
B99_71549	B99_103387	0.114552	0.07911	5	0.024292	0.00304408	0.0108054	0.0546095	0.146547
B99_10799	B99_52377	0.114633	0.09185	5	0.0278255	0.00226893	0.0134418	0.0510096	0.105786
B99_182348	B99_68374	0.0921847	0.08633	5	0.016793	4.9006e-05	0.00602456	0.0417468	0.11302
B99_146917	B99_43025	0.0972661	0.08228	5	0.0315947	0.00267676	0.0145667	0.0585271	0.121125
B99_62374	B99_7294	0.0519563	0.12511	3	0.0172836	0.000410087	0.00736383	0.0308819	0.0725097
B99_225704	B99_114924	0.0579723	0.13975	5	0.0977044	0.0106241	0.0464355	0.180128	0.335252
B99_23398	B99_26509	0.0796313	0.14225	4	0.0366978	0.00180134	0.0138455	0.0737881	0.147641
B99_207836	B99_43025	0.0679714	0.12672	4	0.0509686	0.00629461	0.0243323	0.090886	0.168485
B99_107012	B99_109092	0.0654642	0.13867	4	0.047911	0.0063909	0.0238658	0.0848576	0.161035
B99_152196	B99_219398	0.151328	0.13838	4	0.0272605	0	0.00938412	0.0550883	0.119279
B99_6041	B99_4319	0.0424988	0.13615	3	0.0756088	0.00468811	0.0274591	0.14947	0.254179
B99_193689	B99_230193	0.0651456	0.13239	3	0.0265598	0.00132377	0.0115662	0.0536	0.127486
B99_178651	B99_30772	0.140537	0.12751	5	0.0649841	0.0115248	0.0375935	0.103073	0.188859
B99_241577	B99_178449	0.0409657	0.11625	4	0.052945	0.00221348	0.0217057	0.0938489	0.176524
B99_215896	B99_246761	0.0520668	0.12092	3	0.0248586	0.000730178	0.00928217	0.0533688	0.146453
B99_206829	B99_1811	0.0682212	0.14081	4	0.0300981	0.00266514	0.0134743	0.056918	0.148561
B99_2431	B99_212984	0.118833	0.13152	3	0.0302873	0.00357361	0.0142828	0.0567726	0.126985
B99_11983	B99_178105	0.0794162	0.12765	4	0.0157158	0.000575168	0.00585781	0.0384574	0.14735
B99_41417	B99_8838	0.0442104	0.11641	4	0.0257961	0.00135565	0.00868803	0.0539427	0.124956
B99_209314	B99_223656	0.0535977	0.11879	5	0.0229916	0.00182195	0.0096881	0.0472322	0.106745
B99_55457	B99_36184	0.0663526	0.13732	1	0.0407442	0.00328137	0.0198657	0.0673611	0.128479
B99_8966	B99_7436	0.0609228	0.13346	4	0.0377715	5.18016e-05	0.0119586	0.0796366	0.133849
B99_110945	B99_150191	0.0776687	0.11253	5	0.0189205	0	0.00780127	0.0443936	0.128228
B99_56377	B99_16140	0.0646391	0.13615	3	0.0654822	0.00939589	0.0345656	0.117836	0.220196
B99_52537	B99_151382	0.0452569	0.13291	4	0.0205036	0.00205843	0.00874733	0.0426278	0.109309
B99_110175	B99_179821	0.137109	0.1249	4	0.09075	0.0172072	0.0569862	0.13767	0.240368
B99_75755	B99_200793	0.113788	0.12144	4	0.025569	0.00187247	0.00968613	0.0583598	0.187511
B99_15664	B99_203495	0.0391692	0.12601	2	0.0421241	0.0063933	0.0227387	0.0720418	0.134734
B99_87081	B99_241470	0.0987514	0.11949	5	0.0781335	0.0114668	0.0408837	0.128155	0.210625
B99_4474	B99_1141	0.0909939	0.13774	3	0.0425426	0.00707615	0.022848	0.0716678	0.135284
B99_155353	B99_223311	0.0593056	0.14378	4	0.033792	0.00242946	0.0139385	0.0681223	0.14364
B99_192725	B99_240299	0.0482411	0.13053	5	0.0115392	0	0.00451213	0.0248331	0.0881997
B99_181524	B99_148554	0.0928138	0.11833	5	0.0648399	0.00292777	0.0124935	0.160751	0.272375
B99_1635	B99_80250	0.0376633	0.12226	4	0.024483	0.00222912	0.01082	0.0553539	0.135888
B99_205096	B99_93713	0.0415276	0.12276	5	0.0368041	0.00147907	0.0119852	0.0879073	0.183177
B99_92784	B99_216107	0.0511064	0.13772	4	0.0557169	0.00536384	0.0252063	0.104545	0.198538
B99_27118	B99_223591	0.106349	0.13274	2	0.0113426	0	0.00346546	0.0338957	0.111344
B99_2851	B99_141064	0.0601875	0.13878	4	0.028635	0.0018656	0.0115083	0.0642924	0.157691
B99_100794	B99_8066	0.037292	0.14156	5	0.0575313	0.0120097	0.029944	0.107008	0.200115
B99_117060	B99_6296	0.0989438	0.14035	1	0.0404845	0.00338475	0.018592	0.0816809	0.191244
B99_116508	B99_223135	0.0328633	0.13721	4	0.134857	0.010713	0.0662801	0.211566	0.304037
B99_23520	B99_178449	0.0303843	0.13132	3	0.0962189	0.0130316	0.0506342	0.163483	0.27194
B99_113382	B99_665	0.0634035	0.11575	4	0.0219781	0.00393345	0.0100724	0.0576427	0.215872
B99_158760	B99_23847	0.06861	0.14413	4	0.0150487	0.000516131	0.00628165	0.0332919	0.100732
B99_53946	B99_101206	0.0787187	0.11213	4	0.0472865	0.00364676	0.0192669	0.0925831	0.187791
B99_206561	B99_5803	0.0623897	0.12061	2	0.0425938	0.00395862	0.0168745	0.104052	0.231794
B99_221615	B99_195920	0.0637884	0.11555	3	0.039882	0.00379846	0.0179441	0.0819236	0.191632
B99_53710	B99_1043	0.0689297	0.12341	3	0.108914	0.0271152	0.0699298	0.162175	0.25498
B99_76194	B99_6451	0.106379	0.14413	3	0.0292153	0.00342333	0.0132552	0.0583808	0.137855
B99_216974	B99_1638	0.0849725	0.1305	4	0.0272916	0.00237004	0.00947894	0.0856854	0.232197
B99_167961	B99_114924	0.0501015	0.12696	5	0.162707	0.0384773	0.104511	0.219461	0.28722
B99_184136	B99_73086	0.0898828	0.12096	5	0.0520563	0.00610033	0.0248979	0.107126	0.236788
B99_197143	B99_79297	0.0674622	0.12956	4	0.110712	0.0249855	0.0713967	0.162926	0.261072
B99_25536	B99_80452	0.0656038	0.12589	4	0.029113	0.00306374	0.0113825	0.0684966	0.130829
B99_70220	B99_19340	0.0326375	0.11686		0.0283161	0.00136429	0.0114533	0.056735	0.134746
B99_115191	B99_242911	0.106421	0.11749	4	0.048445	0.00427951	0.0204252	0.0879808	0.157357
B99_195920	B99_239643	0.0434363	0.11856	3	0.0384651	0.00664028	0.0202134	0.0697653	0.142632
B99_20447	B99_48336	0.102563	0.13275	4	0.0388317	0.0031502	0.0180716	0.0682034	0.136498
B99_128767	B99_233860	0.0758767	0.14251	2	0.042357	0.00707326	0.0190662	0.0973436	0.200986
B99_124320	B99_75175	0.0558311	0.13469	4	0.027329	0.00156137	0.0113307	0.0551663	0.123872
B99_29393	B99_199918	0.0375861	0.12626	5	0.0253993	0.00300873	0.0117818	0.0479452	0.100398
B99_219818	B99_105700	0.0412967	0.12226	5	0.0425829	0.00311825	0.019028	0.0782584	0.151234
B99_89041	B99_121995	0.0501112	0.11239	4	0.0202287	0.00172373	0.00831289	0.0441757	0.115784
B99_176777	B99_77336	0.0908182	0.11113	4	0.0707384	0.00860139	0.0400733	0.111717	0.179835
B99_57147	B99_236875	0.0854699	0.12011	4	0.0405638	0.00463197	0.020117	0.0739273	0.14151
B99_16081	B99_36255	0.154414	0.11401	4	0.0217703	0.00272261	0.00813387	0.0595336	0.17995
B99_208077	B99_61155	0.0566941	0.12069	3	0.0390188	0.0058923	0.0200317	0.0690227	0.132134
B99_178449	B99_127513	0.0503451	0.1155	4	0.042816	0.00442336	0.0211122	0.0739525	0.142564
B99_225614	B99_128264	0.0955282	0.12387	4	0.0550206	0.00521922	0.0269189	0.105055	0.237329
B99_88165	B99_234238	0.0161877	0.11856	4	0.065529	0.00973487	0.0331094	0.10923	0.197943
B99_218454	B99_136	0.040595	0.12236	4	0.0180585	0.000726662	0.00635266	0.0436713	0.127818
B99_121128	B99_164828	0.0441519	0.14688	4	0.0151339	0.000993882	0.00587949	0.042592	0.11557
B99_1406	B99_237437	0.0539194	0.13722	4	0.0172826	0.000663224	0.00592849	0.0392586	0.0930196
B99_223312	B99_90050	0.0570729	0.13285	4	0.0234219	0.000596376	0.00871332	0.0483207	0.111541
B99_27055	B99_197187	0.0566777	0.14325	4	0.0243741	0	0.00955271	0.0537949	0.139298
B99_9468	B99_60758	0.0323536	0.11845	4	0.031191	0.00347329	0.0143013	0.0586242	0.123109
B99_174086	B99_176844	0.23854	0.12314	4	0.0221093	0.00172713	0.00949677	0.0450475	0.101274
B99_140098	B99_1172	0.0925879	0.13625	4	0.0180108	0.000905978	0.00709206	0.0422183	0.121597
B99_44237	B99_172455	0.0273702	0.12596	5	0.0205454	0.000390738	0.00654889	0.0531924	0.132408
B99_52534	B99_46554	0.0633302	0.12013	4	0.0233118	0.00222005	0.010316	0.045418	0.0977057
B99_11970	B99_30670	0.0455314	0.12799	4	0.025029	0.00122325	0.00969942	0.0510541	0.108445
B99_824	B99_168346	0.065684	0.13054	4	0.0408454	0.00430284	0.016181	0.11631	0.231098
B99_121128	B99_84631	0.0912982	0.11518	4	0.0299713	0.0028721	0.0135261	0.0559739	0.124975
B99_77994	B99_215478	0.0617386	0.13503	4	0.033041	0.00254677	0.0145177	0.0620165	0.142189
B99_170678	B99_2353	0.0871755	0.13105	3	0.0366131	0.00261316	0.0166314	0.0632661	0.120128
B99_60767	B99_23396	0.027585	0.13048	4	0.0324362	0.00313621	0.0144586	0.0638789	0.13878
B99_186316	B99_159042	0.0226787	0.14309	4	0.0497719	0.00232594	0.0161226	0.100719	0.198154
B99_136	B99_189927	0.0255099	0.13251	4	0.0571589	0.0107401	0.0304614	0.0992212	0.191201
B99_58902	B99_167961	0.0447666	0.14311	5	0.0367765	0.00555996	0.0184048	0.0693467	0.140371
B99_52656	B99_233562	0.0949808	0.1129	4	0.031988	0.0044719	0.015229	0.0619154	0.134761
B99_12429	B99_76347	0.0754858	0.13347	5	0.0289842	0.000766779	0.0105003	0.0677549	0.145174
B99_43018	B99_153936	0.0760685	0.14659	3	0.0401439	0.000352069	0.0127613	0.081584	0.173495
B99_137011	B99_203538	0.128929	0.14188	5	0.0314639	0.00230317	0.0129951	0.0612204	0.120835
B99_237510	B99_152617	0.0740138	0.13777	5	0.0412009	0.0023775	0.0138593	0.103277	0.219319
B99_5641	B99_7881	0.0385888	0.13077	2	0.0490648	0.0048934	0.0252705	0.0859344	0.158683
B99_13063	B99_39366	0.111407	0.14017	4	0.0754974	0.0121622	0.0370233	0.154598	0.270701
B99_138086	B99_227813	0.051499	0.12813	4	0.0618438	0.00987852	0.0347353	0.10084	0.18659
B99_233860	B99_7784	0.0751763	0.12793	2	0.0314775	0.00376997	0.01472	0.0599344	0.129341
B99_172455	B99_224189	0.0159848	0.14111	5	0.0762471	0.0182736	0.0459999	0.124781	0.205092
B99_34931	B99_176843	0.199377	0.11326	4	0.0174622	0.00189951	0.00757773	0.0363827	0.0914875
B99_4103	B99_11857	0.0672237	0.1408	4	0.0275382	0.00207019	0.0106842	0.0632232	0.14586
B99_2353	B99_147613	0.0943368	0.13976	3	0.0252422	0.0016403	0.0107393	0.0496241	0.108836
B99_11001	B99_133798	0.0763276	0.11703	4	0.0248259	0.00056921	0.0102265	0.060441	0.148244
B99_151382	B99_257	0.0511887	0.14249	4	0.0300178	0.00197364	0.0111661	0.0564103	0.116865
B99_2666	B99_35029	0.0493214	0.14123	3	0.0352344	0.00363969	0.0164704	0.0667514	0.147278
B99_230953	B99_45408	0.141981	0.13239	4	0.0303286	0.00156264	0.0111534	0.0643546	0.137201
B99_132575	B99_38428	0.0504534	0.11431	4	0.0162309	0.00149717	0.00620711	0.0398958	0.104694
B99_56303	B99_4223	0.136968	0.12324	3	0.0250397	0.000843091	0.00959043	0.053105	0.118075
B99_74231	B99_196024	0.0319055	0.14073	4	0.0288392	0.00228167	0.0130538	0.0541659	0.118043
B99_54035	B99_104150	0.0983763	0.13864	3	0.0277877	0.00281725	0.0115856	0.0540485	0.13927
B99_1635	B99_40614	0.0688382	0.14256	4	0.0446083	0.00430691	0.0191876	0.0971567	0.21825
B99_58776	B99_30940	0.0789014	0.14214	4	0.100166	0.0294278	0.0593373	0.153248	0.259722
B99_167499	B99_78137	0.041331	0.11159	4	0.0438522	0.00527156	0.0196692	0.0936495	0.198407
B99_136748	B99_160370	0.137604	0.13337	4	0.0276474	0.0030606	0.0129934	0.0522394	0.105297
B99_244147	B99_156447	0.0791704	0.12033	4	0.0435186	0.00761646	0.023823	0.0779055	0.151189
B99_186217	B99_223312	0.0541898	0.13561	4	0.0220359	0	0.00915502	0.0417494	0.0969279
B99_178383	B99_627	0.0692459	0.14535	4	0.166859	0.038228	0.121406	0.207226	0.276254
B99_202330	B99_74623	0.0642784	0.14375	4	0.0474903	0.00269824	0.0204166	0.0936774	0.202342
B99_89772	B99_104918	0.0366702	0.1227	4	0.0171716	0.00102218	0.00675242	0.0374293	0.0978677
B99_171727	B99_128264	0.0981531	0.12715	4	0.0191573	0.00256839	0.00865313	0.0400929	0.0929747
B99_173237	B99_57900	0.0885521	0.13191	4	0.025292	0.00299911	0.011805	0.0501255	0.116421
B99_244557	B99_96339	0.0362616	0.13663	4	0.0670564	0.0135842	0.0363532	0.110499	0.193691
B99_147341	B99_118095	0.124337	0.14269	3	0.0202059	0.00178278	0.00844813	0.0415609	0.0968507
B99_198431	B99_189542	0.0564539	0.14626	2	0.0418192	0.00052482	0.00763351	0.0968026	0.219727
B99_138678	B99_208023	0.0967665	0.1224	3	0.0726176	0.00676362	0.0373958	0.120701	0.217054
B99_84926	B99_6787	0.108745	0.11979	4	0.030136	0.00342129	0.0133696	0.0515105	0.0992525
B99_1704	B99_89573	0.0553084	0.14303	4	0.0340831	0.00447893	0.0149582	0.0713492	0.150506
B99_156441	B99_187920	0.0871685	0.11351	4	0.0254031	0.00193931	0.00997929	0.0527498	0.113449
B99_79674	B99_7213	0.0657642	0.14657	4	0.0866527	0.0110876	0.0440974	0.151845	0.237683
B99_244449	B99_196391	0.0664076	0.11677	4	0.0615145	0.00920273	0.0343864	0.102029	0.191627
B99_45408	B99_133748	0.0882823	0.11238	4	0.0408758	0.00578322	0.0223466	0.0671878	0.119143
B99_5770	B99_5546	0.0517421	0.12901	4	0.0483086	0.00688018	0.0219726	0.0905432	0.176012
B99_225813	B99_50604	0.0592622	0.12414	4	0.0464397	0.00278518	0.0168841	0.1027	0.219898
B99_147832	B99_107666	0.0656669	0.13746	4	0.025344	0.000588076	0.00728942	0.0576079	0.1424
B99_8693	B99_178449	0.0447917	0.12694	4	0.0597921	0.00657808	0.0274547	0.115287	0.226589
B99_109541	B99_88803	0.0216583	0.11835	4	0.0307761	0.00435604	0.0153074	0.0591247	0.13178
B99_242542	B99_224240	0.0367453	0.13309	4	0.0228361	0.00244673	0.0103053	0.0444403	0.106876
B99_11001	B99_228948	0.0669873	0.14332	3	0.034757	0.00440925	0.0163752	0.0665055	0.145894
B99_117014	B99_186219	0.130604	0.13446	5	0.041199	0.00501518	0.0191544	0.0904812	0.198715
B99_243985	B99_207836	0.0522692	0.14372	4	0.0357172	0.0024182	0.0140771	0.0764075	0.173921
B99_150176	B99_26022	0.0487585	0.11745	5	0.0336978	0.003348	0.0153971	0.0604776	0.11628
B99_86773	B99_4333	0.0917899	0.12258	4	0.0680563	0.000881955	0.0255244	0.138844	0.250941
B99_29655	B99_233857	0.102376	0.11732	4	0.021675	0.000686217	0.00840248	0.0512622	0.163166
B99_128264	B99_133748	0.0762219	0.12164	4	0.0871091	0.00302132	0.0397993	0.12315	0.189034
B99_31575	B99_182178	0.0722415	0.14456	3	0.0556854	0.00251851	0.0181531	0.10879	0.192651
B99_59276	B99_47434	0.165858	0.11689	5	0.025884	0.00475564	0.0151364	0.0563155	0.119021
B99_5859	B99_172913	0.112058	0.12791	3	0.0616762	0.00748132	0.0317373	0.107862	0.209164
B99_185852	B99_107012	0.0453488	0.12513	4	0.0467482	0.00446333	0.0228617	0.0787989	0.137922
B99_14724	B99_79177	0.0620024	0.11917	3	0.0221064	0.00269551	0.00966322	0.0405433	0.0960694
B99_237266	B99_401	0.138914	0.12629	4	0.0462102	0.00625021	0.0227425	0.0779198	0.155866
B99_155794	B99_12217	0.0848796	0.14123	4	0.0466867	0.00600792	0.0234727	0.0781714	0.142193
B99_94625	B99_191654	0.109446	0.13102	4	0.033376	0.00175565	0.0141017	0.0649524	0.133959
B99_118124	B99_67645	0.0221663	0.14063	4	0.0572168	0.00453826	0.025636	0.0995255	0.198111
B99_170542	B99_132575	0.0319236	0.13741	4	0.133452	0.00873015	0.0661856	0.200751	0.295495
B99_159245	B99_105144	0.102088	0.1414	5	0.0289283	0.00231693	0.0119892	0.0575825	0.122531
B99_180800	B99_10037	0.13856	0.1317	4	0.0226239	0.00193711	0.00949943	0.0463079	0.10487
B99_221093	B99_22545	0.0264024	0.13557	3	0.0427556	0.0042719	0.0226552	0.080219	0.201174
B99_136	B99_192399	0.0846236	0.11957	4	0.0310296	0.00320004	0.0146279	0.0553657	0.11217
B99_57410	B99_2213	0.0969486	0.13058	3	0.0225879	0.00194515	0.0098441	0.0463918	0.119074
B99_161292	B99_2798	0.0451318	0.13711	3	0.0293801	0.00201398	0.0125741	0.0604499	0.137298
B99_189700	B99_98776	0.0513635	0.11788	4	0.0348885	0.00344175	0.0164451	0.0617299	0.121169
B99_30478	B99_1891	0.0563247	0.14642	4	0.0448012	0.00379573	0.0199673	0.0847719	0.183375
B99_42641	B99_137370	0.114666	0.12201	4	0.0791709	0.0138845	0.0484881	0.123396	0.208201
B99_242482	B99_66632	0.0641862	0.12985	4	0.0280882	0.00465755	0.0145648	0.0514416	0.110515
B99_38424	B99_61992	0.0931933	0.14066	4	0.0595894	0.009148	0.0321305	0.0982171	0.173727
B99_84914	B99_235574	0.0605324	0.1266	4	0.0334855	0.00291547	0.0151872	0.0625822	0.132247
B99_93812	B99_627	0.0478862	0.12485	4	0.0282387	0.00158167	0.0106649	0.0659761	0.164907
B99_211132	B99_28324	0.0955482	0.12881	4	0.027313	0.00307324	0.0126648	0.0538479	0.142883
B99_234320	B99_121316	0.0207445	0.12523	4	0.0966259	0.0121841	0.0527275	0.153147	0.243836
B99_244277	B99_117187	0.065105	0.14202	4	0.0163295	0.000755405	0.00616622	0.0374008	0.106904
B99_145464	B99_153145	0.12324	0.11304	4	0.0278122	0	0.00952268	0.0640023	0.144979
B99_201534	B99_27855	0.0349713	0.12995	5	0.0422514	0.00229931	0.0169971	0.0836214	0.162203
B99_44233	B99_201792	0.06112	0.11665	5	0.055788	0.00848956	0.0271802	0.0922361	0.158453
B99_8723	B99_3856	0.0400884	0.12975	4	0.0297754	0.00206865	0.0136083	0.0549711	0.115961
B99_47687	B99_88064	0.0866372	0.1385	3	0.0521589	0.00657147	0.0270077	0.0968796	0.21003
B99_20101	B99_31278	0.021543	0.11891	4	0.0265128	0.00208838	0.0114209	0.0528152	0.121697
B99_8372	B99_5715	0.128915	0.12011	3	0.029987	0.00127578	0.0107617	0.0635342	0.144243
B99_49957	B99_119779	0.0809164	0.14432	4	0.0299427	0.00329437	0.015265	0.0530006	0.113983
B99_181046	B99_8216	0.129682	0.14704	4	0.0518128	0.00256481	0.0216762	0.100002	0.247625
B99_46441	B99_155971	0.173923	0.14444	4	0.0773022	0.015068	0.0455329	0.124158	0.217266
B99_175539	B99_92559	0.0485357	0.14644	4	0.0146352	0.000634469	0.00580881	0.0357908	0.101657
B99_186513	B99_233126	0.057056	0.13885	4	0.0373418	0.00167789	0.0152469	0.0650838	0.159343
B99_85271	B99_50527	0.068969	0.13807	4	0.0528457	0.00607794	0.0266002	0.112945	0.237164
B99_182464	B99_231542	0.0773074	0.12476	5	0.0383749	0.00136526	0.0161894	0.0734915	0.154485
B99_83496	B99_136924	0.0490662	0.13049	3	0.0620746	0.0093659	0.0317407	0.115393	0.240586
B99_166849	B99_145516	0.077216	0.14104	2	0.0297214	0.0023627	0.0123537	0.0593199	0.125415
B99_42641	B99_150789	0.00930739	0.11416	4	0.0290543	0.00348879	0.0117799	0.06529	0.137339
B99_101206	B99_189606	0.0777472	0.13297	4	0.0578	0.00547762	0.0285925	0.0951048	0.179695
B99_17410	B99_85566	0.0485337	0.12075	3	0.0134687	0.00140213	0.00547828	0.030183	0.0882305
B99_56419	B99_8693	0.0648445	0.14563	4	0.0782853	0.0100505	0.038713	0.14396	0.250299
B99_184479	B99_105084	0.0497524	0.11671	5	0.0182797	0.00336148	0.0116827	0.0302583	0.112455
B99_131715	B99_168498	0.0604807	0.13984	4	0.058502	0.00517859	0.0278831	0.106867	0.234266
B99_153391	B99_138206	0.0472567	0.11309	5	0.0586191	0.00971272	0.0305181	0.107114	0.225945
B99_243364	B99_55816	0.126593	0.14343	2	0.0532187	0.00934288	0.0285887	0.0851718	0.162101
B99_13661	B99_228114	0.0653207	0.14303	3	0.0320632	0.0044829	0.0164523	0.0552615	0.126445
B99_59078	B99_103449	0.0434088	0.14203	2	0.0401458	0.00304845	0.0142455	0.0776988	0.158735
B99_94236	B99_182521	0.0720307	0.13175	3	0.154502	0.0138296	0.0815179	0.222352	0.308422
B99_179963	B99_60627	0.158446	0.11255		0.0258324	0.00254308	0.0121224	0.0504943	0.113696
B99_101206	B99_30670	0.0605244	0.13664	4	0.0393454	0.00410796	0.0181936	0.0753868	0.171501
B99_105648	B99_18454	0.054599	0.13945	3	0.0295079	0.00157012	0.0130096	0.0681507	0.178381
B99_142429	B99_189141	0.0733368	0.12298	3	0.0678848	0.00591253	0.0345638	0.113766	0.190396
B99_182223	B99_163844	0.0317847	0.13818	4	0.0265528	0.00163146	0.0134135	0.050318	0.103043
B99_65670	B99_107055	0.0401348	0.11565	4	0.0427649	0.00689236	0.024501	0.0669074	0.122188
B99_5044	B99_462	0.048006	0.13597	3	0.0184038	0.000672926	0.00725195	0.0477874	0.121622
B99_5544	B99_98557	0.0871444	0.14604	2	0.0399074	0.00219454	0.0174467	0.0717114	0.140688
B99_189750	B99_164883	0.0541631	0.1239	4	0.0482189	0.00639633	0.0204231	0.0944114	0.200848
B99_4737	B99_49169	0.0468681	0.14407	4	0.030525	0.00296749	0.0146841	0.057	0.135304
B99_9431	B99_201153	0.0730709	0.11454	2	0.0450372	0.00555089	0.0233331	0.0714184	0.122966
B99_3084	B99_89118	0.0856838	0.12182	2	0.0202699	0.00105713	0.00838229	0.0460324	0.131498
B99_120099	B99_53024	0.0520141	0.13025	4	0.0302419	0.00247281	0.0133038	0.0573399	0.117132
B99_208183	B99_20151	0.103802	0.13149	4	0.01696	0.001629	0.00651604	0.0451551	0.154924
B99_11494	B99_182349	0.115409	0.14385	4	0.083058	0.0164999	0.0503659	0.134442	0.232554
B99_115302	B99_103455	0.0548458	0.14537	4	0.0491663	0.0053695	0.0236135	0.0955833	0.22203
B99_36687	B99_115302	0.146875	0.14685	4	0.0672853	0.00968992	0.0357038	0.114414	0.198373
B99_21075	B99_9291	0.0217375	0.14633	4	0.0464089	0.00338883	0.0166777	0.111763	0.25053
B99_26509	B99_32466	0.0800834	0.11464	4	0.049255	0.00798666	0.0275318	0.0816802	0.159602
B99_17160	B99_70694	0.0527986	0.1342	3	0.0451629	0.00400943	0.0221535	0.0775834	0.151111
B99_48019	B99_233578	0.0649719	0.11851	3	0.0204574	0.000121153	0.0081343	0.0530527	0.134136
B99_103455	B99_40745	0.0104544	0.1436	4	0.033413	0.00269539	0.0145901	0.0611279	0.1354
B99_128264	B99_186881	0.0290423	0.13553	4	0.0210548	0.00204847	0.00937206	0.0434778	0.0991158
B99_4919	B99_4626	0.0610196	0.13061	4	0.043911	0.00667601	0.0229105	0.0783894	0.181814
B99_167964	B99_201534	0.0303324	0.12916	4	0.0238626	0.00130193	0.00984588	0.046495	0.0944062
B99_4326	B99_162648	0.0260253	0.1361	4	0.0630698	0.00468409	0.0281495	0.118138	0.234275
B99_60943	B99_152617	0.0744189	0.13292	5	0.0779101	0.0138009	0.043975	0.132231	0.262842
B99_77664	B99_52537	0.038469	0.14253	4	0.0507304	0.00679095	0.0261533	0.0908981	0.198455
B99_12217	B99_156470	0.0605323	0.14118	4	0.0645837	0.00723482	0.0337843	0.109401	0.202821
B99_12720	B99_65261	0.037691	0.12528	3	0.0352824	0.00384974	0.0165644	0.0671991	0.11949
B99_244282	B99_5888	0.0514464	0.12639	4	0.0205394	0.000867516	0.00672895	0.0522237	0.135049
B99_123641	B99_46441	0.0297389	0.12505	5	0.0238429	0.00110712	0.00846596	0.0599945	0.181217
B99_2110	B99_185927	0.051124	0.13313	4	0.0333862	0.00583834	0.017441	0.0571191	0.106066
B99_68557	B99_44237	0.0438329	0.12207	5	0.0171305	0.00133126	0.00670872	0.0365719	0.113565
B99_98117	B99_4383	0.0582154	0.11571	5	0.031639	0.002574	0.0114281	0.070142	0.147726
B99_158713	B99_114924	0.0529301	0.11104	5	0.0821479	0.00553772	0.0202827	0.198021	0.32628
B99_128264	B99_184628	0.0743402	0.13668	4	0.105077	0.0274474	0.062081	0.16297	0.271938
B99_160544	B99_1778	0.0668701	0.12529	4	0.0286559	0.00246686	0.0126735	0.0556658	0.131571
B99_57931	B99_186022	0.0954466	0.14378	3	0.0478064	0.00658039	0.0234049	0.0906266	0.191627
B99_174535	B99_45408	0.100451	0.13327	4	0.0677941	0.0102901	0.0373728	0.111329	0.221134
B99_94227	B99_183548	0.0457825	0.11602	4	0.055663	0.00800167	0.0286287	0.0970829	0.176526
B99_124321	B99_67164	0.070708	0.13897	4	0.0109525	0.000652351	0.00358083	0.0307973	0.0971477
B99_160585	B99_1704	0.0602765	0.13177	4	0.0237686	0.00114623	0.00814447	0.0566072	0.14989
B99_230183	B99_74623	0.0512432	0.13187	4	0.0431777	0.00319841	0.0181691	0.0835722	0.170446
B99_13924	B99_120455	0.0701038	0.14047	4	0.0686387	0.00224479	0.0443206	0.105046	0.165278
B99_36621	B99_60932	0.0739484	0.13423	5	0.024621	0.000707697	0.00888106	0.0586358	0.152987
B99_80450	B99_13714	0.0277736	0.11173	5	0.0123829	0.000429098	0.00526822	0.0276361	0.0833455
B99_9493	B99_160786	0.0643809	0.14203	3	0.0541224	0.00650445	0.0285479	0.0875498	0.15134
B99_202352	B99_104298	0.0638322	0.14413	4	0.111453	0.0236873	0.0679421	0.16284	0.25114
B99_242237	B99_18209	0.159299	0.14167	2	0.0392019	0.00298285	0.017002	0.0714986	0.134216
B99_55798	B99_1963	0.00691049	0.13843	3	0.0543114	0.00187021	0.0204204	0.0973743	0.162648
B99_148338	B99_22651	0.185261	0.14505	4	0.0217693	0.00180948	0.0084382	0.0465695	0.107593
B99_185181	B99_87311	0.0344287	0.11766	4	0.160809	0.0407638	0.100574	0.234998	0.323903
B99_93983	B99_136207	0.0348334	0.14695	4	0.0301849	0.00205986	0.0127557	0.0618171	0.141031
B99_2845	B99_61155	0.0840734	0.13103	3	0.0157807	0.000482201	0.00574351	0.0762022	0.232064
B99_123641	B99_200127	0.0422346	0.11473	4	0.0305297	0.00335186	0.0147172	0.0593967	0.135072
B99_123629	B99_64927	0.0107795	0.1136	4	0.0629047	0.00698186	0.0269749	0.129807	0.267271
B99_233126	B99_72129	0.0609616	0.12358	4	0.0395145	0.00330095	0.0175056	0.0748252	0.147472
B99_3725	B99_213819	0.0597764	0.12666	4	0.0543884	0.005953	0.0272163	0.0934849	0.166501
B99_227320	B99_35096	0.0386959	0.14286	4	0.0462732	0.00565204	0.023809	0.0770292	0.143347
B99_109700	B99_50644	0.0598682	0.14239	3	0.0361453	0.00317473	0.0168115	0.0657982	0.129994
B99_60932	B99_66193	0.083361	0.13844	5	0.0355795	0.00278057	0.0159499	0.067833	0.134408
B99_98967	B99_201695	0.0393505	0.12545	4	0.0272087	0.00751645	0.0174428	0.0417127	0.115844
B99_211350	B99_121191	0.0330947	0.14458	4	0.101137	0.0173282	0.058597	0.168206	0.278069
B99_104267	B99_149851	0.0652187	0.14527	4	0.0243291	0.00160059	0.0105038	0.0471822	0.10506
B99_198457	B99_193689	0.0578846	0.14315	3	0.0401787	0.00486565	0.0181147	0.0760995	0.154394
B99_165961	B99_9162	0.0475283	0.12511	3	0.0210685	0.0035951	0.00671974	0.114056	0.204886
B99_1364	B99_198199	0.0698024	0.13431	4	0.0616147	0.00592487	0.0298731	0.115885	0.239921
B99_219239	B99_171775	0.041301	0.14383	3	0.0302891	0.0022615	0.0125649	0.063055	0.142875
B99_142098	B99_3828	0.0429859	0.12016	3	0.0294818	0.00177816	0.0125349	0.0573435	0.124732
B99_110860	B99_1103	0.0491682	0.11966	4	0.0166053	0.000360547	0.00517475	0.039852	0.0942184
B99_174535	B99_186512	0.160325	0.14031	4	0.0382755	0.00429843	0.014926	0.0838641	0.206958
B99_94658	B99_139037	0.0633605	0.14544	4	0.0172407	0	0.00571272	0.042243	0.121347
B99_68630	B99_89033	0.0643572	0.13245	4	0.0147852	0.00228502	0.00598302	0.0443804	0.127053
B99_117010	B99_191218	0.0489336	0.14378	4	0.0292395	0.00223978	0.0116447	0.0556211	0.112716
B99_43025	B99_1137	0.0484231	0.12924	4	0.04803	0.00568395	0.0245885	0.0825306	0.155083
B99_121174	B99_112938	0.0563131	0.13916	4	0.0606321	0.00614075	0.0310206	0.104974	0.195701
B99_6173	B99_30851	0.107232	0.14512	4	0.0230976	0.000978852	0.00751481	0.0577555	0.133543
B99_157432	B99_27888	0.138777	0.13725	4	0.0530254	0.00726463	0.0269164	0.0906293	0.178587
B99_77994	B99_241294	0.057471	0.12011	4	0.072566	0.00932895	0.0344829	0.12555	0.218785
B99_78702	B99_105974	0.0606457	0.14676	3	0.0455545	0.00471416	0.0194704	0.089218	0.177117
B99_239464	B99_198422	0.035059	0.13921	4	0.0255532	0.0013236	0.0099985	0.0572921	0.171072
B99_119881	B99_30772	0.13907	0.12401	4	0.130875	0.0234765	0.0752094	0.215332	0.305808
B99_195523	B99_97457	0.0492005	0.1369	2	0.0214905	0.000344621	0.00521262	0.0473078	0.109309
B99_4594	B99_157660	0.045871	0.13585	3	0.0365801	0.00420787	0.0184393	0.0709068	0.146454
B99_3677	B99_189927	0.0218284	0.14335	4	0.0239474	0.00341886	0.00919071	0.0982717	0.228963
B99_169597	B99_93993	0.0490602	0.13075	4	0.0727566	0.0105456	0.03917	0.118045	0.211904
B99_3811	B99_120713	0.0466413	0.12298	4	0.0138343	0	0.00529221	0.0324831	0.0967563
B99_132419	B99_214939	0.119193	0.11347	5	0.06251	0.0048329	0.0287824	0.115139	0.228929
B99_225813	B99_85903	0.0557188	0.13065		0.101137	0.0173282	0.058597	0.168206	0.278069
B99_23398	B99_49354	0.149208	0.14552	4	0.0483217	0.0102945	0.0287187	0.0862658	0.172736
B99_692	B99_125797	0.102334	0.12432	4	0.0302368	0.0026767	0.0125489	0.0638809	0.137611
B99_9689	B99_178387	0.061089	0.14247	4	0.0740613	0.00602229	0.0390717	0.122321	0.218392
B99_2948	B99_215026	0.139617	0.13984	4	0.0191276	0.000591984	0.0071996	0.0441256	0.118445
B99_14143	B99_44703	0.0967361	0.11884	2	0.0402738	0.00336842	0.0187058	0.0735917	0.161889
B99_171237	B99_3777	0.0561567	0.11857	4	0.0326178	0.00378193	0.0162984	0.0594338	0.117482
B99_47988	B99_108975	0.0748416	0.11299	4	0.0259001	0.00169079	0.0110527	0.057985	0.151081
B99_38085	B99_107284	0.0422666	0.12552	4	0.0567127	0.00636875	0.0269719	0.100568	0.179752
B99_125276	B99_121491	0.104083	0.12146	3	0.0344181	0.00399509	0.0167998	0.0601174	0.115117
B99_96591	B99_240607	0.0253193	0.14063	4	0.0228621	0	0.00837926	0.0642796	0.148273
B99_46356	B99_7862	0.0971511	0.14514	3	0.0279028	0.00168202	0.0104982	0.0559542	0.118066
B99_26503	B99_90718	0.0371747	0.1328	4	0.0275659	0.00253882	0.0109802	0.0591353	0.144431
B99_63094	B99_9761	0.0765737	0.13329	4	0.0151956	0	0.00470136	0.0457697	0.14376
B99_198974	B99_39121	0.0817522	0.12985	3	0.0375018	0.00153021	0.0107831	0.0910671	0.217607
B99_90220	B99_53793	0.194047	0.11867	2	0.087319	0.0112194	0.0460068	0.131004	0.183912
B99_84914	B99_215921	0.0494664	0.12258	4	0.0600345	0.0124924	0.0386264	0.0918814	0.184572
B99_9452	B99_151132	0.0248797	0.13381	4	0.0176367	0.00152651	0.00772473	0.0367114	0.0945819
B99_15279	B99_61101	0.0800347	0.12088	2	0.0320626	0.00280332	0.0153935	0.0612718	0.128919
B99_1778	B99_30876	0.0737381	0.11659	4	0.0503461	0.0114087	0.0306524	0.0770662	0.13226
B99_3677	B99_128767	0.0565997	0.13821	4	0.0183294	0	0.00724415	0.0408138	0.103449
B99_152617	B99_45408	0.089654	0.12087	5	0.0228131	0.0020903	0.0100744	0.0455608	0.0988681
B99_88684	B99_232171	0.0710611	0.12351	4	0.0303836	0.00236128	0.0132302	0.0578377	0.11847
B99_138415	B99_238983	0.12182	0.11349	5	0.0231147	0.00211567	0.00890522	0.0524785	0.119894
B99_1137	B99_106829	0.0631261	0.11508	5	0.0187893	0.000945633	0.0050027	0.0494239	0.139014
B99_86773	B99_2673	0.111211	0.1446	4	0.0239035	0	0.00905875	0.0537644	0.122602
B99_158123	B99_218834	0.0641949	0.11387	4	0.0154717	0	0.00536899	0.0391019	0.112449
B99_159775	B99_133748	0.081965	0.12399	4	0.0194002	0.00162216	0.00853919	0.0353388	0.0719631
B99_204630	B99_238324	0.159823	0.1157	5	0.0406389	0.00615136	0.0207446	0.0756582	0.167505
B99_1406	B99_186844	0.0409875	0.14197	4	0.114643	0.0224924	0.0687052	0.17712	0.27551
B99_163965	B99_42639	0.0274822	0.12036	4	0.0594055	0.00590804	0.0250644	0.10933	0.205776
B99_207780	B99_104150	0.0832958	0.12929	3	0.0751001	0.00912699	0.039666	0.138607	0.248051
B99_175539	B99_115458	0.034898	0.11647	4	0.0301446	0.00326021	0.0139433	0.0591614	0.157895
B99_206599	B99_73061	0.0576967	0.11057	3	0.0567756	0.0112351	0.0273787	0.095815	0.161512
B99_181046	B99_11983	0.0917476	0.12604	4	0.0345218	0.00352132	0.0163279	0.0672104	0.154646
B99_50506	B99_105804	0.0405246	0.12437	2	0.0415159	0.00455106	0.0198477	0.0739825	0.155486
B99_189606	B99_28843	0.0705521	0.14096	4	0.0245088	0.00119619	0.00800769	0.0549442	0.12261
B99_36173	B99_219168	0.0688979	0.14443	3	0.0734977	0.00793598	0.0332942	0.142316	0.257007
B99_2845	B99_81215	0.0989858	0.14343	3	0.0288923	0.0029796	0.0142339	0.0511311	0.102373
B99_223305	B99_7609	0.06351	0.11263	4	0.0370716	0.00465283	0.017331	0.0640193	0.13682
B99_75889	B99_222175	0.0658974	0.1147	3	0.0472519	0.00787405	0.025665	0.0760411	0.129688
B99_4304	B99_75755	0.160826	0.11854	4	0.0328414	0.00317368	0.0161366	0.0594845	0.127265
B99_89720	B99_102674	0.0559531	0.14089	3	0.0428079	0.00716809	0.0245142	0.0708746	0.129634
B99_100804	B99_68538	0.0728037	0.11373	4	0.0559708	0.00656278	0.0293528	0.0898956	0.160181
B99_184893	B99_109545	0.113145	0.1227	5	0.0146622	0.000778676	0.00471302	0.0372506	0.127524
B99_154332	B99_80382	0.176116	0.14183	4	0.0408182	0.00439729	0.021462	0.0700731	0.128676
B99_208077	B99_189717	0.0505007	0.11896	3	0.0610273	0.00674965	0.0274133	0.11658	0.225316
B99_218898	B99_155794	0.0758721	0.13692	4	0.0499362	0.00452711	0.0223814	0.0917822	0.183004
B99_201788	B99_98755	0.0144628	0.11911	5	0.0367089	0.00266731	0.0153258	0.068708	0.148912
B99_117458	B99_123633	0.0313495	0.14636	5	0.068897	0.00588085	0.0274304	0.13559	0.235989
B99_46	B99_117014	0.063914	0.1319	4	0.017581	0.00288452	0.00861355	0.03619	0.0889475
B99_2835	B99_1488	0.0508947	0.14307	4	0.0306451	0.00216211	0.014347	0.0566416	0.120654
B99_192127	B99_167410	0.0702659	0.14358	4	0.0332141	0.00220147	0.0148236	0.0611823	0.127318
B99_121128	B99_30478	0.0938171	0.12239	4	0.0320105	0.000874732	0.00878279	0.0980091	0.239035
B99_43502	B99_182165	0.0688464	0.13576	4	0.0247507	0.00332611	0.013472	0.0406114	0.0933617
B99_152617	B99_128079	0.0957139	0.12919	5	0.0528136	0.00589787	0.0251655	0.0988757	0.21487
B99_191219	B99_66632	0.0402606	0.14119	4	0.0891056	0.0146447	0.0436519	0.177477	0.301627
B99_42473	B99_233792	0.0315826	0.13447	3	0.0279277	0.00352543	0.0115998	0.0668857	0.144075
B99_108975	B99_137011	0.082851	0.1247	4	0.0247742	0.000529298	0.0082484	0.0542165	0.123937
B99_11136	B99_54200	0.0392792	0.11801	4	0.0351773	0.00076956	0.0155126	0.0692273	0.146897
B99_2122	B99_11983	0.0688776	0.1411	4	0.0248879	0.00187213	0.0110032	0.0489062	0.106925
B99_226017	B99_7392	0.038509	0.135	3	0.0196093	0.00248049	0.00790228	0.0538352	0.139781
B99_13063	B99_7213	0.0694121	0.13036	4	0.042945	0.0027292	0.015099	0.0837214	0.189487
B99_193061	B99_160763	0.15749	0.14266	4	0.0283148	0.00383471	0.0135267	0.0507049	0.0988406
B99_103832	B99_162866	0.129026	0.13292	4	0.0222614	0.00165583	0.00849252	0.0481241	0.123568
B99_4061	B99_65008	0.0337185	0.13552	4	0.0343178	0.00320229	0.0148014	0.0622655	0.124318
B99_106740	B99_70426	0.165783	0.12699	3	0.010877	0	0.00356858	0.0296982	0.0981023
B99_4223	B99_10052	0.0758679	0.1303	3	0.0255815	0.00173817	0.00935829	0.061985	0.182461
B99_67164	B99_23398	0.0762806	0.13994	4	0.120083	0.0154093	0.0565403	0.197653	0.32107
B99_7137	B99_192915	0.146239	0.11262	4	0.0188658	0.000801223	0.00702691	0.0468179	0.125061
B99_46684	B99_227760	0.073022	0.13862	3	0.0607196	0.00924346	0.0323648	0.0986639	0.166688
B99_50518	B99_50602	0.0686165	0.12668	4	0.0377298	0.0029367	0.0181813	0.068153	0.139098
B99_145811	B99_168748	0.0702651	0.14706	3	0.030859	0.0027357	0.0127018	0.0660159	0.146618
B99_55149	B99_19211	0.0563267	0.11116	4	0.0198818	0.0034222	0.00996056	0.0416442	0.103381
B99_105554	B99_3589	0.0651325	0.11607	3	0.0238837	0.00206918	0.0106053	0.0467523	0.10637
B99_30924	B99_1417	0.0631686	0.12379	4	0.022252	0.000621589	0.00842755	0.0525275	0.133866
B99_205104	B99_156298	0.153533	0.13012	4	0.0394559	0.00273145	0.018101	0.0736984	0.157491
B99_53347	B99_68402	0.0889145	0.14197	4	0.0380698	0.00354485	0.0165173	0.0673335	0.142528
B99_141975	B99_7645	0.0456572	0.1247	4	0.0547669	0.00662598	0.0279492	0.0950056	0.181787
B99_182960	B99_172939	0.0291532	0.14067	5	0.0279873	0.00269811	0.011151	0.0541723	0.125827
B99_151382	B99_191218	0.0461575	0.11889	4	0.0442853	0.00593266	0.0229295	0.0748425	0.145072
B99_198396	B99_9359	0.0323377	0.1111	3	0.035467	0.0039079	0.0159864	0.0690067	0.156717
B99_133748	B99_49198	0.0770313	0.13214	4	0.0374051	0.00301967	0.0162687	0.0746077	0.160086
B99_147726	B99_180097	0.0497264	0.12642	3	0.0759086	0.00857653	0.0333114	0.137418	0.247323
B99_189717	B99_64515	0.0533837	0.13267	3	0.0288077	0.00361238	0.0131295	0.0663816	0.191459
B99_192390	B99_88803	0.0397187	0.11219	4	0.0338894	0.00427277	0.0127767	0.0844467	0.19877
B99_11983	B99_6573	0.0600841	0.12422	4	0.0532207	0.00525738	0.0275044	0.0891571	0.162529
B99_246338	B99_58767	0.030222	0.12862	4	0.0350649	0.0019905	0.0129314	0.0842376	0.153674
B99_179753	B99_156372	0.0776242	0.11628	4	0.0271765	0.00262431	0.0125821	0.0505051	0.10457
B99_153392	B99_103721	0.047605	0.14364	5	0.0363697	0.00535419	0.0180416	0.0672999	0.224042
B99_112200	B99_49025	0.0270956	0.14151	4	0.0552161	0.00695906	0.0293554	0.0938231	0.179387
B99_131718	B99_234492	0.0687729	0.13419	4	0.0587502	0.00868044	0.0311087	0.102162	0.19816
B99_238983	B99_170553	0.00695321	0.13462	5	0.0161392	0.000759793	0.00595574	0.083519	0.233244
B99_121886	B99_68402	0.0707151	0.14025	4	0.0143726	0.000403151	0.0051073	0.0354499	0.105938
B99_128264	B99_71193	0.0694936	0.13772	4	0.0394649	0.00693144	0.0218175	0.0685328	0.147444
B99_152617	B99_142935	0.100359	0.14401	5	0.0177333	0	0.00461955	0.0538129	0.17279
B99_141122	B99_132568	0.0256081	0.11515	3	0.0836034	0.0140639	0.0447531	0.131465	0.206007
B99_181328	B99_57627	0.0241829	0.11835	5	0.0218796	0.00195869	0.00884222	0.0606308	0.17234
B99_52534	B99_164021	0.0727674	0.11623	4	0.0313884	0.0060312	0.0173654	0.0545853	0.10462
B99_60145	B99_99730	0.0577979	0.13565	2	0.0364218	0.00309624	0.0152896	0.0730044	0.150683
B99_117010	B99_52534	0.0716508	0.12683	4	0.0152185	0.00346947	0.00890711	0.0377043	0.155891
B99_6662	B99_411	0.0849034	0.14041	4	0.024524	0.00387898	0.0111258	0.0527373	0.134875
B99_164883	B99_627	0.0531375	0.13765	4	0.0435451	0.00476178	0.0197296	0.088566	0.216458
B99_2770	B99_1704	0.0608631	0.12269	4	0.0357561	0.00270997	0.015016	0.082439	0.214718
B99_86937	B99_42647	0.0437442	0.13352	5	0.0317367	0.00359905	0.0145532	0.0616281	0.131174
B99_205096	B99_1516	0.0656917	0.12687	3	0.0230139	0.000910461	0.00760239	0.0681391	0.202793
B99_136877	B99_4163	0.144342	0.13364	4	0.0239566	0.00225015	0.0116294	0.0441868	0.110315
B99_74978	B99_14247	0.148695	0.14046	4	0.0280398	0.00155718	0.0114288	0.055257	0.121503
B99_76705	B99_120097	0.0297531	0.13549	4	0.0226935	0.00210099	0.0101007	0.042019	0.0986235
B99_94658	B99_115439	0.0686237	0.13694	4	0.0334858	0.00299294	0.0147006	0.0645607	0.128747
B99_200055	B99_198204	0.111416	0.13838	4	0.0258722	0.00252436	0.0109258	0.0569844	0.130315
B99_52	B99_1811	0.0781158	0.12227	4	0.030306	0.00524612	0.0157019	0.0533158	0.110038
B99_145516	B99_232456	0.0856877	0.14334	4	0.0356807	0.00482342	0.0182566	0.0594625	0.114183
B99_85939	B99_125527	0.029916	0.11398	5	0.0706217	0.0102345	0.0360016	0.118487	0.195092
B99_138199	B99_27856	0.0651744	0.11126	5	0.00903737	0	0.0029412	0.0244058	0.10476
B99_245071	B99_138264	0.077861	0.13449	2	0.0499559	0.00554323	0.0237188	0.0915148	0.183151
B99_211350	B99_149061	0.0423877	0.12278	4	0.0717892	0.0128717	0.034207	0.114671	0.188025
B99_131144	B99_185375	0.161647	0.14527	4	0.0658149	0.0054464	0.0306243	0.123696	0.235124
B99_134000	B99_187221	0.0411576	0.12045	4	0.0288298	0.000956657	0.00817753	0.0678687	0.179982
B99_212125	B99_164111	0.0193358	0.14263	4	0.0325445	0.00272708	0.0136774	0.067406	0.142191
B99_166196	B99_76988	0.0377033	0.13103	4	0.0512244	0.00943843	0.0285927	0.0848004	0.156774
B99_18235	B99_89033	0.0583717	0.13028	4	0.0383971	0.00459594	0.0189143	0.0656276	0.120799
B99_155525	B99_53734	0.062947	0.12385	4	0.0235204	0.0016024	0.00970142	0.0455417	0.091517
B99_185547	B99_2493	0.0354793	0.13801	2	0.0552779	0.00708549	0.0281757	0.103307	0.203175
B99_167565	B99_53946	0.0465919	0.11741	4	0.0287913	0.00373947	0.0141175	0.053383	0.114831
B99_224289	B99_1417	0.0900454	0.12245	4	0.158286	0.0302912	0.093773	0.210193	0.281613
B99_174504	B99_12429	0.0686376	0.11276	5	0.0162252	0.0014146	0.0064108	0.0324082	0.0868277
B99_227239	B99_26052	0.173003	0.12328	5	0.0126605	0.00068737	0.00506219	0.0297447	0.0861252
B99_154732	B99_50518	0.0451748	0.12186	4	0.0195542	0.000873026	0.00676557	0.0490932	0.139321
B99_223312	B99_126568	0.0446645	0.13884	4	0.0397197	0.00356897	0.0167852	0.079413	0.1699
B99_231401	B99_42019	0.0701993	0.14121	4	0.0562757	0.00796832	0.0315056	0.0912721	0.16191
B99_10299	B99_174130	0.0936652	0.13627	4	0.0549219	0.00780513	0.0280788	0.100354	0.196913
B99_100824	B99_19370	0.0585435	0.11162	4	0.0556579	0.00660265	0.0257902	0.0850691	0.156414
B99_38424	B99_93812	0.0620445	0.12515	4	0.0843841	0.0157201	0.0459189	0.143997	0.233328
B99_52692	B99_102776	0.0629829	0.12787	3	0.0489019	0.00524531	0.0159725	0.133759	0.241363
B99_75889	B99_209787	0.0553184	0.13236	3	0.0366701	0.00513189	0.0163983	0.0840663	0.200171
B99_67076	B99_53720	0.0751061	0.14567	3	0.0379144	0.00288074	0.0170462	0.0707206	0.147335
B99_212509	B99_138743	0.053306	0.13522	5	0.0229283	0.00490623	0.0131304	0.0402966	0.163016
B99_192127	B99_52265	0.0825394	0.14239	4	0.0225379	0.00120427	0.0101999	0.0420142	0.109958
B99_138205	B99_45534	0.0353831	0.13489	4	0.0297314	0.0016358	0.0118624	0.065874	0.139748
B99_145520	B99_189927	0.0191724	0.11754	5	0.0700169	0.00940424	0.0331628	0.119509	0.213063
B99_120099	B99_36009	0.0551388	0.1353	4	0.064366	0.00973086	0.0368571	0.0996491	0.179208
B99_134683	B99_192915	0.154785	0.12697	4	0.0536565	0.00293713	0.024351	0.098118	0.193222
B99_69841	B99_132991	0.0409133	0.12874	4	0.0697852	0.00562971	0.0347822	0.123684	0.251844
B99_18876	B99_5686	0.0497685	0.12264	4	0.0214647	0.000769784	0.00726328	0.0536718	0.158355
B99_27879	B99_90667	0.0340501	0.14402	3	0.0993533	0.0110499	0.0439062	0.164908	0.266122
B99_100824	B99_215980	0.0064596	0.14172	4	0.0810062	0.00584079	0.0317198	0.146796	0.232894
B99_78102	B99_190756	0.0793801	0.11363	5	0.0248869	0.00285038	0.0108395	0.0531428	0.131688
B99_30940	B99_201784	0.0450202	0.13588	5	0.0298218	0.00266746	0.0124553	0.065902	0.163081
B99_96255	B99_53780	0.0264147	0.12516	4	0.0222347	0.00216644	0.00807908	0.0579052	0.14395
B99_246583	B99_141984	0.0947987	0.12991	4	0.0670995	0.00864254	0.0349335	0.110151	0.191574
B99_92784	B99_2195	0.0636722	0.11572	3	0.099566	0.0241485	0.0615417	0.142288	0.214248
B99_11610	B99_56118	0.158508	0.11362	5	0.0393702	0.00397925	0.0181287	0.0728858	0.153331
B99_33266	B99_240920	0.00361837	0.14403	4	0.0578449	0.00835562	0.0285111	0.126377	0.237947
B99_33573	B99_21075	0.0200851	0.12171	4	0.0581133	0.0068767	0.0283439	0.104423	0.194762
B99_5763	B99_210893	0.127824	0.12877	4	0.0277726	0.00349943	0.0128828	0.054754	0.128145
B99_6846	B99_47086	0.111186	0.13299	4	0.0311514	0.00115179	0.0121572	0.0647216	0.155995
B99_108637	B99_121191	0.0397195	0.13579	4	0.040732	0.00478194	0.0203901	0.0688021	0.127401
B99_104298	B99_2108	0.0420069	0.11737	4	0.0345152	0.00112087	0.0140073	0.0747042	0.175471
B99_6362	B99_7172	0.0731175	0.13028	4	0.0486069	0.00557802	0.0238078	0.0918842	0.180863
B99_165350	B99_154582	0.0468245	0.1328	5	0.0751541	0.00501225	0.0361957	0.13311	0.243924
B99_114442	B99_237628	0.026752	0.13661	4	0.0276217	0.000984954	0.0106551	0.0552811	0.123121
B99_23412	B99_195109	0.0920382	0.11268	3	0.0488737	0.0053264	0.0237054	0.0840325	0.185499
B99_115763	B99_233126	0.059265	0.13721	4	0.0263752	0.00215215	0.0120756	0.0506178	0.111452
B99_17376	B99_102674	0.0453262	0.12757	3	0.0412701	0.000193641	0.0137972	0.112725	0.247044
B99_78978	B99_61032	0.190379	0.11266	4	0.0347779	0.00249615	0.013435	0.071719	0.187626
B99_186648	B99_151382	0.0657607	0.13172	4	0.0353322	0.00151554	0.0161939	0.0669231	0.149565
B99_133869	B99_168052	0.0594532	0.13961	4	0.0462257	0.00423623	0.0193844	0.0914375	0.21909
B99_129695	B99_156441	0.0838792	0.11498	4	0.0388462	0.00349888	0.0164414	0.0775512	0.159636
B99_59996	B99_13812	0.041119	0.12859	4	0.0327417	0.000859198	0.00895369	0.0900796	0.211249
B99_90050	B99_2108	0.0307444	0.14141	4	0.032926	0.00437628	0.0118568	0.0863849	0.229081
B99_201792	B99_8459	0.0481118	0.13405	5	0.0500908	0.00651234	0.0262781	0.0888681	0.192809
B99_23412	B99_118994	0.128017	0.13333	3	0.0472643	0.00555201	0.0242518	0.0801746	0.147675
B99_244506	B99_60937	0.0353504	0.13067	4	0.0176047	0.00282707	0.00748058	0.043785	0.18013
B99_76988	B99_93993	0.048218	0.12347	4	0.0417194	0.00604999	0.0225036	0.0697681	0.132964
B99_169200	B99_184135	0.100041	0.13382	5	0.0392811	0.00603566	0.021573	0.064489	0.113549
B99_203538	B99_213369	0.179248	0.13852	5	0.0455466	0.00399033	0.0192748	0.0935038	0.174752
B99_94625	B99_2369	0.0711876	0.11475	4	0.0316776	0.00282568	0.0144883	0.0633639	0.142067
B99_5578	B99_60	0.0927891	0.11742	3	0.03864	0.00352102	0.0182371	0.0763946	0.155458
B99_103099	B99_14500	0.101391	0.13709	5	0.13418	0.0227827	0.0657366	0.207085	0.293296
B99_236191	B99_133748	0.0713321	0.11059	4	0.0246162	0.00206118	0.0103918	0.0466271	0.110629
B99_173779	B99_208077	0.0559762	0.1142	3	0.0413677	0.00218391	0.0157395	0.0833592	0.165072
B99_53947	B99_122548	0.0516599	0.14603	4	0.036999	0.00569699	0.0170168	0.0999927	0.223022
B99_3990	B99_39377	0.0673055	0.14082	3	0.0402253	0.00291389	0.0185956	0.0811497	0.206205
B99_154732	B99_50602	0.0495018	0.1384	4	0.0300162	0.0036368	0.0141033	0.0598264	0.134835
B99_85319	B99_239716	0.0502663	0.11169	3	0.0765328	0.00820645	0.0381014	0.132996	0.24957
B99_142058	B99_1638	0.0737864	0.13783	4	0.060568	0.00411796	0.0214311	0.140032	0.257567
B99_104236	B99_8909	0.187212	0.11629		0.0580572	0.00659629	0.0243039	0.121438	0.222978
B99_18233	B99_30654	0.0542979	0.12576	4	0.0241024	0.00140304	0.0096701	0.0591687	0.16502
B99_26052	B99_160786	0.1171	0.12393	5	0.0756199	0.0118569	0.0446777	0.115083	0.184408
B99_212704	B99_41968	0.0498869	0.13344	4	0.0750436	0.0153425	0.0458614	0.113268	0.192554
B99_167051	B99_175690	0.0785229	0.13984	4	0.0185986	0.00187201	0.00808944	0.0441752	0.117792
B99_83300	B99_136748	0.114658	0.12914	3	0.0332234	0.00212323	0.0141057	0.0631462	0.126165
B99_47621	B99_26509	0.0919245	0.14163	2	0.0663944	0.0175497	0.0388063	0.122163	0.22508
B99_178796	B99_160434	0.0594869	0.11295	2	0.0382298	0.00419914	0.0191777	0.0686226	0.138301
B99_188979	B99_6594	0.0713996	0.11865	5	0.0158352	0.000849024	0.00581417	0.0378657	0.0999563
B99_157706	B99_24923	0.0826874	0.11718	4	0.0367204	0.00263512	0.0175677	0.0611172	0.10734
B99_11857	B99_23520	0.0545595	0.13877	3	0.0220811	0.002183	0.00986558	0.044779	0.102658
B99_1706	B99_227204	0.055957	0.13737	4	0.0210837	0.00178598	0.00886401	0.0430905	0.0998119
B99_186513	B99_77994	0.0576226	0.12952	4	0.0534306	0.00516921	0.0212968	0.101811	0.189451
B99_100074	B99_207836	0.0622001	0.14702	4	0.0408588	0.00300417	0.0175495	0.0802596	0.161362
B99_214833	B99_189524	0.0468947	0.12267	5	0.0201982	0.00347378	0.0121744	0.0416595	0.136214
B99_7294	B99_172562	0.0503765	0.12687	3	0.0199567	0.00199508	0.00932679	0.0334978	0.094227
B99_138198	B99_157607	0.101971	0.13198	3	0.0226185	0.00254649	0.0111031	0.0385464	0.11746
B99_193961	B99_8775	0.115652	0.13181	2	0.036034	0.00137664	0.0151309	0.0677776	0.14252
B99_165648	B99_29393	0.0327664	0.14171	4	0.0625822	0.00562165	0.0297627	0.110157	0.207754
B99_30876	B99_231409	0.0515101	0.11537	4	0.0234219	0.000596376	0.00871332	0.0483207	0.111541
B99_52810	B99_9516	0.118175	0.11927	4	0.0384045	0.00469066	0.0187635	0.0679673	0.1267
B99_164742	B99_145140	0.102362	0.11826	4	0.111951	0.0155502	0.0566704	0.184722	0.292161
B99_17461	B99_50518	0.113499	0.14109	4	0.0399243	0.0011514	0.0178443	0.0767217	0.166915
B99_137277	B99_7872	0.0296192	0.14252	3	0.0166154	0.000935464	0.00741837	0.0373226	0.0941934
B99_1778	B99_160547	0.0743689	0.12863	4	0.0760772	0.00742639	0.0353338	0.130023	0.214891
B99_188352	B99_188350	0.17783	0.11464	5	0.0087223	0.000570098	0.00321402	0.0243051	0.0868372
B99_112847	B99_105207	0.0786518	0.11809	5	0.0738652	0.0140921	0.0402446	0.130922	0.235331
B99_69982	B99_117457	0.0577245	0.13428	2	0.0626966	0.00689416	0.0304511	0.116832	0.227544
B99_160370	B99_164122	0.12057	0.12099	4	0.0260416	0.00154742	0.0103489	0.0614882	0.134157
B99_246487	B99_42473	0.0380011	0.14572	4	0.0350925	0.00443581	0.0147672	0.0678416	0.130231
[truncated: 23,001 more rows]
