# Supplementary material for: Community conservatism is widespread across microbial phyla and environments
Source: Nat Ecol Evol. 2026 Jan 16;10(2):232–45. doi: 10.1038/s41559-025-02957-4 (PMC12890590; doi:10.1038/s41559-025-02957-4)
Supplement: Supplementary file 11 — Source data for Extended Data Fig. 5. [file 41559_2025_2957_MOESM11_ESM.xlsx]

## Sheet: Sheet1
short_tax_1	short_tax_2	mean_log_transformed_abundances	phydist	tax
B99_619	B99_113821	0.106997	0.01287	5
B99_12147	B99_18668	0.30586	0.02454	5
B99_128136	B99_191262	0.180289	0.02947	5
B99_44892	B99_93759	0.287793	0.01156	5
B99_14813	B99_12041	0.207227	0.02675	5
B99_144922	B99_91238	0.228738	0.03377	5
B99_52460	B99_781	0.337895	0.03399	4
B99_11272	B99_3252	0.131416	0.02795	5
B99_171660	B99_103118	0.151209	0.03092	4
B99_162730	B99_9110	0.112292	0.01532	5
B99_39052	B99_225372	0.267813	0.03198	5
B99_16502	B99_121886	0.224649	0.02704	5
B99_203629	B99_98934	0.297536	0.03667	5
B99_243985	B99_185432	0.186056	0.03152	5
B99_5071	B99_146687	0.122105	0.03576	4
B99_83614	B99_18668	0.352925	0.02089	5
B99_12978	B99_79001	0.131847	0.02549	4
B99_51186	B99_210016	0.363007	0.02461	5
B99_175212	B99_10164	0.349782	0.02405	5
B99_51186	B99_14559	0.368605	0.02387	5
B99_2541	B99_107048	0.129135	0.01646	4
B99_54624	B99_6833	0.112386	0.02792	5
B99_12146	B99_12145	0.371399	0.02564	5
B99_127516	B99_85381	0.0724656	0.0169	5
B99_20639	B99_111637	0.32271	0.03297	5
B99_5258	B99_147871	0.0947359	0.01323	5
B99_3724	B99_192125	0.136488	0.01006	5
B99_7425	B99_7426	0.524477	0.00663	5
B99_227654	B99_176331	0.212209	0.03162	5
B99_193041	B99_34937	0.421712	0.01507	5
B99_15397	B99_92495	0.215108	0.01412	4
B99_117010	B99_224291	0.263643	0.03182	5
B99_74103	B99_119687	0.20428	0.01714	5
B99_172983	B99_37787	0.177516	0.02133	5
B99_44756	B99_200805	0.18804	0.02994	5
B99_153485	B99_153487	0.178753	0.0167	5
B99_133292	B99_195480	0.100241	0.03331	5
B99_104591	B99_80569	0.395083	0.02303	5
B99_86666	B99_202188	0.188933	0.01513	5
B99_38999	B99_164239	0.0966758	0.03369	4
B99_148139	B99_63606	0.287704	0.01094	5
B99_126062	B99_88556	0.282651	0.03189	5
B99_189717	B99_173779	0.296	0.02898	5
B99_86543	B99_129566	0.180497	0.03039	5
B99_242623	B99_85898	0.358714	0.03254	5
B99_19912	B99_8278	0.102305	0.01062	5
B99_11629	B99_9716	0.328434	0.00816	5
B99_49957	B99_117984	0.251287	0.02824	5
B99_11050	B99_159558	0.281931	0.01718	5
B99_118064	B99_118060	0.138133	0.01746	5
B99_87088	B99_87087	0.438883	0.03606	5
B99_139145	B99_243346	0.342397	0.01795	5
B99_121629	B99_73979	0.270442	0.02874	5
B99_60085	B99_122680	0.212952	0.03541	5
B99_175054	B99_14310	0.10065	0.03335	5
B99_2197	B99_75484	0.138662	0.02989	5
B99_151022	B99_70810	0.13305	0.03344	3
B99_209	B99_188196	0.24404	0.01188	5
B99_2456	B99_235574	0.165292	0.0062	5
B99_182349	B99_199446	0.379933	0.01709	5
B99_3923	B99_199327	0.279014	0.01236	5
B99_75608	B99_24569	0.0989383	0.01018	5
B99_115125	B99_25204	0.278778	0.02818	5
B99_79422	B99_119787	0.359636	0.03277	5
B99_200303	B99_107744	0.31927	0.02342	5
B99_195109	B99_18133	0.291068	0.02228	5
B99_96163	B99_187500	0.24259	0.02228	5
B99_226061	B99_99289	0.0799097	0.03147	5
B99_74303	B99_110175	0.348329	0.02557	5
B99_56868	B99_237561	0.255668	0.02522	5
B99_72251	B99_3410	0.280903	0.0222	5
B99_136039	B99_8303	0.1493	0.03417	5
B99_205935	B99_43553	0.335382	0.03377	5
B99_82738	B99_237989	0.120624	0.01178	5
B99_65858	B99_100536	0.147462	0.01887	5
B99_171006	B99_161280	0.129581	0.01102	5
B99_160725	B99_53	0.0940889	0.00547	5
B99_226452	B99_115979	0.201102	0.01254	5
B99_150661	B99_54955	0.216568	0.00946	5
B99_187211	B99_831	0.17041	0.03392	4
B99_207069	B99_83861	0.229107	0.01881	5
B99_122575	B99_59810	0.151743	0.01265	5
B99_144269	B99_44659	0.39894	0.02311	5
B99_1270	B99_16719	0.120242	0.01167	5
B99_84033	B99_84023	0.397339	0.02221	5
B99_61895	B99_28615	0.185129	0.01971	5
B99_220173	B99_20357	0.303917	0.01416	5
B99_17547	B99_17546	0.279854	0.02453	5
B99_98274	B99_90043	0.298952	0.03539	5
B99_33899	B99_65858	0.1416	0.02976	5
B99_124855	B99_217756	0.266426	0.01865	5
B99_122613	B99_117417	0.0793801	0.02444	5
B99_4353	B99_156014	0.306296	0.01354	5
B99_136	B99_49354	0.241847	0.02526	4
B99_30940	B99_212125	0.0553597	0.01973	5
B99_145949	B99_208861	0.190681	0.03562	5
B99_133025	B99_93666	0.230982	0.02972	5
B99_8122	B99_205935	0.296336	0.03619	5
B99_19354	B99_97561	0.245758	0.036	5
B99_147025	B99_188323	0.111513	0.01817	5
B99_63758	B99_237108	0.363499	0.02932	5
B99_7048	B99_103909	0.0865854	0.03361	5
B99_202574	B99_235933	0.526602	0.03656	5
B99_63135	B99_165775	0.302357	0.01981	5
B99_173275	B99_173276	0.22432	0.02122	5
B99_88792	B99_129324	0.0951234	0.00766	5
B99_128136	B99_16172	0.232885	0.03083	5
B99_48828	B99_108796	0.132215	0.03253	5
B99_25601	B99_26021	0.18502	0.03132	5
B99_228325	B99_169616	0.0823803	0.03368	5
B99_153391	B99_25601	0.16454	0.02529	5
B99_66502	B99_79674	0.335355	0.02848	5
B99_17173	B99_105797	0.213447	0.02359	5
B99_149351	B99_131715	0.168785	0.03644	4
B99_161923	B99_68557	0.154051	0.0197	5
B99_107012	B99_16502	0.235006	0.0283	5
B99_170529	B99_6270	0.12576	0.02229	5
B99_31721	B99_221947	0.128763	0.03361	4
B99_35479	B99_49936	0.260676	0.02421	5
B99_33702	B99_241257	0.182022	0.01072	5
B99_104557	B99_86668	0.10922	0.03596	5
B99_64521	B99_210165	0.208723	0.02218	5
B99_38389	B99_79986	0.117102	0.0205	5
B99_234494	B99_117010	0.373353	0.02922	5
B99_90148	B99_90137	0.215038	0.01205	5
B99_46441	B99_187301	0.275194	0.0337	5
B99_213376	B99_59149	0.311846	0.0309	4
B99_7201	B99_6062	0.0961545	0.02143	5
B99_49788	B99_159556	0.261516	0.03227	5
B99_103925	B99_239374	0.33363	0.03596	5
B99_13745	B99_2264	0.134402	0.03167	5
B99_41142	B99_186945	0.378921	0.01195	5
B99_243989	B99_118173	0.167803	0.01299	5
B99_192611	B99_165344	0.236688	0.03365	5
B99_39092	B99_39091	0.414087	0.00846	5
B99_170450	B99_245059	0.252554	0.02281	5
B99_62546	B99_84631	0.218106	0.03609	5
B99_26671	B99_23871	0.302222	0.01231	5
B99_202184	B99_40102	0.155458	0.01613	5
B99_110429	B99_45777	0.229964	0.0317	5
B99_111122	B99_189892	0.205417	0.02471	5
B99_148758	B99_234494	0.326749	0.03069	5
B99_58902	B99_153392	0.212381	0.02724	5
B99_146694	B99_22834	0.166324	0.02661	5
B99_187837	B99_81019	0.169384	0.01127	5
B99_228266	B99_137640	0.347351	0.02786	5
B99_214080	B99_28149	0.155261	0.03131	5
B99_12621	B99_12624	0.101082	0.03194	5
B99_220312	B99_121715	0.393813	0.02681	5
B99_18383	B99_1225	0.168625	0.01221	5
B99_5348	B99_5896	0.201057	0.00042	5
B99_72324	B99_182357	0.197977	0.03284	5
B99_7851	B99_20879	0.180256	0.03609	5
B99_98768	B99_222821	0.145073	0.02075	5
B99_191219	B99_11983	0.145387	0.02329	5
B99_225288	B99_225289	0.168725	0.02741	2
B99_199962	B99_148346	0.280591	0.02039	5
B99_132575	B99_72591	0.128084	0.02354	5
B99_92540	B99_55728	0.30757	0.02451	5
B99_101206	B99_121888	0.33478	0.03628	5
B99_7213	B99_223311	0.163747	0.0034	5
B99_174505	B99_168511	0.299734	0.03481	5
B99_43025	B99_53397	0.323124	0.03638	5
B99_186823	B99_53425	0.17054	0.03579	5
B99_67953	B99_88792	0.142497	0.02224	5
B99_119784	B99_32866	0.288268	0.02554	5
B99_53720	B99_168748	0.251055	0.03118	5
B99_84631	B99_90050	0.161404	0.03058	5
B99_84401	B99_168918	0.332941	0.03513	5
B99_40542	B99_87095	0.397271	0.02488	5
B99_4021	B99_113822	0.186937	0.02158	5
B99_97305	B99_7992	0.228215	0.02774	5
B99_44756	B99_93448	0.204801	0.025	4
B99_938	B99_227575	0.0244204	0.02765	5
B99_20893	B99_196936	0.360058	0.02701	5
B99_139417	B99_97284	0.290572	0.03161	5
B99_53492	B99_117925	0.184992	0.01976	5
B99_168315	B99_118117	0.347889	0.03084	5
B99_49767	B99_7186	0.188629	0.01853	5
B99_112125	B99_66502	0.341337	0.02744	5
B99_79109	B99_84023	0.371076	0.02916	5
B99_22679	B99_243985	0.313505	0.03622	5
B99_14352	B99_3312	0.144611	0.02604	5
B99_62594	B99_2132	0.213064	0.03269	5
B99_115331	B99_52360	0.141764	0.01858	5
B99_19720	B99_201579	0.294349	0.03351	5
B99_503	B99_136307	0.161148	0.02438	5
B99_167499	B99_164111	0.162514	0.03082	4
B99_103925	B99_233312	0.274022	0.03458	5
B99_85134	B99_28195	0.212407	0.03551	5
B99_28623	B99_199139	0.220439	0.02896	5
B99_43482	B99_243026	0.217805	0.0233	5
B99_7610	B99_3715	0.117677	0.03653	4
B99_142632	B99_58876	0.197205	0.03282	5
B99_83614	B99_61000	0.322049	0.03532	5
B99_160554	B99_160545	0.126268	0.03314	5
B99_68967	B99_82357	0.0940754	0.01725	5
B99_201206	B99_1305	0.101587	0.00774	5
B99_96623	B99_158695	0.285843	0.02291	5
B99_98862	B99_24922	0.233254	0.03046	5
B99_918	B99_34593	0.0827541	0.03079	5
B99_128208	B99_202182	0.438824	0.01912	5
B99_158512	B99_99986	0.226288	0.00509	5
B99_166084	B99_3623	0.195561	0.03274	5
B99_776	B99_67829	0.0374324	0.01834	5
B99_164648	B99_53397	0.271707	0.03359	5
B99_155329	B99_155328	0.120158	0.02911	5
B99_5951	B99_11629	0.232827	0.00922	5
B99_7843	B99_128767	0.0520814	0.03521	5
B99_219033	B99_136374	0.134307	0.02258	5
B99_32523	B99_44356	0.111435	0.01379	5
B99_77657	B99_2130	0.173117	0.0184	5
B99_220041	B99_13261	0.332103	0.01645	5
B99_123633	B99_189927	0.473741	0.02662	5
B99_2195	B99_3340	0.132776	0.02247	4
B99_122575	B99_62969	0.153888	0.01122	5
B99_16335	B99_69135	0.344259	0.02809	5
B99_149508	B99_104349	0.0992639	0.0229	5
B99_60431	B99_4353	0.281539	0.01317	5
B99_3049	B99_60999	0.284117	0.03666	4
B99_115720	B99_47417	0.111014	0.03058	5
B99_217926	B99_53	0.12566	0.02059	5
B99_187211	B99_143160	0.18328	0.01108	5
B99_220804	B99_39498	0.198563	0.02627	5
B99_14559	B99_210016	0.358379	0.02662	5
B99_73317	B99_131224	0.45034	0.01291	5
B99_139949	B99_124762	0.182455	0.02567	5
B99_63718	B99_215983	0.177006	0.02705	5
B99_70319	B99_2490	0.113069	0.02083	5
B99_27759	B99_182850	0.370086	0.03314	5
B99_46841	B99_7248	0.104455	0.02273	5
B99_28182	B99_136292	0.123867	0.03473	5
B99_71407	B99_92460	0.232538	0.02641	5
B99_117010	B99_138687	0.2718	0.03395	5
B99_191218	B99_11983	0.161484	0.0254	5
B99_4130	B99_41937	0.128336	0.03221	4
B99_225215	B99_39531	0.220075	0.02581	5
B99_106795	B99_38954	0.148996	0.02646	5
B99_50701	B99_183677	0.180877	0.02928	5
B99_77994	B99_162738	0.235548	0.01653	5
B99_8834	B99_165342	0.111539	0.03121	5
B99_89533	B99_12705	0.142298	0.02929	5
B99_209102	B99_62345	0.233432	0.02642	5
B99_71408	B99_74668	0.258156	0.0313	5
B99_70983	B99_3595	0.133744	0.01966	4
B99_18388	B99_18389	0.0978191	0.0279	5
B99_3662	B99_48004	0.128275	0.00483	5
B99_38525	B99_182518	0.141876	0.01502	5
B99_134000	B99_74670	0.326098	0.01587	4
B99_161242	B99_109359	0.261075	0.01605	5
B99_225881	B99_13261	0.346489	0.02938	5
B99_212456	B99_240420	0.247592	0.01868	5
B99_202979	B99_217429	0.332799	0.03075	5
B99_211338	B99_80382	0.351868	0.01545	5
B99_152418	B99_227329	0.12923	0.01878	5
B99_214516	B99_152418	0.171139	0.01369	5
B99_66566	B99_66574	0.583853	0.00452	5
B99_78306	B99_130666	0.180577	0.02457	5
B99_142632	B99_152418	0.182692	0.01297	5
B99_111502	B99_93094	0.280218	0.02001	5
B99_173352	B99_2516	0.160116	0.03512	5
B99_38616	B99_40806	0.111136	0.02746	5
B99_158937	B99_148273	0.171795	0.00401	5
B99_97683	B99_77530	0.0716125	0.0261	5
B99_2382	B99_152201	0.322623	0.02035	5
B99_99145	B99_241646	0.364275	0.02571	5
B99_4716	B99_25897	0.301924	0.01609	5
B99_2567	B99_105804	0.136467	0.01437	5
B99_12424	B99_16931	0.266609	0.02918	5
B99_221034	B99_3941	0.288261	0.00094	3
B99_121211	B99_123163	0.433117	0.02747	5
B99_40156	B99_24833	0.224075	0.00602	5
B99_12604	B99_170450	0.233748	0.02339	5
B99_63538	B99_40806	0.0987535	0.02587	5
B99_4055	B99_202030	0.197552	0.03057	5
B99_158433	B99_109714	0.21337	0.01894	5
B99_23336	B99_54212	0.110796	0.033	5
B99_68955	B99_116493	0.176596	0.02729	5
B99_54204	B99_49874	0.380424	0.02589	5
B99_190756	B99_125551	0.0823254	0.02721	5
B99_133736	B99_91358	0.304332	0.03635	4
B99_46224	B99_194432	0.0920908	0.02776	5
B99_192580	B99_10331	0.169799	0.00887	5
B99_8825	B99_38228	0.273022	0.00718	5
B99_215983	B99_110246	0.235286	0.02339	5
B99_122582	B99_122575	0.14293	0.03005	5
B99_66163	B99_4034	0.35878	0.02163	5
B99_98934	B99_85723	0.251407	0.02909	5
B99_116190	B99_131635	0.383168	0.02279	5
B99_107205	B99_109540	0.104215	0.03234	5
B99_139474	B99_57959	0.303205	0.02387	5
B99_37414	B99_226870	0.114272	0.01889	5
B99_39052	B99_218071	0.297028	0.03341	5
B99_99590	B99_136424	0.104368	0.00869	5
B99_122601	B99_208550	0.308079	0.0352	5
B99_141255	B99_146578	0.387816	0.0291	5
B99_127985	B99_1394	0.255583	0.03634	5
B99_159873	B99_234773	0.211734	0.02786	5
B99_147729	B99_29342	0.1128	0.01929	5
B99_107079	B99_130666	0.136501	0.02458	5
B99_4416	B99_23565	0.118597	0.03242	5
B99_139145	B99_214570	0.286305	0.01954	5
B99_6809	B99_160725	0.0972993	0.0228	5
B99_47051	B99_118473	0.367409	0.0224	5
B99_89398	B99_10559	0.0647247	0.03541	5
B99_35759	B99_227769	0.153907	0.02505	5
B99_3049	B99_110965	0.310176	0.01001	5
B99_97805	B99_124097	0.317093	0.03553	5
B99_129695	B99_11612	0.337223	0.03055	5
B99_175532	B99_169699	0.207621	0.02889	5
B99_19037	B99_200078	0.246146	0.0332	5
B99_10559	B99_25756	0.101182	0.02153	5
B99_9985	B99_3231	0.391582	0.03446	5
B99_237078	B99_152947	0.233919	0.03286	5
B99_49710	B99_67953	0.221387	0.02745	5
B99_44461	B99_198913	0.46266	0.03377	5
B99_6165	B99_123844	0.248421	0.0322	3
B99_8931	B99_80057	0.104152	0.02595	5
B99_100240	B99_11136	0.154321	0.01379	5
B99_1543	B99_15671	0.100994	0.03152	5
B99_7016	B99_119999	0.299591	0.00866	5
B99_136292	B99_136288	0.123158	0.02533	5
B99_131222	B99_208581	0.162664	0.024	5
B99_225565	B99_156492	0.202937	0.02686	5
B99_219854	B99_132973	0.226965	0.03239	5
B99_157425	B99_32833	0.217335	0.02949	5
B99_139451	B99_950	0.165053	0.0158	4
B99_6720	B99_3681	0.132178	0.01589	5
B99_6079	B99_53488	0.144482	0.01287	5
B99_66530	B99_179323	0.127797	0.01724	5
B99_24974	B99_119404	0.0927549	0.01872	5
B99_212473	B99_205883	0.321302	0.02411	5
B99_236775	B99_131421	0.109431	0.02607	5
B99_362	B99_365	0.120118	0.00311	5
B99_28623	B99_32681	0.118034	0.00876	5
B99_35385	B99_9228	0.375281	0.01367	5
B99_204405	B99_209615	0.197457	0.02438	5
B99_80171	B99_96268	0.112804	0.03527	5
B99_122323	B99_165775	0.228053	0.03311	5
B99_80570	B99_215078	0.273186	0.02332	5
B99_53397	B99_236191	0.305562	0.03181	5
B99_93844	B99_96952	0.251128	0.02448	5
B99_198211	B99_1394	0.284971	0.02228	5
B99_7311	B99_170678	0.240791	0.02606	5
B99_164742	B99_93050	0.336439	0.02844	5
B99_7060	B99_184805	0.136764	0.01644	5
B99_240601	B99_75476	0.204203	0.03626	5
B99_17853	B99_133968	0.303993	0.01352	5
B99_198228	B99_16502	0.250027	0.03665	5
B99_96339	B99_65261	0.121625	0.02161	5
B99_30940	B99_199918	0.127332	0.03295	5
B99_54212	B99_64110	0.132193	0.03471	5
B99_133870	B99_3091	0.172481	0.02954	5
B99_84284	B99_7774	0.11276	0.02696	5
B99_93464	B99_149515	0.113886	0.0292	5
B99_97391	B99_37414	0.456764	0.01762	5
B99_2446	B99_49098	0.116367	0.01925	5
B99_202168	B99_77220	0.365129	0.02956	5
B99_218606	B99_209522	0.390846	0.01949	5
B99_201835	B99_125381	0.123392	0.01657	5
B99_40805	B99_210329	0.197711	0.01621	5
B99_157208	B99_186648	0.287928	0.02429	5
B99_12279	B99_223868	0.0960232	0.00617	5
B99_79109	B99_84033	0.416675	0.01037	5
B99_226236	B99_22679	0.282073	0.02923	5
B99_84415	B99_49129	0.26431	0.02575	5
B99_49767	B99_199555	0.238708	0.01364	5
B99_20639	B99_200303	0.342538	0.01558	5
B99_137235	B99_187431	0.105525	0.02062	5
B99_5001	B99_155037	0.127479	0.0311	5
B99_210465	B99_27191	0.328489	0.02231	5
B99_110429	B99_205011	0.156804	0.02275	5
B99_52537	B99_236191	0.204938	0.03442	5
B99_37252	B99_1949	0.206274	0.02896	5
B99_30364	B99_121488	0.32207	0.01971	5
B99_47686	B99_63685	0.260679	0.03214	5
B99_30876	B99_213224	0.196672	0.03163	5
B99_6340	B99_19798	0.163994	0.03198	5
B99_100126	B99_131012	0.210714	0.03575	5
B99_66502	B99_159873	0.216515	0.02993	5
B99_172909	B99_57961	0.343344	0.02685	5
B99_216678	B99_77985	0.132558	0.01345	5
B99_2431	B99_139864	0.330329	0.01432	5
B99_32681	B99_104377	0.0995733	0.02434	5
B99_45465	B99_35595	0.151485	0.01266	5
B99_4219	B99_24115	0.240698	0.01736	5
B99_208560	B99_122590	0.21921	0.03511	5
B99_44776	B99_201206	0.123916	0.02609	5
B99_29933	B99_229410	0.357427	0.0298	5
B99_18232	B99_52537	0.14533	0.03565	5
B99_197188	B99_3586	0.340977	0.01722	5
B99_213110	B99_20094	0.16857	0.03648	5
B99_222956	B99_33930	0.151996	0.01576	5
B99_113822	B99_229566	0.207912	0.02161	5
B99_58429	B99_198422	0.111298	0.02381	5
B99_97811	B99_241257	0.176044	0.0261	5
B99_166084	B99_6369	0.212173	0.00965	5
B99_4438	B99_113821	0.201843	0.02703	4
B99_185432	B99_108637	0.142753	0.0183	5
B99_161590	B99_1912	0.104131	0.02734	5
B99_16719	B99_31833	0.153599	0.02464	5
B99_102148	B99_102163	0.293036	0.01234	5
B99_34156	B99_35088	0.126116	0.01827	5
B99_243346	B99_101552	0.338363	0.03399	5
B99_25526	B99_9761	0.237218	0.00672	4
B99_201202	B99_172276	0.114433	0.03226	5
B99_125463	B99_98535	0.19338	0.03337	5
B99_66567	B99_33574	0.100483	0.02229	5
B99_14722	B99_83538	0.171732	0.02858	5
B99_113148	B99_181741	0.39228	0.01851	5
B99_950	B99_131141	0.143973	0.01789	4
B99_43489	B99_145215	0.119568	0.03206	4
B99_201695	B99_198228	0.257651	0.02588	5
B99_79109	B99_84030	0.446016	0.01403	5
B99_19008	B99_17380	0.245386	0.01509	5
B99_90050	B99_186648	0.171784	0.03595	5
B99_7016	B99_76407	0.30451	0.01692	5
B99_200839	B99_79511	0.148364	0.01071	5
B99_46853	B99_46854	0.0948233	0.02026	5
B99_19155	B99_2268	0.167391	0.0311	5
B99_27759	B99_121211	0.417235	0.01768	5
B99_161547	B99_98755	0.0263975	0.0265	5
B99_62546	B99_39052	0.240173	0.03653	5
B99_133280	B99_3731	0.1012	0.00181	5
B99_31564	B99_107012	0.242173	0.03305	5
B99_199771	B99_34840	0.175448	0.01851	5
B99_76705	B99_1394	0.362409	0.0254	5
B99_1723	B99_227654	0.205113	0.03495	4
B99_170833	B99_52360	0.162869	0.02122	5
B99_128136	B99_60145	0.191174	0.03489	5
B99_19798	B99_6340	0.163994	0.03198	5
B99_117187	B99_16588	0.342619	0.02827	5
B99_219792	B99_2222	0.130144	0.02207	5
B99_193155	B99_14607	0.15043	0.03257	5
B99_47433	B99_34445	0.337609	0.02777	5
B99_32256	B99_215896	0.227827	0.00376	5
B99_169093	B99_55787	0.143342	0.01697	5
B99_86519	B99_80569	0.382655	0.03467	5
B99_215508	B99_147248	0.235749	0.03521	5
B99_143518	B99_143513	0.10719	0.02615	5
B99_50047	B99_237747	0.267397	0.02991	5
B99_172919	B99_18133	0.349375	0.03161	5
B99_157018	B99_16405	0.469223	0.02977	5
B99_121204	B99_235852	0.240818	0.03496	5
B99_104377	B99_60145	0.250465	0.03154	5
B99_213427	B99_90932	0.232548	0.03668	5
B99_146046	B99_180809	0.149125	0.01816	5
B99_360	B99_240736	0.331994	0.03008	5
B99_22681	B99_168494	0.160063	0.03207	5
B99_9716	B99_112833	0.191062	0.02837	5
B99_10487	B99_2770	0.307594	0.02432	5
B99_98934	B99_143796	0.185228	0.03479	5
B99_74103	B99_202188	0.214693	0.02981	5
B99_2770	B99_172909	0.384889	0.02363	5
B99_9452	B99_81430	0.106291	0.02491	4
B99_173	B99_135675	0.280568	0.01502	5
B99_7890	B99_215273	0.184068	0.03416	4
B99_11315	B99_22659	0.347347	0.02897	5
B99_192581	B99_99566	0.219551	0.00042	5
B99_53398	B99_156081	0.310303	0.035	4
B99_181915	B99_97500	0.171676	0.01499	5
B99_57962	B99_36804	0.230414	0.02898	5
B99_142228	B99_205929	0.359947	0.02493	5
B99_118065	B99_131080	0.16531	0.03525	5
B99_16608	B99_150160	0.139593	0.0219	5
B99_4505	B99_6017	0.104124	0.01184	4
B99_211430	B99_89572	0.162896	0.0266	5
B99_111282	B99_121984	0.149146	0.02974	5
B99_141064	B99_16588	0.28246	0.02955	5
B99_183490	B99_213373	0.415371	0.03618	5
B99_558	B99_188556	0.0870495	0.03428	4
B99_217631	B99_36503	0.155786	0.01421	5
B99_123934	B99_9107	0.149048	0.03286	5
B99_39357	B99_37413	0.0968428	0.02166	4
B99_7496	B99_101712	0.237451	0.02394	5
B99_163088	B99_96634	0.129423	0.02343	5
B99_191449	B99_129020	0.253944	0.03011	5
B99_211342	B99_36271	0.145491	0.01422	5
B99_229283	B99_122324	0.328195	0.03496	5
B99_148127	B99_3236	0.342415	0.02848	4
B99_19334	B99_116673	0.130853	0.02609	2
B99_133407	B99_22334	0.113312	0.02144	5
B99_18903	B99_165471	0.256631	0.01132	5
B99_102510	B99_112445	0.2869	0.02498	5
B99_186927	B99_186925	0.19175	0.01153	5
B99_49017	B99_150410	0.322671	0.02524	5
B99_27856	B99_214516	0.179408	0.02294	5
B99_360	B99_214426	0.379781	0.03629	4
B99_75406	B99_244449	0.410514	0.0333	5
B99_155971	B99_50523	0.191636	0.02	5
B99_105144	B99_9493	0.231446	0.0201	5
B99_24206	B99_154801	0.141504	0.03344	5
B99_12568	B99_31848	0.244041	0.01051	5
B99_99416	B99_71101	0.419084	0.03109	5
B99_24253	B99_151555	0.149407	0.03229	5
B99_153937	B99_73630	0.400391	0.01817	5
B99_31697	B99_5911	0.0453053	0.00924	5
B99_128594	B99_34073	0.226353	0.03546	5
B99_49031	B99_172	0.271125	0.02015	5
B99_132477	B99_41827	0.12172	0.00347	5
B99_240018	B99_220387	0.247798	0.07129	5
B99_100302	B99_81093	0.230476	0.04469	5
B99_186648	B99_174506	0.195174	0.07035	5
B99_178164	B99_33702	0.16812	0.03844	5
B99_29805	B99_221105	0.244999	0.0401	5
B99_66281	B99_182853	0.252893	0.04701	5
B99_138377	B99_102159	0.243122	0.03816	5
B99_65390	B99_188432	0.206392	0.05641	5
B99_128014	B99_1394	0.192871	0.05982	5
B99_12512	B99_227389	0.275505	0.07063	5
B99_148753	B99_129706	0.198218	0.06064	4
B99_197892	B99_1099	0.268299	0.06711	4
B99_37532	B99_9032	0.158535	0.07063	4
B99_108600	B99_39052	0.236311	0.06229	5
B99_207126	B99_205159	0.308057	0.06121	5
B99_45408	B99_235574	0.238244	0.07255	4
B99_308	B99_18209	0.304885	0.06117	4
B99_224804	B99_93895	0.367384	0.05756	5
B99_129706	B99_170280	0.257331	0.0703	5
B99_78513	B99_187218	0.333151	0.03788	5
B99_241294	B99_234492	0.204918	0.04314	5
B99_183490	B99_169389	0.247314	0.05571	5
B99_54910	B99_107709	0.146655	0.06517	4
B99_66380	B99_228933	0.198423	0.06869	4
B99_90038	B99_183490	0.169592	0.06682	5
B99_242910	B99_179609	0.238188	0.06427	4
B99_199132	B99_187132	0.226828	0.06728	4
B99_119934	B99_22318	0.178007	0.06411	5
B99_65097	B99_166562	0.422823	0.05542	5
B99_26080	B99_233794	0.114843	0.07079
B99_2132	B99_110936	0.209817	0.04453	5
B99_2122	B99_186513	0.198919	0.06335	4
B99_90037	B99_225614	0.30007	0.04933	5
B99_19211	B99_90538	0.263609	0.06925	4
B99_234497	B99_125036	0.299235	0.05964	5
B99_121198	B99_182021	0.283391	0.0589	5
B99_117417	B99_58717	0.0577641	0.03767	5
B99_109358	B99_81089	0.241275	0.05449	4
B99_141205	B99_8808	0.167182	0.04022	5
B99_22682	B99_166854	0.283825	0.04787	5
B99_851	B99_214935	0.357114	0.05288	5
B99_340	B99_161616	0.238025	0.06368	4
B99_14636	B99_115763	0.23333	0.055	5
B99_125030	B99_37385	0.253821	0.06076	4
B99_235386	B99_197755	0.151144	0.07257	4
B99_44237	B99_210499	0.211004	0.03784	5
B99_202964	B99_96811	0.304807	0.07213	5
B99_8374	B99_57612	0.382972	0.05206	5
B99_178383	B99_236191	0.286399	0.04094	5
B99_222856	B99_222855	0.174141	0.06017	3
B99_34932	B99_50258	0.388782	0.05011	5
B99_232726	B99_1877	0.228037	0.06929	5
B99_73520	B99_138184	0.103824	0.05229	5
B99_13630	B99_8328	0.416254	0.05896	5
B99_149920	B99_197892	0.197534	0.05639	5
B99_157425	B99_84582	0.220121	0.05781	5
B99_43025	B99_168502	0.314518	0.0646	5
B99_91722	B99_97672	0.302908	0.05509	5
B99_11952	B99_55445	0.117377	0.07351	5
B99_217467	B99_12500	0.35631	0.05474	5
B99_175216	B99_186215	0.341476	0.06305	5
B99_145516	B99_11857	0.242052	0.04198	4
B99_6215	B99_129702	0.178178	0.0716	4
B99_186216	B99_187920	0.278514	0.0689	5
B99_125688	B99_87923	0.184431	0.04494	5
B99_186609	B99_3091	0.159225	0.04591	4
B99_18235	B99_2522	0.201718	0.06384	5
B99_152141	B99_132423	0.362166	0.07309	5
B99_70715	B99_53435	0.347952	0.04573	5
B99_245431	B99_137648	0.258531	0.06535	5
B99_66378	B99_137539	0.185284	0.04181	4
B99_116244	B99_6296	0.191584	0.04485	4
B99_1508	B99_39526	0.216121	0.0533	4
B99_144130	B99_170555	0.239356	0.06729	5
B99_186219	B99_200720	0.213643	0.06047	5
B99_140425	B99_74108	0.239622	0.06069	5
B99_63936	B99_2945	0.336313	0.04383	5
B99_119390	B99_57876	0.174895	0.06427	5
B99_108600	B99_174061	0.245147	0.07017	5
B99_88669	B99_199918	0.14631	0.05139	5
B99_213734	B99_152184	0.187818	0.04806	5
B99_125167	B99_98608	0.215733	0.03691	5
B99_122337	B99_363	0.130992	0.05269	5
B99_26711	B99_225614	0.228231	0.06021	5
B99_202188	B99_173245	0.226471	0.04035	5
B99_121886	B99_115763	0.304456	0.03781	5
B99_147442	B99_112746	0.124397	0.04953	3
B99_186881	B99_47988	0.175619	0.06531	5
B99_96167	B99_84830	0.127288	0.05597	4
B99_50527	B99_239771	0.1636	0.06811	5
B99_165187	B99_156081	0.244034	0.05392	5
B99_154460	B99_35614	0.1881	0.06868	5
B99_208729	B99_234499	0.238204	0.06326	5
B99_135567	B99_162390	0.124968	0.06349	5
B99_156081	B99_170542	0.148644	0.05888	4
B99_3202	B99_43653	0.326759	0.04461	5
B99_246024	B99_97500	0.204381	0.04055	4
B99_136426	B99_2691	0.132373	0.05583	4
B99_27272	B99_240510	0.150232	0.04866	4
B99_189800	B99_82126	0.354179	0.05673	5
B99_225679	B99_150162	0.163977	0.07023	5
B99_41288	B99_18594	0.314109	0.06758	5
B99_23276	B99_43596	0.274117	0.04428	5
B99_229283	B99_118097	0.215899	0.06348	5
B99_166571	B99_18235	0.185409	0.05938	4
B99_7089	B99_186609	0.125571	0.05436	4
B99_240018	B99_180316	0.230137	0.07049	4
B99_5763	B99_18661	0.239865	0.04951	5
B99_36785	B99_57962	0.206108	0.03744	5
B99_60332	B99_106981	0.245422	0.0724	4
B99_195135	B99_35096	0.140264	0.0466	5
B99_175213	B99_220387	0.174301	0.06065	5
B99_53397	B99_164828	0.204826	0.05733	4
B99_141364	B99_90050	0.127529	0.0566	4
B99_149703	B99_10103	0.196128	0.06071	5
B99_216091	B99_104295	0.158635	0.04834	5
B99_149703	B99_129700	0.162388	0.05354	5
B99_171727	B99_187708	0.326253	0.05475	5
B99_50701	B99_219254	0.142344	0.04949	5
B99_27245	B99_73698	0.190254	0.06747	5
B99_302	B99_235357	0.186447	0.06553	5
B99_127797	B99_93061	0.336756	0.04821	4
B99_36097	B99_49085	0.222679	0.0647	5
B99_14636	B99_210896	0.225049	0.06806	5
B99_2122	B99_182078	0.277432	0.07337	4
B99_49198	B99_1394	0.261514	0.05095	5
B99_201695	B99_174504	0.253494	0.07038	5
B99_106393	B99_141313	0.221688	0.0409	5
B99_168918	B99_16980	0.334601	0.04609	5
B99_215069	B99_146578	0.315414	0.04461	5
B99_142593	B99_122323	0.254983	0.06276	5
B99_171935	B99_84024	0.361189	0.0704	5
B99_3630	B99_9787	0.145963	0.06495	4
B99_8688	B99_107086	0.182591	0.06436	4
B99_172173	B99_100734	0.154934	0.06131	4
B99_2522	B99_155353	0.235205	0.07036	5
B99_36007	B99_205929	0.361786	0.04932	5
B99_189717	B99_145808	0.260425	0.03863	5
B99_208729	B99_156081	0.266421	0.04553	4
B99_18234	B99_72333	0.261663	0.07229	5
B99_211430	B99_57962	0.184015	0.03967	5
B99_129702	B99_168498	0.191399	0.05992	5
B99_86221	B99_24250	0.142153	0.04552	5
B99_234920	B99_173276	0.145628	0.06948	5
B99_80110	B99_514	0.148586	0.06853	4
B99_5592	B99_154807	0.11881	0.06484	4
B99_149979	B99_48023	0.266785	0.0424	5
B99_165346	B99_71556	0.105133	0.04583	5
B99_117010	B99_166854	0.27677	0.04889	5
B99_241402	B99_225372	0.227212	0.05017	5
B99_76599	B99_46570	0.326348	0.06302	5
B99_185181	B99_104480	0.132357	0.06318	5
B99_192961	B99_43428	0.292295	0.04779	5
B99_94225	B99_144260	0.197204	0.07251	5
B99_331	B99_180103	0.114431	0.06628	3
B99_18233	B99_225372	0.218616	0.05065	4
B99_121140	B99_154368	0.261422	0.06077	5
B99_113998	B99_195034	0.147166	0.04297	5
B99_211052	B99_243883	0.160282	0.07304	5
B99_128079	B99_141361	0.294226	0.06561	5
B99_106852	B99_87924	0.292003	0.07189	4
B99_101998	B99_5502	0.153426	0.05524	5
B99_56186	B99_41990	0.209093	0.05908	5
B99_126568	B99_215981	0.134087	0.04852	5
B99_231789	B99_135075	0.216097	0.06915	5
B99_4795	B99_19880	0.0393375	0.04673	4
B99_59435	B99_9537	0.385415	0.0651	5
B99_245431	B99_2522	0.268524	0.06492	4
B99_226348	B99_201792	0.0996123	0.07051	5
B99_5905	B99_162824	0.145723	0.05114	4
B99_197892	B99_53347	0.247032	0.04999	5
B99_141361	B99_245431	0.323884	0.06114	5
B99_243364	B99_129274	0.335329	0.06083	5
B99_26052	B99_205270	0.357684	0.05873	5
B99_197895	B99_156081	0.244575	0.06005	4
B99_241225	B99_234492	0.236195	0.06188	5
B99_172456	B99_194370	0.226694	0.06253	5
B99_167608	B99_60008	0.133602	0.06093	5
B99_175046	B99_133736	0.349199	0.06044	4
B99_182878	B99_97132	0.128742	0.07069	5
B99_194370	B99_158293	0.274418	0.05923	5
B99_156447	B99_1394	0.25361	0.06986	4
B99_84582	B99_54356	0.268517	0.05108	5
B99_201742	B99_10785	0.00716018	0.05678	5
B99_2197	B99_205090	0.177492	0.06737	5
B99_186881	B99_62546	0.150528	0.04247	5
B99_240175	B99_163844	0.119964	0.06296	5
B99_159775	B99_229283	0.284875	0.07259	4
B99_215981	B99_129700	0.116545	0.03819	5
B99_220387	B99_12500	0.399214	0.06687	5
B99_231789	B99_174506	0.183903	0.06922	5
B99_6215	B99_213734	0.238437	0.05489	4
B99_164525	B99_112999	0.188174	0.05548	5
B99_83311	B99_208861	0.297522	0.0577	5
B99_111493	B99_44187	0.172118	0.05114	4
B99_183780	B99_128784	0.10042	0.07312	4
B99_211275	B99_2122	0.248304	0.06474	4
B99_18226	B99_129706	0.296044	0.05117	5
B99_138205	B99_150149	0.0366456	0.07253	5
B99_6296	B99_201153	0.195282	0.05692	5
B99_66378	B99_208786	0.221843	0.06805	4
B99_139364	B99_42809	0.134908	0.05145	4
B99_218071	B99_2456	0.177138	0.07033	4
B99_168388	B99_46776	0.223396	0.05397	5
B99_174504	B99_13063	0.280996	0.05991	5
B99_139384	B99_103912	0.101076	0.05975	5
B99_172901	B99_207444	0.220814	0.04205	5
B99_45328	B99_227532	0.108806	0.04158	5
B99_103739	B99_12257	0.284655	0.06797	4
B99_41990	B99_141361	0.228983	0.06534	5
B99_146046	B99_60009	0.111572	0.05547	3
B99_153189	B99_130142	0.296476	0.04219	5
B99_129696	B99_170542	0.199162	0.06313	5
B99_80054	B99_92742	0.331644	0.05053	4
B99_157746	B99_102140	0.127844	0.04255	5
B99_206967	B99_8453	0.303873	0.03725	5
B99_118065	B99_154666	0.190588	0.05452	5
B99_245940	B99_5978	0.231169	0.04137	5
B99_126996	B99_110431	0.138288	0.06132	5
B99_138090	B99_199917	0.207873	0.06454	5
B99_146767	B99_100839	0.266158	0.05276	5
B99_171727	B99_155353	0.318188	0.0611	4
B99_212056	B99_39052	0.182962	0.05255	5
B99_186846	B99_90048	0.26606	0.03745	5
B99_105396	B99_164648	0.209185	0.06258	5
B99_182813	B99_187203	0.1279	0.05533	4
B99_90035	B99_215478	0.234804	0.07072	5
B99_171727	B99_1610	0.311374	0.05986	4
B99_112125	B99_232757	0.427618	0.03944	5
B99_150364	B99_14821	0.401632	0.04553	5
B99_59148	B99_142780	0.321911	0.04849	5
B99_106045	B99_49157	0.363746	0.06498	5
B99_224288	B99_147059	0.220607	0.07095	5
B99_142099	B99_16527	0.120506	0.04128	4
B99_51425	B99_241295	0.185129	0.0469	5
B99_56868	B99_143269	0.260572	0.05669	5
B99_31553	B99_207277	0.357022	0.05209	5
B99_6369	B99_7311	0.278645	0.06142	5
B99_143541	B99_93715	0.197317	0.04861	5
B99_92243	B99_185181	0.115975	0.05449	5
B99_75189	B99_119992	0.195817	0.05997	5
B99_104236	B99_26198	0.38427	0.04631	5
B99_23156	B99_22658	0.361098	0.06728	5
B99_141500	B99_241294	0.242382	0.07232	4
B99_108348	B99_147022	0.162374	0.04065	5
B99_112284	B99_3091	0.223883	0.04988	5
B99_59149	B99_17371	0.217113	0.06029	4
B99_105793	B99_25119	0.249605	0.06292	5
B99_20357	B99_20556	0.283969	0.04778	5
B99_12118	B99_71868	0.340233	0.04594	5
B99_46441	B99_161933	0.0561821	0.03756	5
B99_79422	B99_40488	0.347669	0.04192	5
B99_63718	B99_186215	0.331628	0.06929	5
B99_9162	B99_226017	0.120671	0.06794	4
B99_224291	B99_198228	0.253023	0.04061	5
B99_20073	B99_174130	0.212052	0.04546	5
B99_32825	B99_186648	0.311404	0.04746	5
B99_215980	B99_18232	0.051757	0.04742	5
B99_63135	B99_178105	0.371522	0.04528	5
B99_29798	B99_226929	0.281406	0.05595	5
B99_169389	B99_186217	0.271775	0.05389	5
B99_93724	B99_51306	0.172924	0.04784	5
B99_245431	B99_120543	0.217951	0.07237	5
B99_187708	B99_234865	0.199721	0.06425	5
B99_113690	B99_94657	0.246498	0.05792	4
B99_22679	B99_186219	0.277763	0.06959	5
B99_107228	B99_116771	0.0700262	0.05494	5
B99_34928	B99_133303	0.474471	0.06572	5
B99_159444	B99_142632	0.153978	0.07296	4
B99_69106	B99_34614	0.386612	0.05045	5
B99_16007	B99_246429	0.248228	0.06804	5
B99_238724	B99_243346	0.322617	0.05555	5
B99_123633	B99_149066	0.255347	0.06849	5
B99_71193	B99_53347	0.304297	0.05421	5
B99_186512	B99_128079	0.368705	0.06646	5
B99_237510	B99_48247	0.228156	0.05373	5
B99_1624	B99_51941	0.139357	0.07125	4
B99_186216	B99_229280	0.20368	0.06452	5
B99_138687	B99_203081	0.195659	0.06448	5
B99_68292	B99_89163	0.314791	0.06734	4
B99_34937	B99_131281	0.349063	0.0506	5
B99_6165	B99_25672	0.25782	0.0583	5
B99_90037	B99_71193	0.321015	0.06954	5
B99_190164	B99_170542	0.137717	0.06906	5
B99_108637	B99_174061	0.25623	0.05889	5
B99_10419	B99_36420	0.0742265	0.05374	5
B99_165773	B99_157208	0.225624	0.04563	5
B99_34665	B99_129860	0.43467	0.05806	4
B99_152875	B99_10493	0.114875	0.05648	5
B99_213374	B99_165187	0.215664	0.06073	4
B99_197892	B99_168494	0.136373	0.05581	5
B99_205929	B99_136755	0.292947	0.04985	5
B99_56186	B99_241225	0.24598	0.07276	5
B99_182078	B99_181045	0.269899	0.07281	5
B99_138053	B99_57493	0.213413	0.0652	5
B99_26515	B99_181046	0.309897	0.03974	4
B99_56186	B99_223076	0.0726639	0.04636	5
B99_781	B99_179609	0.245943	0.05752	5
B99_85953	B99_39052	0.256951	0.0589	4
B99_88912	B99_95135	0.352228	0.06217	5
B99_90037	B99_18232	0.240269	0.05314	5
B99_130291	B99_53492	0.104698	0.05977	5
B99_155922	B99_13539	0.35893	0.07094	5
B99_54032	B99_2382	0.297728	0.05912	4
B99_156081	B99_185432	0.14803	0.06139	4
B99_53024	B99_186648	0.227779	0.04437	5
B99_38486	B99_68765	0.213682	0.05021	5
B99_154712	B99_35838	0.286559	0.06352	5
B99_109546	B99_172823	0.098481	0.06795	5
B99_141439	B99_175216	0.275133	0.05979	5
B99_117010	B99_186881	0.198743	0.05028	5
B99_205033	B99_30924	0.213668	0.05937	4
B99_186844	B99_172632	0.168304	0.05573	5
B99_40542	B99_7441	0.361924	0.07228	5
B99_186216	B99_205033	0.245896	0.07118	5
B99_108600	B99_36009	0.25991	0.06046	5
B99_92204	B99_115090	0.218698	0.04374	5
B99_215859	B99_28059	0.145433	0.04218	5
B99_17328	B99_231235	0.167888	0.04297	5
B99_98273	B99_26711	0.31428	0.0608	5
B99_127751	B99_4162	0.158411	0.04237	5
B99_30924	B99_168511	0.168015	0.06544	4
B99_182684	B99_7234	0.300686	0.06899	3
B99_224803	B99_224804	0.351987	0.0503	5
B99_1043	B99_3161	0.20036	0.05122	5
B99_101206	B99_147740	0.213995	0.0709	5
B99_240935	B99_122324	0.248357	0.04457	5
B99_229303	B99_234492	0.195929	0.06977	5
B99_199366	B99_1547	0.0408151	0.03991	5
B99_18231	B99_187708	0.235044	0.0721	5
B99_44526	B99_53347	0.282018	0.07196	5
B99_238573	B99_132123	0.339568	0.07134	5
B99_165773	B99_71189	0.240088	0.04181	5
B99_122514	B99_173590	0.122145	0.04431	5
B99_211782	B99_34076	0.103273	0.04531	4
B99_75205	B99_73617	0.294645	0.04928	5
B99_5746	B99_63504	0.223056	0.04827	5
B99_168052	B99_215983	0.162735	0.04957	5
B99_134028	B99_237212	0.133517	0.04707	5
B99_185432	B99_142935	0.169002	0.04128	5
B99_178383	B99_61992	0.288532	0.07111	4
B99_98273	B99_240711	0.451519	0.06131	5
B99_148610	B99_57120	0.365579	0.06153	5
B99_112999	B99_48558	0.179959	0.04151	5
B99_107013	B99_224289	0.279084	0.06874	4
B99_127797	B99_127146	0.383062	0.05015	4
B99_136288	B99_28183	0.172906	0.05085	5
B99_101205	B99_49086	0.219063	0.05678	4
B99_1099	B99_152184	0.212475	0.06549	4
B99_112127	B99_18847	0.13617	0.06419	5
B99_31564	B99_16509	0.234265	0.06709	5
B99_9785	B99_70776	0.399895	0.05212	5
B99_188350	B99_83879	0.327828	0.05461	5
B99_31529	B99_177116	0.139941	0.06909	5
B99_1610	B99_105396	0.234483	0.07036	4
B99_181213	B99_28093	0.145383	0.03759	5
B99_79300	B99_43208	0.241538	0.06404	5
B99_244429	B99_200579	0.242625	0.04406	5
B99_187708	B99_168511	0.280088	0.05898	5
B99_183490	B99_108637	0.38225	0.05441	5
B99_223076	B99_26515	0.0667795	0.04466	4
B99_138687	B99_106852	0.244213	0.04813	5
B99_174505	B99_76705	0.358025	0.06008	5
B99_169451	B99_146473	0.313684	0.0636	5
B99_27295	B99_228758	0.196451	0.0536	5
B99_70267	B99_57120	0.363575	0.04689	5
B99_116343	B99_224288	0.211993	0.06912	5
B99_258	B99_168502	0.25348	0.04569	5
B99_11970	B99_167565	0.208419	0.05155	5
B99_6927	B99_6820	0.1072	0.05769	4
B99_229283	B99_71193	0.304945	0.05154	5
B99_118066	B99_22429	0.165291	0.0593	5
B99_217308	B99_57970	0.305928	0.06695	5
B99_182606	B99_79674	0.347508	0.06579	5
B99_145808	B99_153936	0.22522	0.04201	5
B99_6173	B99_234888	0.262703	0.0604	4
B99_243876	B99_233694	0.235685	0.05298	5
B99_97567	B99_158696	0.348745	0.06894	5
B99_193806	B99_231766	0.296132	0.06827	5
B99_175046	B99_186844	0.195643	0.0453	5
B99_160791	B99_173388	0.418385	0.05493	3
B99_225210	B99_16761	0.043018	0.05513	5
B99_56117	B99_168511	0.279104	0.05656	5
B99_212987	B99_141358	0.211677	0.06818	5
B99_149703	B99_13063	0.231869	0.05932	5
B99_1368	B99_148753	0.194462	0.05995	4
B99_26711	B99_71189	0.256519	0.06221	5
B99_78289	B99_197892	0.213013	0.06394	5
B99_234773	B99_215478	0.248017	0.06206	5
B99_116343	B99_46554	0.283136	0.04472	5
B99_106740	B99_186527	0.235287	0.06851	5
B99_97079	B99_243156	0.343197	0.05678	4
B99_71193	B99_7167	0.271854	0.07171	4
B99_2003	B99_1755	0.272462	0.05903	4
B99_91130	B99_10998	0.329517	0.07023	5
B99_107012	B99_71189	0.201733	0.0419	5
B99_84631	B99_166571	0.232409	0.04248	5
B99_56186	B99_178105	0.233962	0.05487	5
B99_7167	B99_141364	0.237573	0.07204	4
B99_110246	B99_104010	0.249696	0.04231	5
B99_210204	B99_1741	0.238636	0.04597	5
B99_124124	B99_111966	0.274962	0.06056	5
B99_246152	B99_151721	0.309249	0.05493	5
B99_46554	B99_125036	0.298786	0.04221	5
B99_181044	B99_66632	0.199243	0.05318	5
B99_225372	B99_90048	0.219271	0.05402	5
B99_5508	B99_1384	0.187682	0.06742	4
B99_96811	B99_34937	0.342851	0.06968	5
B99_128014	B99_245183	0.211643	0.06456	5
B99_50711	B99_54034	0.299177	0.04733	5
B99_41123	B99_16389	0.375533	0.06953	5
B99_116484	B99_231577	0.12656	0.0388	5
B99_7652	B99_115311	0.310344	0.06866	5
B99_60757	B99_15381	0.307832	0.0429	5
B99_19745	B99_178370	0.150547	0.05126	5
B99_186881	B99_241225	0.19778	0.06736	5
B99_147740	B99_240087	0.153475	0.06251	5
B99_133736	B99_106852	0.288927	0.05862	4
B99_2506	B99_122323	0.248191	0.06985	4
B99_117677	B99_31378	0.182541	0.05196	5
B99_30924	B99_156082	0.225009	0.06441	4
B99_71193	B99_66502	0.281156	0.07288	5
B99_231770	B99_7167	0.314497	0.06184	4
B99_125036	B99_18233	0.277742	0.05818	4
B99_239604	B99_49031	0.455142	0.04282	5
B99_38665	B99_31695	0.244658	0.07273	5
B99_202665	B99_52582	0.244836	0.04521	5
B99_66057	B99_246445	0.417143	0.06208	5
B99_165771	B99_32825	0.339404	0.06516	5
B99_238810	B99_59113	0.248472	0.06925	5
B99_168498	B99_244147	0.23765	0.06597	5
B99_220312	B99_50711	0.403184	0.06892	5
B99_73630	B99_142225	0.363196	0.06343	5
B99_175216	B99_141365	0.323845	0.06187	5
B99_162390	B99_246488	0.144907	0.06587	5
B99_154995	B99_37327	0.108257	0.0432	5
B99_210897	B99_18228	0.242549	0.05977	5
B99_157310	B99_144579	0.221024	0.04755	5
B99_63936	B99_4034	0.322656	0.04021	5
B99_28195	B99_28182	0.146757	0.04066	5
B99_183964	B99_116673	0.127606	0.06752	3
B99_64610	B99_220597	0.204143	0.04796	4
B99_154259	B99_233961	0.127032	0.06185	4
B99_134818	B99_195512	0.217226	0.06007	5
B99_97929	B99_121886	0.224321	0.06643	5
B99_199917	B99_104926	0.159434	0.06726	5
B99_147948	B99_211350	0.191397	0.06765	5
B99_171727	B99_53396	0.308374	0.05107	5
B99_72129	B99_104010	0.302788	0.06483	5
B99_224796	B99_186216	0.149202	0.05963	5
B99_56353	B99_151306	0.201973	0.03766	5
B99_36781	B99_127051	0.267782	0.04888	5
B99_30617	B99_139270	0.232944	0.06417	4
B99_157208	B99_210896	0.245906	0.05283	5
B99_159873	B99_197892	0.205354	0.07015	5
B99_3332	B99_44678	0.0850098	0.05949	4
B99_90782	B99_176115	0.29548	0.06766	5
B99_18232	B99_45408	0.191897	0.04836	5
B99_53347	B99_16509	0.251925	0.06566	5
B99_216220	B99_203310	0.323028	0.03998	5
B99_62488	B99_39487	0.384006	0.03788	5
B99_3048	B99_121490	0.145407	0.06451	5
B99_41288	B99_175000	0.3042	0.06607	5
B99_174506	B99_147104	0.176727	0.0628	5
B99_118107	B99_138840	0.331917	0.071	5
B99_192128	B99_20473	0.158415	0.05943	5
B99_56	B99_186095	0.277908	0.04488	3
B99_213369	B99_236191	0.352709	0.06886	5
B99_213374	B99_168494	0.125701	0.05059	5
B99_127347	B99_208786	0.227439	0.05017	4
B99_86566	B99_11950	0.165501	0.05168	5
B99_198211	B99_18231	0.239762	0.06365	5
B99_241297	B99_75205	0.356864	0.05054	5
B99_52648	B99_126434	0.206728	0.06347	5
B99_246398	B99_234609	0.106742	0.04435	5
B99_66502	B99_186512	0.443018	0.06864	5
B99_142021	B99_191155	0.165015	0.06868	5
B99_7539	B99_243770	0.136186	0.06989	3
B99_11819	B99_29986	0.126467	0.0441	5
B99_2770	B99_165957	0.375335	0.05408	4
B99_238212	B99_177845	0.180526	0.05258	5
B99_59996	B99_108623	0.151489	0.05101	4
B99_241294	B99_117010	0.245508	0.0446	5
B99_190179	B99_4961	0.127863	0.06114	5
B99_54279	B99_195581	0.246408	0.04014	5
B99_33366	B99_98240	0.264972	0.07348	5
B99_56118	B99_166571	0.23163	0.0495	5
B99_238216	B99_177845	0.154835	0.0514	5
B99_148753	B99_168498	0.204437	0.06089	4
B99_183841	B99_182347	0.223073	0.05693	5
B99_53347	B99_217463	0.288679	0.06011	4
B99_100943	B99_172909	0.346127	0.06303	5
B99_238212	B99_84968	0.189381	0.06583	5
B99_152519	B99_96952	0.227358	0.0389	5
B99_18226	B99_2456	0.186818	0.06358	4
B99_72333	B99_98274	0.247201	0.06816	5
B99_125661	B99_66688	0.422425	0.04542	5
B99_13063	B99_135075	0.286301	0.03761	5
B99_187842	B99_138205	0.120275	0.06827	5
B99_59276	B99_8978	0.273368	0.05756	5
B99_20204	B99_6006	0.352928	0.09191	5
B99_166854	B99_232171	0.206765	0.09081	4
B99_202141	B99_225414	0.137704	0.08289	2
B99_150162	B99_201534	0.167636	0.07471	5
B99_6215	B99_209553	0.249665	0.0812	4
B99_53425	B99_68538	0.237885	0.07449	4
B99_8459	B99_132760	0.106696	0.08235	4
B99_113964	B99_1676	0.135085	0.08388	5
B99_98636	B99_45494	0.215798	0.08757	5
B99_164640	B99_66500	0.225679	0.09309	4
B99_4034	B99_12043	0.371054	0.09551	4
B99_240344	B99_23581	0.0489798	0.09367	5
B99_123629	B99_16987	0.273518	0.08763	5
B99_241438	B99_183841	0.234374	0.08262	5
B99_242125	B99_202849	0.346436	0.1024	5
B99_189720	B99_186215	0.216652	0.07873	5
B99_54624	B99_173245	0.146009	0.07938	5
B99_45253	B99_172753	0.339011	0.08478	5
B99_72070	B99_70577	0.111527	0.07365	5
B99_168498	B99_203478	0.306155	0.08102	5
B99_98967	B99_223311	0.129359	0.09702	4
B99_179116	B99_66684	0.152096	0.09185	5
B99_190971	B99_129707	0.179533	0.08363	4
B99_74304	B99_117010	0.259384	0.07586	4
B99_70664	B99_30643	0.177726	0.09684	4
B99_84412	B99_53438	0.245644	0.08469	5
B99_17305	B99_167567	0.26953	0.08156	4
B99_62621	B99_46226	0.108138	0.11002	4
B99_208773	B99_175046	0.265002	0.07561	5
B99_193956	B99_188352	0.313412	0.09291	5
B99_137283	B99_198880	0.341965	0.1031	5
B99_57147	B99_94657	0.307439	0.10169	4
B99_221941	B99_189521	0.195772	0.09311	5
B99_59016	B99_174505	0.296415	0.07809	5
B99_231056	B99_193403	0.277007	0.08684	4
B99_48247	B99_257	0.204897	0.09892	4
B99_182464	B99_217046	0.196021	0.08897	5
B99_162397	B99_106925	0.304162	0.07702	5
B99_53401	B99_134643	0.182836	0.09179	5
B99_147104	B99_138415	0.209389	0.08447	5
B99_130260	B99_17369	0.205745	0.09106	5
B99_75406	B99_221941	0.239943	0.10449	4
B99_186478	B99_126568	0.18663	0.07549	5
B99_143541	B99_170542	0.16692	0.09712	4
B99_232757	B99_186846	0.391945	0.093	5
B99_4790	B99_230953	0.177423	0.10239	4
B99_35074	B99_138211	0.140013	0.08977	5
B99_78393	B99_17690	0.103454	0.08424	5
B99_210233	B99_180358	0.0878045	0.08129	5
B99_53401	B99_68374	0.186515	0.08898	5
B99_182464	B99_6573	0.159477	0.09917	4
B99_108600	B99_181045	0.273697	0.07849	5
B99_168502	B99_2506	0.26187	0.08829	4
B99_133869	B99_43025	0.248787	0.10352	4
B99_90525	B99_73410	0.138486	0.1059	4
B99_14352	B99_8052	0.188558	0.07654	4
B99_100302	B99_33354	0.378623	0.08068	5
B99_210615	B99_54463	0.195535	0.1009	4
B99_134249	B99_32391	0.0997372	0.10465	4
B99_161923	B99_150789	0.103976	0.07623	5
B99_152926	B99_170550	0.242043	0.08817	5
B99_208786	B99_138411	0.237258	0.09629	5
B99_218060	B99_183964	0.106766	0.10686
B99_135466	B99_14228	0.324949	0.08986	5
B99_159775	B99_213374	0.219548	0.08273	4
B99_257	B99_146767	0.216451	0.09656	4
B99_75482	B99_183965	0.111213	0.08862	3
B99_129702	B99_142935	0.196267	0.08435	5
B99_9110	B99_199918	0.146925	0.08959	5
B99_96167	B99_160984	0.130794	0.08856	4
B99_104557	B99_237884	0.0624399	0.07857	4
B99_243985	B99_174511	0.244852	0.08204	5
B99_88684	B99_186512	0.290129	0.09	4
B99_111861	B99_142225	0.361882	0.08642	5
B99_2109	B99_223312	0.136223	0.09516	4
B99_170538	B99_70664	0.155077	0.08352	4
B99_97485	B99_4035	0.317479	0.0958	4
B99_81613	B99_31529	0.308869	0.10649	5
B99_5558	B99_189700	0.266032	0.08561	5
B99_209314	B99_69156	0.198784	0.10211	5
B99_217628	B99_13765	0.156049	0.10858	5
B99_187811	B99_85939	0.0979383	0.09183	5
B99_232260	B99_50192	0.280585	0.10409	3
B99_168200	B99_177161	0.237936	0.09277	5
B99_7721	B99_90995	0.141109	0.07559	4
B99_38390	B99_241064	0.0107845	0.08575	4
B99_147579	B99_177865	0.24542	0.08359	4
B99_24770	B99_38381	0.157299	0.09434	4
B99_165771	B99_162034	0.293894	0.09802	5
B99_242482	B99_39683	0.121401	0.10945	4
B99_129703	B99_35386	0.238111	0.10384	4
B99_119921	B99_224189	0.150499	0.10571	5
B99_22823	B99_178326	0.15671	0.07859	4
B99_191060	B99_217730	0.290574	0.10384	3
B99_61447	B99_144889	0.186814	0.08334	5
B99_199028	B99_213586	0.108344	0.09958	5
B99_188556	B99_201543	0.0762197	0.10313	4
B99_10103	B99_208786	0.205676	0.08441	4
B99_5494	B99_164625	0.140406	0.07814	3
B99_13656	B99_1063	0.328393	0.07393	4
B99_60828	B99_152184	0.211234	0.09186	5
B99_80452	B99_119934	0.103198	0.09774	4
B99_214029	B99_9180	0.19863	0.089	4
B99_180316	B99_48247	0.239741	0.08555	4
B99_40109	B99_18896	0.226484	0.0943	5
B99_2612	B99_194377	0.0846224	0.07562	4
B99_119938	B99_189820	0.406131	0.08636	5
B99_170553	B99_182078	0.0311498	0.09069	5
B99_209179	B99_245227	0.251212	0.08687	5
B99_19037	B99_232260	0.216309	0.10433	3
B99_112847	B99_129700	0.14283	0.08607	5
B99_241438	B99_141439	0.251316	0.07762	5
B99_18543	B99_105144	0.287597	0.09812	3
B99_232680	B99_168524	0.34637	0.08375	4
B99_121330	B99_53578	0.221588	0.09349	4
B99_208767	B99_159338	0.392712	0.08707	5
B99_167627	B99_1211	0.0696156	0.10102	4
B99_232023	B99_117622	0.144189	0.08049	5
B99_43879	B99_78700	0.105073	0.09349	5
B99_246658	B99_150076	0.451224	0.08022	5
B99_242698	B99_172841	0.120739	0.0865	3
B99_225372	B99_177357	0.22715	0.085	4
B99_207780	B99_219611	0.256202	0.08734	4
B99_136410	B99_67137	0.293424	0.08089	5
B99_210162	B99_31276	0.157439	0.1014	3
B99_12429	B99_187439	0.237948	0.09975	5
B99_110287	B99_340	0.179321	0.09542	4
B99_62203	B99_53425	0.124934	0.0954	4
B99_238983	B99_152184	0.210808	0.10497	5
B99_23847	B99_171776	0.199226	0.0907	4
B99_230460	B99_42640	0.194569	0.0992	5
B99_127146	B99_173764	0.394637	0.09718	5
B99_179827	B99_89698	0.433122	0.08069	5
B99_174061	B99_106848	0.242784	0.09991	5
B99_138411	B99_193035	0.271781	0.08245	4
B99_185374	B99_165608	0.184604	0.09727	2
B99_170727	B99_24846	0.177888	0.10522	5
B99_147059	B99_174505	0.276888	0.09125	5
B99_127195	B99_56186	0.219238	0.1035	4
B99_2122	B99_208786	0.233361	0.09498	5
B99_152136	B99_1690	0.105445	0.09526	4
B99_123844	B99_58897	0.276595	0.09621	3
B99_212984	B99_172919	0.225161	0.10133	3
B99_31726	B99_52390	0.184586	0.10233	5
B99_6573	B99_217467	0.189536	0.07644	4
B99_246430	B99_152184	0.251825	0.09046	5
B99_5508	B99_241621	0.0578532	0.0793	4
B99_145888	B99_225898	0.115908	0.10157	4
B99_129698	B99_146767	0.297443	0.07769	5
B99_85242	B99_26081	0.160122	0.0974	5
B99_42473	B99_28746	0.0990255	0.10309	5
B99_72408	B99_130225	0.153172	0.10808	3
B99_145145	B99_166331	0.23695	0.08817	4
B99_104918	B99_68557	0.129753	0.108	5
B99_70694	B99_199917	0.198629	0.09246	4
B99_168160	B99_199052	0.352753	0.09683	5
B99_211350	B99_66378	0.198412	0.09301	5
B99_72047	B99_4330	0.263114	0.10459	2
B99_150992	B99_244449	0.307383	0.08873	4
B99_214935	B99_2431	0.330194	0.0803	4
B99_67137	B99_243488	0.22883	0.08691	5
B99_142225	B99_160715	0.285176	0.08625	5
B99_93816	B99_2809	0.14647	0.10784	3
B99_18826	B99_257	0.185202	0.10487	4
B99_156542	B99_202007	0.30193	0.08981	4
B99_233689	B99_196703	0.255799	0.08475	5
B99_43269	B99_176801	0.143648	0.09264	4
B99_184628	B99_232757	0.267542	0.0909	4
B99_187417	B99_70267	0.324579	0.07805	5
B99_175938	B99_31697	0.211719	0.10065	4
B99_25709	B99_59740	0.15514	0.07561	4
B99_18226	B99_28387	0.281972	0.10268	4
B99_122515	B99_54572	0.118095	0.09242	4
B99_226791	B99_217651	0.0871052	0.10811	5
B99_212063	B99_141365	0.249647	0.08481	5
B99_169240	B99_173699	0.289764	0.09994	5
B99_218908	B99_127146	0.229763	0.08824	5
B99_123573	B99_8741	0.176765	0.07595	4
B99_133870	B99_215525	0.195776	0.0916	5
B99_215983	B99_238983	0.167147	0.10693	5
B99_117454	B99_45494	0.225609	0.08732	5
B99_208773	B99_90038	0.129817	0.09239	5
B99_89163	B99_6215	0.255954	0.07592	5
B99_225673	B99_3536	0.265275	0.07536	3
B99_16610	B99_125547	0.174376	0.09949	5
B99_52532	B99_98967	0.112566	0.0985	4
B99_2972	B99_164644	0.301941	0.08576	5
B99_81305	B99_40935	0.14532	0.10594	5
B99_53793	B99_14162	0.328723	0.10461	2
B99_164828	B99_118097	0.121628	0.09161	4
B99_138191	B99_114924	0.198984	0.09286	5
B99_78289	B99_74304	0.229708	0.08489	4
B99_143541	B99_186216	0.237913	0.09824	4
B99_30924	B99_74304	0.209229	0.08475	4
B99_7728	B99_45238	0.209931	0.1075	3
B99_52392	B99_23581	0.0710756	0.08663	5
B99_199918	B99_216975	0.193516	0.10982	4
B99_130669	B99_7622	0.0943495	0.09686	3
B99_168160	B99_57147	0.282687	0.10835	4
B99_63936	B99_58156	0.336331	0.09599	4
B99_60088	B99_155353	0.242092	0.09834	4
B99_182464	B99_171727	0.263636	0.08725	5
B99_136	B99_33266	0.0264055	0.07767	4
B99_84919	B99_131417	0.18457	0.08327	4
B99_148167	B99_160549	0.146421	0.08564	5
B99_9787	B99_86772	0.21451	0.08016	4
B99_246338	B99_2141	0.0874183	0.07622	5
B99_124783	B99_147298	0.382644	0.0852	4
B99_160533	B99_19806	0.212788	0.09009	4
B99_3623	B99_83302	0.228801	0.09799	3
B99_173764	B99_231401	0.331244	0.09476	5
B99_244417	B99_187811	0.132025	0.10065	5
B99_81421	B99_35075	0.195547	0.10733	5
B99_53401	B99_2972	0.224475	0.07795	4
B99_202089	B99_217730	0.340961	0.08881	4
B99_140340	B99_101403	0.281527	0.08719	4
B99_18233	B99_2456	0.172999	0.07631	4
B99_167964	B99_187842	0.118473	0.09629	4
B99_6451	B99_138114	0.189581	0.09294	4
B99_220761	B99_132760	0.228633	0.09269	4
B99_228051	B99_918	0.0777777	0.094	4
B99_7072	B99_33593	0.253047	0.09725	4
B99_8459	B99_137567	0.126494	0.10478	5
B99_171738	B99_26052	0.329111	0.09874	3
B99_129557	B99_133578	0.316322	0.10741	5
B99_168494	B99_231542	0.140552	0.08241	5
B99_121886	B99_232171	0.2194	0.08176	4
B99_182960	B99_60299	0.135291	0.09625	3
B99_40102	B99_237884	0.118905	0.07917	4
B99_67	B99_214833	0.136871	0.10689	4
B99_101206	B99_53862	0.25503	0.08038	5
B99_180210	B99_156073	0.117659	0.07906	5
B99_482	B99_176245	0.103171	0.08369	3
B99_10448	B99_54950	0.0635228	0.08428	5
B99_96772	B99_59740	0.17053	0.08276	4
B99_75040	B99_101340	0.175579	0.07963	5
B99_129310	B99_242229	0.338205	0.09517	2
B99_194930	B99_147298	0.352099	0.07829	4
B99_49572	B99_5264	0.165826	0.09645	4
B99_32930	B99_107569	0.182493	0.10443	4
B99_93715	B99_71193	0.232383	0.10706	4
B99_198950	B99_129249	0.277177	0.0871	5
B99_68374	B99_5586	0.208379	0.10809	4
B99_97811	B99_11950	0.143496	0.091	4
B99_186478	B99_132423	0.235265	0.08185	5
B99_134821	B99_54754	0.24449	0.09784	5
B99_6706	B99_178075	0.143003	0.10688	4
B99_243150	B99_142225	0.277546	0.11009	5
B99_7770	B99_167941	0.120406	0.0752	3
B99_10164	B99_199450	0.265538	0.09968	4
B99_212499	B99_53556	0.0113307	0.10795	5
B99_96504	B99_30940	0.26896	0.1017	4
B99_128079	B99_155310	0.271094	0.07732	5
B99_186513	B99_189538	0.169275	0.08295	4
B99_156447	B99_215978	0.282436	0.10516	4
B99_223999	B99_66629	0.348272	0.09033	5
B99_184567	B99_118070	0.133171	0.09974	5
B99_212987	B99_37385	0.192205	0.08761	4
B99_205033	B99_155832	0.246825	0.10364	5
B99_75484	B99_75482	0.12022	0.08112	5
B99_8382	B99_91863	0.129013	0.09035	4
B99_151783	B99_225415	0.0298326	0.08263	3
B99_118070	B99_184567	0.133171	0.09974	5
B99_231778	B99_68955	0.193453	0.08421	5
B99_197892	B99_246430	0.276196	0.09208	5
B99_213376	B99_235854	0.210002	0.08549	5
B99_49073	B99_189542	0.147819	0.09731	5
B99_41990	B99_48247	0.210286	0.08666	5
B99_188329	B99_112841	0.234885	0.10672	5
B99_66057	B99_246658	0.44657	0.08141	5
B99_11614	B99_150364	0.33349	0.09284	4
B99_39157	B99_167540	0.23606	0.10049	4
B99_48247	B99_182078	0.24196	0.09331	5
B99_191700	B99_10606	0.20556	0.08218	4
B99_134381	B99_48558	0.168355	0.08307	5
B99_201542	B99_158715	0.139934	0.10821	5
B99_150149	B99_81421	0.0392828	0.094	5
B99_18231	B99_240711	0.243467	0.08135	5
B99_149578	B99_102776	0.133003	0.1057	3
B99_37907	B99_198195	0.352308	0.07983	5
B99_225698	B99_10262	0.306343	0.10636	5
B99_114062	B99_9284	0.0375159	0.0981	3
B99_191155	B99_175309	0.164243	0.08638	5
B99_223927	B99_208308	0.134772	0.08159	4
B99_193035	B99_182606	0.238827	0.07612	5
B99_183841	B99_229303	0.207429	0.08044	5
B99_159299	B99_62245	0.185397	0.08377	5
B99_68859	B99_53793	0.377526	0.09336	2
B99_177588	B99_145464	0.249147	0.10913	4
B99_157199	B99_30424	0.324265	0.07813	2
B99_2972	B99_117524	0.293034	0.10757	4
B99_39531	B99_125033	0.112261	0.09221	5
B99_4103	B99_88006	0.132238	0.08361	4
B99_157990	B99_8145	0.112363	0.0892	2
B99_182464	B99_231789	0.228932	0.07449	5
B99_115979	B99_59500	0.160095	0.09976	5
B99_17544	B99_46166	0.096766	0.09246	5
B99_106833	B99_208183	0.240297	0.07931	5
B99_231542	B99_143233	0.230951	0.09573	5
B99_154712	B99_213896	0.278982	0.07761	5
B99_147059	B99_48247	0.241241	0.10399	5
B99_979	B99_104918	0.0891758	0.0929	5
B99_5586	B99_193035	0.272755	0.08344	4
B99_225708	B99_138206	0.269647	0.10332	5
B99_861	B99_53946	0.187315	0.10828	4
B99_174843	B99_19607	0.329935	0.09759	3
B99_206269	B99_6967	0.131766	0.09108	5
B99_7147	B99_103015	0.196025	0.09659	4
B99_95845	B99_201878	0.229069	0.08124	5
B99_239966	B99_637	0.114212	0.08123	4
B99_47988	B99_215978	0.308155	0.07837	5
B99_7089	B99_161628	0.142926	0.09632	4
B99_38495	B99_84891	0.31317	0.10461	4
B99_3047	B99_190566	0.144426	0.09928	3
B99_7770	B99_12836	0.161104	0.09991	3
B99_17853	B99_9316	0.320424	0.08353	4
B99_18231	B99_211011	0.226447	0.07989	5
B99_159775	B99_127347	0.281106	0.09111	4
B99_108637	B99_212987	0.213209	0.07787	5
B99_184628	B99_209553	0.216797	0.08105	4
B99_68292	B99_170039	0.332218	0.07451	5
B99_240862	B99_26004	0.131347	0.08805	5
B99_5222	B99_4012	0.195345	0.10344	5
B99_137138	B99_176276	0.0493418	0.08803	5
B99_54463	B99_213819	0.129203	0.10657	4
B99_72377	B99_67620	0.390826	0.09939	4
B99_9148	B99_134669	0.106694	0.07374	5
B99_105926	B99_83300	0.166924	0.10567	3
B99_89163	B99_197143	0.258029	0.09818	5
B99_208786	B99_181044	0.218713	0.09618	4
B99_33418	B99_141065	0.273864	0.09518	4
B99_60006	B99_181044	0.221159	0.07589	5
B99_119458	B99_110874	0.136136	0.08206	5
B99_119902	B99_118158	0.124228	0.10666	5
B99_195135	B99_167961	0.123593	0.09341	5
B99_60332	B99_30643	0.17418	0.09243	4
B99_190971	B99_100839	0.181514	0.0806	4
B99_1950	B99_3346	0.170925	0.10876	3
B99_80150	B99_2187	0.127466	0.10511	3
B99_49198	B99_241225	0.263271	0.07803	5
B99_46826	B99_91167	0.364596	0.10165	5
B99_81019	B99_138205	0.115143	0.07585	5
B99_49528	B99_17425	0.154808	0.09668	4
B99_158123	B99_106845	0.180281	0.09101	4
B99_151538	B99_11219	0.304948	0.0844	5
B99_37385	B99_190164	0.217907	0.07783	4
B99_8052	B99_4625	0.122484	0.08488	3
B99_123641	B99_42640	0.173689	0.08261	5
B99_123694	B99_244440	0.276722	0.08251	5
B99_113	B99_80740	0.187706	0.07597	3
B99_90038	B99_167051	0.166914	0.09794	5
B99_79300	B99_180405	0.382012	0.1002	5
B99_184135	B99_44696	0.263369	0.08905	5
B99_173949	B99_13884	0.13214	0.08656	3
B99_146917	B99_30478	0.213246	0.10008	5
B99_224419	B99_58902	0.132203	0.097	4
B99_44237	B99_146730	0.203958	0.10508	5
B99_65843	B99_228933	0.229685	0.10376	5
B99_146917	B99_132423	0.228417	0.08582	5
B99_101715	B99_217463	0.278866	0.08598	4
B99_165775	B99_213038	0.203435	0.10079	5
B99_2490	B99_43911	0.115036	0.09506	4
B99_156033	B99_11221	0.227188	0.10494	5
B99_148002	B99_79665	0.179135	0.07892	5
B99_97929	B99_189720	0.209154	0.09567	5
B99_214092	B99_152381	0.208426	0.08157	4
B99_126159	B99_33261	0.125368	0.10344	4
B99_180797	B99_162865	0.155473	0.10838	4
B99_58166	B99_146587	0.371104	0.09872	5
B99_13719	B99_20101	0.116355	0.08981	5
B99_39538	B99_240540	0.19524	0.09219	5
B99_18233	B99_134643	0.228178	0.08339	4
B99_84908	B99_19925	0.151402	0.07762	4
B99_79674	B99_16509	0.265459	0.08221	5
B99_127051	B99_230074	0.277527	0.09404	5
B99_193869	B99_122646	0.196056	0.10194	4
B99_18127	B99_983	0.248811	0.10726	3
B99_8258	B99_170476	0.121684	0.10614	1
B99_44233	B99_132991	0.482325	0.09591	4
B99_8054	B99_214935	0.227003	0.07943	4
B99_88064	B99_16608	0.176455	0.08774	5
B99_224207	B99_174410	0.135829	0.10267	3
B99_20986	B99_186195	0.246173	0.09846	4
B99_192469	B99_98378	0.137232	0.09752	3
B99_170280	B99_167051	0.237093	0.09887	5
B99_202182	B99_241927	0.106236	0.10997	3
B99_44347	B99_10052	0.179714	0.08179	4
B99_331	B99_9359	0.150328	0.07469	3
B99_100681	B99_1032	0.128883	0.10565	3
B99_132423	B99_141065	0.253822	0.10278	4
B99_112839	B99_57958	0.168094	0.10283	5
B99_105896	B99_90220	0.404729	0.09017	5
B99_209112	B99_26018	0.133531	0.09067	5
B99_26080	B99_175062	0.130481	0.10901	4
B99_128193	B99_11964	0.314289	0.09925	5
B99_5608	B99_128208	0.070718	0.084	4
B99_138257	B99_20075	0.122712	0.08449	3
B99_168511	B99_90035	0.254653	0.07567	5
B99_1099	B99_90047	0.338779	0.08345	4
B99_3729	B99_73112	0.163421	0.09063	4
B99_187920	B99_212063	0.215444	0.08352	5
B99_54039	B99_175213	0.196823	0.09086	5
B99_5608	B99_40102	0.055903	0.08466	4
B99_13719	B99_231577	0.115426	0.09398	4
B99_79300	B99_135740	0.31658	0.09859	5
B99_204129	B99_127052	0.22967	0.10348	5
B99_153933	B99_3724	0.164146	0.10871	3
B99_212056	B99_183841	0.229843	0.07654	5
B99_172918	B99_111494	0.350714	0.07902	5
B99_229920	B99_75919	0.0643721	0.08874	4
B99_37898	B99_184039	0.352436	0.10068	4
B99_240935	B99_170550	0.270482	0.07976	5
B99_171381	B99_99644	0.227339	0.08594	5
B99_79135	B99_7802	0.197134	0.09517	5
B99_51678	B99_166194	0.147571	0.08938	4
B99_99993	B99_171976	0.174921	0.0891	5
B99_125328	B99_35754	0.2891	0.08009	5
B99_66629	B99_30698	0.250934	0.10787	4
B99_17548	B99_52375	0.153012	0.07357	5
B99_90035	B99_32825	0.242533	0.07483	5
B99_59500	B99_191548	0.149925	0.07394	5
B99_66378	B99_165770	0.20464	0.08597	5
B99_217463	B99_101715	0.278866	0.08598	4
B99_199450	B99_193806	0.321546	0.07514	5
B99_49198	B99_231542	0.247986	0.10264	5
B99_16315	B99_149061	0.128314	0.07941	4
B99_179463	B99_9162	0.150086	0.08024	3
B99_164637	B99_232757	0.359402	0.08858	5
B99_244975	B99_150191	0.277202	0.09935	5
B99_119462	B99_73410	0.156185	0.0978	4
B99_27906	B99_212394	0.167981	0.08848	3
B99_158713	B99_138206	0.168398	0.0975	5
B99_9180	B99_246152	0.209894	0.07527	3
B99_89163	B99_203081	0.190908	0.07469	4
B99_231056	B99_170538	0.154688	0.07765	4
B99_201524	B99_126589	0.320225	0.0775	5
B99_143541	B99_200720	0.18708	0.09345	4
B99_140887	B99_67078	0.150176	0.09091	5
B99_27888	B99_216220	0.372496	0.09475	5
B99_166084	B99_170555	0.235561	0.08372	5
B99_205272	B99_157323	0.317852	0.09859	5
B99_178383	B99_54039	0.224142	0.07758	5
B99_90050	B99_141065	0.144738	0.09043	4
B99_164644	B99_197143	0.25342	0.10786	5
B99_128465	B99_128466	0.159991	0.08678	5
B99_223999	B99_41333	0.220284	0.07389	5
B99_66378	B99_7167	0.189202	0.08633	4
B99_201417	B99_193403	0.274161	0.08676	5
B99_121173	B99_26503	0.149434	0.083	4
B99_205159	B99_195109	0.299478	0.08957	5
B99_81051	B99_158712	0.133103	0.10644	5
B99_218071	B99_174061	0.275674	0.09725	5
B99_217651	B99_184070	0.148993	0.10714	4
B99_130378	B99_173764	0.34002	0.07858	5
B99_180797	B99_187132	0.196627	0.07449	5
B99_232456	B99_114884	0.15048	0.092	4
B99_198419	B99_15488	0.27814	0.08433	4
B99_244147	B99_112125	0.242272	0.08968	5
B99_56118	B99_203081	0.184622	0.09235	5
B99_160850	B99_89884	0.199389	0.0751	5
B99_4790	B99_208773	0.169367	0.10696	4
B99_145888	B99_209346	0.133684	0.1065	4
B99_53949	B99_1368	0.226963	0.10028	4
B99_241648	B99_7802	0.198564	0.08817	5
B99_113016	B99_221646	0.137999	0.08337	4
B99_192455	B99_53862	0.314532	0.08804	5
B99_226305	B99_51452	0.0497449	0.08025	5
B99_178105	B99_232171	0.229845	0.08577	4
B99_1635	B99_155971	0.102838	0.08491	4
B99_182464	B99_186512	0.277622	0.09358	5
B99_115302	B99_127318	0.170036	0.1045	4
B99_243594	B99_200766	0.274864	0.07482	4
B99_49198	B99_189720	0.218465	0.08565	5
B99_172632	B99_183841	0.22519	0.08482	5
B99_189706	B99_6014	0.183542	0.08707	4
B99_503	B99_85319	0.154138	0.09514	3
B99_11926	B99_242125	0.198351	0.10317	5
B99_14671	B99_149233	0.104111	0.10961	4
B99_244147	B99_217046	0.209925	0.07437	5
B99_128014	B99_155310	0.195835	0.09763	5
B99_212290	B99_106740	0.245322	0.08301	5
B99_7374	B99_1280	0.180013	0.07921	4
B99_2937	B99_80672	0.0746834	0.10075	3
B99_210062	B99_210066	0.172268	0.08823	5
B99_8909	B99_15036	0.358211	0.09172
B99_171976	B99_1103	0.160202	0.09168	4
B99_70872	B99_136410	0.416747	0.07995	5
B99_16509	B99_128079	0.247829	0.07999	5
B99_164828	B99_186216	0.188679	0.0777	4
B99_148753	B99_100112	0.227357	0.09327	5
B99_44526	B99_156082	0.148644	0.09048	5
B99_62617	B99_245406	0.0833049	0.08844	4
B99_24957	B99_112905	0.261341	0.10332	5
B99_136626	B99_28387	0.12583	0.10769	4
B99_203133	B99_193126	0.140288	0.0865	4
B99_49874	B99_178445	0.317607	0.09214	2
B99_71549	B99_103387	0.274515	0.07911	5
B99_10799	B99_52377	0.212764	0.09185	5
B99_182348	B99_68374	0.219011	0.08633	5
B99_146917	B99_43025	0.225687	0.08228	5
B99_62374	B99_7294	0.125202	0.12511	3
B99_225704	B99_114924	0.160549	0.13975	5
B99_23398	B99_26509	0.174074	0.14225	4
B99_207836	B99_43025	0.134435	0.12672	4
B99_107012	B99_109092	0.176969	0.13867	4
B99_152196	B99_219398	0.309191	0.13838	4
B99_6041	B99_4319	0.121965	0.13615	3
B99_193689	B99_230193	0.142374	0.13239	3
B99_178651	B99_30772	0.330608	0.12751	5
B99_241577	B99_178449	0.121984	0.11625	4
B99_215896	B99_246761	0.126025	0.12092	3
B99_206829	B99_1811	0.149387	0.14081	4
B99_2431	B99_212984	0.253294	0.13152	3
B99_11983	B99_178105	0.147262	0.12765	4
B99_41417	B99_8838	0.132332	0.11641	4
B99_209314	B99_223656	0.134174	0.11879	5
B99_55457	B99_36184	0.138051	0.13732	1
B99_8966	B99_7436	0.15795	0.13346	4
B99_110945	B99_150191	0.235059	0.11253	5
B99_56377	B99_16140	0.122957	0.13615	3
B99_52537	B99_151382	0.136942	0.13291	4
B99_110175	B99_179821	0.330375	0.1249	4
B99_75755	B99_200793	0.281365	0.12144	4
B99_15664	B99_203495	0.106941	0.12601	2
B99_87081	B99_241470	0.340053	0.11949	5
B99_4474	B99_1141	0.206974	0.13774	3
B99_155353	B99_223311	0.166008	0.14378	4
B99_192725	B99_240299	0.164727	0.13053	5
B99_181524	B99_148554	0.279374	0.11833	5
B99_1635	B99_80250	0.0920407	0.12226	4
B99_205096	B99_93713	0.141188	0.12276	5
B99_92784	B99_216107	0.122495	0.13772	4
B99_27118	B99_223591	0.224477	0.13274	2
B99_2851	B99_141064	0.137484	0.13878	4
B99_100794	B99_8066	0.0974581	0.14156	5
B99_117060	B99_6296	0.200366	0.14035	1
B99_116508	B99_223135	0.0656899	0.13721	4
B99_23520	B99_178449	0.0874346	0.13132	3
B99_113382	B99_665	0.141952	0.11575	4
B99_158760	B99_23847	0.185404	0.14413	4
B99_53946	B99_101206	0.254147	0.11213	4
B99_206561	B99_5803	0.153168	0.12061	2
B99_221615	B99_195920	0.145726	0.11555	3
B99_53710	B99_1043	0.175379	0.12341	3
B99_76194	B99_6451	0.206783	0.14413	3
B99_216974	B99_1638	0.183994	0.1305	4
B99_167961	B99_114924	0.147391	0.12696	5
B99_184136	B99_73086	0.204112	0.12096	5
B99_197143	B99_79297	0.202881	0.12956	4
B99_25536	B99_80452	0.177795	0.12589	4
B99_70220	B99_19340	0.125909	0.11686
B99_115191	B99_242911	0.228851	0.11749	4
B99_195920	B99_239643	0.0780977	0.11856	3
B99_20447	B99_48336	0.24475	0.13275	4
B99_128767	B99_233860	0.197758	0.14251	2
B99_124320	B99_75175	0.146903	0.13469	4
B99_29393	B99_199918	0.137472	0.12626	5
B99_219818	B99_105700	0.140254	0.12226	5
B99_89041	B99_121995	0.102322	0.11239	4
B99_176777	B99_77336	0.207273	0.11113	4
B99_57147	B99_236875	0.297959	0.12011	4
B99_16081	B99_36255	0.335842	0.11401	4
B99_208077	B99_61155	0.138925	0.12069	3
B99_178449	B99_127513	0.135598	0.1155	4
B99_225614	B99_128264	0.161132	0.12387	4
B99_88165	B99_234238	0.0532589	0.11856	4
B99_218454	B99_136	0.107295	0.12236	4
B99_121128	B99_164828	0.132789	0.14688	4
B99_1406	B99_237437	0.130555	0.13722	4
B99_223312	B99_90050	0.128851	0.13285	4
B99_27055	B99_197187	0.114136	0.14325	4
B99_9468	B99_60758	0.0823189	0.11845	4
B99_174086	B99_176844	0.399451	0.12314	4
B99_140098	B99_1172	0.188954	0.13625	4
B99_44237	B99_172455	0.100252	0.12596	5
B99_52534	B99_46554	0.164253	0.12013	4
B99_11970	B99_30670	0.180076	0.12799	4
B99_824	B99_168346	0.196564	0.13054	4
B99_121128	B99_84631	0.194518	0.11518	4
B99_77994	B99_215478	0.180925	0.13503	4
B99_170678	B99_2353	0.207475	0.13105	3
B99_60767	B99_23396	0.0681179	0.13048	4
B99_186316	B99_159042	0.0769277	0.14309	4
B99_136	B99_189927	0.098017	0.13251	4
B99_58902	B99_167961	0.126843	0.14311	5
B99_52656	B99_233562	0.1821	0.1129	4
B99_12429	B99_76347	0.21242	0.13347	5
B99_43018	B99_153936	0.201128	0.14659	3
B99_137011	B99_203538	0.281168	0.14188	5
B99_237510	B99_152617	0.214957	0.13777	5
B99_5641	B99_7881	0.108624	0.13077	2
B99_13063	B99_39366	0.259077	0.14017	4
B99_138086	B99_227813	0.167555	0.12813	4
B99_233860	B99_7784	0.171989	0.12793	2
B99_172455	B99_224189	0.0637435	0.14111	5
B99_34931	B99_176843	0.372284	0.11326	4
B99_4103	B99_11857	0.156023	0.1408	4
B99_2353	B99_147613	0.223577	0.13976	3
B99_11001	B99_133798	0.198238	0.11703	4
B99_151382	B99_257	0.138273	0.14249	4
B99_2666	B99_35029	0.105891	0.14123	3
B99_230953	B99_45408	0.257723	0.13239	4
B99_132575	B99_38428	0.138512	0.11431	4
B99_56303	B99_4223	0.287034	0.12324	3
B99_74231	B99_196024	0.0902571	0.14073	4
B99_54035	B99_104150	0.261091	0.13864	3
B99_1635	B99_40614	0.194769	0.14256	4
B99_58776	B99_30940	0.1906	0.14214	4
B99_167499	B99_78137	0.125161	0.11159	4
B99_136748	B99_160370	0.328844	0.13337	4
B99_244147	B99_156447	0.200828	0.12033	4
B99_186217	B99_223312	0.174311	0.13561	4
B99_178383	B99_627	0.150167	0.14535	4
B99_202330	B99_74623	0.161062	0.14375	4
B99_89772	B99_104918	0.104149	0.1227	4
B99_171727	B99_128264	0.181453	0.12715	4
B99_173237	B99_57900	0.172647	0.13191	4
B99_244557	B99_96339	0.0949485	0.13663	4
B99_147341	B99_118095	0.271898	0.14269	3
B99_198431	B99_189542	0.119353	0.14626	2
B99_138678	B99_208023	0.253071	0.1224	3
B99_84926	B99_6787	0.22505	0.11979	4
B99_1704	B99_89573	0.118724	0.14303	4
B99_156441	B99_187920	0.226439	0.11351	4
B99_79674	B99_7213	0.179613	0.14657	4
B99_244449	B99_196391	0.230896	0.11677	4
B99_45408	B99_133748	0.192501	0.11238	4
B99_5770	B99_5546	0.125343	0.12901	4
B99_225813	B99_50604	0.150149	0.12414	4
B99_147832	B99_107666	0.147932	0.13746	4
B99_8693	B99_178449	0.121173	0.12694	4
B99_109541	B99_88803	0.0492822	0.11835	4
B99_242542	B99_224240	0.107891	0.13309	4
B99_11001	B99_228948	0.151612	0.14332	3
B99_117014	B99_186219	0.272032	0.13446	5
B99_243985	B99_207836	0.136414	0.14372	4
B99_150176	B99_26022	0.145994	0.11745	5
B99_86773	B99_4333	0.197932	0.12258	4
B99_29655	B99_233857	0.209075	0.11732	4
B99_128264	B99_133748	0.171003	0.12164	4
B99_31575	B99_182178	0.177069	0.14456	3
B99_59276	B99_47434	0.328275	0.11689	5
B99_5859	B99_172913	0.219858	0.12791	3
B99_185852	B99_107012	0.103061	0.12513	4
B99_14724	B99_79177	0.14136	0.11917	3
B99_237266	B99_401	0.302819	0.12629	4
B99_155794	B99_12217	0.111452	0.14123	4
B99_94625	B99_191654	0.254106	0.13102	4
B99_118124	B99_67645	0.0616444	0.14063	4
B99_170542	B99_132575	0.128731	0.13741	4
B99_159245	B99_105144	0.199201	0.1414	5
B99_180800	B99_10037	0.316959	0.1317	4
B99_221093	B99_22545	0.0594759	0.13557	3
B99_136	B99_192399	0.194361	0.11957	4
B99_57410	B99_2213	0.232035	0.13058	3
B99_161292	B99_2798	0.124891	0.13711	3
B99_189700	B99_98776	0.152928	0.11788	4
B99_30478	B99_1891	0.145891	0.14642	4
B99_42641	B99_137370	0.304034	0.12201	4
B99_242482	B99_66632	0.161897	0.12985	4
B99_38424	B99_61992	0.209961	0.14066	4
B99_84914	B99_235574	0.158286	0.1266	4
B99_93812	B99_627	0.120392	0.12485	4
B99_211132	B99_28324	0.244906	0.12881	4
B99_234320	B99_121316	0.0561744	0.12523	4
B99_244277	B99_117187	0.13926	0.14202	4
B99_145464	B99_153145	0.280651	0.11304	4
B99_201534	B99_27855	0.120881	0.12995	5
B99_44233	B99_201792	0.122478	0.11665	5
B99_8723	B99_3856	0.105502	0.12975	4
B99_47687	B99_88064	0.1813	0.1385	3
B99_20101	B99_31278	0.0591699	0.11891	4
B99_8372	B99_5715	0.181428	0.12011	3
B99_49957	B99_119779	0.200209	0.14432	4
B99_181046	B99_8216	0.240744	0.14704	4
B99_46441	B99_155971	0.229226	0.14444	4
B99_175539	B99_92559	0.13127	0.14644	4
B99_186513	B99_233126	0.1429	0.13885	4
B99_85271	B99_50527	0.180724	0.13807	4
B99_182464	B99_231542	0.223123	0.12476	5
B99_83496	B99_136924	0.13404	0.13049	3
B99_166849	B99_145516	0.154957	0.14104	2
B99_42641	B99_150789	0.0343027	0.11416	4
B99_101206	B99_189606	0.210607	0.13297	4
B99_17410	B99_85566	0.111081	0.12075	3
B99_56419	B99_8693	0.165765	0.14563	4
B99_184479	B99_105084	0.125185	0.11671	5
B99_131715	B99_168498	0.142643	0.13984	4
B99_153391	B99_138206	0.156219	0.11309	5
B99_243364	B99_55816	0.262629	0.14343	2
B99_13661	B99_228114	0.193816	0.14303	3
B99_59078	B99_103449	0.155632	0.14203	2
B99_94236	B99_182521	0.172259	0.13175	3
B99_179963	B99_60627	0.30592	0.11255
B99_101206	B99_30670	0.210694	0.13664	4
B99_105648	B99_18454	0.135886	0.13945	3
B99_142429	B99_189141	0.169833	0.12298	3
B99_182223	B99_163844	0.102872	0.13818	4
B99_65670	B99_107055	0.112622	0.11565	4
B99_5044	B99_462	0.125804	0.13597	3
B99_5544	B99_98557	0.226276	0.14604	2
B99_189750	B99_164883	0.146181	0.1239	4
B99_4737	B99_49169	0.123984	0.14407	4
B99_9431	B99_201153	0.166921	0.11454	2
B99_3084	B99_89118	0.19495	0.12182	2
B99_120099	B99_53024	0.1261	0.13025	4
B99_208183	B99_20151	0.235534	0.13149	4
B99_11494	B99_182349	0.280976	0.14385	4
B99_115302	B99_103455	0.12406	0.14537	4
B99_36687	B99_115302	0.282927	0.14685	4
B99_21075	B99_9291	0.0810694	0.14633	4
B99_26509	B99_32466	0.18803	0.11464	4
B99_17160	B99_70694	0.13088	0.1342	3
B99_48019	B99_233578	0.176155	0.11851	3
B99_103455	B99_40745	0.0309278	0.1436	4
B99_128264	B99_186881	0.0831058	0.13553	4
B99_4919	B99_4626	0.147235	0.13061	4
B99_167964	B99_201534	0.117655	0.12916	4
B99_4326	B99_162648	0.0686378	0.1361	4
B99_60943	B99_152617	0.234087	0.13292	5
B99_77664	B99_52537	0.138696	0.14253	4
B99_12217	B99_156470	0.116701	0.14118	4
B99_12720	B99_65261	0.101442	0.12528	3
B99_244282	B99_5888	0.119303	0.12639	4
B99_123641	B99_46441	0.0972896	0.12505	5
B99_2110	B99_185927	0.136931	0.13313	4
B99_68557	B99_44237	0.147713	0.12207	5
B99_98117	B99_4383	0.195786	0.11571	5
B99_158713	B99_114924	0.194681	0.11104	5
B99_128264	B99_184628	0.176106	0.13668	4
B99_160544	B99_1778	0.185624	0.12529	4
B99_57931	B99_186022	0.205591	0.14378	3
B99_174535	B99_45408	0.226822	0.13327	4
B99_94227	B99_183548	0.116225	0.11602	4
B99_124321	B99_67164	0.168653	0.13897	4
B99_160585	B99_1704	0.135061	0.13177	4
B99_230183	B99_74623	0.134921	0.13187	4
B99_13924	B99_120455	0.179838	0.14047	4
B99_36621	B99_60932	0.138481	0.13423	5
B99_80450	B99_13714	0.0947024	0.11173	5
B99_9493	B99_160786	0.206769	0.14203	3
B99_202352	B99_104298	0.157585	0.14413	4
B99_242237	B99_18209	0.309861	0.14167	2
B99_55798	B99_1963	0.0398452	0.13843	3
B99_148338	B99_22651	0.360949	0.14505	4
B99_185181	B99_87311	0.0709568	0.11766	4
B99_93983	B99_136207	0.0703639	0.14695	4
B99_2845	B99_61155	0.158725	0.13103	3
B99_123641	B99_200127	0.148237	0.11473	4
B99_123629	B99_64927	0.0519423	0.1136	4
B99_233126	B99_72129	0.165929	0.12358	4
B99_3725	B99_213819	0.134882	0.12666	4
B99_227320	B99_35096	0.116647	0.14286	4
B99_109700	B99_50644	0.127969	0.14239	3
B99_60932	B99_66193	0.183078	0.13844	5
B99_98967	B99_201695	0.103211	0.12545	4
B99_211350	B99_121191	0.0907347	0.14458	4
B99_104267	B99_149851	0.13186	0.14527	4
B99_198457	B99_193689	0.131395	0.14315	3
B99_165961	B99_9162	0.145783	0.12511	3
B99_1364	B99_198199	0.159722	0.13431	4
B99_219239	B99_171775	0.117853	0.14383	3
B99_142098	B99_3828	0.110975	0.12016	3
B99_110860	B99_1103	0.151533	0.11966	4
B99_174535	B99_186512	0.325504	0.14031	4
B99_94658	B99_139037	0.227129	0.14544	4
B99_68630	B99_89033	0.174304	0.13245	4
B99_117010	B99_191218	0.116287	0.14378	4
B99_43025	B99_1137	0.112869	0.12924	4
B99_121174	B99_112938	0.139747	0.13916	4
B99_6173	B99_30851	0.213923	0.14512	4
B99_157432	B99_27888	0.265271	0.13725	4
B99_77994	B99_241294	0.164748	0.12011	4
B99_78702	B99_105974	0.145459	0.14676	3
B99_239464	B99_198422	0.105451	0.13921	4
B99_119881	B99_30772	0.328634	0.12401	4
B99_195523	B99_97457	0.0978704	0.1369	2
B99_4594	B99_157660	0.120503	0.13585	3
B99_3677	B99_189927	0.0898814	0.14335	4
B99_169597	B99_93993	0.115221	0.13075	4
B99_3811	B99_120713	0.129609	0.12298	4
B99_132419	B99_214939	0.198566	0.11347	5
B99_225813	B99_85903	0.132624	0.13065
B99_23398	B99_49354	0.270793	0.14552	4
B99_692	B99_125797	0.252883	0.12432	4
B99_9689	B99_178387	0.162049	0.14247	4
B99_2948	B99_215026	0.308081	0.13984	4
B99_14143	B99_44703	0.210548	0.11884	2
B99_171237	B99_3777	0.136301	0.11857	4
B99_47988	B99_108975	0.194126	0.11299	4
B99_38085	B99_107284	0.122828	0.12552	4
B99_125276	B99_121491	0.244085	0.12146	3
B99_96591	B99_240607	0.0642013	0.14063	4
B99_46356	B99_7862	0.197114	0.14514	3
B99_26503	B99_90718	0.122384	0.1328	4
B99_63094	B99_9761	0.158535	0.13329	4
B99_198974	B99_39121	0.191264	0.12985	3
B99_90220	B99_53793	0.396682	0.11867	2
B99_84914	B99_215921	0.131666	0.12258	4
B99_9452	B99_151132	0.0739775	0.13381	4
B99_15279	B99_61101	0.180322	0.12088	2
B99_1778	B99_30876	0.18788	0.11659	4
B99_3677	B99_128767	0.145218	0.13821	4
B99_152617	B99_45408	0.212792	0.12087	5
B99_88684	B99_232171	0.187434	0.12351	4
B99_138415	B99_238983	0.234954	0.11349	5
B99_1137	B99_106829	0.15228	0.11508	5
B99_86773	B99_2673	0.255552	0.1446	4
B99_158123	B99_218834	0.181695	0.11387	4
B99_159775	B99_133748	0.202439	0.12399	4
B99_204630	B99_238324	0.325436	0.1157	5
B99_1406	B99_186844	0.115771	0.14197	4
B99_163965	B99_42639	0.126551	0.12036	4
B99_207780	B99_104150	0.229297	0.12929	3
B99_175539	B99_115458	0.139789	0.11647	4
B99_206599	B99_73061	0.178256	0.11057	3
B99_181046	B99_11983	0.188087	0.12604	4
B99_50506	B99_105804	0.149579	0.12437	2
B99_189606	B99_28843	0.199645	0.14096	4
B99_36173	B99_219168	0.184498	0.14443	3
B99_2845	B99_81215	0.22244	0.14343	3
B99_223305	B99_7609	0.144927	0.11263	4
B99_75889	B99_222175	0.150882	0.1147	3
B99_4304	B99_75755	0.325656	0.11854	4
B99_89720	B99_102674	0.194941	0.14089	3
B99_100804	B99_68538	0.160336	0.11373	4
B99_184893	B99_109545	0.24614	0.1227	5
B99_154332	B99_80382	0.313311	0.14183	4
B99_208077	B99_189717	0.115234	0.11896	3
B99_218898	B99_155794	0.176345	0.13692	4
B99_201788	B99_98755	0.0527486	0.11911	5
B99_117458	B99_123633	0.215456	0.14636	5
B99_46	B99_117014	0.171313	0.1319	4
B99_2835	B99_1488	0.133722	0.14307	4
B99_192127	B99_167410	0.145263	0.14358	4
B99_121128	B99_30478	0.204601	0.12239	4
B99_43502	B99_182165	0.173163	0.13576	4
B99_152617	B99_128079	0.240827	0.12919	5
B99_191219	B99_66632	0.0916273	0.14119	4
B99_42473	B99_233792	0.0961386	0.13447	3
B99_108975	B99_137011	0.201959	0.1247	4
B99_11136	B99_54200	0.111876	0.11801	4
B99_2122	B99_11983	0.165819	0.1411	4
B99_226017	B99_7392	0.125043	0.135	3
B99_13063	B99_7213	0.179316	0.13036	4
B99_193061	B99_160763	0.356529	0.14266	4
B99_103832	B99_162866	0.253651	0.13292	4
B99_4061	B99_65008	0.100044	0.13552	4
B99_106740	B99_70426	0.282456	0.12699	3
B99_4223	B99_10052	0.186776	0.1303	3
B99_67164	B99_23398	0.149424	0.13994	4
B99_7137	B99_192915	0.307141	0.11262	4
B99_46684	B99_227760	0.177336	0.13862	3
B99_50518	B99_50602	0.146232	0.12668	4
B99_145811	B99_168748	0.198789	0.14706	3
B99_55149	B99_19211	0.13678	0.11116	4
B99_105554	B99_3589	0.132801	0.11607	3
B99_30924	B99_1417	0.164927	0.12379	4
B99_205104	B99_156298	0.336523	0.13012	4
B99_53347	B99_68402	0.224629	0.14197	4
B99_141975	B99_7645	0.118529	0.1247	4
B99_182960	B99_172939	0.103439	0.14067	5
B99_151382	B99_191218	0.140479	0.11889	4
B99_198396	B99_9359	0.129674	0.1111	3
B99_133748	B99_49198	0.202217	0.13214	4
B99_147726	B99_180097	0.16672	0.12642	3
B99_189717	B99_64515	0.166591	0.13267	3
B99_192390	B99_88803	0.0851335	0.11219	4
B99_11983	B99_6573	0.145715	0.12422	4
B99_246338	B99_58767	0.100669	0.12862	4
B99_179753	B99_156372	0.256948	0.11628	4
B99_153392	B99_103721	0.157313	0.14364	5
B99_112200	B99_49025	0.0858626	0.14151	4
B99_131718	B99_234492	0.150941	0.13419	4
B99_238983	B99_170553	0.0253587	0.13462	5
B99_121886	B99_68402	0.184554	0.14025	4
B99_128264	B99_71193	0.131065	0.13772	4
B99_152617	B99_142935	0.221824	0.14401	5
B99_141122	B99_132568	0.0691474	0.11515	3
B99_181328	B99_57627	0.16545	0.11835	5
B99_52534	B99_164021	0.165391	0.11623	4
B99_60145	B99_99730	0.122976	0.13565	2
B99_117010	B99_52534	0.159393	0.12683	4
B99_6662	B99_411	0.202716	0.14041	4
B99_164883	B99_627	0.134238	0.13765	4
B99_2770	B99_1704	0.150512	0.12269	4
B99_86937	B99_42647	0.154711	0.13352	5
B99_205096	B99_1516	0.19314	0.12687	3
B99_136877	B99_4163	0.31856	0.13364	4
B99_74978	B99_14247	0.306255	0.14046	4
B99_76705	B99_120097	0.0959782	0.13549	4
B99_94658	B99_115439	0.24481	0.13694	4
B99_200055	B99_198204	0.25068	0.13838	4
B99_52	B99_1811	0.191091	0.12227	4
B99_145516	B99_232456	0.190607	0.14334	4
B99_85939	B99_125527	0.0997508	0.11398	5
B99_138199	B99_27856	0.167905	0.11126	5
B99_245071	B99_138264	0.160716	0.13449	2
B99_211350	B99_149061	0.11925	0.12278	4
B99_131144	B99_185375	0.314319	0.14527	4
B99_134000	B99_187221	0.0932815	0.12045	4
B99_212125	B99_164111	0.0600806	0.14263	4
B99_166196	B99_76988	0.11522	0.13103	4
B99_18235	B99_89033	0.161159	0.13028	4
B99_155525	B99_53734	0.153492	0.12385	4
B99_185547	B99_2493	0.111344	0.13801	2
B99_167565	B99_53946	0.199701	0.11741	4
B99_224289	B99_1417	0.206623	0.12245	4
B99_174504	B99_12429	0.201681	0.11276	5
B99_227239	B99_26052	0.40899	0.12328	5
B99_154732	B99_50518	0.121324	0.12186	4
B99_223312	B99_126568	0.140422	0.13884	4
B99_231401	B99_42019	0.220123	0.14121	4
B99_10299	B99_174130	0.206973	0.13627	4
B99_100824	B99_19370	0.143137	0.11162	4
B99_38424	B99_93812	0.155895	0.12515	4
B99_52692	B99_102776	0.134207	0.12787	3
B99_75889	B99_209787	0.11743	0.13236	3
B99_67076	B99_53720	0.195654	0.14567	3
B99_212509	B99_138743	0.138484	0.13522	5
B99_192127	B99_52265	0.175418	0.14239	4
B99_138205	B99_45534	0.116896	0.13489	4
B99_145520	B99_189927	0.0826864	0.11754	5
B99_120099	B99_36009	0.106639	0.1353	4
B99_134683	B99_192915	0.287072	0.12697	4
B99_69841	B99_132991	0.139315	0.12874	4
B99_18876	B99_5686	0.145039	0.12264	4
B99_27879	B99_90667	0.137508	0.14402	3
B99_100824	B99_215980	0.0381647	0.14172	4
B99_78102	B99_190756	0.297123	0.11363	5
B99_30940	B99_201784	0.205104	0.13588	5
B99_96255	B99_53780	0.0563744	0.12516	4
B99_246583	B99_141984	0.191889	0.12991	4
B99_92784	B99_2195	0.124102	0.11572	3
B99_11610	B99_56118	0.373323	0.11362	5
B99_33266	B99_240920	0.0154077	0.14403	4
B99_33573	B99_21075	0.0657004	0.12171	4
B99_5763	B99_210893	0.240705	0.12877	4
B99_6846	B99_47086	0.250417	0.13299	4
B99_108637	B99_121191	0.0888059	0.13579	4
B99_104298	B99_2108	0.134196	0.11737	4
B99_6362	B99_7172	0.159319	0.13028	4
B99_165350	B99_154582	0.169855	0.1328	5
B99_114442	B99_237628	0.0900241	0.13661	4
B99_23412	B99_195109	0.221085	0.11268	3
B99_115763	B99_233126	0.195218	0.13721	4
B99_17376	B99_102674	0.141022	0.12757	3
B99_78978	B99_61032	0.351683	0.11266	4
B99_186648	B99_151382	0.154993	0.13172	4
B99_133869	B99_168052	0.173141	0.13961	4
B99_129695	B99_156441	0.215235	0.11498	4
B99_59996	B99_13812	0.135936	0.12859	4
B99_90050	B99_2108	0.0914761	0.14141	4
B99_201792	B99_8459	0.122679	0.13405	5
B99_23412	B99_118994	0.24503	0.13333	3
B99_244506	B99_60937	0.115992	0.13067	4
B99_76988	B99_93993	0.141847	0.12347	4
B99_169200	B99_184135	0.211249	0.13382	5
B99_203538	B99_213369	0.343362	0.13852	5
B99_94625	B99_2369	0.166872	0.11475	4
B99_5578	B99_60	0.168477	0.11742	3
B99_103099	B99_14500	0.203493	0.13709	5
B99_236191	B99_133748	0.203375	0.11059	4
B99_173779	B99_208077	0.126572	0.1142	3
B99_53947	B99_122548	0.142101	0.14603	4
B99_3990	B99_39377	0.173451	0.14082	3
B99_154732	B99_50602	0.174468	0.1384	4
B99_85319	B99_239716	0.140059	0.11169	3
B99_142058	B99_1638	0.155121	0.13783	4
B99_104236	B99_8909	0.352775	0.11629
B99_18233	B99_30654	0.164975	0.12576	4
B99_26052	B99_160786	0.356309	0.12393	5
B99_212704	B99_41968	0.152169	0.13344	4
B99_167051	B99_175690	0.197572	0.13984	4
B99_83300	B99_136748	0.246779	0.12914	3
B99_47621	B99_26509	0.224985	0.14163	2
B99_178796	B99_160434	0.131924	0.11295	2
B99_188979	B99_6594	0.163314	0.11865	5
B99_157706	B99_24923	0.189485	0.11718	4
B99_11857	B99_23520	0.128247	0.13877	3
B99_1706	B99_227204	0.11488	0.13737	4
B99_186513	B99_77994	0.133405	0.12952	4
B99_100074	B99_207836	0.139766	0.14702	4
B99_214833	B99_189524	0.2187	0.12267	5
B99_7294	B99_172562	0.123234	0.12687	3
B99_138198	B99_157607	0.293127	0.13198	3
B99_193961	B99_8775	0.239357	0.13181	2
B99_165648	B99_29393	0.12332	0.14171	4
B99_30876	B99_231409	0.142351	0.11537	4
B99_52810	B99_9516	0.237423	0.11927	4
B99_164742	B99_145140	0.228993	0.11826	4
B99_17461	B99_50518	0.297313	0.14109	4
B99_137277	B99_7872	0.0928892	0.14252	3
B99_1778	B99_160547	0.198107	0.12863	4
B99_188352	B99_188350	0.361761	0.11464	5
B99_112847	B99_105207	0.209444	0.11809	5
B99_69982	B99_117457	0.139971	0.13428	2
B99_160370	B99_164122	0.282997	0.12099	4
B99_246487	B99_42473	0.115815	0.14572	4
[truncated: 23,001 more rows]
