# Supplementary material for: Community conservatism is widespread across microbial phyla and environments
Source: Nat Ecol Evol. 2026 Jan 16;10(2):232–45. doi: 10.1038/s41559-025-02957-4 (PMC12890590; doi:10.1038/s41559-025-02957-4)
Supplement: Supplementary file 12 — Source data for Extended Data Fig. 6. [file 41559_2025_2957_MOESM12_ESM.xlsx]

## Sheet: ED6a
phylognetic_dist	pearson_correlation			All pairs from 3b all against all in chronological order: phyloegenetic distance and pearson correlation of their abundance profiles in the timeseries
1.16134	-0.0662814
1.20638	0.112268
1.35961	0.130556
1.37082	0.113714
1.17275	0.350629
0.58675	0.0831863
0.83015	-0.00161549
0.80151	0.0122735
1.32937	0.0270624
0.42268	0.141879
0.56515	0.00424939
0.75669	0.316547
0.74729	0.0914631
1.54843	-0.0162437
0.4533	0.123225
0.66674	0.179688
0.68045	-0.0173011
0.40063	0.0834971
0.40097	0.0825522
1.4837	-0.0187069
0.76592	0.000462717
0.6057	0.0433291
0.68431	0.103886
0.86679	0.0590097
1.55102	0.078932
1.32021	0.0467724
1.32822	0.111642
1.2692	0.0434552
1.01169	0.175653
0.64825	0.0545612
0.74528	0.0326537
1.4782	-0.0139742
0.61659	0.00452467
1.44792	0.0561306
0.56126	0.00449658
0.84727	0.0170196
0.61024	0.0385422
0.74332	0.0510129
0.54488	0.0320048
0.58231	0.0623779
0.43301	0.200167
1.2222	0.421195
1.2084	-0.142668
0.66211	-0.110547
1.22807	-0.0916449
0.83149	-0.0361798
1.1682	-0.080896
0.91073	0.0116619
0.5141	0.435142
0.74181	0.139423
0.8544	-0.199439
0.99895	-0.000715768
0.64221	0.245919
0.87419	0.11258
0.91493	0.0666294
0.9282	0.0315518
1.07373	-0.0584735
0.79709	-0.152886
0.58517	0.0337702
1.21989	-0.199646
1.1303	-0.0547944
1.58758	0.0931965
0.51345	0.307892
1.05926	0.277668
0.47715	0.0311352
0.91612	-0.220783
0.82629	-0.0531004
1.09041	0.185334
0.7206	0.0718593
0.73937	0.0133433
0.39852	0.226128
0.53567	0.0207351
0.49633	0.0308039
0.54015	0.287536
1.19121	-0.071369
0.50327	0.106755
0.54623	0.304694
0.71888	-0.0480496
0.83755	0.354843
0.5617	0.0600176
0.41261	0.182986
0.79322	-0.021255
0.4706	0.0252506
0.74906	0.0951543
0.45561	0.0461957
0.47401	0.0405837
0.75815	-0.0595362
0.40099	0.0693001
0.51563	0.190287
0.82118	-0.000396791
0.64244	0.101854
0.65088	0.0422859
0.68066	0.093213
0.51453	0.0237266
1.12282	-0.023738
0.76374	0.0156256
0.58773	0.149725
0.73332	-0.00232793
0.37599	0.0159894
0.56151	0.172609
0.63033	0.026629
0.62871	0.0638654
0.53387	0.129008
0.69026	0.158796
0.52668	0.0573935
0.73773	0.0616709
0.56056	0.0551491
0.55456	0.0338833
0.46651	0.15239
0.85585	0.0292821
0.45874	0.0461532
0.76578	0.000173829
0.5703	0.138186
0.69953	0.0184417
0.4883	0.143066
0.57804	0.0139862
0.73071	0.0540558
0.37156	0.105661
0.78469	-0.03826
0.67513	0.0112818
0.82354	0.274889
0.52425	0.1618
0.64901	0.100572
0.68995	0.101399
0.73855	0.315661
0.75357	0.0414945
0.70841	0.0971061
0.53157	0.0366775
0.70508	0.183047
0.5353	0.0675663
0.67987	0.161251
0.6935	0.289392
0.8634	0.0592087
0.5977	-0.0106813
0.82698	0.068572
0.58939	0.352551
1.32944	0.0724375
0.84569	-0.0484404
1.25671	0.0205287
0.90001	-0.0444381
0.85316	-0.214732
0.82226	-0.0689267
1.5549	0.105965
0.56126	0.34656
0.92069	0.0905675
0.83532	0.3312
0.47123	0.20563
1.37453	0.31835
0.87236	0.0623605
1.46288	0.271805
0.98712	-0.0505481
1.15749	0.0315745
0.62209	0.215345
0.87822	-0.00185763
0.68746	-0.224697
0.8726	-0.161335
0.77156	0.32427
1.36247	0.124305
0.87099	-0.197104
1.32137	-0.197548
1.0183	0.243671
0.92187	0.0615955
1.42564	0.0867556
0.83036	0.375263
0.97679	0.193564
0.38889	0.0812271
1.08804	0.0417786
1.13768	0.275878
0.78583	0.196067
0.98976	0.0306036
0.55878	0.358168
1.17173	0.428468
0.91669	0.309249
1.34054	0.0627878
1.13341	0.404287
0.64664	0.266979
0.47579	0.232313
0.96857	0.278409
0.77313	0.0418162
0.78201	0.0378844
0.72187	-0.0315895
0.77743	0.0199312
1.18921	0.0336284
0.85752	-0.113905
1.17605	-0.0579224
0.84318	-0.200532
0.8498	0.0165928
1.05601	-0.0242044
1.21056	0.293414
1.11032	-0.00444893
0.42486	0.0729067
0.87209	0.0175821
0.75315	0.096026
1.29585	-0.0201239
1.20651	0.219301
0.73391	-0.109208
1.39452	-0.108739
0.81958	0.0912878
0.85521	0.0704339
0.80859	0.162404
1.19024	-0.189336
0.87814	0.282048
1.11966	0.171382
1.07811	0.459357
0.71854	0.0598122
0.81168	0.281156
0.76897	0.109352
1.02241	0.237528
1.27036	0.267481
1.41225	0.0449101
1.13606	0.0284828
1.47014	-0.0568847
1.53788	-0.130095
1.23545	0.0560214
0.9828	0.242864
0.72848	0.0525463
1.15703	0.205116
1.2837	0.136433
0.53301	0.20847
0.79847	-0.0608987
1.13961	-0.168542
0.95848	0.0531654
0.82818	0.369817
1.14898	0.149148
1.02249	-0.0522106
0.84244	0.00205932
0.56686	0.054721
0.99396	0.154884
0.69918	0.0827701
0.53089	0.0791467
0.63293	-0.110217
0.82244	-0.0842644
0.84401	0.0168051
0.82263	0.280195
1.57059	0.409957
0.90235	-0.016182
1.59471	0.258371
1.15287	0.208312
1.40757	0.27695
0.75675	-0.131572
0.70294	0.144177
0.57403	0.338483
1.06741	0.180637
0.49464	0.0508584
0.85892	-0.00753188
1.60551	0.0287965
0.6351	-0.00497643
0.65344	0.0304255
0.78966	-0.0038092
0.65633	-0.0143619
0.67751	0.00434965
0.60672	0.0606777
0.39791	0.184045
0.87604	0.157699
0.51343	-0.0265364
0.82985	0.032995
1.46852	0.00369095
1.55253	0.0550823
0.90202	0.0247566
1.00247	0.0600155
0.83226	0.109065
1.45327	0.0711148
1.04583	0.0361595
0.69576	0.116869
1.31174	0.0836668
1.21411	0.0819993
1.28721	0.0943318
0.85464	0.00977886
0.81103	0.131729
0.96311	0.0936604
0.77208	0.023342
0.78488	-0.0100922
0.67369	0.0267053
0.68765	0.0173668
1.46701	0.0407002
1.45759	-0.0372224
0.8739	0.111243
0.62275	0.0420103
0.42892	-0.116307
0.56072	0.37374
0.74092	0.265378
0.9554	-0.0313827
1.49773	-0.066994
1.11792	0.276642
1.08983	0.271923
0.74624	0.234009
0.53732	0.400086
1.15676	0.447327
0.52016	0.0275524
1.15138	0.142321
1.12111	0.178752
0.58689	0.124403
0.70831	0.090071
0.67085	0.065873
0.48084	0.0283212
0.92933	0.286654
0.91249	-0.0760587
0.92139	0.119168
0.46354	0.398109
0.97283	0.142602
0.75084	0.132865
0.44166	0.00169418
0.62421	0.268326
1.00413	0.284028
0.65928	0.154767
0.54854	0.0406995
0.76174	0.120808
1.58607	0.37614
0.94051	0.0864688
0.85067	0.0400485
0.902	0.447937
1.30801	0.0891653
0.93125	0.385118
1.02681	-0.123615
0.88612	0.271722
0.50242	0.436681
0.9065	0.319359
0.84236	-0.000348025
0.58449	0.286647
0.81933	0.268206
0.82865	0.387589
0.95958	0.473553
1.27537	0.326374
1.45849	0.0171558
0.81617	0.134489
0.79253	0.0261825
0.64687	-0.0066667
0.76194	0.0527322
0.92667	0.309875
0.91634	0.42065
0.83179	0.0684847
0.91378	-0.0328594
0.60915	0.0629842
0.63966	0.175417
0.89975	0.077356
0.79053	0.12419
0.91139	0.0399206
0.41211	0.213985
0.61019	0.140118
0.58616	0.0506217
1.30047	0.058777
0.59581	-0.00938394
0.94297	0.216957
0.69688	0.0745042
0.73701	0.0656904
0.46748	0.0447983
0.6842	0.0734287
0.66456	0.163145
0.91329	0.0614712
0.87291	0.0973639
0.90828	0.0676849
0.47064	0.0220515
0.7781	-0.0183952
0.78748	0.0375714
1.41461	0.0624293
0.65275	0.03856
0.52841	0.0264775
0.72958	-0.00788082
0.76297	0.130157
0.78686	0.151066
0.85395	0.0706225
0.70986	0.0570155
0.55726	0.0345305
0.60321	0.0336786
0.93223	0.152903
0.47863	0.0963331
1.31067	0.108181
0.77993	0.0406269
0.71343	0.0634292
0.40182	0.0915348
0.96904	-0.00621019
0.36653	0.117892
0.72389	0.0431986
0.77739	0.00359966
0.78696	0.0429046
0.88617	0.10172
0.89655	0.0398297
0.71428	0.0806671
0.37647	-0.00383633
0.58462	0.297622
0.89178	0.137355
1.28323	0.302783
1.20486	0.0872341
0.90384	0.302851
1.29599	0.0997386
1.20195	0.31767
1.20542	0.222431
0.7311	0.105329
0.8899	0.110424
0.95395	0.150259
1.01165	0.313026
0.48844	0.337521
0.55657	0.0854261
0.71937	0.0928826
1.30943	0.0863748
1.09349	0.0360249
0.6403	0.170428
0.92308	0.13525
0.91683	0.0731207
0.48471	0.429143
0.95536	0.243609
0.93123	0.112292
0.90991	0.357545
0.91881	0.343521
1.27521	0.0770358
1.52004	0.270539
0.7124	0.136076
1.34848	0.0381922
0.89975	0.0406182
0.96123	0.207248
0.8969	0.516093
0.86689	0.386312
0.47502	0.159729
0.6537	0.360259
1.28889	0.127624
0.87351	0.0959054
0.68889	0.120936
0.92862	0.00430622
0.92333	0.140951
0.93021	0.253865
0.95766	0.385324
0.88745	0.112617
0.96153	0.371003
0.73107	0.0729921
0.68147	0.0883155
0.81803	0.0499306
1.24087	0.198661
0.9254	0.184955
0.78189	0.281435
0.88233	0.155865
0.6028	0.143058
1.41691	0.158091
0.85618	0.233168
1.03372	0.118902
0.80421	0.0801863
0.80764	0.0143115
0.47631	0.0305083
0.58645	-0.00978849
0.52421	0.138488
1.18132	0.164041
0.97575	0.0754369
0.86968	0.00974601
0.64874	0.202783
0.85861	0.110805
0.87471	0.0496518
1.16374	0.204056
1.40864	0.0969199
0.6075	0.0336597
0.91098	0.32256
0.76248	0.17042
1.26582	-0.0402752
0.93396	0.137076
0.92738	0.443047
0.97433	0.297381
1.6044	0.068295
0.52083	0.116203
0.45119	0.0609988
0.99067	0.0031214
0.7894	-0.0170083
1.4713	0.00242627
1.41973	0.0602957
0.79661	0.110779
0.82047	0.188045
0.75186	0.365169
0.62111	0.0421377
1.24512	0.168908
0.78265	0.131599
0.97967	0.269441
0.50425	0.074337
0.73476	-0.0131952
1.30901	0.247829
1.06925	0.0778042
0.91248	0.340331
1.17636	0.346172
0.47343	0.389256
0.48918	0.363346
1.07455	0.239699
0.62074	0.0830412
0.65989	0.184667
0.9511	0.462636
1.50304	0.199876
0.50923	0.018319
0.74982	0.127732
0.81239	0.384061
1.19477	0.154912
0.82255	0.116741
0.97031	0.376488
0.87602	0.481289
0.8521	0.269858
0.86945	0.0236374
0.98019	0.219048
0.98484	0.0610935
0.64916	0.339812
0.92321	0.0824723
0.96971	0.0855329
0.53644	0.275117
0.9278	0.295095
0.68639	0.13632
1.19954	0.312771
0.5337	0.226556
0.80643	-0.00929866
0.7747	0.017202
0.65317	0.0725604
0.68573	0.169538
0.65021	0.0367823
1.57899	0.0639987
0.93293	0.373635
0.42698	0.00896119
1.43803	-0.0726442
0.72321	0.281396
0.59064	0.00826
0.78658	0.032239
0.65987	0.0722023
0.62364	0.0581847
1.48535	0.0729067
0.94006	0.422392
0.79398	0.0883407
0.59018	0.0314364
0.58375	0.0629996
0.77143	0.198602
0.93993	0.0521879
0.7876	0.00476597
0.91227	-0.0508831
0.73204	0.019246
0.69123	0.23457
0.99006	0.11923
0.94581	-0.0313547
0.54339	0.0894339
0.99795	0.0372106
1.21046	0.0298954
0.89802	0.130766
0.64877	0.046225
0.93702	0.104873
0.72421	0.0651673
0.95671	0.0215505
0.48708	0.0513428
0.80846	0.232973
0.95005	0.240041
0.66801	0.124811
0.98615	0.215147
0.88544	0.289295
1.05948	0.138295
0.4523	0.374844
0.89263	0.183249
0.84701	0.16648
0.43935	0.181881
0.52649	0.0794764
0.84858	0.152627
0.58064	0.0601579
0.63786	0.107723
0.56835	0.289916
0.51893	0.192064
0.85975	0.13337
0.48897	0.218958
0.71151	0.0258151
0.71281	0.0527529
1.12315	-0.0766396
1.02407	0.132897
1.61459	-0.072663
0.95524	0.104302
1.23791	0.389893
0.72398	0.0598481
1.21401	0.168417
1.56219	0.0303072
0.7323	0.387514
0.84794	0.00587554
0.9525	0.0530709
1.46998	0.045977
0.68156	-0.0154941
1.55504	0.0406009
0.81443	-0.00958499
1.06258	-0.0380163
0.69049	-0.0120748
0.97339	0.134229
0.849	0.0817218
0.86908	0.00814792
0.74363	0.0684223
0.49972	0.0125088
0.52437	0.100901
0.93486	0.04099
1.4147	0.120579
0.96808	0.357618
0.96928	0.170775
0.82363	0.315842
0.53513	0.329955
0.64684	0.204333
0.59354	0.43861
0.6767	0.282951
1.59972	0.269786
1.5601	0.350977
0.57687	0.448537
0.64698	0.270709
1.49444	0.133311
0.81727	0.463529
0.58068	0.286751
1.46694	0.10566
0.69067	0.0939278
0.62554	0.340802
0.92715	0.414138
1.09505	0.150503
0.81986	0.419634
0.59072	0.365289
0.98346	0.0579214
0.94683	0.485521
0.94894	0.345015
0.47964	0.0898327
0.74036	0.139059
0.9696	0.203862
0.70615	0.397406
0.96806	0.271662
0.68405	0.173311
0.83384	0.129951
0.94416	0.335934
1.56003	0.209508
0.9659	0.293693
0.969	0.259381
0.89585	0.480323
1.61728	0.202868
1.01513	0.0609375
0.68763	0.192563
0.75037	0.293066
0.96573	0.29965
0.87869	0.217221
0.55103	0.308439
0.48319	0.439722
1.23856	0.347133
0.88262	0.354116
0.70226	0.147962
1.00048	0.117904
0.77966	0.356575
0.872	0.136451
0.9861	0.236313
0.95284	0.385767
0.47439	0.279834
0.97966	0.324145
0.97407	0.155883
0.7493	0.18277
0.94465	0.166284
0.91578	0.385795
0.98429	0.231629
0.65811	0.0715557
0.92576	0.404922
0.85872	0.21621
0.54146	0.185749
1.31883	-0.0457366
0.68258	-0.0165007
0.75702	0.0636063
0.74272	0.0349648
0.6858	0.0270631
0.89149	0.109637
0.63505	0.232668
0.56189	0.271421
1.48581	0.135905
0.76411	0.0103849
0.97255	0.111792
0.47598	0.173844
0.64763	0.00409856
0.72889	0.127803
1.21889	0.106604
1.19965	0.104667
1.33767	0.0158615
0.87311	0.0991791
1.30113	0.302308
1.25069	0.170154
1.21555	0.0950423
0.74631	0.0196751
0.96494	-0.00556965
1.16231	0.16626
0.92942	0.151836
1.18779	0.463103
0.63706	0.133311
1.47651	0.118485
1.45185	0.0294779
1.17324	0.169154
0.93135	0.00239204
0.6767	0.232025
1.15999	0.382215
0.77287	0.0256562
0.51205	0.178912
0.86408	0.0999294
0.83886	0.250309
0.84109	0.133202
0.51197	0.292963
1.57793	0.0378053
0.7847	0.267252
0.88005	0.24581
1.03706	0.153914
1.00562	0.0827239
0.97599	0.403821
0.94044	0.103282
1.00302	0.341169
0.85721	0.107291
1.15804	0.268281
0.95564	0.374619
0.90525	0.411564
0.96808	0.400124
0.4228	0.124672
0.88356	0.342866
0.66709	0.135013
0.81904	0.193906
0.97027	0.18333
0.54231	0.168169
0.53587	0.181288
1.14455	0.241193
0.96138	0.137362
0.98868	0.323376
1.22015	0.324509
0.52592	0.146233
0.85552	0.161539
0.62771	0.0364729
0.86129	0.0564545
0.54671	0.204173
0.92152	0.033715
0.7393	0.0153392
0.68199	0.0313817
0.90514	0.13911
1.12589	0.208318
0.74584	0.0397542
0.60247	0.0719136
0.91305	0.415881
1.11577	0.0765116
1.01028	0.0190832
0.49575	0.00218382
1.13667	0.384989
0.87716	0.415667
1.02393	0.0938325
1.27131	0.275054
0.76117	0.407936
0.90478	0.475349
1.12075	0.394005
0.69138	0.315837
0.46725	0.421879
0.95573	0.329989
0.88085	0.452866
0.89149	0.240354
0.90492	0.343046
1.11873	0.256499
0.47544	0.0455173
0.89813	0.402887
0.95252	0.333506
0.5729	0.214531
1.60328	0.168595
1.13586	0.40358
0.98733	0.27211
0.54418	0.160355
0.76945	0.0993144
0.9151	0.38882
1.13223	0.235717
1.17622	0.338236
1.11823	0.168482
0.67052	0.0240941
1.5298	-0.0544224
0.70693	0.0780682
1.40586	0.0265125
1.18376	0.21646
0.89444	0.175087
0.66997	0.37622
0.8456	0.304413
0.90882	0.0188674
0.97577	0.199626
0.65489	0.365623
0.91049	0.352342
1.13951	0.346382
0.75569	0.259161
0.53998	0.213403
1.27712	0.240278
0.81548	0.175631
1.02458	0.195089
0.38462	-0.0963931
0.62295	-0.091059
1.8673	-0.0872963
0.80473	0.0376413
1.31555	-0.110925
1.32663	-0.0821936
1.29799	-0.0236723
0.59271	-0.0346168
1.18734	-0.126617
1.29395	-0.0761309
1.25317	-0.0201229
1.24377	-0.0801962
1.26805	-0.0214414
1.20982	-0.0115519
1.39554	-0.057825
1.40925	-0.129953
1.16529	-0.0257124
1.16563	-0.0205007
1.20332	-0.0234987
1.2624	-0.0300088
1.10218	-0.0438019
1.41311	-0.157052
1.36327	-0.0696353
1.27064	-0.100374
0.58355	-0.0570011
1.8247	-0.0390972
1.76568	-0.0602718
1.50817	-0.0104139
1.14473	-0.0689047
1.47408	0.0997655
1.19782	0.00538243
1.34539	-0.0873909
1.16754	0.0174993
1.29006	-0.0360769
1.34375	-0.0158966
1.10672	-0.0792713
1.2398	-0.0288936
1.27368	-0.0464533
1.07879	-0.056021
1.15135	-0.0647315
0.40044	-0.0921569
0.38664	0.0979503
1.15859	0.0769911
0.40631	0.09867
1.32797	0.0552319
0.80018	0.0521369
1.40721	-0.0215469
1.01058	-0.0988403
1.19895	0.113249
0.74972	0.162167
0.89427	0.0653692
1.37101	-0.102558
1.37067	0.0204255
1.41141	-0.0715586
1.42468	0.0428969
0.70571	0.0166199
1.29357	0.16181
1.08165	-0.0691261
0.39813	0.142812
1.62678	0.0786234
1.18294	-0.0382024
1.24225	-0.0653716
1.55574	-0.0983926
1.23367	-0.0133586
0.81144	0.204107
1.55509	0.0369223
0.72239	-0.0125082
0.60506	0.0116047
1.23585	-0.0970099
1.15504	-0.0664459
1.29219	-0.104083
1.25285	0.00082489
1.29667	-0.00652008
0.78657	0.0623741
1.25979	-0.0760562
1.26457	-0.0575537
0.60334	0.078347
1.33403	-0.0622456
1.05818	0.00135324
1.17727	-0.115124
1.52202	-0.0449926
1.22712	-0.0398741
1.47786	-0.0440839
1.18441	-0.0713346
1.20281	-0.0151703
1.48695	-0.0393447
1.12979	-0.0782734
1.24443	-0.0634156
1.31766	-0.0366083
1.13892	0.0139074
1.14736	-0.0395865
1.17714	-0.0338358
1.24333	-0.0550739
1.6193	-0.0318957
1.26022	-0.0400419
1.31653	-0.0896107
1.2298	-0.0327122
1.14065	-0.00732953
1.29031	-0.0281302
1.19571	-0.0169514
1.35751	-0.0312863
1.29039	-0.117834
1.41906	-0.0829768
1.25548	-0.100363
1.46653	0.00953145
1.28936	-0.114663
1.28336	-0.0448068
1.22303	-0.137566
1.35233	-0.0668369
1.21526	-0.066931
1.26226	-0.0204148
1.2991	-0.0200664
1.42833	0.010508
1.24482	-0.103207
1.07452	-0.0218418
1.22719	-0.0549433
1.13622	-0.0954991
1.28117	-0.0576733
1.17161	-0.0695198
1.32002	-0.127101
1.28077	-0.11973
1.14549	-0.014227
1.18643	-0.0192644
1.46735	-0.0362775
1.48237	-0.0145332
1.20489	-0.0909317
1.28809	-0.0651825
1.20156	-0.101906
1.2641	-0.0618602
1.17635	-0.102759
1.4223	0.0142504
1.35988	-0.0836551
1.09418	-0.0472812
1.32346	-0.0554874
1.08587	-0.0845635
0.59278	-0.113933
0.74101	-0.0118345
0.92527	-0.0685682
0.79533	-0.053862
0.74848	0.134255
0.71758	0.0884305
1.15026	-0.0754849
1.29006	-0.105048
1.41717	-0.0103421
1.3318	-0.0729909
1.23589	-0.101009
0.63787	-0.109787
1.36884	-0.083036
1.1825	-0.0357464
1.4836	-0.0186682
1.88629	-0.0445257
1.11857	-0.0325007
1.3747	0.0627429
1.18394	0.222339
1.36908	0.214414
1.26804	-0.0554457
0.95783	-0.0941799
1.36747	0.220721
0.91673	0.112433
1.51478	-0.0512584
1.41835	-0.112704
1.14526	-0.0379359
1.32684	-0.0827596
1.47327	-0.0355014
1.15355	-0.0307373
0.6834	-0.10432
1.63416	-0.0921661
1.28231	-0.0839588
1.48624	-0.0139052
1.3153	-0.0629666
1.66821	-0.0665568
1.41317	-0.0512409
0.60388	-0.0395435
1.62989	-0.0578301
1.14312	-0.0201616
1.13149	-0.081787
1.46505	0.0277024
1.26961	-0.0935022
1.27849	-0.047627
1.45067	-0.0712784
0.67275	0.136439
0.85777	-0.0205855
0.75284	0.18427
0.35429	0.106251
0.7385	0.185976
0.74512	0.0979247
0.95133	0.0109069
0.4739	-0.0838566
0.6641	0.0453503
1.18952	-0.0627664
1.36857	-0.111168
1.24963	0.0126694
0.89121	-0.0362609
0.80187	-0.0652364
1.19105	0.0592945
0.98988	-0.0380748
1.31606	-0.134869
1.35169	-0.0340916
1.30507	0.0490236
0.36848	0.173288
1.37462	-0.0909224
1.01498	0.0646008
1.57459	-0.071962
1.21502	-0.0269875
1.54048	-0.084
1.26545	-0.0500497
1.51889	-0.132125
0.5337	-0.0792494
1.00761	-0.0641216
1.03138	-0.0114474
1.18976	-0.125709
1.13324	0.10759
0.44809	-0.0311478
1.47928	-0.0763124
1.22496	-0.0561457
0.75239	-0.0686208
0.54704	-0.0793848
1.28953	-0.128671
0.68293	0.033549
1.03493	0.165077
1.45496	-0.075159
1.32466	-0.0170647
0.74434	0.0104634
0.57627	0.0916151
1.33892	-0.0571349
1.06334	-0.0353131
1.49044	-0.0687919
1.19566	-0.0422202
1.09627	-0.0385477
1.12941	0.00425489
1.55124	0.0343333
1.34049	-0.0445669
1.55143	-0.104578
1.16595	-0.0639277
0.79767	0.141422
1.19007	-0.0737737
1.64935	-0.050219
1.00293	-0.0440514
0.65207	0.0948934
1.19942	-0.101723
1.07051	-0.0809677
1.56389	-0.113
1.22344	-0.0898313
1.3554	0.024419
1.20087	-0.0559112
1.3639	0.0671262
1.14992	-0.048889
1.28614	-0.0482484
1.15281	-0.0173224
1.17399	0.0050845
1.1032	-0.094305
1.16257	-0.0492446
1.37252	-0.116812
1.24223	-0.0801096
1.34463	-0.0243344
1.18814	-0.0503045
1.27215	0.0552574
1.3985	-0.0432259
1.49895	-0.0635992
1.34704	0.0323776
1.17289	-0.028459
1.54231	-0.0902129
1.42456	-0.0530586
0.57508	-0.0233926
0.76789	-0.0383485
0.55055	-0.0803567
1.35112	-0.0336087
1.53983	-0.0531296
1.69191	-0.0857561
1.26856	-0.0639076
1.51368	0.0845642
1.17017	-0.0952034
1.18413	-0.0662109
1.06237	-0.008675
1.17721	-0.0830359
1.38868	-0.0826226
1.35155	-0.019628
1.15772	0.114145
1.0572	-0.0422304
1.2374	-0.0430972
1.45188	0.0670824
1.21735	0.191792
1.6144	-0.0475589
1.58631	-0.0980444
1.24272	-0.0218151
1.0338	-0.0906472
1.65324	-0.144257
1.28482	-0.0243032
1.64786	-0.0902768
1.61759	-0.10182
1.30523	-0.0727245
1.20479	-0.0456292
1.16733	-0.0917822
1.20964	0.0219786
1.42581	-0.0808814
0.80781	0.106005
1.41787	-0.123841
1.22006	-0.0765378
1.46931	-0.0889549
1.24732	-0.0473455
1.17046	0.0417806
1.12069	-0.0287985
1.50061	-0.0157931
1.38808	-0.0126965
1.27734	-0.0757459
1.49054	-0.0710171
1.18143	-0.0792988
1.43699	0.0115002
1.34715	-0.124016
1.39848	-0.035136
0.90337	-0.0953512
1.42773	-0.0520001
0.92213	0.127201
1.3826	-0.0554146
1.23122	-0.0654164
1.40298	-0.0543689
1.33884	-0.033571
1.08097	-0.056053
1.31581	-0.100262
1.32513	-0.0286439
1.45606	-0.0458935
0.53871	-0.0528779
1.17811	-0.0497535
1.31265	-0.054703
1.28901	-0.0622952
1.14335	-0.0498669
1.25842	-0.00290234
1.42315	-0.121714
1.41282	-0.0915828
1.32827	-0.0619447
1.41026	0.0208566
1.33795	0.00885425
1.36846	-0.0925226
1.39623	-0.0920558
1.28701	-0.0564124
1.40787	-0.0444926
1.17677	-0.0744447
1.10667	-0.129189
1.08264	-0.0852169
0.89583	-0.0560239
1.32461	-0.10244
1.43945	-0.00746232
1.19336	-0.0425606
1.23349	-0.0512379
1.19628	0.0345484
1.18068	-0.0820317
1.16104	-0.0654908
1.64209	-0.00603846
1.36939	-0.0809677
1.40476	-0.0575816
1.19944	-0.0344128
1.27458	-0.0758552
1.28396	-0.0149964
1.00997	-0.0864279
1.14923	0.000127142
1.28493	-0.09063
1.22606	0.0326992
1.25945	-0.0956245
1.28334	-0.0497769
1.35043	-0.0815805
1.20634	-0.0433723
1.28606	-0.0639144
1.33201	-0.0694538
1.42871	-0.0921135
1.20743	-0.0860282
0.57401	-0.100307
1.27641	0.0379082
1.20991	-0.0198249
1.16648	-0.117047
1.46552	-0.0651378
1.09533	0.0192936
1.22037	-0.0012081
1.27387	-0.108824
1.51576	-0.0263352
1.38265	-0.115011
1.39303	-0.0502298
1.21076	-0.109605
1.14113	-0.0386571
1.0811	-0.0480962
1.38826	-0.102962
0.54657	-0.0721156
1.70134	-0.0716088
1.40032	-0.140846
1.79247	-0.0577749
1.69843	-0.118243
1.7019	-0.0798777
1.22758	-0.100078
1.38638	-0.0516417
1.45043	-0.0923876
1.50813	-0.0286112
1.21724	-0.111166
1.12195	-0.111622
1.21585	-0.0877808
0.57277	-0.0396142
1.58997	-0.0190925
1.13678	-0.115246
1.41956	-0.0738943
1.41331	-0.0691065
1.24123	-0.115832
1.45184	-0.0941326
1.42771	-0.108595
1.40639	-0.0652407
1.41529	-0.0384334
1.77169	-0.0451501
1.1154	-0.0447442
1.20888	-0.0353328
1.84496	-0.0553533
1.39623	-0.0491386
1.45771	-0.0118182
1.39338	-0.00559343
1.36337	-0.0518756
1.23154	-0.123853
1.15018	-0.119929
0.55223	-0.105648
1.36999	-0.0137838
1.18537	-0.0903703
1.4251	-0.0679265
1.41981	-0.0555885
1.42669	-0.0416531
1.45414	-0.0462191
1.38393	-0.103967
1.45801	-0.110393
1.22755	-0.00298319
1.17795	-0.104696
1.31451	-0.0688879
1.73735	-0.0607146
1.42188	-0.0767621
1.27837	-0.0670573
1.37881	-0.125356
1.09928	-0.143105
1.01227	-0.00576444
1.35266	-0.0981374
1.5302	-0.0811475
1.53301	-0.0424723
1.53644	0.011172
1.20511	-0.0296696
1.31525	-0.0511221
1.25301	-0.114031
1.6778	-0.0885686
1.47223	-0.0721557
1.38446	-0.0426323
1.14522	-0.0844852
1.35509	0.00500127
1.37119	-0.0148626
1.66022	-0.123382
1.004	-0.031724
1.3363	0.0133473
1.40746	-0.0457028
1.25896	-0.0434758
1.7623	0.00999219
1.43044	0.0241496
1.42386	-0.0297884
1.47081	-0.0900795
1.19976	0.02758
1.24963	-0.073192
1.17999	-0.0531733
1.48715	-0.0565897
1.28588	0.00177576
1.19092	-0.0193023
1.01509	0.0227615
1.29309	-0.106212
1.54927	-0.101197
1.48066	-0.031146
1.34991	-0.0809043
1.7416	-0.0928034
1.27913	-0.0893124
1.47615	-0.0756587
1.26077	-0.0346973
1.23124	-0.0666725
1.80549	-0.111163
1.56573	-0.0478216
1.40896	-0.102589
1.67284	-0.0956882
1.22995	-0.0797085
1.25384	-0.113984
1.57103	-0.104605
1.34954	-0.0860119
1.15637	-0.0714596
1.44758	-0.0357617
1.0984	-0.07371
1.26575	-0.0247667
1.47862	-0.095926
0.71507	-0.0270046
1.69125	-0.0948721
1.31903	-0.0138815
1.46679	-0.0662883
1.3725	-0.0900126
1.34858	-0.0809717
1.36593	0.0767232
1.47667	-0.112212
1.48132	-0.0118567
1.14564	-0.0710551
1.41969	0.0328445
1.46619	-0.0946084
1.03292	-0.0718374
1.42428	-0.0952982
1.41519	-0.0616142
1.69602	-0.102799
1.2625	-0.101444
1.30291	0.0202621
1.27118	0.00344319
1.14965	-0.0165596
1.41453	0.0266205
1.14669	-0.0183188
1.29861	-0.0273067
1.42941	-0.0280244
1.15578	-0.0721148
1.03339	-0.00803756
1.45201	-0.0320958
1.31944	-0.00928601
1.28306	-0.0845955
1.15635	-0.107768
1.35244	-0.0497157
1.20497	-0.0252243
1.43654	-0.068993
1.29046	-0.0382989
1.08666	-0.0253091
1.31255	0.00831878
1.26791	-0.0436758
1.43641	-0.062801
1.28408	-0.0359984
1.40875	-0.0618104
1.46084	-0.112938
1.42003	-0.0375961
1.48654	-0.10757
1.44229	-0.0909712
1.27219	-0.0596169
1.49443	-0.0584051
1.70694	0.00282877
1.3945	-0.111245
1.14525	-0.057955
1.4335	0.0199267
1.45301	-0.121619
1.45319	-0.0507402
1.25174	-0.040802
1.30494	-0.0778352
1.44653	-0.0343094
1.16449	-0.0101112
1.48263	-0.112686
1.38192	-0.0783261
1.55596	-0.0950204
1.20882	-0.09821
1.38911	-0.0661703
1.34349	-0.0578984
1.20401	-0.0785526
1.02297	-0.0976355
1.34506	-0.136873
1.07712	-0.0186863
1.36666	-0.0274811
1.29715	-0.0979092
1.01541	-0.074608
1.35623	-0.094935
1.24549	-0.121236
1.20799	-0.0528826
1.20929	-0.0613105
1.61963	-0.0803251
1.52055	-0.136037
1.33421	0.01369
1.45172	0.0379413
1.73439	-0.110802
1.22046	-0.0505394
1.71049	-0.0534616
1.28181	-0.0455449
1.22878	-0.0152352
1.34442	-0.0617945
1.44898	0.0340392
1.1896	-0.0286607
1.17804	-0.00160583
1.27466	-0.0552712
1.31091	-0.062074
1.55906	0.00334818
1.18697	-0.0577971
1.46987	-0.0452142
1.34548	-0.0938623
1.36556	-0.0518983
1.24011	-0.103033
1.22852	-0.0696882
1.25317	-0.0796552
1.43134	-0.0624453
1.01006	-0.133609
1.46456	-0.094286
1.46576	-0.0521696
1.55243	-0.00524931
1.03161	-0.0986341
1.14332	-0.110885
1.09002	-0.0938748
1.17318	-0.0138034
1.19508	-0.0829656
1.15546	-0.100691
1.07335	-0.089058
1.14346	-0.0259308
1.21406	-0.0682231
1.31375	-0.0720958
1.07716	-0.0737565
1.18656	-0.108427
1.18715	-0.0851668
1.12202	-0.0263738
1.42363	-0.0646638
1.59153	-0.0095761
1.31634	-0.0174335
1.0872	-0.0553395
1.47994	-0.0336308
1.44331	-0.0350062
1.44542	-2.16101e-05
1.20844	-0.00909527
1.46916	0.0551969
1.46608	-0.0580944
1.20263	-0.0882016
1.46454	-0.158458
1.18053	-0.0617645
1.33032	-0.109932
1.44064	-0.0376089
1.27965	-0.0925301
1.46238	-0.137704
1.46548	-0.0677173
1.39233	-0.0815197
1.21264	0.004458
1.51161	-0.101518
1.18411	-0.116915
1.24685	-0.012972
1.46221	-0.0759463
1.37517	-0.0989282
1.27983	-0.0501451
1.23971	-0.0834375
1.73504	-0.109378
1.3791	-0.03857
1.19874	-0.0878578
1.49696	-0.00592568
1.27614	-0.0114482
1.36848	-0.0812008
1.48258	-0.0911751
1.44932	-0.0625429
1.23091	-0.0895556
1.47614	-0.027468
1.47055	-0.122803
1.24578	-0.138326
1.44113	-0.0712612
1.41226	-0.0813876
1.48077	-0.00662365
1.38691	-0.149889
1.42224	-0.0139148
1.3552	-0.0759674
1.27026	-0.0466005
0.58217	-0.0208733
1.17906	-0.0352221
1.2535	-0.0324891
1.2392	-0.0779564
1.18228	-0.0203963
1.38797	-0.0152234
1.36385	-0.116692
1.28023	-0.0701613
1.20543	-0.030061
1.26059	-0.104755
1.46903	-0.103813
1.2325	-0.119314
1.37643	-0.0471267
1.45769	-0.0644097
1.71537	-0.0266396
1.69613	-0.0435353
0.60101	-0.0210562
1.36959	-0.0828791
0.56447	-0.0512712
1.74717	-0.0997839
1.71203	-0.0595853
1.24279	-0.0708953
1.46142	-0.00620676
1.65879	-0.122158
1.4259	-0.0551091
1.68427	-0.102434
1.36586	-0.0197528
1.19613	-0.147841
1.17147	-0.0356245
1.66972	-0.0515766
1.42783	0.0291017
1.17318	-0.0327372
1.65647	-0.108925
1.26935	-0.0336477
1.26857	-0.0827546
1.36056	-0.0729448
1.33534	-0.0429893
1.33757	-0.0671698
1.26849	-0.0872913
1.17329	-0.0411992
1.5135	0.0742803
1.37653	-0.0484763
1.53354	-0.103937
1.5021	-0.0471958
1.47247	-0.107129
1.43692	-0.0558083
1.4995	0.0101081
1.35369	-0.0914037
1.65452	-0.0978256
1.45212	-0.0568888
1.40173	-0.0632152
1.46456	-0.075432
1.17932	-0.113644
1.38004	-0.0281801
1.16357	-0.0732282
1.54784	-0.0625523
1.46675	-0.107586
1.27111	-0.0248524
1.26467	-0.0682765
1.64103	-0.108468
1.45786	-0.060279
1.48516	-0.0733149
1.71663	-0.098096
1.25472	-0.0489802
1.352	-0.0566635
1.35651	0.00353533
1.35777	0.0263098
1.27551	0.0518175
1.418	-0.0267962
1.23578	-0.0294259
1.41079	0.0168232
1.40162	0.0192826
1.62237	-0.0632737
1.24232	-0.0877861
1.33127	-0.0861664
1.40953	-0.0469419
1.61225	-0.036159
1.50676	-0.0262771
0.99223	-0.101635
1.63315	-0.0630225
1.37364	-0.0555629
1.52041	-0.0916745
0.53465	-0.0378304
1.25765	-0.0252525
1.40126	-0.0239364
1.61723	-0.0765269
1.18786	-0.108896
1.22377	-0.0959188
1.45221	-0.100644
1.37733	-0.0345537
1.38797	-0.104388
1.4014	-0.0353422
1.61521	-0.10955
1.20424	-0.0135576
1.39461	-0.0243658
1.449	-0.0488522
1.06938	-0.0579474
1.3229	-0.0385455
1.63234	-0.117542
1.48381	-0.0472434
1.27298	0.0152483
1.26593	-0.0932808
1.41158	-0.0341099
1.62871	-0.0621956
1.6727	-0.0508896
1.61471	-0.0741048
1.167	0.0219406
1.24942	-0.0121479
1.20341	0.0114134
1.00122	-0.0140654
1.68024	-0.115375
1.39092	-0.0932406
1.16645	-0.0313178
1.34208	-0.0580061
1.4053	-0.0793657
1.47225	-0.0828166
1.15137	-0.0450688
1.40697	-0.0351385
1.63599	-0.0914932
1.48449	-0.0137436
1.26878	-0.108763
0.54046	-0.0729974
1.54428	-0.00991491
1.52106	-0.0972852
0.66799	0.210648
1.91234	0.144494
0.84977	0.0941989
1.36059	0.317974
1.37167	-0.0033277
1.34303	0.0736577
0.63775	0.0217514
1.23238	0.088043
1.33899	-0.103705
1.29821	0.189238
1.28881	-0.000563916
1.31309	-0.0402112
1.25486	0.127657
1.44058	0.181875
1.45429	0.18931
1.21033	-0.0692006
1.21067	0.0406952
1.24836	-0.0947096
1.30744	-0.138348
1.14722	0.264747
1.45815	0.163694
1.40831	-0.0949823
1.31568	0.364619
0.62859	0.101492
1.86974	0.271504
1.81072	0.170081
1.55321	0.222859
1.18977	0.111587
1.51912	0.0499447
1.24286	-0.0168054
1.39043	-0.115767
1.21258	-0.082247
1.3351	-0.0632195
1.38879	-0.081273
1.15176	-0.0525902
1.28484	-0.0224345
1.31872	-0.0248988
1.12383	-0.0718849
1.19639	0.335561
0.41802	0.13269
0.3161	0.00724433
1.20363	0.110165
0.34915	-0.00326378
1.37301	0.107895
0.84522	0.19292
1.45225	0.319546
1.05562	0.244916
1.24399	-0.0303796
0.79476	0.0986257
0.93931	0.105308
1.41605	0.330468
1.41571	-0.00234844
1.45645	0.30681
1.46972	0.287371
0.75075	0.257437
1.33861	0.0181243
1.12669	-0.0674892
0.32759	0.0547113
1.67182	0.0393972
1.22798	0.137694
1.28729	0.152242
1.60078	0.281687
1.27871	0.0368659
0.85648	-0.11861
1.60013	-0.095371
0.76743	0.150577
0.6501	0.0523622
1.28089	0.0990557
1.20008	0.196785
1.33723	-0.00346194
1.29789	-0.0565475
1.34171	0.139478
0.83161	0.0445112
1.30483	0.129953
1.30961	0.403061
0.64838	0.0978359
1.37907	0.0481059
1.10322	-0.0680848
1.22231	0.261503
1.56706	0.0137338
1.27216	0.297947
1.5229	0.0537732
1.22945	0.136969
1.24785	-0.1262
1.53199	0.0843535
1.17483	-0.100978
1.28947	0.0239125
1.3627	-0.100361
1.18396	-0.0142166
1.1924	-0.125892
1.22218	-0.078365
1.28837	-0.0934405
1.66434	-0.0394615
1.30526	-0.0235143
1.36157	0.19901
1.27484	-0.0911693
1.18569	-0.0486922
1.33535	0.155989
1.24075	-0.136097
1.40255	-0.106501
1.33543	0.198523
1.4641	0.217724
1.30052	-0.0874028
1.51157	0.00599366
1.3344	0.0599291
1.3284	-0.08939
1.26807	0.429084
1.39737	-0.0663189
1.2603	-0.0274068
1.3073	0.0348062
1.34414	-0.0726855
1.47337	-0.0298786
1.28986	0.363126
1.11956	0.0314865
1.27223	-0.112677
1.18126	-0.0106942
1.32621	-0.063705
1.21665	-0.118626
1.36506	0.206197
1.32581	0.414543
1.19053	0.298722
1.23147	-0.0941334
1.51239	0.322136
1.52741	0.173803
1.24993	-0.0315923
1.33313	0.0134981
1.2466	0.431088
1.30914	-0.111576
1.22139	0.229473
1.46734	0.223895
1.40492	0.396864
1.13922	-0.045786
1.3685	0.0103803
1.13091	0.208263
0.63782	0.286396
0.78605	0.0938084
0.97031	-0.0155981
0.84037	0.0786773
0.79352	-0.0707728
0.76262	0.0254613
1.1953	0.274869
1.3351	0.433635
1.46221	-0.0152624
1.37684	0.163099
1.28093	0.0866503
0.68291	0.084837
1.41388	0.0191528
1.22754	0.157208
1.52864	0.177727
1.93133	-0.0518185
1.16361	0.0787526
1.41974	-0.00659438
1.22898	-0.128841
1.41412	-0.0778774
1.31308	0.0380393
1.00287	-0.044833
1.41251	0.031569
0.96177	-0.101024
1.55982	0.0485971
1.46339	-0.0250544
1.1903	-0.0832896
1.37188	0.177874
1.51831	0.247522
1.19859	0.202052
0.72844	0.234913
1.6792	0.275078
1.32735	0.271856
1.53128	0.259661
1.36034	0.182095
1.71325	0.187471
1.45821	0.249691
0.64892	-0.108959
1.67493	0.0497546
1.18816	0.318488
1.17653	0.43235
1.51009	0.0531445
1.31465	0.0287072
1.32353	0.0150332
1.49571	-0.0510574
0.71779	0.0128151
0.90281	-0.0671028
0.79788	-0.106635
0.28375	0.0445825
0.78354	-0.0760264
0.79016	0.093434
0.99637	0.216244
0.51894	0.270723
0.70914	-0.0908828
1.23456	0.129422
1.41361	0.122774
1.29467	-0.000540663
0.93625	0.287151
0.84691	0.339464
1.23609	-0.0520776
1.03492	-0.153542
1.3611	0.0350845
1.39673	0.132248
1.35011	0.187911
0.29794	-0.0880458
1.41966	0.224878
1.06002	-0.0220229
1.61963	0.175247
1.26006	0.0582119
1.58552	0.501896
1.31049	0.0156696
1.56393	0.0562692
0.57874	0.235167
1.05265	0.0583401
1.07642	0.177905
1.2348	-0.0872228
1.17828	-0.0304448
0.49313	-0.0659758
1.52432	0.117412
1.27	0.207663
0.79743	0.104469
0.59208	0.0493839
1.33457	0.539082
0.72797	0.0113012
1.07997	-0.0191128
1.5	-0.0834938
1.3697	0.337408
0.78938	0.0734524
0.62131	0.110019
1.38396	-0.0671145
1.10838	0.129934
1.53548	0.34163
1.2407	-0.098987
1.14131	-0.07592
1.17445	0.101982
1.59628	0.163103
1.38553	0.0245372
1.59647	0.32415
1.21099	0.168692
0.84271	0.129427
1.23511	0.10349
1.69439	0.0162807
1.04797	0.38815
0.69711	-0.039746
1.24446	0.400581
1.11555	0.162617
1.60893	0.365235
1.26848	0.198608
1.40044	-0.0393471
1.24591	0.281476
1.40894	0.12509
1.19496	0.105702
1.33118	0.0973941
1.19785	-0.157574
1.21903	-0.155032
1.14824	-0.0042037
1.20761	0.29271
1.41756	0.177866
1.28727	-0.0800169
1.38967	-0.110635
1.23318	-0.085805
1.31719	-0.0197843
1.44354	0.288224
1.54399	-0.0445484
1.39208	0.0637464
1.21793	-0.0965608
1.58735	0.287015
1.4696	0.166612
0.62012	0.027128
0.81293	0.277412
0.59559	0.30436
1.39616	-0.0982119
1.58487	0.272127
1.73695	0.214463
1.3136	0.27358
1.55872	-0.000747124
1.21521	-0.0596137
1.22917	0.438832
1.10741	0.00183169
1.22225	0.319198
1.43372	0.342527
1.39659	0.175237
1.20276	-0.0858969
1.10224	0.00736417
1.28244	0.0662802
1.49692	0.0891174
1.26239	-0.07652
1.65944	0.285298
1.63135	0.491453
1.28776	0.234898
1.07884	0.0864601
1.69828	0.278019
1.32986	0.059854
1.6929	0.423045
1.66263	0.358451
1.35027	0.395092
1.24983	0.234308
1.21237	0.534467
1.25468	-0.043717
1.47085	0.355706
0.85285	0.139312
1.46291	0.388616
1.2651	0.136465
1.51435	0.347573
1.29236	0.127303
1.2155	-0.0307606
1.16573	0.0581624
1.54565	0.0878689
1.43312	0.130061
1.32238	-0.0606486
1.53558	0.378497
1.22647	0.174837
1.48203	0.112508
1.39219	0.212501
1.44352	0.109599
0.94841	0.176717
1.47277	0.198575
0.96717	0.0812175
1.42764	0.0590104
1.27626	0.104233
1.44802	0.213297
1.38388	0.215963
1.12601	0.0486063
1.36085	0.442206
1.37017	0.034754
1.5011	0.169179
0.58375	0.0489676
1.22315	-0.0885019
1.35769	0.219526
1.33405	-0.0971191
1.18839	0.0282637
1.30346	0.0994854
1.46819	0.431744
1.45786	0.319105
1.37331	0.00744517
1.4553	-0.0700176
1.38299	0.10951
1.4135	0.197781
1.44127	0.237377
1.33205	-0.0495457
1.45291	-0.0856176
1.22181	0.317901
1.15171	0.448459
1.12768	0.0216633
0.94087	-0.00904969
1.36965	0.353062
1.48449	0.0382159
1.2384	-0.0876526
1.27853	0.0993352
1.24132	-0.0875687
1.22572	0.0717809
1.20608	0.467484
1.68713	-0.029417
1.41443	0.162617
1.4498	0.076713
1.24448	-0.0051423
1.31962	-0.0539836
1.329	0.0590618
1.05501	0.330916
1.19427	-0.167351
1.32997	0.0211781
1.2711	0.0280452
1.30449	-0.00998002
1.32838	0.32318
1.39547	-0.0151989
1.25138	-0.0778025
1.3311	-0.0945296
1.37705	-0.101257
1.47375	0.245406
1.25247	-0.0491824
0.61905	0.39349
1.32145	-0.0867455
1.25495	-0.0898167
1.21152	0.23924
1.51056	-0.0906657
1.14037	-0.0756381
1.26541	-0.107462
1.31891	0.0345042
1.5608	-0.0296069
1.42769	0.369831
1.43807	-0.0218558
1.2558	0.203377
1.18617	-0.0977877
1.12614	0.00766077
1.4333	0.520922
0.59161	0.0655392
1.74638	0.289398
1.44536	0.425327
1.83751	0.236988
1.74347	0.388733
1.74694	0.452753
1.27262	0.0778553
1.43142	0.357692
1.49547	0.411456
1.55317	-0.000779244
1.26228	0.23002
1.16699	0.260769
1.26089	0.0020647
0.61781	0.279953
1.63501	0.352583
1.18182	0.49365
1.4646	0.416356
1.45835	0.48369
1.28627	0.265842
1.49688	0.254485
1.47275	0.542879
1.45143	0.0119079
1.46033	0.0913379
1.81673	0.243911
1.16044	0.0809723
1.25392	0.373969
1.89	-0.0611433
1.44127	0.208573
1.50275	0.298718
1.43842	0.0278577
1.40841	0.0287624
1.27658	0.334409
1.19522	0.232254
0.59727	0.481469
1.41503	0.329489
1.23041	0.559156
1.47014	-0.0722544
1.46485	0.332083
1.47173	0.0934471
1.49918	0.0490697
1.42897	0.477623
1.50305	0.341564
1.27259	0.171559
1.22299	0.476213
1.35955	0.179459
1.78239	0.397839
1.46692	0.407925
1.32341	0.206151
1.42385	0.360714
1.14432	0.351779
1.05731	0.208209
1.3977	0.317642
1.57524	0.311707
1.57805	0.311526
1.58148	0.0520966
1.25015	-0.0812117
1.36029	-0.0433995
1.29805	0.554323
1.72284	0.371647
1.51727	0.198861
1.4295	0.0928637
1.19026	0.312505
1.40013	0.0996904
1.41623	0.117287
1.70526	0.33901
1.04904	0.177466
1.38134	0.0438376
1.4525	0.253227
1.304	0.0100897
1.80734	0.0545303
1.47548	0.226913
1.4689	0.0848885
1.51585	0.251141
1.2448	-0.0159006
1.29467	0.0543195
1.22503	-0.066719
1.53219	0.236361
1.33092	-0.0826699
1.23596	0.0428212
1.06013	0.236461
1.33813	0.338244
1.59431	0.101059
1.5257	0.145645
1.39495	0.290365
1.78664	0.502483
[truncated: 293,297+ more rows]

## Sheet: ED6b
B99_12957	B99_198987	0.0394732			And the corresponding global mean community similarity values
B99_46456	B99_126325	0.14801
B99_63404	B99_53726	0.117678
B99_80069	B99_112899	0.116039
B99_174840	B99_128504	0.144062
B99_14427	B99_17643	0.118657
B99_88656	B99_80063	0.0657679
B99_150169	B99_172100	0.09479
B99_175182	B99_61534	0.145486
B99_116361	B99_80071	0.113441
B99_37213	B99_16345	0.0601612
B99_101103	B99_116352	0.096545
B99_4674	B99_1579	0.081979
B99_110723	B99_63400	0.122036
B99_26045	B99_37682	0.114714
B99_172100	B99_151160	0.119017
B99_123832	B99_176966	0.0889782
B99_46529	B99_177621	0.0935645
B99_18545	B99_84838	0.0876217
B99_95201	B99_128392	0.151388
B99_87032	B99_110723	0.106499
B99_230008	B99_202376	0.0551518
B99_191972	B99_52197	0.101712
B99_6165	B99_5321	0.0786728
B99_11311	B99_21022	0.0798766
B99_13076	B99_69008	0.141282
B99_18483	B99_38835	0.0896002
B99_43900	B99_63399	0.101704
B99_66159	B99_205419	0.085289
B99_210474	B99_73477	0.0809738
B99_89230	B99_38810	0.113688
B99_1521	B99_3536	0.100515
B99_73592	B99_116361	0.115717
B99_12650	B99_25681	0.0911337
B99_210474	B99_16353	0.0975097
B99_222096	B99_221720	0.063197
B99_124369	B99_44440	0.122456
B99_63858	B99_156019	0.0926199
B99_19828	B99_217844	0.0622337
B99_43900	B99_56136	0.103357
B99_69412	B99_31935	0.103212
B99_213332	B99_175181	0.0968721
B99_25685	B99_13087	0.12677
B99_75669	B99_128376	0.0848767
B99_4674	B99_24356	0.0776827
B99_63400	B99_139338	0.124952
B99_19828	B99_230008	0.0515629
B99_43900	B99_84838	0.102423
B99_2039	B99_214640	0.0576988
B99_63400	B99_110723	0.122036
B99_13083	B99_88656	0.0647887
B99_107630	B99_151160	0.0972602
B99_90876	B99_244189	0.119139
B99_44922	B99_80071	0.116402
B99_176966	B99_123832	0.0889782
B99_37674	B99_13076	0.12126
B99_13074	B99_46458	0.140001
B99_6165	B99_3536	0.0781954
B99_13075	B99_13088	0.136989
B99_14786	B99_75669	0.0943565
B99_27836	B99_88287	0.112322
B99_48496	B99_221720	0.0673959
B99_88287	B99_16358	0.0933686
B99_17643	B99_13075	0.12609
B99_175181	B99_213332	0.0968721
B99_206401	B99_81041	0.119727
B99_17637	B99_63861	0.0687317
B99_23857	B99_38833	0.0960271
B99_214640	B99_222096	0.143202
B99_46458	B99_13074	0.140001
B99_55533	B99_88660	0.0890441
B99_74609	B99_88287	0.103993
B99_1926	B99_220650	0.0842638
B99_244189	B99_90876	0.119139
B99_227247	B99_202372	0.103179
B99_44440	B99_128384	0.107619
B99_69008	B99_46456	0.145401
B99_34006	B99_52197	0.0934693
B99_64876	B99_88287	0.117518
B99_44933	B99_118019	0.0924155
B99_128384	B99_23863	0.106247
B99_3241	B99_4132	0.0840131
B99_44440	B99_202370	0.122044
B99_80063	B99_201541	0.0785775
B99_21152	B99_160793	0.085239
B99_128376	B99_14786	0.0972467
B99_10261	B99_14149	0.0823342
B99_88287	B99_32093	0.100912
B99_12553	B99_37213	0.0596994
B99_45518	B99_148627	0.0738973
B99_16358	B99_74609	0.0949265
B99_38833	B99_172100	0.121315
B99_28529	B99_31931	0.124814
B99_67910	B99_46675	0.0918913
B99_89230	B99_48493	0.122475
B99_49215	B99_23863	0.062255
B99_25685	B99_176309	0.123394
B99_169053	B99_38834	0.0791592
B99_160793	B99_202378	0.0987624
B99_151477	B99_175182	0.102976
B99_48493	B99_44922	0.125141
B99_108791	B99_19311	0.106722
B99_151339	B99_142002	0.024329
B99_175177	B99_244222	0.130952
B99_160793	B99_38811	0.110432
B99_46456	B99_69008	0.145401
B99_27094	B99_28527	0.101479
B99_63857	B99_63853	0.108329
B99_191738	B99_126325	0.143988
B99_151476	B99_49215	0.0680233
B99_34057	B99_107630	0.0781197
B99_17636	B99_38843	0.143769
B99_44440	B99_160001	0.0986169
B99_12650	B99_89230	0.095088
B99_132830	B99_128388	0.151736
B99_12650	B99_73592	0.0924108
B99_202380	B99_49215	0.0800882
B99_28534	B99_13083	0.0906331
B99_6165	B99_1926	0.0749597
B99_27872	B99_724	0.068356
B99_89230	B99_12650	0.095088
B99_21152	B99_116352	0.0748756
B99_210179	B99_38821	0.145641
B99_191972	B99_49215	0.0901988
B99_32093	B99_16358	0.11291
B99_18483	B99_148627	0.0828923
B99_120896	B99_38811	0.116906
B99_244189	B99_210179	0.126138
B99_96887	B99_32093	0.129311
B99_221720	B99_214640	0.0597261
B99_126039	B99_4674	0.0501633
B99_12650	B99_13087	0.0979579
B99_174826	B99_46458	0.120945
B99_191972	B99_44440	0.10322
B99_226991	B99_213622	0.172696
B99_27836	B99_32093	0.12083
B99_63404	B99_74464	0.0824007
B99_244222	B99_213331	0.137227
B99_221720	B99_49987	0.0668304
B99_217844	B99_202376	0.0667228
B99_64876	B99_32093	0.125955
B99_36339	B99_13075	0.105651
B99_68800	B99_43905	0.10351
B99_146712	B99_63852	0.135148
B99_23863	B99_52197	0.119901
B99_78474	B99_128376	0.0810097
B99_160793	B99_120896	0.132627
B99_25681	B99_89230	0.101791
B99_4347	B99_27872	0.0558789
B99_150424	B99_42437	0.124097
B99_98194	B99_724	0.0936451
B99_11311	B99_14786	0.0934319
B99_128504	B99_174840	0.144062
B99_4132	B99_24356	0.0781131
B99_244222	B99_175177	0.130952
B99_120896	B99_160793	0.132627
B99_36225	B99_128500	0.0974004
B99_81041	B99_206401	0.119727
B99_42441	B99_47485	0.0715849
B99_128500	B99_36225	0.0974004
B99_61534	B99_151477	0.124797
B99_210474	B99_12957	0.0478496
B99_23857	B99_151160	0.0910343
B99_16955	B99_38843	0.126597
B99_191972	B99_202370	0.101708
B99_14145	B99_12960	0.111913
B99_24	B99_979	0.0305964
B99_66786	B99_202372	0.10809
B99_55948	B99_12957	0.0481736
B99_23863	B99_128384	0.106247
B99_116352	B99_21152	0.0748756
B99_80071	B99_44922	0.116402
B99_42437	B99_47485	0.0886468
B99_25681	B99_80071	0.0937105
B99_55533	B99_28534	0.103526
B99_53726	B99_63404	0.117678
B99_14427	B99_13075	0.115044
B99_128504	B99_110114	0.169027
B99_151477	B99_61534	0.124797
B99_73592	B99_13087	0.108915
B99_13088	B99_14427	0.127468
B99_46456	B99_191738	0.15885
B99_146712	B99_174840	0.148145
B99_110114	B99_63852	0.1385
B99_244189	B99_38844	0.130142
B99_84838	B99_56136	0.100681
B99_83380	B99_227247	0.107684
B99_14797	B99_38801	0.0988741
B99_38810	B99_116361	0.0998897
B99_101103	B99_38811	0.106408
B99_82808	B99_227254	0.140159
B99_1579	B99_4132	0.0822035
B99_23863	B99_160001	0.10118
B99_227241	B99_38844	0.126809
B99_195145	B99_43456	0.107559
B99_13083	B99_28534	0.0906331
B99_19611	B99_12955	0.102619
B99_4132	B99_27872	0.0743319
B99_139338	B99_105275	0.133081
B99_16355	B99_37673	0.129304
B99_202370	B99_124369	0.112818
B99_47127	B99_4674	0.0559729
B99_43905	B99_82689	0.107546
B99_78474	B99_55535	0.0860324
B99_101103	B99_41999	0.10103
B99_128384	B99_202380	0.130015
B99_210181	B99_82808	0.114536
B99_48493	B99_116361	0.106173
B99_241455	B99_126039	0.0470486
B99_244227	B99_227254	0.137953
B99_23789	B99_95951	0.108826
B99_14149	B99_95949	0.0821488
B99_80071	B99_73592	0.0979065
B99_98194	B99_4674	0.105842
B99_75669	B99_14786	0.0943565
B99_44440	B99_202380	0.120865
B99_2039	B99_176018	0.0393288
B99_73592	B99_80071	0.0979065
B99_146712	B99_80073	0.16602
B99_19828	B99_237565	0.0807683
B99_101109	B99_174844	0.120606
B99_174840	B99_110114	0.148764
B99_198965	B99_168490	0.104077
B99_724	B99_126039	0.0465443
B99_46458	B99_116346	0.125517
B99_27044	B99_74446	0.10668
B99_12634	B99_27094	0.0921231
B99_221720	B99_48496	0.0673959
B99_174844	B99_101109	0.120606
B99_17643	B99_13088	0.144841
B99_64876	B99_27836	0.123782
B99_174840	B99_146712	0.148145
B99_139338	B99_87032	0.106192
B99_87032	B99_105275	0.108064
B99_180628	B99_38846	0.105195
B99_53725	B99_16345	0.107914
B99_241455	B99_4132	0.0957474
B99_14786	B99_55535	0.113952
B99_110723	B99_19301	0.111498
B99_19301	B99_110723	0.111498
B99_38844	B99_38821	0.146976
B99_74610	B99_37682	0.116094
B99_112899	B99_33326	0.0823668
B99_32097	B99_12553	0.103112
B99_83380	B99_66786	0.120793
B99_34057	B99_38847	0.0782781
B99_5321	B99_117111	0.0837535
B99_84838	B99_44933	0.101167
B99_148627	B99_18483	0.0828923
B99_38844	B99_244189	0.130142
B99_49967	B99_5321	0.0868133
B99_226991	B99_16710	0.146485
B99_128388	B99_89230	0.123439
B99_116346	B99_227255	0.106503
B99_126039	B99_67769	0.0439997
B99_171742	B99_2812	0.0405023
B99_45918	B99_31931	0.13226
B99_80071	B99_191972	0.114031
B99_160001	B99_27525	0.13104
B99_44430	B99_222161	0.0990979
B99_38810	B99_116349	0.0938711
B99_38834	B99_148627	0.0884035
B99_58794	B99_13088	0.113179
B99_14603	B99_233626	0.0450721
B99_227255	B99_126325	0.105575
B99_227247	B99_116346	0.112044
B99_227247	B99_46458	0.104551
B99_202369	B99_204989	0.117057
B99_81036	B99_55533	0.102293
B99_157124	B99_118628	0.110839
B99_87065	B99_196087	0.130434
B99_46458	B99_213331	0.119426
B99_3536	B99_14603	0.0755595
B99_161666	B99_202370	0.0956225
B99_12650	B99_128384	0.101195
B99_128385	B99_99952	0.0894741
B99_48496	B99_201530	0.0912509
B99_6165	B99_19828	0.0623769
B99_124369	B99_82811	0.108333
B99_49967	B99_1926	0.0913196
B99_107640	B99_176283	0.132831
B99_81043	B99_176018	0.0638397
B99_63396	B99_4224	0.0805259
B99_201530	B99_174844	0.0978498
B99_49215	B99_27094	0.0679409
B99_233626	B99_237565	0.0614192
B99_37037	B99_202376	0.0840722
B99_98194	B99_24356	0.0809047
B99_125545	B99_77944	0.0862837
B99_52197	B99_128388	0.0977037
B99_49981	B99_206169	0.0370474
B99_221720	B99_165988	0.0576518
B99_227241	B99_204989	0.114115
B99_105275	B99_21020	0.102504
B99_56136	B99_14423	0.0733289
B99_36339	B99_165993	0.0105556
B99_116349	B99_12634	0.0920157
B99_217844	B99_78077	0.0743661
B99_52197	B99_175179	0.0894679
B99_9076	B99_17357	0.0590016
B99_36225	B99_13082	0.110311
B99_84116	B99_205464	0.119476
B99_42000	B99_226991	0.155535
B99_166970	B99_88660	0.0819379
B99_205419	B99_112542	0.102624
B99_107632	B99_176692	0.115716
B99_25681	B99_160001	0.118673
B99_82811	B99_28527	0.129668
B99_202373	B99_10829	0.0431839
B99_6165	B99_196087	0.0921705
B99_221720	B99_58804	0.0639132
B99_147743	B99_163968	0.022546
B99_5321	B99_1521	0.0945093
B99_87090	B99_111707	0.0415427
B99_241455	B99_27872	0.0677525
B99_117111	B99_191895	0.0850231
B99_201530	B99_101109	0.112705
B99_202380	B99_82811	0.127954
B99_27852	B99_25681	0.0690373
B99_151160	B99_38847	0.0944154
B99_202376	B99_14603	0.0585035
B99_214384	B99_34880	0.0475167
B99_175177	B99_213331	0.121625
B99_230008	B99_6165	0.0425249
B99_28527	B99_44440	0.092032
B99_14603	B99_10829	0.0500573
B99_193405	B99_3241	0.0884413
B99_9801	B99_14149	0.062875
B99_6994	B99_50703	0.0584501
B99_176309	B99_80071	0.102702
B99_127059	B99_227255	0.114769
B99_202376	B99_193211	0.0869297
B99_136047	B99_213332	0.112898
B99_30658	B99_147741	0.0259108
B99_124369	B99_151476	0.119874
B99_135293	B99_4347	0.0742337
B99_230008	B99_233613	0.0358631
B99_44440	B99_80071	0.0875878
B99_27094	B99_191972	0.106928
B99_3536	B99_220650	0.0726008
B99_202373	B99_9374	0.0377824
B99_110717	B99_108791	0.112639
B99_95201	B99_202372	0.118603
B99_25602	B99_81043	0.101389
B99_27525	B99_80071	0.107356
B99_1521	B99_5321	0.0945093
B99_214640	B99_81043	0.103679
B99_30646	B99_163969	0.0227383
B99_233626	B99_9374	0.0318905
B99_166970	B99_192165	0.105365
B99_227251	B99_13074	0.152813
B99_169534	B99_191895	0.0968536
B99_27094	B99_27525	0.107286
B99_124369	B99_116361	0.106767
B99_110114	B99_116365	0.0870503
B99_166971	B99_95201	0.112835
B99_44922	B99_191972	0.145293
B99_227251	B99_46458	0.136047
B99_9374	B99_117113	0.0442688
B99_221709	B99_127780	0.0944693
B99_233626	B99_72271	0.060928
B99_14797	B99_27044	0.080755
B99_227250	B99_166971	0.112391
B99_28529	B99_45918	0.148618
B99_1926	B99_169534	0.0959582
B99_217844	B99_1926	0.0633501
B99_138679	B99_7015	0.0969914
B99_174826	B99_83380	0.128071
B99_193217	B99_128385	0.0670384
B99_204989	B99_66795	0.12231
B99_161666	B99_27094	0.0979789
B99_165998	B99_17636	0.119555
B99_201527	B99_67769	0.0506724
B99_44922	B99_226991	0.135807
B99_58804	B99_48496	0.115151
B99_180053	B99_128498	0.0923668
B99_27044	B99_26039	0.090344
B99_14603	B99_6165	0.0612042
B99_151476	B99_27094	0.104352
B99_132830	B99_80071	0.118958
B99_38835	B99_38834	0.075176
B99_12650	B99_28527	0.106458
B99_95201	B99_244222	0.154636
B99_81043	B99_174844	0.101709
B99_127780	B99_1926	0.0796338
B99_25676	B99_28534	0.100578
B99_128385	B99_58897	0.0955676
B99_167965	B99_174826	0.130482
B99_82811	B99_128384	0.131662
B99_26039	B99_74446	0.114707
B99_244222	B99_227247	0.115802
B99_169534	B99_117111	0.0880782
B99_1926	B99_49967	0.0913196
B99_99952	B99_233626	0.0596801
B99_175185	B99_151477	0.10357
B99_3536	B99_169534	0.0856944
B99_6165	B99_220650	0.066717
B99_55948	B99_171742	0.0658996
B99_193217	B99_233626	0.0528498
B99_150766	B99_132038	0.0509897
B99_128392	B99_244222	0.152005
B99_202380	B99_48493	0.119331
B99_16710	B99_226991	0.146485
B99_138192	B99_25676	0.121458
B99_28527	B99_34006	0.14176
B99_89230	B99_82811	0.125055
B99_101386	B99_13081	0.085009
B99_175177	B99_95201	0.129072
B99_14789	B99_21022	0.0837016
B99_6436	B99_2812	0.0407251
B99_213619	B99_49216	0.125542
B99_44442	B99_227255	0.0850239
B99_78912	B99_202377	0.0806982
B99_1521	B99_128381	0.0798508
B99_196087	B99_1926	0.100448
B99_202376	B99_49973	0.0973782
B99_63857	B99_63861	0.114278
B99_19828	B99_37037	0.0815778
B99_47127	B99_201527	0.0335838
B99_142003	B99_142002	0.0255783
B99_19070	B99_171495	0.104864
B99_171495	B99_25602	0.111929
B99_21020	B99_19301	0.0854446
B99_221709	B99_233626	0.0610217
B99_132830	B99_175179	0.168902
B99_3241	B99_98194	0.0874737
B99_169534	B99_1926	0.0959582
B99_3536	B99_88227	0.0947389
B99_74446	B99_26039	0.114707
B99_201530	B99_171495	0.110401
B99_28527	B99_175179	0.155285
B99_14603	B99_193211	0.0787156
B99_10266	B99_12957	0.0407539
B99_116361	B99_128384	0.136088
B99_44922	B99_44440	0.114651
B99_117113	B99_217844	0.0566313
B99_165988	B99_2039	0.0564933
B99_89230	B99_13087	0.114962
B99_128384	B99_161666	0.125506
B99_61534	B99_82808	0.154043
B99_19070	B99_214640	0.0853309
B99_220650	B99_49967	0.0799551
B99_27094	B99_116349	0.0943272
B99_52197	B99_151476	0.125443
B99_116349	B99_175179	0.102654
B99_19828	B99_128385	0.0734139
B99_227254	B99_175177	0.127773
B99_176309	B99_116361	0.12553
B99_231070	B99_202376	0.0570757
B99_1579	B99_5151	0.0291947
B99_9374	B99_19828	0.0396329
B99_210474	B99_2812	0.0546776
B99_34723	B99_100981	0.0943237
B99_25681	B99_27525	0.102273
B99_5321	B99_196087	0.115824
B99_14603	B99_3536	0.0755595
B99_227250	B99_175177	0.128661
B99_166971	B99_227255	0.0908508
B99_213620	B99_35104	0.101176
B99_132830	B99_38810	0.0950142
B99_233626	B99_191895	0.0606474
B99_227255	B99_210181	0.0959436
B99_227255	B99_227254	0.107803
B99_124369	B99_25681	0.0816748
B99_171738	B99_6165	0.074053
B99_44922	B99_160001	0.146096
B99_82811	B99_23863	0.106317
B99_4347	B99_98194	0.0849357
B99_80071	B99_128388	0.112497
B99_4347	B99_8412	0.039926
B99_6165	B99_169534	0.0794411
B99_217844	B99_17357	0.0526953
B99_17357	B99_78077	0.0919262
B99_52197	B99_12634	0.0937734
B99_128388	B99_23863	0.100201
B99_16353	B99_41799	0.0846752
B99_9801	B99_21020	0.063341
B99_89230	B99_73592	0.109239
B99_43517	B99_80073	0.102317
B99_58897	B99_196087	0.116432
B99_55948	B99_41799	0.109743
B99_202370	B99_80071	0.0895406
B99_202373	B99_19828	0.0529001
B99_34006	B99_161666	0.121531
B99_14603	B99_217844	0.0466412
B99_2812	B99_43891	0.0517539
B99_237565	B99_14603	0.0558549
B99_227251	B99_227247	0.118035
B99_107640	B99_63858	0.113927
B99_128384	B99_82811	0.131662
B99_17357	B99_9076	0.0590016
B99_89230	B99_128384	0.127134
B99_74446	B99_37682	0.110275
B99_175185	B99_227254	0.125802
B99_191972	B99_175179	0.150281
B99_227255	B99_13076	0.105165
B99_80069	B99_233617	0.133353
B99_44440	B99_48493	0.130595
B99_89230	B99_49215	0.0798733
B99_222096	B99_176018	0.0623038
B99_171738	B99_37037	0.097019
B99_244227	B99_174827	0.133903
B99_80071	B99_126321	0.110574
B99_116361	B99_213622	0.149269
B99_213622	B99_28527	0.164467
B99_175182	B99_13076	0.151761
B99_166970	B99_25676	0.0983272
B99_166971	B99_227247	0.0944268
B99_66786	B99_206154	0.0337653
B99_16710	B99_126321	0.143959
B99_73477	B99_10266	0.0660801
B99_206154	B99_95201	0.0323496
B99_227247	B99_147777	0.107745
B99_21020	B99_241452	0.0899734
B99_37674	B99_66786	0.0985227
B99_45528	B99_61544	0.0794481
B99_220650	B99_233613	0.0499355
B99_210080	B99_132038	0.0629724
B99_44442	B99_126325	0.0884346
B99_13076	B99_82808	0.141815
B99_116346	B99_116357	0.136044
B99_13074	B99_206154	0.0313709
B99_19828	B99_1521	0.0757895
B99_116363	B99_118482	0.114635
B99_9076	B99_19828	0.0574055
B99_6790	B99_80171	0.0290401
B99_25685	B99_27094	0.0939828
B99_169053	B99_200757	0.148257
B99_173386	B99_38833	0.117942
B99_69008	B99_244222	0.148608
B99_73477	B99_6436	0.0543572
B99_37674	B99_46458	0.111378
B99_25685	B99_161666	0.119387
B99_3536	B99_58800	0.0289513
B99_17357	B99_3536	0.0770335
B99_182379	B99_214384	0.094269
B99_49973	B99_78077	0.125239
B99_193210	B99_66786	0.119818
B99_193405	B99_4132	0.106948
B99_193405	B99_98194	0.113801
B99_192165	B99_34057	0.0722876
B99_166968	B99_46458	0.11184
B99_78077	B99_193217	0.0826596
B99_117113	B99_58897	0.0866968
B99_191972	B99_25681	0.116365
B99_13076	B99_227254	0.126681
B99_213331	B99_44442	0.110431
B99_174827	B99_44442	0.106651
B99_118628	B99_66790	0.128976
B99_69008	B99_174826	0.120458
B99_174827	B99_37674	0.107156
B99_24353	B99_2218	0.0293298
B99_227251	B99_84118	0.144545
B99_127780	B99_128385	0.0803702
B99_9076	B99_233626	0.0456181
B99_206407	B99_18545	0.0802258
B99_38810	B99_161666	0.0940098
B99_206387	B99_50703	0.030285
B99_128385	B99_220650	0.0822026
B99_46458	B99_46456	0.140649
B99_233617	B99_119416	0.114912
B99_87065	B99_127780	0.0977359
B99_206169	B99_237565	0.081068
B99_128381	B99_72271	0.0988395
B99_231070	B99_9076	0.0535346
B99_226991	B99_25681	0.125585
B99_191738	B99_227254	0.127771
B99_166971	B99_151477	0.0975185
B99_9801	B99_174840	0.0689608
B99_27525	B99_176309	0.114744
B99_118626	B99_215521	0.117036
B99_227251	B99_46456	0.149073
B99_220650	B99_17357	0.0683354
B99_206387	B99_55950	0.0601099
B99_84118	B99_13074	0.127202
B99_119416	B99_198764	0.101624
B99_128392	B99_13076	0.135725
B99_46458	B99_227254	0.125547
B99_167965	B99_175182	0.143112
B99_49982	B99_233626	0.0356262
B99_63858	B99_176966	0.0958819
B99_169053	B99_27278	0.0424711
B99_191972	B99_27852	0.0932777
B99_87032	B99_95949	0.0881427
B99_38833	B99_201541	0.105161
B99_12634	B99_27852	0.0873595
B99_8229	B99_36227	0.0300345
B99_196087	B99_233613	0.0639914
B99_52201	B99_29160	0.0211247
B99_135293	B99_201527	0.0541995
B99_169534	B99_72271	0.089333
B99_196087	B99_128385	0.103017
B99_66158	B99_55948	0.121725
B99_193139	B99_64297	0.116113
B99_128392	B99_206154	0.0330648
B99_52201	B99_32097	0.100653
B99_28527	B99_42000	0.148065
B99_10261	B99_14423	0.0683254
B99_169534	B99_14603	0.0672027
B99_204989	B99_90876	0.110033
B99_6165	B99_237565	0.0697929
B99_120896	B99_44922	0.146081
B99_202378	B99_132830	0.0900443
B99_147777	B99_175177	0.121119
B99_28534	B99_151160	0.0816566
B99_99950	B99_191895	0.104199
B99_193217	B99_9374	0.0379613
B99_35103	B99_223807	0.0760046
B99_14149	B99_139338	0.107137
B99_175177	B99_44442	0.100413
B99_7915	B99_16956	0.0378307
B99_139338	B99_62951	0.0901853
B99_120900	B99_166968	0.113883
B99_43900	B99_146712	0.0804731
B99_88227	B99_19828	0.0738275
B99_82808	B99_227250	0.143974
B99_176966	B99_156019	0.0793867
B99_25685	B99_202370	0.0806985
B99_244222	B99_127061	0.136669
B99_34880	B99_214388	0.0629299
B99_151160	B99_201541	0.0933197
B99_80071	B99_161666	0.10241
B99_66797	B99_151160	0.0832672
B99_10261	B99_84838	0.0888735
B99_226991	B99_52197	0.0841247
B99_10266	B99_6436	0.0674691
B99_107630	B99_88660	0.0954638
B99_72271	B99_73334	0.0966708
B99_101103	B99_80071	0.0973761
B99_66797	B99_38847	0.126649
B99_10261	B99_87032	0.0831736
B99_88665	B99_131958	0.0649046
B99_202373	B99_5321	0.0614388
B99_83380	B99_41994	0.118267
B99_202370	B99_202378	0.107381
B99_116361	B99_150057	0.126644
B99_55533	B99_38847	0.124598
B99_95949	B99_105275	0.104198
B99_215521	B99_227241	0.097058
B99_227247	B99_46456	0.11255
B99_3536	B99_9076	0.0646917
B99_202372	B99_166971	0.0990323
B99_16710	B99_38810	0.0770381
B99_161666	B99_12650	0.094263
B99_66795	B99_202369	0.120891
B99_202378	B99_27525	0.105565
B99_144721	B99_84112	0.0742862
B99_116354	B99_168490	0.106533
B99_101103	B99_132830	0.113172
B99_213331	B99_210181	0.126082
B99_41994	B99_116357	0.139384
B99_150057	B99_23863	0.0836124
B99_99952	B99_49973	0.0955266
B99_95201	B99_41994	0.151962
B99_150766	B99_23859	0.0602996
B99_4422	B99_74446	0.0228358
B99_231070	B99_117113	0.0555893
B99_171742	B99_43891	0.0638818
B99_171738	B99_230008	0.0557386
B99_193217	B99_117111	0.0651662
B99_127059	B99_175182	0.156514
B99_173386	B99_151160	0.0978719
B99_146712	B99_44933	0.0842282
B99_230008	B99_220650	0.0479376
B99_237565	B99_49967	0.0834142
B99_169534	B99_99952	0.0954284
B99_81036	B99_25676	0.0966844
B99_13076	B99_116346	0.133671
B99_41994	B99_166968	0.123024
B99_27044	B99_206387	0.0743035
B99_102173	B99_214384	0.068748
B99_58897	B99_58800	0.0335799
B99_10266	B99_198987	0.0779718
B99_43891	B99_210474	0.116685
B99_151476	B99_176309	0.0941577
B99_6436	B99_67768	0.0654242
B99_17357	B99_231070	0.0528209
B99_230008	B99_171738	0.0557386
B99_244189	B99_215521	0.101766
B99_210181	B99_191738	0.0981668
B99_116346	B99_120900	0.115492
B99_38847	B99_28534	0.114298
B99_191738	B99_95201	0.147012
B99_202378	B99_128384	0.0999773
B99_99950	B99_221709	0.111057
B99_74464	B99_24353	0.0650542
B99_13075	B99_108483	0.0928395
B99_1521	B99_127780	0.091369
B99_116346	B99_61534	0.14462
B99_43891	B99_10266	0.0934366
B99_80069	B99_206174	0.0398969
B99_61534	B99_83380	0.132292
B99_33326	B99_119416	0.113148
B99_89230	B99_151476	0.126259
B99_18545	B99_110114	0.0767948
B99_43900	B99_128504	0.0676627
B99_44442	B99_210181	0.120725
B99_230008	B99_169534	0.0508176
B99_10829	B99_5321	0.0626412
B99_213331	B99_41994	0.135726
B99_38811	B99_23863	0.105001
B99_110114	B99_63399	0.0801072
B99_184698	B99_193142	0.082506
B99_82811	B99_13087	0.118509
B99_83380	B99_147777	0.108674
B99_226991	B99_175179	0.162136
B99_4422	B99_26039	0.0233071
B99_244227	B99_44442	0.0969392
B99_204989	B99_215521	0.116987
B99_180051	B99_61529	0.109879
B99_202370	B99_12650	0.0762059
B99_44442	B99_174826	0.110213
B99_82808	B99_151477	0.110587
B99_17518	B99_3080	0.0223892
B99_45528	B99_175181	0.114407
B99_46456	B99_41994	0.14849
B99_176309	B99_28527	0.129138
B99_210181	B99_116346	0.118479
B99_46456	B99_46458	0.140649
B99_13076	B99_13074	0.155067
B99_128392	B99_37674	0.121432
B99_116357	B99_69008	0.130134
B99_6165	B99_49973	0.0821702
B99_115964	B99_169534	0.0939533
B99_237565	B99_196087	0.0805849
B99_81036	B99_34057	0.0668274
B99_226991	B99_49215	0.0957667
B99_4422	B99_206387	0.0251482
B99_166968	B99_116346	0.121733
B99_151477	B99_167965	0.109811
B99_25685	B99_28527	0.142246
B99_237565	B99_78077	0.107389
B99_161594	B99_138182	0.0780724
B99_72271	B99_171738	0.0939111
B99_227247	B99_69008	0.105284
B99_66786	B99_127061	0.116038
B99_128384	B99_176309	0.123786
B99_127059	B99_227254	0.150026
B99_110103	B99_198764	0.109694
B99_150057	B99_42000	0.137983
B99_196087	B99_19828	0.0829265
B99_233613	B99_221709	0.0586257
B99_38811	B99_44922	0.120363
B99_34057	B99_220245	0.0676304
B99_227254	B99_174827	0.135577
B99_202369	B99_215521	0.0986025
B99_80069	B99_119416	0.110028
B99_174826	B99_82808	0.130088
B99_213331	B99_174827	0.127805
B99_16357	B99_138353	0.110843
B99_8274	B99_88662	0.0768365
B99_119416	B99_24710	0.0903198
B99_8274	B99_132244	0.0428975
B99_10261	B99_80073	0.0800873
B99_23789	B99_55948	0.108848
B99_180051	B99_16344	0.104383
B99_128367	B99_110114	0.0957941
B99_12553	B99_43451	0.0780465
B99_13075	B99_17134	0.0778678
B99_88662	B99_118019	0.0965466
B99_80073	B99_10261	0.0800873
B99_8981	B99_24710	0.0878404
B99_176283	B99_123832	0.118165
B99_128504	B99_8274	0.0489112
B99_6562	B99_36225	0.0347699
B99_150057	B99_27852	0.0732281
B99_45528	B99_161594	0.102185
B99_24353	B99_8229	0.0246594
B99_38843	B99_174840	0.142764
B99_208219	B99_38843	0.0846622
B99_49973	B99_127780	0.0864253
B99_128367	B99_80073	0.100669
B99_148629	B99_222096	0.134285
B99_227255	B99_73592	0.090912
B99_233613	B99_115964	0.056302
B99_41993	B99_165993	0.0112375
B99_160793	B99_124369	0.107585
B99_21022	B99_35103	0.0891899
B99_49981	B99_14603	0.0250009
B99_55948	B99_221720	0.0627852
B99_206174	B99_198764	0.0390177
B99_138353	B99_132828	0.131898
B99_7015	B99_16955	0.112071
B99_16349	B99_61529	0.113444
B99_34006	B99_37674	0.120718
B99_192165	B99_150169	0.0827475
B99_67910	B99_32269	0.0890169
B99_16122	B99_176966	0.102754
B99_49967	B99_231070	0.0617818
B99_42131	B99_63858	0.0790482
B99_182502	B99_7015	0.11149
B99_55948	B99_41996	0.0851946
B99_12553	B99_4787	0.0274198
B99_87066	B99_16122	0.0897236
B99_50128	B99_174827	0.0419774
B99_242056	B99_206407	0.0853191
B99_110114	B99_242056	0.0835383
B99_169534	B99_231070	0.0606443
B99_3300	B99_10261	0.0126975
B99_8904	B99_74610	0.0243067
B99_11311	B99_160006	0.100327
B99_163968	B99_30645	0.0213486
B99_21152	B99_202380	0.0896499
B99_55948	B99_23789	0.108848
B99_94203	B99_24353	0.0666943
B99_213622	B99_191738	0.165246
B99_9801	B99_146712	0.0711007
B99_146712	B99_9801	0.0711007
B99_88656	B99_13907	0.0526121
B99_196088	B99_127871	0.0882112
B99_118630	B99_38844	0.141643
B99_16955	B99_10261	0.0848869
B99_14423	B99_206401	0.113122
B99_41999	B99_12650	0.0955746
B99_101109	B99_73477	0.0656997
B99_237565	B99_87065	0.0844702
B99_42131	B99_13082	0.0604495
B99_159352	B99_88662	0.102785
B99_13076	B99_38810	0.0848273
B99_44922	B99_126325	0.135522
B99_27100	B99_28534	0.10654
B99_118019	B99_62951	0.0755299
B99_128381	B99_87065	0.0973962
B99_241452	B99_146712	0.0803905
B99_227255	B99_132830	0.112454
B99_37673	B99_31935	0.127831
B99_23863	B99_69008	0.0876016
B99_175179	B99_101103	0.109037
B99_8274	B99_81041	0.0615015
B99_37673	B99_14423	0.125592
B99_128385	B99_174386	0.089087
B99_38810	B99_50128	0.0360662
B99_6562	B99_176283	0.0334009
B99_99950	B99_230008	0.0526078
B99_66788	B99_193141	0.140867
B99_214015	B99_31934	0.101136
B99_8274	B99_201938	0.0684078
B99_24353	B99_16344	0.0774936
B99_32701	B99_147952	0.0213266
B99_204367	B99_88662	0.0187684
B99_50128	B99_116346	0.0423997
B99_17134	B99_50754	0.0839713
B99_31935	B99_38843	0.150025
B99_74464	B99_16344	0.0885061
B99_118019	B99_108483	0.0756434
B99_63858	B99_210080	0.114313
B99_8274	B99_10261	0.0652656
B99_81009	B99_16125	0.10763
B99_176309	B99_175179	0.137712
B99_148629	B99_101109	0.127104
B99_128384	B99_41999	0.119848
B99_150057	B99_126325	0.13014
B99_25676	B99_23857	0.0787056
B99_118019	B99_19301	0.0850297
B99_37213	B99_29160	0.014867
B99_175179	B99_50128	0.0459955
B99_191972	B99_116352	0.0999275
B99_14427	B99_63404	0.0828336
B99_230008	B99_115964	0.0513612
B99_160793	B99_52197	0.10718
B99_31935	B99_16355	0.13932
B99_17636	B99_16355	0.130946
B99_108483	B99_58794	0.0781767
B99_43900	B99_95949	0.093116
B99_174840	B99_8274	0.0575656
B99_14427	B99_205419	0.0791862
B99_200757	B99_6270	0.0409075
B99_14149	B99_80073	0.0792425
B99_95949	B99_17636	0.0643679
B99_191895	B99_19829	0.0851268
B99_108483	B99_8229	0.0265896
B99_8229	B99_41993	0.0285255
B99_220650	B99_49973	0.0921796
B99_176966	B99_131407	0.0221947
B99_132244	B99_38843	0.147021
B99_18545	B99_242056	0.0816253
B99_16955	B99_14423	0.116031
B99_104890	B99_31931	0.083402
B99_104890	B99_116363	0.0876835
B99_25676	B99_165981	0.0275278
B99_8274	B99_56136	0.0730562
B99_124372	B99_94203	0.0565732
B99_88227	B99_115964	0.0968444
B99_89230	B99_50128	0.0411748
B99_180630	B99_172100	0.0995421
B99_176966	B99_210080	0.102019
B99_82811	B99_227255	0.106231
B99_16122	B99_150766	0.0544168
B99_50754	B99_132244	0.131338
B99_49967	B99_49973	0.0943497
B99_10261	B99_88662	0.0946463
B99_116361	B99_38811	0.102907
B99_10261	B99_206407	0.0802999
B99_24353	B99_39147	0.0485917
B99_138996	B99_171495	0.113962
B99_150057	B99_69008	0.135469
B99_121791	B99_15003	0.0309243
B99_193217	B99_87065	0.068691
B99_231070	B99_220650	0.0618111
B99_43451	B99_47894	0.039583
B99_210080	B99_171749	0.0676887
B99_69412	B99_9801	0.050713
B99_196088	B99_221709	0.0962103
B99_206181	B99_165981	0.0236726
B99_214640	B99_115572	0.0750212
B99_180051	B99_159352	0.0891271
B99_160001	B99_227255	0.110077
B99_214640	B99_55948	0.080516
B99_17636	B99_63399	0.0699488
B99_227255	B99_44440	0.0895121
B99_52197	B99_116352	0.0948931
B99_124372	B99_7015	0.0621577
B99_165981	B99_88656	0.0247082
B99_19611	B99_120895	0.122069
B99_132038	B99_171749	0.0576973
B99_30654	B99_30645	0.0247436
B99_88227	B99_78077	0.11534
B99_101103	B99_34006	0.106991
B99_171742	B99_41996	0.0577247
B99_979	B99_161555	0.026623
B99_198965	B99_118631	0.128681
B99_27525	B99_13076	0.124776
B99_38842	B99_127057	0.147765
B99_221329	B99_4421	0.0362681
B99_176690	B99_136044	0.0908142
B99_18545	B99_205466	0.0901277
B99_128367	B99_105275	0.119409
B99_118019	B99_16344	0.0900258
B99_23789	B99_198987	0.0829405
B99_175177	B99_42000	0.119374
B99_2812	B99_77944	0.0460597
B99_50754	B99_61529	0.129114
B99_169534	B99_10829	0.0623979
B99_13076	B99_128388	0.145031
B99_44440	B99_116352	0.0988864
B99_88662	B99_7015	0.101816
B99_12957	B99_148629	0.0355666
B99_174386	B99_1521	0.0980596
B99_222096	B99_95951	0.0824984
B99_2039	B99_23789	0.0508755
B99_25685	B99_101103	0.0995108
B99_132830	B99_37674	0.132175
B99_100981	B99_8904	0.0235964
B99_231070	B99_196087	0.0648824
B99_33326	B99_46675	0.119677
B99_41999	B99_44440	0.0896942
B99_227255	B99_124369	0.0913241
B99_14423	B99_7015	0.100239
B99_174386	B99_220650	0.0772528
B99_1521	B99_196088	0.0911689
B99_16955	B99_17134	0.0733269
B99_23789	B99_41799	0.0939776
B99_80073	B99_62951	0.0719616
B99_206401	B99_7015	0.105383
B99_38821	B99_180056	0.155017
B99_214388	B99_35680	0.0183933
B99_32701	B99_28189	0.0242223
B99_17636	B99_182502	0.115299
B99_8274	B99_174840	0.0575656
B99_14806	B99_28534	0.070867
B99_38843	B99_124372	0.0647629
B99_37674	B99_49215	0.0821533
B99_49215	B99_126321	0.0945509
B99_82811	B99_126321	0.127878
B99_227255	B99_126321	0.104647
B99_37674	B99_42000	0.121627
B99_7939	B99_159352	0.0340214
B99_80069	B99_11310	0.114612
B99_206174	B99_110103	0.0354082
B99_7015	B99_13075	0.101511
B99_127057	B99_184698	0.0875249
B99_27094	B99_13076	0.0975121
B99_33439	B99_49216	0.116494
B99_150057	B99_13076	0.136243
B99_37673	B99_9801	0.057784
B99_12650	B99_116352	0.0768363
B99_128504	B99_10261	0.0685433
B99_10829	B99_169534	0.0623979
B99_43517	B99_10261	0.0911005
B99_24350	B99_69423	0.0399585
B99_67768	B99_41996	0.0677831
B99_105275	B99_128367	0.119409
B99_182502	B99_8274	0.0702708
B99_214384	B99_96647	0.0676948
B99_73477	B99_148629	0.0567123
B99_115572	B99_12957	0.0335294
B99_14427	B99_50754	0.125888
B99_88656	B99_206181	0.0117249
B99_50128	B99_116361	0.0441075
B99_69412	B99_61529	0.0820717
B99_65862	B99_117120	0.0818309
B99_156019	B99_44164	0.0785576
B99_80171	B99_9170	0.0345747
B99_95949	B99_88662	0.0957696
B99_36339	B99_38843	0.12161
B99_180051	B99_30816	0.0631055
B99_213622	B99_50128	0.04718
B99_13907	B99_151160	0.0873607
B99_213622	B99_46456	0.166535
B99_42000	B99_38811	0.0904541
B99_16344	B99_95949	0.0907139
B99_4422	B99_8904	0.0330638
B99_128500	B99_4421	0.0335775
B99_202380	B99_147777	0.121002
B99_138679	B99_36339	0.103677
B99_44922	B99_210181	0.131742
B99_125545	B99_176018	0.05651
B99_80073	B99_138679	0.133193
B99_202380	B99_174826	0.13131
B99_78474	B99_150424	0.0775799
B99_160793	B99_69008	0.133276
B99_205419	B99_58794	0.0637129
B99_7939	B99_61529	0.0391977
B99_115572	B99_19070	0.0713601
B99_127059	B99_27525	0.136287
B99_19611	B99_43375	0.101997
B99_35103	B99_63396	0.0985388
B99_29160	B99_6562	0.0186547
B99_220245	B99_192165	0.129622
B99_128384	B99_147777	0.129565
B99_17355	B99_221329	0.0629135
B99_213622	B99_151477	0.10266
B99_227255	B99_21152	0.066138
B99_227247	B99_124369	0.0986648
B99_221329	B99_29160	0.0209404
B99_174840	B99_139338	0.0962917
B99_193140	B99_118631	0.0867035
B99_25685	B99_13076	0.142682
B99_202380	B99_175185	0.119779
B99_41994	B99_124369	0.103816
B99_150424	B99_210474	0.106485
B99_10829	B99_58800	0.0223312
B99_175181	B99_31934	0.103192
B99_81041	B99_206407	0.124171
B99_11311	B99_201530	0.0654712
B99_138679	B99_180051	0.0910177
B99_17636	B99_62951	0.0579554
B99_28562	B99_221709	0.104958
B99_73592	B99_202372	0.0978113
B99_227251	B99_226991	0.15132
B99_213331	B99_12650	0.099628
B99_75385	B99_182502	0.123925
B99_11311	B99_12553	0.0866174
B99_193210	B99_89230	0.13111
B99_227250	B99_12650	0.106298
B99_13087	B99_227247	0.101515
B99_66796	B99_64294	0.121571
B99_74464	B99_37673	0.105151
B99_61534	B99_16710	0.1338
B99_3300	B99_177990	0.0150248
B99_23789	B99_55535	0.101278
B99_42437	B99_6436	0.0533778
B99_11310	B99_44430	0.100968
B99_13088	B99_9801	0.0628971
B99_124369	B99_227250	0.114725
B99_16122	B99_46529	0.104847
B99_112542	B99_8274	0.0779981
B99_34006	B99_193210	0.130092
B99_14806	B99_25676	0.0807725
B99_6562	B99_43451	0.0337858
B99_14427	B99_110114	0.133307
B99_202378	B99_69008	0.0835268
B99_42441	B99_21022	0.0502045
B99_3300	B99_146712	0.0165784
B99_63400	B99_44933	0.107703
B99_213331	B99_12634	0.109327
B99_180056	B99_214373	0.150014
B99_166971	B99_28527	0.109809
B99_3404	B99_11311	0.029868
B99_166971	B99_27852	0.0810423
B99_124369	B99_244227	0.104547
B99_23863	B99_151477	0.124953
B99_208219	B99_16955	0.102856
B99_62951	B99_208219	0.0834296
B99_202372	B99_38810	0.0981042
B99_175182	B99_132830	0.15895
B99_66786	B99_52197	0.105152
B99_63399	B99_139338	0.113814
B99_201541	B99_14806	0.0822675
B99_87032	B99_56136	0.0922894
B99_128384	B99_227251	0.141745
B99_17636	B99_128367	0.0824323
B99_31934	B99_175181	0.103192
B99_241452	B99_16355	0.0810791
B99_74464	B99_146712	0.128483
B99_48496	B99_34884	0.117358
B99_241452	B99_7015	0.0858796
B99_167965	B99_160001	0.145856
B99_43517	B99_180051	0.0995071
B99_55535	B99_223807	0.0817984
B99_66786	B99_128384	0.118543
B99_227255	B99_161666	0.0991587
B99_175	B99_142005	0.0239946
B99_50754	B99_128504	0.149903
B99_201938	B99_14423	0.100399
B99_43900	B99_161661	0.0729613
B99_12650	B99_174827	0.0969584
B99_63852	B99_25677	0.12119
B99_16955	B99_95949	0.0841383
B99_4421	B99_176966	0.0440379
B99_110110	B99_148491	0.0606851
B99_36227	B99_69410	0.0653118
B99_37674	B99_52197	0.0819404
B99_151476	B99_206154	0.0337835
B99_78077	B99_49981	0.0396734
B99_7861	B99_21022	0.0342865
B99_44933	B99_81041	0.0820842
B99_95951	B99_56737	0.116303
B99_180051	B99_138679	0.0910177
B99_205419	B99_17134	0.0545237
B99_25677	B99_16349	0.0940212
B99_84838	B99_36227	0.0627184
B99_18545	B99_41993	0.0709974
B99_110114	B99_31935	0.155663
B99_78474	B99_23789	0.0838704
B99_151477	B99_202370	0.122367
B99_95949	B99_16349	0.0891954
B99_29160	B99_13089	0.0187643
B99_46458	B99_73592	0.10678
B99_26039	B99_12960	0.0842622
B99_61529	B99_110114	0.130872
B99_42000	B99_213331	0.123344
B99_69410	B99_95114	0.0687641
B99_206401	B99_63399	0.0935901
B99_132244	B99_165998	0.120493
B99_201938	B99_118019	0.0887122
B99_52201	B99_16122	0.0932082
B99_58800	B99_231070	0.0320511
B99_118627	B99_66790	0.138718
B99_14786	B99_73477	0.0757724
B99_223869	B99_37213	0.0148476
B99_214640	B99_150424	0.134723
B99_159961	B99_215521	0.113223
B99_132830	B99_244227	0.157764
B99_205466	B99_63404	0.113575
B99_166971	B99_34006	0.103717
B99_55535	B99_2812	0.0545289
B99_21022	B99_4787	0.0220761
B99_41994	B99_12634	0.113094
B99_159352	B99_84838	0.0979748
B99_21022	B99_198987	0.0764428
B99_17355	B99_35103	0.0961284
B99_21152	B99_227255	0.066138
B99_114886	B99_724	0.033489
B99_38843	B99_16349	0.101356
B99_16353	B99_81043	0.0775785
B99_63852	B99_63404	0.0804896
B99_131958	B99_66790	0.0857271
B99_241452	B99_31935	0.0790942
B99_16955	B99_62951	0.0758977
B99_126327	B99_132038	0.0621963
B99_37037	B99_196088	0.102585
B99_193210	B99_12634	0.108315
B99_48496	B99_21022	0.0968541
B99_112542	B99_94203	0.0956635
B99_27525	B99_193210	0.130154
B99_112542	B99_7915	0.0399106
B99_63852	B99_7015	0.100309
B99_227255	B99_202378	0.0862676
B99_42450	B99_156019	0.0973674
B99_126039	B99_6790	0.0216786
B99_80073	B99_159352	0.0853208
B99_28562	B99_115572	0.0686621
B99_13087	B99_227250	0.130263
B99_205419	B99_9801	0.0671215
B99_16355	B99_44933	0.0817708
B99_9386	B99_16344	0.0535669
B99_39147	B99_63404	0.0638313
B99_16355	B99_128504	0.149364
B99_159352	B99_14149	0.0903171
B99_105275	B99_110114	0.09829
B99_177621	B99_131407	0.0184929
B99_36227	B99_205419	0.0691551
B99_41799	B99_95951	0.105231
B99_82811	B99_244227	0.136139
B99_126039	B99_101324	0.0412091
B99_41996	B99_66158	0.0890694
B99_226992	B99_130642	0.117294
B99_69412	B99_16955	0.0858777
B99_6562	B99_2657	0.0335804
B99_3300	B99_128504	0.0154783
B99_182502	B99_53726	0.105417
B99_13074	B99_27094	0.101839
B99_16355	B99_128367	0.0959399
B99_182502	B99_206407	0.121442
B99_10261	B99_204367	0.015477
B99_66159	B99_50754	0.087936
B99_27852	B99_46456	0.0809267
B99_19301	B99_43517	0.100788
B99_205466	B99_80073	0.0950448
B99_23789	B99_176018	0.0649415
B99_58794	B99_10261	0.0567582
B99_159352	B99_2218	0.0323616
B99_63404	B99_88662	0.118827
B99_16349	B99_80073	0.111353
B99_174386	B99_78077	0.112942
B99_46456	B99_124369	0.0973383
B99_126321	B99_174826	0.124148
B99_53726	B99_118019	0.0927649
B99_38811	B99_126325	0.0917527
B99_213622	B99_127059	0.176325
B99_116361	B99_167965	0.140251
B99_7015	B99_21020	0.0769347
B99_44922	B99_166968	0.132398
B99_233617	B99_213335	0.115592
B99_126325	B99_25685	0.134947
B99_8229	B99_13088	0.0291476
B99_180051	B99_81041	0.105795
B99_25681	B99_116357	0.111316
B99_36227	B99_84838	0.0627184
B99_19070	B99_73477	0.0734429
B99_132244	B99_206407	0.117455
B99_167965	B99_213622	0.16041
B99_128392	B99_82811	0.136208
B99_118628	B99_180628	0.109032
B99_115964	B99_58800	0.0284922
B99_174844	B99_198987	0.070261
B99_95201	B99_80071	0.114784
B99_204367	B99_44933	0.0180791
B99_202373	B99_115964	0.0580783
B99_171060	B99_47894	0.038406
B99_213620	B99_130642	0.12873
B99_150057	B99_61534	0.137125
B99_13076	B99_38811	0.0910009
B99_202378	B99_191738	0.0799731
B99_41999	B99_13076	0.126247
B99_14423	B99_13088	0.142124
B99_174827	B99_202370	0.110464
B99_81041	B99_61529	0.12057
B99_56136	B99_31935	0.0809395
B99_63399	B99_36227	0.063687
B99_34884	B99_115572	0.0710863
B99_2218	B99_81041	0.0393969
B99_175177	B99_150057	0.11358
B99_175179	B99_206154	0.0342085
B99_6562	B99_47894	0.0319315
B99_202370	B99_206154	0.036039
B99_53726	B99_205419	0.101689
B99_226991	B99_41994	0.152354
B99_38810	B99_83380	0.122297
B99_63858	B99_177621	0.0952802
B99_163782	B99_38843	0.0226217
B99_47894	B99_11311	0.0374419
B99_66159	B99_205466	0.0916499
B99_164788	B99_182502	0.0248733
B99_44933	B99_206401	0.0939285
B99_213622	B99_116346	0.142835
B99_227254	B99_126321	0.133238
B99_205466	B99_110114	0.0901434
B99_87065	B99_9374	0.0524946
B99_5177	B99_226992	0.0203781
B99_13899	B99_142003	0.014859
B99_116352	B99_128392	0.10585
B99_177621	B99_52201	0.0734309
B99_175179	B99_41994	0.153753
B99_4787	B99_36225	0.0276431
B99_27999	B99_110716	0.0845645
B99_25677	B99_13088	0.139929
B99_130642	B99_44819	0.111926
B99_118628	B99_204989	0.129789
B99_110723	B99_69412	0.0645255
B99_210472	B99_3300	0.0155399
B99_2657	B99_210080	0.0202173
B99_3404	B99_42450	0.0252483
B99_208219	B99_8229	0.0285484
B99_1926	B99_56737	0.0898657
B99_21020	B99_81041	0.0757697
B99_138679	B99_62951	0.0577158
B99_44933	B99_2724	0.0480996
B99_44442	B99_160793	0.10296
B99_198987	B99_125545	0.066427
B99_23794	B99_724	0.0709131
B99_151339	B99_13899	0.0141063
B99_14149	B99_50199	0.0162511
B99_118629	B99_66788	0.131059
B99_724	B99_108483	0.0734674
B99_191895	B99_63396	0.0956572
B99_12960	B99_100981	0.0989532
B99_66159	B99_242056	0.0846957
B99_139338	B99_31935	0.0892725
B99_14789	B99_148629	0.0777633
B99_56737	B99_3536	0.0932256
B99_9170	B99_4347	0.0788716
B99_16956	B99_164788	0.0263562
B99_126327	B99_11311	0.0675862
B99_117111	B99_21022	0.0720835
B99_128376	B99_43891	0.0931113
B99_2812	B99_223869	0.0204779
B99_43517	B99_112542	0.111917
B99_121791	B99_135293	0.0315301
B99_222096	B99_75669	0.0772572
B99_176966	B99_55535	0.113199
B99_30649	B99_30654	0.0261925
B99_115964	B99_78474	0.0841773
B99_205419	B99_81041	0.0906452
B99_110114	B99_182446	0.0861326
B99_117120	B99_220049	0.0732341
B99_66159	B99_174840	0.0850486
B99_205419	B99_95949	0.0848103
B99_7861	B99_16345	0.0427185
B99_182446	B99_14427	0.0793166
B99_35103	B99_55534	0.113572
B99_128367	B99_36227	0.0754043
B99_243192	B99_74464	0.0742961
B99_89226	B99_213620	0.128878
B99_66158	B99_78474	0.0959485
B99_69410	B99_163782	0.0229096
B99_81041	B99_13088	0.13695
B99_206155	B99_201533	0.023901
B99_3300	B99_724	0.0152783
B99_171749	B99_78474	0.0657185
B99_146712	B99_94203	0.0761835
B99_43451	B99_63858	0.108799
B99_118019	B99_13088	0.0698147
B99_202372	B99_27852	0.0990973
B99_165981	B99_27100	0.0289969
B99_110729	B99_210472	0.104859
B99_198987	B99_56737	0.0851055
B99_127871	B99_12957	0.0406281
B99_29160	B99_41996	0.0185438
B99_43900	B99_16956	0.0749648
B99_41993	B99_49271	0.0897745
B99_164788	B99_9386	0.0207669
B99_16349	B99_2218	0.0382119
B99_43891	B99_42441	0.0504388
B99_202378	B99_174826	0.106287
B99_37213	B99_210474	0.0730922
B99_208219	B99_87032	0.0994061
B99_37673	B99_164788	0.0255672
B99_166971	B99_21152	0.0673533
B99_24	B99_352	0.0287958
B99_136047	B99_226992	0.0679507
B99_95951	B99_58804	0.108491
B99_16956	B99_30816	0.0550612
B99_69412	B99_164788	0.0220292
B99_27999	B99_161594	0.0865317
B99_32097	B99_176966	0.106209
B99_32097	B99_41993	0.0963412
B99_124372	B99_142004	0.00913121
B99_8229	B99_84838	0.0266996
B99_128500	B99_47894	0.0377486
B99_182446	B99_21020	0.0949959
B99_12634	B99_167965	0.110176
B99_142004	B99_63404	0.0132029
B99_17355	B99_177621	0.0721825
B99_242056	B99_2724	0.0508548
B99_169534	B99_223807	0.0741218
B99_66790	B99_193142	0.127652
B99_116352	B99_175177	0.0970705
B99_6562	B99_148629	0.0322562
B99_174840	B99_7939	0.0382688
B99_243197	B99_210472	0.0774153
B99_43451	B99_123832	0.114002
B99_13088	B99_142004	0.0125219
B99_118019	B99_243192	0.0885658
B99_135292	B99_135293	0.0847404
B99_124635	B99_13899	0.010919
B99_5177	B99_35104	0.0170456
B99_223807	B99_47485	0.0531236
B99_223869	B99_222096	0.0166132
B99_55535	B99_36225	0.0983462
B99_95113	B99_8274	0.0715078
B99_126327	B99_75669	0.0720705
B99_182446	B99_128504	0.0773971
B99_110114	B99_7939	0.0378481
B99_13076	B99_101103	0.102827
B99_162411	B99_35683	0.0422086
B99_42131	B99_41996	0.0786004
B99_6562	B99_101109	0.0345735
B99_5595	B99_47485	0.0183585
B99_29160	B99_244478	0.0194626
B99_63400	B99_116365	0.0809302
B99_163970	B99_30646	0.0244794
B99_120896	B99_127061	0.127748
B99_61529	B99_116365	0.088372
B99_62951	B99_25677	0.0573098
B99_126327	B99_55535	0.0869216
B99_120900	B99_25685	0.0928923
B99_14786	B99_25602	0.117332
B99_116363	B99_214373	0.131827
B99_110729	B99_66159	0.0874576
B99_55948	B99_165988	0.0842554
B99_11311	B99_31151	0.0437363
B99_63404	B99_174840	0.0935924
B99_2724	B99_17643	0.0527737
B99_128376	B99_67768	0.0827134
B99_193139	B99_127057	0.132534
B99_105275	B99_9386	0.0564277
B99_165998	B99_204367	0.0206555
B99_67768	B99_78474	0.0783303
B99_30644	B99_30655	0.0320924
B99_120896	B99_175185	0.118499
B99_2812	B99_52201	0.0478131
B99_19070	B99_42437	0.0766219
B99_63400	B99_16344	0.109273
B99_55948	B99_58804	0.110487
B99_142004	B99_14423	0.0124396
B99_163963	B99_12553	0.0813373
B99_14427	B99_89226	0.11559
B99_14427	B99_11311	0.0705066
B99_81041	B99_182446	0.0876306
B99_112542	B99_180051	0.0982923
B99_210472	B99_133082	0.0899377
B99_11311	B99_36339	0.0689847
B99_21020	B99_165998	0.0801163
B99_118627	B99_31931	0.124103
B99_175	B99_34723	0.023024
B99_120896	B99_41994	0.13242
B99_110723	B99_61529	0.11848
B99_150424	B99_17355	0.0770203
B99_118630	B99_193139	0.122811
B99_127061	B99_21152	0.0817423
B99_88665	B99_17639	0.0812436
B99_48496	B99_28562	0.109545
B99_37674	B99_101103	0.0944035
B99_53725	B99_10259	0.0909364
B99_177776	B99_724	0.0200556
B99_23862	B99_213620	0.0657999
B99_177990	B99_53726	0.0844612
B99_66796	B99_184698	0.103143
B99_12553	B99_41993	0.083125
B99_193141	B99_118629	0.127509
B99_38842	B99_66790	0.13043
B99_73592	B99_44442	0.088975
B99_220650	B99_21022	0.0649554
B99_3241	B99_6790	0.0293403
B99_243192	B99_36339	0.0795031
B99_127057	B99_157124	0.11537
B99_9386	B99_8229	0.0226387
B99_21022	B99_6202	0.0227375
B99_139338	B99_9386	0.0543655
B99_61529	B99_110723	0.11848
B99_108483	B99_243192	0.0823584
B99_4132	B99_23794	0.0785203
B99_174844	B99_56737	0.0889722
B99_88227	B99_10259	0.0825017
B99_66788	B99_210179	0.127199
B99_128367	B99_206401	0.105405
B99_75669	B99_176018	0.0626297
B99_243667	B99_113122	0.0656682
B99_17134	B99_110729	0.0672721
B99_58804	B99_95951	0.108491
B99_163963	B99_2812	0.0459153
B99_41996	B99_16122	0.0835492
B99_213332	B99_138182	0.0805246
B99_215517	B99_210472	0.125292
B99_226992	B99_108483	0.084236
B99_7939	B99_9801	0.0295259
B99_6436	B99_55535	0.0765398
B99_215517	B99_89226	0.13191
B99_27999	B99_62448	0.10333
B99_8649	B99_19611	0.0095658
B99_32097	B99_115572	0.0776442
B99_4674	B99_24353	0.0737944
B99_210179	B99_66788	0.127199
B99_123832	B99_75669	0.0659397
B99_16956	B99_118019	0.0724249
B99_165993	B99_10261	0.00943689
B99_3404	B99_6202	0.0243666
B99_95114	B99_18545	0.0944315
B99_7861	B99_17355	0.0389249
B99_5595	B99_42437	0.0236621
B99_176283	B99_16345	0.0725071
B99_74464	B99_110729	0.0942778
B99_116365	B99_205466	0.0799895
B99_6165	B99_160006	0.0902774
B99_21022	B99_1521	0.0855285
B99_13910	B99_195145	0.0557536
B99_123832	B99_4787	0.0317818
B99_75669	B99_53725	0.0973732
B99_41996	B99_221709	0.0861774
B99_17134	B99_95114	0.0614731
B99_174391	B99_24353	0.0704683
B99_7939	B99_17636	0.034033
B99_16122	B99_37213	0.0595661
B99_1579	B99_101324	0.0414403
B99_14789	B99_163963	0.0837468
B99_101324	B99_47127	0.0292852
B99_81041	B99_205419	0.0906452
B99_41799	B99_128376	0.088578
B99_78668	B99_32097	0.11258
B99_50754	B99_63400	0.0965032
B99_30663	B99_236779	0.0164716
B99_43517	B99_201938	0.10533
B99_98194	B99_101324	0.0482651
B99_63404	B99_146712	0.091559
B99_116346	B99_38811	0.105559
B99_16956	B99_204367	0.0191575
B99_159352	B99_139338	0.113504
B99_31931	B99_66788	0.116134
B99_7915	B99_163782	0.0261902
B99_12955	B99_112899	0.083494
B99_205419	B99_18545	0.0883491
B99_55534	B99_42131	0.104821
B99_160006	B99_223869	0.0159353
B99_84118	B99_27852	0.114137
B99_139338	B99_17134	0.0549142
B99_29160	B99_176966	0.0250373
B99_14789	B99_16122	0.0915203
B99_159352	B99_7915	0.0370493
B99_38843	B99_27999	0.104158
B99_193139	B99_31931	0.109373
B99_81113	B99_104890	0.0844818
B99_210472	B99_6976	0.03745
B99_16955	B99_27999	0.0990252
B99_17355	B99_4263	0.0771834
B99_2218	B99_214015	0.0393498
B99_17643	B99_37213	0.0624651
B99_55535	B99_58794	0.0717501
B99_4787	B99_50199	0.0318515
B99_63404	B99_243192	0.113016
B99_165993	B99_244478	0.0115488
B99_21022	B99_31935	0.0743505
B99_110114	B99_243192	0.0843613
B99_243667	B99_7915	0.0346409
B99_55948	B99_233626	0.0585261
B99_148629	B99_39147	0.0534823
B99_163963	B99_171749	0.0680652
B99_81009	B99_226991	0.106289
B99_4256	B99_46529	0.0270066
B99_50199	B99_243192	0.0172453
B99_38821	B99_180628	0.112244
B99_4132	B99_31934	0.0787602
B99_16344	B99_223869	0.0159058
B99_213620	B99_24353	0.0707348
B99_4674	B99_74464	0.0747369
B99_152113	B99_174393	0.113526
B99_124372	B99_152113	0.0680641
B99_42446	B99_35103	0.092424
B99_35103	B99_31151	0.0498011
B99_41996	B99_4263	0.0648933
B99_112542	B99_110716	0.0794862
B99_38834	B99_35683	0.0296569
B99_8274	B99_47894	0.0367776
B99_161594	B99_7015	0.0917593
B99_114886	B99_24353	0.0299798
B99_152113	B99_19311	0.10891
B99_14786	B99_13088	0.0861853
B99_165993	B99_208219	0.0109497
B99_31931	B99_127057	0.126163
B99_180051	B99_142004	0.0119943
B99_41993	B99_243197	0.0747669
B99_160006	B99_78077	0.136452
B99_221709	B99_12553	0.0998877
B99_11311	B99_165993	0.00957609
B99_39147	B99_5595	0.0168961
B99_131407	B99_41993	0.0197986
B99_45908	B99_724	0.0684647
B99_6436	B99_123832	0.0525724
B99_110716	B99_4347	0.0640851
B99_10266	B99_131407	0.0182182
B99_28529	B99_38842	0.148452
B99_10259	B99_17134	0.0479613
B99_148629	B99_58897	0.0865386
B99_121791	B99_27872	0.0308229
B99_1521	B99_56737	0.0967861
B99_243667	B99_2218	0.0506687
B99_63400	B99_204367	0.0178504
B99_182446	B99_39147	0.0603309
B99_55535	B99_117111	0.0822093
B99_24353	B99_194660	0.0528755
B99_138996	B99_32097	0.114836
B99_163963	B99_177990	0.0715415
B99_1926	B99_25602	0.0943169
B99_37213	B99_58794	0.0537101
B99_127871	B99_42441	0.0587779
B99_176690	B99_74464	0.100509
B99_138996	B99_99950	0.109795
B99_88227	B99_23789	0.0969629
B99_139846	B99_110716	0.0649797
B99_130642	B99_13907	0.063038
B99_101109	B99_177990	0.0745744
B99_6562	B99_201530	0.0326363
B99_30652	B99_8782	0.0198948
B99_41993	B99_2104	0.028223
B99_75385	B99_2724	0.0591461
B99_16809	B99_142002	0.0131363
B99_36227	B99_63400	0.0686885
B99_49987	B99_53725	0.110921
B99_116363	B99_64297	0.136129
B99_17355	B99_89226	0.0788788
B99_25677	B99_243192	0.075719
B99_4132	B99_74464	0.078644
B99_14786	B99_17636	0.0820838
B99_32097	B99_7915	0.0397644
B99_130642	B99_16956	0.121615
B99_110729	B99_36227	0.0946199
B99_73477	B99_118028	0.0644685
B99_1926	B99_221720	0.0605106
B99_101109	B99_42131	0.0900825
B99_214015	B99_108483	0.0950274
B99_8412	B99_9170	0.0407658
B99_8274	B99_176690	0.0571812
B99_177621	B99_222096	0.110894
B99_94203	B99_43451	0.0714781
B99_193211	B99_28562	0.109181
B99_4224	B99_128385	0.0663893
B99_43451	B99_6202	0.0293228
B99_66159	B99_16122	0.0845488
B99_146712	B99_75385	0.112815
B99_139338	B99_124372	0.0709963
B99_47894	B99_196088	0.0397084
B99_163782	B99_43517	0.0263293
B99_3404	B99_16956	0.0288295
B99_8274	B99_62448	0.0665751
B99_39147	B99_41996	0.0560376
B99_55950	B99_175	0.0170511
B99_13082	B99_2812	0.0328955
B99_44164	B99_13089	0.100433
B99_31874	B99_2657	0.0172997
B99_42437	B99_8566	0.058482
B99_110729	B99_194660	0.0717816
B99_42437	B99_42131	0.0691687
B99_88665	B99_116354	0.124598
B99_74464	B99_37213	0.0631243
B99_94203	B99_52201	0.0865073
B99_201530	B99_6165	0.0669166
B99_214015	B99_36227	0.100475
B99_13088	B99_53725	0.0974668
B99_193211	B99_8566	0.0942555
B99_97303	B99_4761	0.044254
B99_31934	B99_13075	0.108193
B99_19070	B99_63396	0.09887
B99_17134	B99_135293	0.0472339
B99_165993	B99_169642	0.0100922
B99_221720	B99_24353	0.0496414
B99_130642	B99_24350	0.0764046
B99_174829	B99_89226	0.126936
B99_78474	B99_8229	0.025545
B99_196087	B99_14789	0.112027
B99_112542	B99_210472	0.0850069
B99_81009	B99_48493	0.080371
B99_135293	B99_19311	0.0927558
B99_3539	B99_243667	0.0452084
B99_6202	B99_36225	0.0293783
B99_196087	B99_55534	0.134829
B99_41993	B99_6202	0.0285494
B99_44164	B99_223869	0.0161518
B99_74464	B99_55535	0.08304
B99_243192	B99_17643	0.0774828
B99_124372	B99_16122	0.0607117
B99_125545	B99_17355	0.0795402
B99_135293	B99_27999	0.0772971
B99_47127	B99_110729	0.0538965
B99_31931	B99_118628	0.126273
B99_3539	B99_45908	0.0479841
B99_724	B99_50754	0.0820169
B99_63858	B99_115572	0.0736605
B99_47485	B99_32097	0.0701565
B99_8782	B99_24	0.0207096
B99_107640	B99_41993	0.119342
B99_110729	B99_17636	0.10118
B99_105275	B99_69410	0.0714063
B99_139846	B99_45528	0.0867138
B99_233626	B99_95951	0.059109
B99_13089	B99_107640	0.137687
B99_163963	B99_4263	0.0657581
B99_30659	B99_161550	0.0237561
B99_36339	B99_223807	0.0673304
B99_50199	B99_127781	0.0171469
B99_14786	B99_127871	0.0981873
B99_132244	B99_110729	0.0951311
B99_25677	B99_165993	0.0113193
B99_27999	B99_174393	0.0912814
B99_2657	B99_58794	0.02436
B99_115964	B99_2039	0.0532318
B99_3300	B99_42441	0.0100972
B99_131407	B99_148629	0.0198263
B99_4256	B99_49271	0.0271974
B99_84116	B99_210472	0.115675
B99_222096	B99_156019	0.113241
B99_41993	B99_39999	0.0500192
B99_2218	B99_69423	0.0282161
B99_127871	B99_55534	0.1064
B99_43451	B99_19070	0.0865774
B99_163782	B99_62951	0.0196219
B99_43451	B99_150424	0.128612
B99_177621	B99_171060	0.0548921
B99_161661	B99_7939	0.0353823
B99_115572	B99_87066	0.0656562
B99_58794	B99_14786	0.0701539
B99_220650	B99_55948	0.0798597
B99_24353	B99_3241	0.0618823
B99_116363	B99_38844	0.13872
B99_107640	B99_14789	0.083705
B99_171749	B99_73477	0.0586646
B99_32701	B99_3300	0.0264147
B99_117111	B99_42437	0.0802109
B99_177990	B99_63852	0.0652284
B99_65862	B99_130642	0.0817527
B99_58794	B99_37213	0.0537101
B99_177990	B99_128376	0.0737118
B99_6562	B99_214640	0.0332957
B99_223869	B99_13088	0.0157806
B99_42131	B99_42437	0.0691687
B99_214015	B99_110717	0.114675
B99_42446	B99_41993	0.11252
B99_53726	B99_126039	0.0518708
B99_124372	B99_31934	0.0566241
B99_17355	B99_19070	0.0975908
B99_39999	B99_24353	0.0373288
B99_37213	B99_124372	0.0507765
B99_118482	B99_180056	0.104516
B99_163968	B99_45157	0.0211288
B99_49271	B99_4256	0.0271974
B99_41993	B99_163963	0.0750094
B99_236643	B99_42437	0.0268114
B99_78474	B99_58804	0.0904314
B99_36339	B99_110717	0.097668
B99_16344	B99_128376	0.0965914
B99_110716	B99_112542	0.0794862
B99_105275	B99_112542	0.122677
B99_13907	B99_110729	0.0809542
B99_118019	B99_21022	0.0780699
B99_138679	B99_3404	0.0278487
B99_163963	B99_58794	0.0627845
B99_110716	B99_24350	0.0710855
B99_128367	B99_39147	0.062268
B99_12553	B99_6436	0.070659
B99_52201	B99_107639	0.0537117
B99_35683	B99_148627	0.0469004
B99_196092	B99_243667	0.0495111
B99_128376	B99_7915	0.0334818
B99_14789	B99_36339	0.0770793
B99_63404	B99_196092	0.104718
B99_63858	B99_138996	0.095203
B99_35103	B99_49981	0.0307242
B99_19611	B99_33326	0.109544
B99_128376	B99_112542	0.0972203
B99_53725	B99_2218	0.0358023
B99_17355	B99_5321	0.0946016
B99_108483	B99_243197	0.079602
B99_198987	B99_43451	0.0622782
B99_25677	B99_50199	0.0170623
B99_10259	B99_31151	0.0433216
B99_135293	B99_2218	0.0307949
B99_42131	B99_174844	0.0818796
B99_94203	B99_244478	0.0672336
B99_105143	B99_112899	0.112463
B99_724	B99_38843	0.0707643
B99_36339	B99_42446	0.106373
B99_4263	B99_95951	0.0855741
B99_37213	B99_42441	0.0492576
B99_163963	B99_34884	0.0920567
B99_210080	B99_171495	0.126496
B99_213335	B99_46675	0.0846091
B99_7681	B99_47894	0.035352
B99_14427	B99_27999	0.0897229
B99_12957	B99_4787	0.0254755
B99_105275	B99_39147	0.069355
B99_2657	B99_89226	0.0191441
B99_24353	B99_49993	0.012974
B99_43451	B99_31935	0.133567
B99_1926	B99_39999	0.0457048
B99_37219	B99_174829	0.0176412
B99_9801	B99_130642	0.0602171
B99_979	B99_21022	0.00664682
B99_210472	B99_27872	0.0635141
B99_163782	B99_36225	0.0220072
B99_107640	B99_115964	0.0802217
B99_37213	B99_81043	0.0657793
B99_4787	B99_58897	0.026392
B99_123832	B99_17643	0.119419
B99_63858	B99_37673	0.105471
B99_979	B99_205419	0.00816287
B99_24	B99_142005	0.0225228
B99_151160	B99_24353	0.0786508
B99_48493	B99_16125	0.111842
B99_56732	B99_152113	0.107426
B99_127781	B99_53725	0.112556
B99_118027	B99_41993	0.126921
B99_61544	B99_14427	0.0626754
B99_161661	B99_123832	0.0943148
B99_75669	B99_230008	0.0503425
B99_6562	B99_84838	0.0296719
B99_163963	B99_230008	0.0477813
B99_69423	B99_81041	0.0575349
B99_16955	B99_107640	0.12237
B99_118024	B99_38834	0.0785094
B99_63858	B99_99950	0.090788
B99_163962	B99_37219	0.0170436
B99_31935	B99_12553	0.0819047
B99_176018	B99_63858	0.0614514
B99_37673	B99_176966	0.0946319
B99_210474	B99_171060	0.0690438
B99_163963	B99_191895	0.086938
B99_115964	B99_131407	0.0157749
B99_5177	B99_196092	0.017202
B99_138996	B99_31874	0.0960073
B99_151160	B99_226992	0.0804718
B99_162411	B99_118027	0.112171
B99_2812	B99_44164	0.0532805
B99_66158	B99_13075	0.0874815
B99_56732	B99_7015	0.0935464
B99_81009	B99_169053	0.103984
B99_58800	B99_11311	0.0258344
B99_16955	B99_16353	0.0854802
B99_48496	B99_150766	0.062092
B99_24353	B99_38835	0.0714781
B99_236643	B99_196088	0.0291176
B99_7915	B99_150424	0.0382605
B99_169534	B99_223869	0.0188725
B99_61544	B99_33439	0.0561987
B99_17643	B99_13089	0.13533
B99_19311	B99_165998	0.0866717
B99_233613	B99_2039	0.0378502
B99_146712	B99_16345	0.0866988
B99_49271	B99_2104	0.0339915
B99_223807	B99_66159	0.070182
B99_37219	B99_135293	0.0161601
B99_171495	B99_16344	0.113433
B99_230008	B99_14786	0.0494875
B99_35683	B99_110729	0.0475212
B99_81009	B99_23152	0.0639491
B99_38843	B99_171742	0.0589561
B99_95113	B99_165993	0.0116282
B99_127871	B99_221329	0.0677567
B99_201530	B99_94203	0.0662833
B99_213184	B99_38833	0.0987742
B99_42131	B99_8229	0.0255016
B99_222096	B99_58794	0.114821
B99_25602	B99_131407	0.0183895
B99_128376	B99_110114	0.0881661
B99_14423	B99_160006	0.108219
B99_1579	B99_16355	0.0817476
B99_130642	B99_206407	0.122547
B99_167108	B99_184698	0.0854587
B99_7681	B99_95951	0.0764779
B99_156019	B99_19070	0.070718
B99_241455	B99_21022	0.0855319
B99_28562	B99_69410	0.0608683
B99_175181	B99_126039	0.0402735
B99_8274	B99_67768	0.0659092
B99_17518	B99_24353	0.0340509
B99_23789	B99_16955	0.0905018
B99_45518	B99_45908	0.0650201
B99_210080	B99_2218	0.0378346
B99_3300	B99_30649	0.0213302
B99_176283	B99_171742	0.0546548
B99_53725	B99_81041	0.106545
B99_50754	B99_47485	0.098097
B99_165993	B99_2104	0.0220779
B99_30667	B99_30655	0.0213381
B99_205464	B99_41993	0.0991972
B99_42450	B99_150424	0.123395
B99_132038	B99_7915	0.036173
B99_41993	B99_8566	0.0686355
B99_31934	B99_148627	0.133606
B99_206401	B99_41996	0.116753
B99_75669	B99_16344	0.0931517
B99_108791	B99_3241	0.0843482
B99_17134	B99_6790	0.026463
B99_165993	B99_41996	0.0110678
B99_214386	B99_130642	0.118401
B99_206407	B99_37213	0.0664983
B99_214386	B99_110716	0.100802
B99_39999	B99_115964	0.0434675
B99_16955	B99_13089	0.123751
B99_35680	B99_214015	0.0200904
B99_214015	B99_63399	0.093674
B99_110729	B99_82811	0.110403
B99_171495	B99_16956	0.123773
B99_217844	B99_12957	0.0261939
B99_14423	B99_174393	0.0877918
B99_174844	B99_6202	0.0294756
B99_33439	B99_210181	0.0970403
B99_67768	B99_42446	0.0767563
B99_175176	B99_36339	0.118722
B99_165988	B99_55534	0.0965237
B99_38843	B99_42446	0.135788
B99_210080	B99_81043	0.102409
B99_130642	B99_2657	0.0199395
B99_47127	B99_94203	0.0503253
B99_56737	B99_66159	0.0943634
B99_48496	B99_42131	0.101687
B99_118027	B99_89226	0.141471
B99_89226	B99_17518	0.0390235
B99_32701	B99_16955	0.0138694
B99_108483	B99_150424	0.103042
B99_8860	B99_66159	0.0310879
B99_210472	B99_2657	0.0200331
B99_10261	B99_56732	0.089693
B99_191895	B99_17355	0.0923932
B99_63850	B99_226992	0.123836
B99_10261	B99_19311	0.091159
B99_16955	B99_176283	0.112729
B99_56136	B99_49271	0.108875
B99_8904	B99_979	0.0287427
B99_3539	B99_35104	0.0527242
B99_127781	B99_27999	0.0866854
B99_108791	B99_24350	0.0862163
B99_17643	B99_210080	0.138828
B99_55534	B99_81041	0.111529
B99_163782	B99_139338	0.0220367
B99_21022	B99_21020	0.0811074
B99_9386	B99_11311	0.044891
B99_128376	B99_130642	0.0775116
B99_17643	B99_10266	0.0806345
B99_27999	B99_180051	0.0916497
B99_16349	B99_244478	0.0888586
B99_19070	B99_3288	0.0188605
B99_53726	B99_4347	0.0871646
B99_24356	B99_36339	0.061312
B99_176690	B99_14423	0.11737
B99_241455	B99_45528	0.091699
B99_74464	B99_213620	0.114099
B99_56732	B99_63404	0.110248
B99_21022	B99_139338	0.103229
B99_31874	B99_6436	0.067434
B99_13082	B99_236643	0.0250145
B99_237565	B99_75669	0.0692449
B99_200757	B99_4674	0.0800708
B99_126039	B99_84838	0.0491779
B99_174844	B99_2218	0.0359906
B99_31935	B99_4674	0.082116
B99_136044	B99_119837	0.100701
B99_201938	B99_95951	0.109978
B99_115964	B99_165988	0.0793216
B99_221720	B99_2698	0.029662
B99_210472	B99_132244	0.117553
B99_196088	B99_13075	0.0799099
B99_4421	B99_43891	0.0359982
B99_81041	B99_214015	0.120847
B99_112542	B99_213620	0.0909043
B99_84838	B99_28562	0.100911
B99_7681	B99_205466	0.0701438
B99_17134	B99_26685	0.0385961
B99_135293	B99_117120	0.0796468
B99_201938	B99_115572	0.0745146
B99_204989	B99_168490	0.0632623
B99_23857	B99_84116	0.0945136
B99_4422	B99_142002	0.029508
B99_88662	B99_56732	0.108055
B99_116352	B99_33439	0.0859184
B99_127781	B99_126039	0.0516381
B99_210472	B99_38835	0.125692
B99_49216	B99_150057	0.108158
B99_15003	B99_36339	0.0464838
B99_201530	B99_17134	0.0667586
B99_8229	B99_12957	0.0266011
B99_198987	B99_174386	0.0858478
B99_102173	B99_3300	0.0111052
B99_84116	B99_38847	0.122753
B99_4132	B99_69410	0.0620006
B99_33439	B99_3241	0.0558444
B99_63404	B99_174829	0.104056
B99_35683	B99_27999	0.0416826
B99_113122	B99_34055	0.0808967
B99_210472	B99_12553	0.0786573
B99_180051	B99_53725	0.106329
B99_13082	B99_17643	0.112405
B99_27999	B99_107632	0.101727
B99_174840	B99_163962	0.0957511
B99_204367	B99_5595	0.0205378
B99_8860	B99_13088	0.031505
B99_16344	B99_138996	0.109207
B99_2812	B99_171060	0.0367376
B99_4224	B99_6436	0.0616474
B99_108483	B99_77944	0.0761641
B99_18545	B99_95951	0.0990162
B99_107639	B99_108483	0.0569317
B99_161594	B99_84838	0.0965403
B99_126327	B99_58897	0.0892212
B99_74464	B99_174844	0.101922
B99_14145	B99_13899	0.074115
B99_41799	B99_17643	0.0719052
B99_81009	B99_117120	0.063839
B99_66159	B99_223807	0.070182
B99_206401	B99_128376	0.0945895
B99_39999	B99_24350	0.0389919
B99_66159	B99_138996	0.0936325
B99_165998	B99_135293	0.0830386
B99_151161	B99_133082	0.0655975
B99_26685	B99_45908	0.0433176
B99_130642	B99_208219	0.0817198
B99_36339	B99_5151	0.0242918
B99_55948	B99_74464	0.0816466
B99_3404	B99_164788	0.0217078
B99_14806	B99_176690	0.0829656
B99_16355	B99_78474	0.0745501
B99_58794	B99_56737	0.0654858
B99_124372	B99_210080	0.0609779
B99_73477	B99_17636	0.0551272
B99_42441	B99_233626	0.0517332
B99_177990	B99_113122	0.0859479
B99_32097	B99_110716	0.0898797
B99_110729	B99_37674	0.0949358
B99_95951	B99_230008	0.0489196
B99_13089	B99_196087	0.0968868
B99_180051	B99_214015	0.108631
B99_17643	B99_215517	0.134383
B99_34884	B99_132038	0.0865098
B99_201530	B99_131407	0.0243821
B99_7015	B99_215517	0.101674
B99_36225	B99_4263	0.0692754
B99_213620	B99_205464	0.108071
B99_4787	B99_130642	0.0275208
B99_201530	B99_50199	0.0197603
B99_110716	B99_173386	0.0989658
B99_196092	B99_75323	0.0479214
[truncated: 3,000 more rows]
