# Supplementary material for: Community conservatism is widespread across microbial phyla and environments
Source: Nat Ecol Evol. 2026 Jan 16;10(2):232–45. doi: 10.1038/s41559-025-02957-4 (PMC12890590; doi:10.1038/s41559-025-02957-4)
Supplement: Supplementary file 13 — Source data for Extended Data Fig. 7. [file 41559_2025_2957_MOESM13_ESM.xlsx]

## Sheet: ED7a
otu1	otu2	mean_comm_sim_downsampled
B99_619	B99_113821	0.0476248			corresponding phyloegnetic distance values are in source data of f3. Pairs which are not present in this file had too little samples after downsampling to 10,000 reads
B99_14813	B99_12041	0.10197
B99_52460	B99_781	0.167069
B99_11272	B99_3252	0.0619641
B99_12978	B99_79001	0.059182
B99_51186	B99_210016	0.166029
B99_51186	B99_14559	0.175392
B99_2541	B99_107048	0.055695
B99_20639	B99_111637	0.12163
B99_5258	B99_147871	0.0334116
B99_7425	B99_7426	0.38521
B99_15397	B99_92495	0.0889091
B99_117010	B99_224291	0.121767
B99_172983	B99_37787	0.0926918
B99_104591	B99_80569	0.204933
B99_189717	B99_173779	0.126148
B99_19912	B99_8278	0.0349653
B99_11629	B99_9716	0.160265
B99_11050	B99_159558	0.128249
B99_118064	B99_118060	0.0686137
B99_60085	B99_122680	0.0687409
B99_2456	B99_235574	0.062124
B99_182349	B99_199446	0.191872
B99_75608	B99_24569	0.0586702
B99_72251	B99_3410	0.125093
B99_136039	B99_8303	0.0551301
B99_205935	B99_43553	0.157396
B99_226452	B99_115979	0.1002
B99_122575	B99_59810	0.0594667
B99_144269	B99_44659	0.260227
B99_1270	B99_16719	0.0501846
B99_61895	B99_28615	0.0904473
B99_220173	B99_20357	0.135303
B99_98274	B99_90043	0.113883
B99_33899	B99_65858	0.0506732
B99_4353	B99_156014	0.12711
B99_136	B99_49354	0.12232
B99_145949	B99_208861	0.0886237
B99_133025	B99_93666	0.12607
B99_8122	B99_205935	0.138304
B99_19354	B99_97561	0.0765641
B99_202574	B99_235933	0.29882
B99_17173	B99_105797	0.0944296
B99_149351	B99_131715	0.0701281
B99_35479	B99_49936	0.101432
B99_90148	B99_90137	0.11015
B99_7201	B99_6062	0.0268125
B99_49788	B99_159556	0.112764
B99_41142	B99_186945	0.184722
B99_26671	B99_23871	0.1415
B99_146694	B99_22834	0.0537149
B99_18383	B99_1225	0.0762904
B99_5348	B99_5896	0.110042
B99_72324	B99_182357	0.0903057
B99_7851	B99_20879	0.0904193
B99_191219	B99_11983	0.052068
B99_225288	B99_225289	0.0801841
B99_199962	B99_148346	0.130884
B99_101206	B99_121888	0.134034
B99_7213	B99_223311	0.0641633
B99_40542	B99_87095	0.104173
B99_53492	B99_117925	0.106365
B99_49767	B99_7186	0.0968868
B99_62594	B99_2132	0.0926101
B99_503	B99_136307	0.0749306
B99_167499	B99_164111	0.0548442
B99_7610	B99_3715	0.0514813
B99_68967	B99_82357	0.0336276
B99_98862	B99_24922	0.0890321
B99_5951	B99_11629	0.114385
B99_77657	B99_2130	0.0916447
B99_2195	B99_3340	0.0612809
B99_122575	B99_62969	0.0615402
B99_16335	B99_69135	0.205349
B99_60431	B99_4353	0.133784
B99_14559	B99_210016	0.175514
B99_27759	B99_182850	0.226082
B99_46841	B99_7248	0.035159
B99_71407	B99_92460	0.118104
B99_191218	B99_11983	0.0630238
B99_4130	B99_41937	0.0630033
B99_225215	B99_39531	0.113489
B99_89533	B99_12705	0.0667292
B99_71408	B99_74668	0.153453
B99_38525	B99_182518	0.053833
B99_134000	B99_74670	0.150581
B99_225881	B99_13261	0.162278
B99_211338	B99_80382	0.21485
B99_158937	B99_148273	0.0819361
B99_2382	B99_152201	0.1807
B99_99145	B99_241646	0.149714
B99_4716	B99_25897	0.162225
B99_63538	B99_40806	0.0372065
B99_4055	B99_202030	0.0852525
B99_23336	B99_54212	0.0592929
B99_68955	B99_116493	0.0743608
B99_54204	B99_49874	0.220095
B99_8825	B99_38228	0.125465
B99_122582	B99_122575	0.0539427
B99_66163	B99_4034	0.18551
B99_116190	B99_131635	0.221738
B99_139474	B99_57959	0.168301
B99_122601	B99_208550	0.0990844
B99_141255	B99_146578	0.204638
B99_127985	B99_1394	0.121146
B99_47051	B99_118473	0.176663
B99_89398	B99_10559	0.0269538
B99_35759	B99_227769	0.103627
B99_175532	B99_169699	0.0805987
B99_10559	B99_25756	0.0390244
B99_44461	B99_198913	0.276292
B99_6165	B99_123844	0.0984506
B99_100240	B99_11136	0.0732374
B99_7016	B99_119999	0.143971
B99_225565	B99_156492	0.0950913
B99_157425	B99_32833	0.117159
B99_236775	B99_131421	0.0292608
B99_362	B99_365	0.0360475
B99_35385	B99_9228	0.197363
B99_80171	B99_96268	0.0333809
B99_17853	B99_133968	0.200545
B99_198228	B99_16502	0.0562099
B99_54212	B99_64110	0.081032
B99_97391	B99_37414	0.326188
B99_2446	B99_49098	0.0492844
B99_202168	B99_77220	0.193379
B99_84415	B99_49129	0.120856
B99_49767	B99_199555	0.109145
B99_137235	B99_187431	0.0535514
B99_5001	B99_155037	0.0585696
B99_210465	B99_27191	0.117974
B99_110429	B99_205011	0.0555368
B99_47686	B99_63685	0.181392
B99_6340	B99_19798	0.0667637
B99_2431	B99_139864	0.184191
B99_4219	B99_24115	0.155953
B99_29933	B99_229410	0.162961
B99_197188	B99_3586	0.13161
B99_4438	B99_113821	0.0936546
B99_161590	B99_1912	0.0491896
B99_34156	B99_35088	0.0431819
B99_25526	B99_9761	0.114445
B99_66567	B99_33574	0.0455842
B99_113148	B99_181741	0.22978
B99_7016	B99_76407	0.141306
B99_19155	B99_2268	0.0750424
B99_133280	B99_3731	0.0313455
B99_19798	B99_6340	0.0667637
B99_117187	B99_16588	0.176698
B99_193155	B99_14607	0.0609039
B99_47433	B99_34445	0.143018
B99_86519	B99_80569	0.201249
B99_50047	B99_237747	0.12426
B99_360	B99_240736	0.164253
B99_9716	B99_112833	0.0818327
B99_10487	B99_2770	0.144524
B99_9452	B99_81430	0.0362222
B99_11315	B99_22659	0.156411
B99_4505	B99_6017	0.0466857
B99_141064	B99_16588	0.116404
B99_39357	B99_37413	0.0827256
B99_7496	B99_101712	0.131221
B99_191449	B99_129020	0.0969334
B99_148127	B99_3236	0.190669
B99_18903	B99_165471	0.124501
B99_102510	B99_112445	0.156851
B99_49017	B99_150410	0.176521
B99_75406	B99_244449	0.200615
B99_153937	B99_73630	0.140191
B99_128594	B99_34073	0.127998
B99_100302	B99_81093	0.143521
B99_178164	B99_33702	0.0655569
B99_29805	B99_221105	0.0974859
B99_65390	B99_188432	0.0815501
B99_128014	B99_1394	0.090294
B99_12512	B99_227389	0.139494
B99_197892	B99_1099	0.0769969
B99_207126	B99_205159	0.115241
B99_45408	B99_235574	0.104462
B99_224804	B99_93895	0.202895
B99_242910	B99_179609	0.0954736
B99_199132	B99_187132	0.0902241
B99_119934	B99_22318	0.0838869
B99_2132	B99_110936	0.0852455
B99_19211	B99_90538	0.11409
B99_121198	B99_182021	0.167293
B99_109358	B99_81089	0.133744
B99_141205	B99_8808	0.0754605
B99_851	B99_214935	0.173701
B99_340	B99_161616	0.110083
B99_8374	B99_57612	0.246023
B99_13630	B99_8328	0.289761
B99_125688	B99_87923	0.0698531
B99_186609	B99_3091	0.0836836
B99_70715	B99_53435	0.170371
B99_1508	B99_39526	0.0976015
B99_140425	B99_74108	0.140158
B99_63936	B99_2945	0.186561
B99_122337	B99_363	0.0338768
B99_50527	B99_239771	0.0928725
B99_154460	B99_35614	0.0682781
B99_3202	B99_43653	0.159977
B99_136426	B99_2691	0.0548514
B99_23276	B99_43596	0.132046
B99_7089	B99_186609	0.0715702
B99_5763	B99_18661	0.124902
B99_27245	B99_73698	0.0860018
B99_49198	B99_1394	0.105563
B99_106393	B99_141313	0.103603
B99_215069	B99_146578	0.18681
B99_36007	B99_205929	0.152591
B99_189717	B99_145808	0.122403
B99_86221	B99_24250	0.0730699
B99_80110	B99_514	0.0460252
B99_76599	B99_46570	0.155531
B99_192961	B99_43428	0.0954354
B99_94225	B99_144260	0.0922398
B99_331	B99_180103	0.0252542
B99_113998	B99_195034	0.0512484
B99_101998	B99_5502	0.0561528
B99_56186	B99_41990	0.0768855
B99_59435	B99_9537	0.192135
B99_197892	B99_53347	0.101236
B99_243364	B99_129274	0.150065
B99_156447	B99_1394	0.114781
B99_231789	B99_174506	0.0595484
B99_164525	B99_112999	0.0856341
B99_83311	B99_208861	0.151045
B99_6296	B99_201153	0.0874857
B99_172901	B99_207444	0.102163
B99_146046	B99_60009	0.0420565
B99_153189	B99_130142	0.14186
B99_157746	B99_102140	0.0396812
B99_150364	B99_14821	0.205365
B99_142099	B99_16527	0.0439715
B99_51425	B99_241295	0.0439641
B99_31553	B99_207277	0.163186
B99_6369	B99_7311	0.119834
B99_143541	B99_93715	0.0792818
B99_92243	B99_185181	0.0565535
B99_104236	B99_26198	0.226058
B99_23156	B99_22658	0.161743
B99_141500	B99_241294	0.117849
B99_105793	B99_25119	0.108365
B99_12118	B99_71868	0.158505
B99_9162	B99_226017	0.0372332
B99_224291	B99_198228	0.0802519
B99_29798	B99_226929	0.125437
B99_113690	B99_94657	0.0920599
B99_69106	B99_34614	0.216616
B99_16007	B99_246429	0.0972571
B99_237510	B99_48247	0.100501
B99_1624	B99_51941	0.0532452
B99_34665	B99_129860	0.252191
B99_152875	B99_10493	0.0406372
B99_205929	B99_136755	0.133314
B99_56186	B99_241225	0.0941893
B99_182078	B99_181045	0.10819
B99_138053	B99_57493	0.111386
B99_781	B99_179609	0.121632
B99_88912	B99_95135	0.160318
B99_130291	B99_53492	0.0447561
B99_38486	B99_68765	0.0837486
B99_40542	B99_7441	0.128357
B99_92204	B99_115090	0.079853
B99_215859	B99_28059	0.0544306
B99_127751	B99_4162	0.0749178
B99_224803	B99_224804	0.194025
B99_1043	B99_3161	0.0989194
B99_101206	B99_147740	0.0949647
B99_199366	B99_1547	0.0687825
B99_44526	B99_53347	0.100646
B99_5746	B99_63504	0.0924594
B99_134028	B99_237212	0.0671699
B99_148610	B99_57120	0.186353
B99_112999	B99_48558	0.0790176
B99_101205	B99_49086	0.0914993
B99_9785	B99_70776	0.224571
B99_31529	B99_177116	0.0564433
B99_79300	B99_43208	0.0700544
B99_169451	B99_146473	0.12197
B99_70267	B99_57120	0.189721
B99_6927	B99_6820	0.0331962
B99_145808	B99_153936	0.0986585
B99_6173	B99_234888	0.143842
B99_2003	B99_1755	0.141926
B99_91130	B99_10998	0.145703
B99_56186	B99_178105	0.110676
B99_5508	B99_1384	0.0292936
B99_96811	B99_34937	0.189905
B99_41123	B99_16389	0.183505
B99_7652	B99_115311	0.125765
B99_60757	B99_15381	0.157122
B99_38665	B99_31695	0.124354
B99_202665	B99_52582	0.116792
B99_238810	B99_59113	0.127382
B99_73630	B99_142225	0.132235
B99_162390	B99_246488	0.058719
B99_154995	B99_37327	0.0413962
B99_63936	B99_4034	0.17128
B99_64610	B99_220597	0.0962537
B99_147948	B99_211350	0.0690188
B99_56353	B99_151306	0.110146
B99_30617	B99_139270	0.107994
B99_3332	B99_44678	0.0318888
B99_90782	B99_176115	0.190998
B99_53347	B99_16509	0.104793
B99_62488	B99_39487	0.198347
B99_3048	B99_121490	0.0236928
B99_174506	B99_147104	0.0571797
B99_118107	B99_138840	0.182318
B99_192128	B99_20473	0.0804684
B99_56	B99_186095	0.140365
B99_241297	B99_75205	0.180494
B99_52648	B99_126434	0.122942
B99_11819	B99_29986	0.137534
B99_2770	B99_165957	0.177773
B99_241294	B99_117010	0.110156
B99_190179	B99_4961	0.0339731
B99_54279	B99_195581	0.107452
B99_33366	B99_98240	0.130969
B99_183841	B99_182347	0.0914378
B99_72333	B99_98274	0.0859083
B99_59276	B99_8978	0.127131
B99_20204	B99_6006	0.184506
B99_53425	B99_68538	0.121797
B99_8459	B99_132760	0.0230231
B99_113964	B99_1676	0.0393909
B99_164640	B99_66500	0.0729271
B99_179116	B99_66684	0.0558057
B99_74304	B99_117010	0.111378
B99_70664	B99_30643	0.0391835
B99_17305	B99_167567	0.0963404
B99_62621	B99_46226	0.0361687
B99_137283	B99_198880	0.167895
B99_57147	B99_94657	0.131919
B99_48247	B99_257	0.105771
B99_162397	B99_106925	0.12387
B99_4790	B99_230953	0.0725161
B99_182464	B99_6573	0.0550802
B99_133869	B99_43025	0.114375
B99_90525	B99_73410	0.0421841
B99_100302	B99_33354	0.200389
B99_135466	B99_14228	0.16474
B99_257	B99_146767	0.107178
B99_75482	B99_183965	0.0226931
B99_2109	B99_223312	0.0577715
B99_81613	B99_31529	0.14408
B99_209314	B99_69156	0.0813936
B99_187811	B99_85939	0.0302473
B99_7721	B99_90995	0.0498549
B99_24770	B99_38381	0.0419576
B99_242482	B99_39683	0.0442007
B99_129703	B99_35386	0.0951429
B99_61447	B99_144889	0.0707493
B99_13656	B99_1063	0.158421
B99_180316	B99_48247	0.0949574
B99_2612	B99_194377	0.0303002
B99_209179	B99_245227	0.108251
B99_232680	B99_168524	0.179404
B99_208767	B99_159338	0.164831
B99_242698	B99_172841	0.0249366
B99_207780	B99_219611	0.0974744
B99_136410	B99_67137	0.129913
B99_210162	B99_31276	0.0634928
B99_110287	B99_340	0.0727708
B99_230460	B99_42640	0.0646326
B99_127146	B99_173764	0.173322
B99_179827	B99_89698	0.199772
B99_170727	B99_24846	0.0906527
B99_127195	B99_56186	0.0939261
B99_123844	B99_58897	0.116931
B99_6573	B99_217467	0.0921606
B99_85242	B99_26081	0.0691408
B99_72408	B99_130225	0.0649078
B99_150992	B99_244449	0.138882
B99_214935	B99_2431	0.182528
B99_142225	B99_160715	0.0827747
B99_93816	B99_2809	0.0577516
B99_18826	B99_257	0.0815692
B99_156542	B99_202007	0.165827
B99_43269	B99_176801	0.0482603
B99_187417	B99_70267	0.160039
B99_218908	B99_127146	0.0870058
B99_123573	B99_8741	0.0812352
B99_53793	B99_14162	0.155987
B99_30924	B99_74304	0.07302
B99_7728	B99_45238	0.0784759
B99_168160	B99_57147	0.132844
B99_63936	B99_58156	0.192996
B99_148167	B99_160549	0.0603684
B99_3623	B99_83302	0.0998144
B99_173764	B99_231401	0.162876
B99_244417	B99_187811	0.0380711
B99_18233	B99_2456	0.0575519
B99_6451	B99_138114	0.0925976
B99_220761	B99_132760	0.073125
B99_228051	B99_918	0.029491
B99_7072	B99_33593	0.144133
B99_101206	B99_53862	0.0923454
B99_96772	B99_59740	0.0878206
B99_75040	B99_101340	0.077525
B99_49572	B99_5264	0.0632589
B99_243150	B99_142225	0.0677761
B99_223999	B99_66629	0.161902
B99_75484	B99_75482	0.0334462
B99_8382	B99_91863	0.0522411
B99_231778	B99_68955	0.0846216
B99_41990	B99_48247	0.0935053
B99_11614	B99_150364	0.151031
B99_39157	B99_167540	0.0887326
B99_48247	B99_182078	0.11599
B99_191700	B99_10606	0.0825385
B99_134381	B99_48558	0.0710405
B99_201542	B99_158715	0.0409489
B99_37907	B99_198195	0.171205
B99_223927	B99_208308	0.0643195
B99_183841	B99_229303	0.0677691
B99_68859	B99_53793	0.205281
B99_39531	B99_125033	0.0593082
B99_182464	B99_231789	0.0878348
B99_115979	B99_59500	0.0763141
B99_231542	B99_143233	0.0954217
B99_154712	B99_213896	0.11015
B99_147059	B99_48247	0.120853
B99_174843	B99_19607	0.142613
B99_7147	B99_103015	0.0854222
B99_95845	B99_201878	0.111989
B99_239966	B99_637	0.0547166
B99_7089	B99_161628	0.0534061
B99_3047	B99_190566	0.0933876
B99_17853	B99_9316	0.194199
B99_240862	B99_26004	0.0534706
B99_5222	B99_4012	0.0966882
B99_105926	B99_83300	0.0850503
B99_89163	B99_197143	0.0898288
B99_208786	B99_181044	0.0872915
B99_60006	B99_181044	0.0861383
B99_195135	B99_167961	0.0394833
B99_1950	B99_3346	0.0772259
B99_80150	B99_2187	0.0444987
B99_49198	B99_241225	0.102588
B99_158123	B99_106845	0.0878665
B99_151538	B99_11219	0.142699
B99_37385	B99_190164	0.0835927
B99_123641	B99_42640	0.0726616
B99_123694	B99_244440	0.13455
B99_184135	B99_44696	0.11503
B99_146917	B99_30478	0.0727446
B99_146917	B99_132423	0.10423
B99_156033	B99_11221	0.0932296
B99_148002	B99_79665	0.0718599
B99_97929	B99_189720	0.0867283
B99_180797	B99_162865	0.0538457
B99_58166	B99_146587	0.181253
B99_13719	B99_20101	0.0361605
B99_39538	B99_240540	0.0817368
B99_84908	B99_19925	0.0574004
B99_127051	B99_230074	0.114403
B99_193869	B99_122646	0.0730386
B99_18127	B99_983	0.115872
B99_8258	B99_170476	0.0339762
B99_8054	B99_214935	0.110483
B99_192469	B99_98378	0.051201
B99_170280	B99_167051	0.0949945
B99_100681	B99_1032	0.0613392
B99_132423	B99_141065	0.134947
B99_128193	B99_11964	0.109093
B99_3729	B99_73112	0.0664119
B99_187920	B99_212063	0.0806139
B99_79300	B99_135740	0.136728
B99_204129	B99_127052	0.0994696
B99_212056	B99_183841	0.0753783
B99_229920	B99_75919	0.0259052
B99_37898	B99_184039	0.172655
B99_171381	B99_99644	0.0920417
B99_99993	B99_171976	0.0770959
B99_66629	B99_30698	0.119593
B99_199450	B99_193806	0.146742
B99_49198	B99_231542	0.0880651
B99_16315	B99_149061	0.0462047
B99_89163	B99_203081	0.0887473
B99_201524	B99_126589	0.152221
B99_143541	B99_200720	0.0490482
B99_164644	B99_197143	0.0811684
B99_128465	B99_128466	0.0265288
B99_121173	B99_26503	0.0670667
B99_130378	B99_173764	0.161065
B99_180797	B99_187132	0.0760879
B99_232456	B99_114884	0.0581323
B99_198419	B99_15488	0.14742
B99_56118	B99_203081	0.0822025
B99_160850	B99_89884	0.0799362
B99_4790	B99_208773	0.0545449
B99_241648	B99_7802	0.0829944
B99_113016	B99_221646	0.0527203
B99_115302	B99_127318	0.0719697
B99_243594	B99_200766	0.130317
B99_49198	B99_189720	0.095403
B99_172632	B99_183841	0.0750346
B99_189706	B99_6014	0.0557135
B99_503	B99_85319	0.0640396
B99_11926	B99_242125	0.0543991
B99_14671	B99_149233	0.0306251
B99_128014	B99_155310	0.101175
B99_7374	B99_1280	0.098685
B99_2937	B99_80672	0.0209443
B99_8909	B99_15036	0.231223
B99_171976	B99_1103	0.0532183
B99_70872	B99_136410	0.192725
B99_62617	B99_245406	0.0327436
B99_24957	B99_112905	0.107606
B99_49874	B99_178445	0.168731
B99_71549	B99_103387	0.130247
B99_146917	B99_43025	0.101321
B99_62374	B99_7294	0.0540947
B99_225704	B99_114924	0.0685275
B99_207836	B99_43025	0.076497
B99_152196	B99_219398	0.152748
B99_6041	B99_4319	0.0426243
B99_241577	B99_178449	0.0479328
B99_206829	B99_1811	0.0520762
B99_2431	B99_212984	0.119886
B99_11983	B99_178105	0.0741243
B99_209314	B99_223656	0.0442513
B99_55457	B99_36184	0.0590149
B99_56377	B99_16140	0.0398945
B99_110175	B99_179821	0.132621
B99_4474	B99_1141	0.0684108
B99_181524	B99_148554	0.0881858
B99_92784	B99_216107	0.0491141
B99_117060	B99_6296	0.0983485
B99_116508	B99_223135	0.00719804
B99_23520	B99_178449	0.0355161
B99_113382	B99_665	0.0442932
B99_158760	B99_23847	0.0798576
B99_206561	B99_5803	0.0599619
B99_53710	B99_1043	0.06959
B99_76194	B99_6451	0.0998732
B99_216974	B99_1638	0.073566
B99_167961	B99_114924	0.0611811
B99_197143	B99_79297	0.0642059
B99_70220	B99_19340	0.016995
B99_115191	B99_242911	0.104448
B99_176777	B99_77336	0.0959057
B99_16081	B99_36255	0.139325
B99_208077	B99_61155	0.0587574
B99_121128	B99_164828	0.0327529
B99_140098	B99_1172	0.0809095
B99_52534	B99_46554	0.0607538
B99_136	B99_189927	0.0239655
B99_58902	B99_167961	0.0468764
B99_12429	B99_76347	0.0533597
B99_137011	B99_203538	0.143783
B99_5641	B99_7881	0.0359037
B99_233860	B99_7784	0.0664219
B99_4103	B99_11857	0.0651408
B99_2353	B99_147613	0.111864
B99_11001	B99_133798	0.0764127
B99_151382	B99_257	0.0402403
B99_230953	B99_45408	0.139033
B99_54035	B99_104150	0.0855751
B99_244147	B99_156447	0.0895858
B99_202330	B99_74623	0.0527184
B99_156441	B99_187920	0.0971322
B99_244449	B99_196391	0.0868021
B99_45408	B99_133748	0.112459
B99_5770	B99_5546	0.0496969
B99_8693	B99_178449	0.0584822
B99_109541	B99_88803	0.0197404
B99_59276	B99_47434	0.162701
B99_5859	B99_172913	0.128374
B99_237266	B99_401	0.147319
B99_94625	B99_191654	0.120788
B99_221093	B99_22545	0.0188044
B99_57410	B99_2213	0.0912796
B99_161292	B99_2798	0.0522382
B99_30478	B99_1891	0.0419496
B99_84914	B99_235574	0.0584439
B99_93812	B99_627	0.0470069
B99_211132	B99_28324	0.0870425
B99_234320	B99_121316	0.0184028
B99_8723	B99_3856	0.0394394
B99_20101	B99_31278	0.0150691
B99_85271	B99_50527	0.0884447
B99_182464	B99_231542	0.091366
B99_83496	B99_136924	0.0469917
B99_101206	B99_189606	0.0878753
B99_17410	B99_85566	0.0333039
B99_94236	B99_182521	0.0704933
B99_179963	B99_60627	0.187308
B99_101206	B99_30670	0.0514109
B99_142429	B99_189141	0.0600037
B99_182223	B99_163844	0.0383913
B99_65670	B99_107055	0.0222967
B99_5044	B99_462	0.045392
B99_189750	B99_164883	0.0474802
B99_9431	B99_201153	0.0786836
B99_3084	B99_89118	0.0864603
B99_120099	B99_53024	0.0496879
B99_11494	B99_182349	0.104789
B99_115302	B99_103455	0.0650867
B99_36687	B99_115302	0.133812
B99_21075	B99_9291	0.0226619
B99_48019	B99_233578	0.0601533
B99_4919	B99_4626	0.0702349
B99_244282	B99_5888	0.0389161
B99_2110	B99_185927	0.037098
B99_158713	B99_114924	0.0655646
B99_160544	B99_1778	0.0758438
B99_57931	B99_186022	0.0927783
B99_174535	B99_45408	0.113662
B99_230183	B99_74623	0.052711
B99_13924	B99_120455	0.0723508
B99_80450	B99_13714	0.0269091
B99_202352	B99_104298	0.0623452
B99_148338	B99_22651	0.192826
B99_2845	B99_61155	0.0956043
B99_109700	B99_50644	0.054286
B99_211350	B99_121191	0.0262756
B99_165961	B99_9162	0.0549457
B99_110860	B99_1103	0.0499217
B99_94658	B99_139037	0.066946
B99_68630	B99_89033	0.0836252
B99_117010	B99_191218	0.0510074
B99_43025	B99_1137	0.0501976
B99_6173	B99_30851	0.142815
B99_77994	B99_241294	0.0604978
B99_195523	B99_97457	0.0416551
B99_4594	B99_157660	0.0440621
B99_3677	B99_189927	0.0226314
B99_3811	B99_120713	0.0414097
B99_692	B99_125797	0.135739
B99_14143	B99_44703	0.100877
B99_47988	B99_108975	0.0829728
B99_125276	B99_121491	0.106897
B99_198974	B99_39121	0.0784764
B99_90220	B99_53793	0.2087
B99_84914	B99_215921	0.050099
B99_15279	B99_61101	0.0948296
B99_1137	B99_106829	0.0635656
B99_159775	B99_133748	0.100319
B99_204630	B99_238324	0.176488
B99_163965	B99_42639	0.0388062
B99_207780	B99_104150	0.0850291
B99_50506	B99_105804	0.042171
B99_223305	B99_7609	0.0619198
B99_4304	B99_75755	0.177374
B99_89720	B99_102674	0.0620052
B99_100804	B99_68538	0.0687731
B99_154332	B99_80382	0.195734
B99_208077	B99_189717	0.0472148
B99_46	B99_117014	0.054766
B99_2835	B99_1488	0.0614979
B99_121128	B99_30478	0.104997
B99_108975	B99_137011	0.0939598
B99_193061	B99_160763	0.168936
B99_7137	B99_192915	0.145917
B99_55149	B99_19211	0.0619723
B99_30924	B99_1417	0.0652176
B99_205104	B99_156298	0.168032
B99_53347	B99_68402	0.0904906
B99_151382	B99_191218	0.0334032
B99_133748	B99_49198	0.0892981
B99_11983	B99_6573	0.0602945
B99_52534	B99_164021	0.0700765
B99_117010	B99_52534	0.0807833
B99_6662	B99_411	0.0836538
B99_164883	B99_627	0.0560587
B99_2770	B99_1704	0.0613182
B99_86937	B99_42647	0.0370585
B99_136877	B99_4163	0.156485
B99_94658	B99_115439	0.0936006
B99_200055	B99_198204	0.122865
B99_52	B99_1811	0.0768265
B99_245071	B99_138264	0.0730308
B99_211350	B99_149061	0.036175
B99_134000	B99_187221	0.0285093
B99_185547	B99_2493	0.0346556
B99_174504	B99_12429	0.0544458
B99_231401	B99_42019	0.0972223
B99_100824	B99_19370	0.0605486
B99_52692	B99_102776	0.0596545
B99_67076	B99_53720	0.07455
B99_138205	B99_45534	0.0383837
B99_120099	B99_36009	0.0613839
B99_134683	B99_192915	0.162852
B99_27879	B99_90667	0.0249155
B99_92784	B99_2195	0.0618917
B99_5763	B99_210893	0.147028
B99_6846	B99_47086	0.133417
B99_6362	B99_7172	0.0796975
B99_17376	B99_102674	0.0398742
B99_78978	B99_61032	0.188146
B99_133869	B99_168052	0.0494076
B99_244506	B99_60937	0.0299813
B99_169200	B99_184135	0.0909684
B99_94625	B99_2369	0.0676876
B99_5578	B99_60	0.111385
B99_236191	B99_133748	0.0733419
B99_173779	B99_208077	0.0595375
B99_53947	B99_122548	0.0559429
B99_3990	B99_39377	0.0637486
B99_104236	B99_8909	0.217057
B99_18233	B99_30654	0.0570959
B99_212704	B99_41968	0.0523931
B99_167051	B99_175690	0.0734735
B99_188979	B99_6594	0.0546565
B99_11857	B99_23520	0.0591496
B99_100074	B99_207836	0.0682523
B99_7294	B99_172562	0.0541082
B99_193961	B99_8775	0.111589
B99_137277	B99_7872	0.041217
B99_1778	B99_160547	0.0760573
B99_188352	B99_188350	0.177326
B99_112847	B99_105207	0.0906902
B99_167499	B99_48656	0.0669904
B99_6050	B99_154364	0.0443853
B99_9235	B99_81213	0.0789201
B99_48256	B99_106046	0.114483
B99_9316	B99_146578	0.20191
B99_80099	B99_3626	0.0242807
B99_30658	B99_139037	0.0191849
B99_2109	B99_174506	0.0456093
B99_219403	B99_57931	0.151079
B99_43025	B99_1406	0.0730237
B99_121210	B99_194161	0.0477531
B99_3435	B99_6248	0.0702076
B99_6248	B99_7318	0.0575556
B99_2340	B99_50527	0.0795389
B99_103455	B99_138257	0.0391499
B99_7144	B99_4218	0.105493
B99_193806	B99_83300	0.0994312
B99_62969	B99_213981	0.0580065
B99_49221	B99_68630	0.0658627
B99_101548	B99_62794	0.166227
B99_41354	B99_104154	0.0643078
B99_146479	B99_6601	0.030414
B99_93167	B99_2625	0.0380389
B99_227987	B99_217845	0.0385398
B99_157443	B99_14143	0.0547393
B99_122592	B99_105754	0.0364032
B99_84908	B99_170039	0.0543915
B99_200720	B99_49221	0.0570528
B99_168052	B99_121192	0.0334283
B99_38495	B99_71986	0.115383
B99_8308	B99_2219	0.180694
B99_101715	B99_39683	0.0410178
B99_2463	B99_3004	0.0269256
B99_131715	B99_108975	0.0487257
B99_232223	B99_225136	0.130992
B99_7533	B99_9761	0.0820919
B99_152947	B99_89571	0.0987339
B99_66500	B99_68402	0.0446867
B99_198431	B99_114828	0.0946807
B99_49936	B99_4474	0.05844
B99_27879	B99_209881	0.0192953
B99_128481	B99_4968	0.110574
B99_240732	B99_3382	0.106752
B99_35954	B99_1355	0.104177
B99_18212	B99_25076	0.121239
B99_138198	B99_206169	0.111532
B99_141	B99_190164	0.0461123
B99_103376	B99_243808	0.0556119
B99_52390	B99_136	0.0397062
B99_77994	B99_117524	0.0562311
B99_169967	B99_53024	0.0641816
B99_4434	B99_110431	0.0507048
B99_164030	B99_735	0.0542359
B99_121173	B99_227131	0.0408875
B99_101681	B99_4803	0.0891795
B99_60758	B99_7048	0.0267882
B99_19218	B99_15279	0.0587125
B99_130767	B99_94657	0.072963
B99_25455	B99_209314	0.0544094
B99_179477	B99_3828	0.0315403
B99_127227	B99_7955	0.0468442
B99_71194	B99_141065	0.109674
B99_173666	B99_128193	0.0230615
B99_62969	B99_4072	0.0610266
B99_143346	B99_110948	0.100256
B99_117014	B99_242482	0.0802239
B99_136	B99_224518	0.102258
B99_12181	B99_52317	0.0408795
B99_120281	B99_182347	0.0569776
B99_7988	B99_214695	0.118637
B99_167499	B99_21887	0.0861034
B99_215979	B99_47988	0.057516
B99_45452	B99_1635	0.0488342
B99_54112	B99_88686	0.0251094
B99_6845	B99_94624	0.124329
B99_123694	B99_63923	0.0938241
B99_122621	B99_246035	0.0605228
B99_138243	B99_159775	0.050012
B99_19215	B99_139376	0.043337
B99_896	B99_19020	0.0281658
B99_1880	B99_187431	0.0450062
B99_68288	B99_214822	0.0679477
B99_624	B99_99196	0.162549
B99_15044	B99_181000	0.11296
B99_175000	B99_136	0.0449264
B99_5446	B99_168200	0.020825
B99_186195	B99_5502	0.0491277
B99_208550	B99_225883	0.0579969
B99_7167	B99_39824	0.0763124
B99_196297	B99_54112	0.0728621
B99_138257	B99_179477	0.0368049
B99_82320	B99_25736	0.133677
B99_94236	B99_160715	0.0425247
B99_55149	B99_53167	0.0447235
B99_150656	B99_128116	0.0628116
B99_199446	B99_168315	0.188006
B99_230183	B99_226061	0.024743
B99_35031	B99_7872	0.0339828
B99_28195	B99_239070	0.019152
B99_25733	B99_6856	0.123773
B99_159042	B99_172484	0.0254279
B99_153551	B99_202672	0.0501763
B99_197856	B99_236191	0.0806404
B99_18472	B99_46370	0.0177111
B99_140050	B99_177363	0.0384972
B99_62426	B99_230074	0.0573776
B99_124350	B99_59810	0.0504849
B99_47997	B99_120752	0.108597
B99_19970	B99_218060	0.0298436
B99_147104	B99_2109	0.0613029
B99_241577	B99_175000	0.0331906
B99_116070	B99_122601	0.0483597
B99_209150	B99_231778	0.0324261
B99_7620	B99_120713	0.0354605
B99_28093	B99_138086	0.0626769
B99_206376	B99_218551	0.0432255
B99_242482	B99_76347	0.088401
B99_118092	B99_123694	0.0779276
B99_162390	B99_85939	0.0244422
B99_167499	B99_134840	0.0866952
B99_4968	B99_190275	0.0420893
B99_3626	B99_231431	0.0390043
B99_224240	B99_68967	0.0229666
B99_57934	B99_232501	0.0622049
B99_49098	B99_58031	0.037541
B99_7798	B99_7885	0.0426212
B99_135574	B99_44994	0.0385082
B99_138525	B99_383	0.0662621
B99_89062	B99_53347	0.0973395
B99_207780	B99_27725	0.0395848
B99_43941	B99_214000	0.087833
B99_162034	B99_7213	0.0589431
B99_103377	B99_62617	0.0359845
B99_162634	B99_141500	0.086678
B99_108975	B99_96962	0.0586561
B99_149255	B99_241577	0.0968953
B99_4961	B99_26503	0.0277402
B99_79570	B99_30651	0.0470807
B99_4144	B99_7344	0.032529
B99_7016	B99_94236	0.0463421
B99_3340	B99_210538	0.0494296
B99_8729	B99_182078	0.10882
B99_7213	B99_54039	0.0588271
B99_165713	B99_56309	0.143882
B99_2190	B99_165419	0.0711729
B99_239559	B99_42695	0.0809568
B99_25076	B99_242237	0.151012
B99_3346	B99_207780	0.0589
B99_175690	B99_202352	0.0783176
B99_81	B99_172161	0.043002
B99_62521	B99_164976	0.0768913
B99_208773	B99_27443	0.0410659
B99_195225	B99_235224	0.0789797
B99_127318	B99_68169	0.0565956
B99_201542	B99_213532	0.049473
B99_170681	B99_201788	0.0592412
B99_164644	B99_627	0.0584951
B99_8693	B99_209707	0.0436255
B99_12521	B99_134683	0.141922
B99_2052	B99_178289	0.0580435
B99_209150	B99_28059	0.0309797
B99_155310	B99_1629	0.054572
B99_208682	B99_4693	0.0543265
B99_224176	B99_1156	0.0640343
B99_79121	B99_3247	0.0665848
B99_99158	B99_168750	0.180893
B99_203082	B99_210893	0.133491
B99_72461	B99_135562	0.0469725
B99_2451	B99_112142	0.0248636
B99_9102	B99_84102	0.0555889
B99_144206	B99_2782	0.0406096
B99_153551	B99_138257	0.0218116
B99_216679	B99_3776	0.0174995
B99_70664	B99_233860	0.0472221
B99_214695	B99_142099	0.0578655
B99_163548	B99_230952	0.169985
B99_3382	B99_2941	0.0182188
B99_32364	B99_84890	0.115063
B99_7937	B99_70089	0.0457706
B99_144141	B99_32149	0.0535355
B99_218722	B99_105793	0.100753
B99_6967	B99_23520	0.0307601
B99_170039	B99_41595	0.0312765
B99_54661	B99_11075	0.0419087
B99_30649	B99_117005	0.0322324
B99_86955	B99_8003	0.191257
B99_25051	B99_2536	0.0586556
B99_233363	B99_27885	0.151304
B99_188288	B99_110766	0.181379
B99_185547	B99_167565	0.0258539
B99_141459	B99_218060	0.0225084
B99_190322	B99_149703	0.0723674
B99_39824	B99_67130	0.0650133
B99_104898	B99_29655	0.141853
B99_66112	B99_24206	0.0418589
B99_79906	B99_5753	0.0220928
B99_40871	B99_21114	0.0502341
B99_101998	B99_104434	0.0764262
B99_143519	B99_163698	0.027856
B99_7602	B99_48391	0.0788798
B99_242237	B99_124983	0.122581
B99_5815	B99_212050	0.0293441
B99_77898	B99_135574	0.0448846
B99_5025	B99_241738	0.147456
B99_122691	B99_211503	0.0951811
B99_152947	B99_7505	0.0882829
B99_44347	B99_77219	0.0862072
B99_172484	B99_24253	0.0570028
B99_101205	B99_48337	0.0159115
B99_105656	B99_201893	0.141545
B99_41831	B99_114445	0.052524
B99_177296	B99_93983	0.0607696
B99_4035	B99_7652	0.124091
B99_127751	B99_85566	0.0436207
B99_177363	B99_141459	0.0224284
B99_9092	B99_19340	0.0144181
B99_5814	B99_5513	0.0292006
B99_16315	B99_123567	0.0454537
B99_217219	B99_11370	0.0894638
B99_84571	B99_5968	0.103594
B99_38869	B99_193517	0.0489453
B99_215859	B99_37739	0.0450426
B99_96962	B99_213038	0.0546831
B99_3842	B99_166196	0.111268
B99_3780	B99_104895	0.0220344
B99_206645	B99_92159	0.0990515
B99_1950	B99_195169	0.0921271
B99_169070	B99_1878	0.00701808
B99_23769	B99_79177	0.0719782
B99_115475	B99_85903	0.0774655
B99_6766	B99_4319	0.0405772
B99_128193	B99_4968	0.0347328
B99_11857	B99_113690	0.0503594
B99_4928	B99_143117	0.0593857
B99_137480	B99_3579	0.0628098
B99_8520	B99_105754	0.0445415
B99_1156	B99_2862	0.0588796
B99_6362	B99_84927	0.0603792
B99_7610	B99_141122	0.047141
B99_29655	B99_4289	0.102236
B99_3780	B99_167941	0.0161162
B99_190762	B99_134816	0.0207822
B99_43638	B99_139387	0.0316777
B99_18826	B99_215982	0.068365
B99_8431	B99_35954	0.0667696
B99_1319	B99_9494	0.0323781
B99_210538	B99_15375	0.0309636
B99_18233	B99_150015	0.0441843
B99_8263	B99_30669	0.130895
B99_46841	B99_137404	0.0295115
B99_8431	B99_109358	0.0684964
B99_239368	B99_4218	0.129023
B99_106119	B99_50644	0.0536461
B99_23334	B99_20365	0.0514425
B99_108975	B99_134933	0.0470552
B99_205158	B99_207444	0.0778125
B99_2222	B99_9218	0.0305309
B99_128410	B99_201223	0.0389005
B99_2506	B99_147744	0.0678107
B99_89888	B99_175050	0.0360476
B99_167864	B99_47997	0.102171
B99_106189	B99_228994	0.0936836
B99_7147	B99_45494	0.0471649
B99_27710	B99_3510	0.0503695
B99_10606	B99_240335	0.0763648
B99_232394	B99_46871	0.0828923
B99_94285	B99_177372	0.0496747
B99_186308	B99_23520	0.0304338
B99_17855	B99_116572	0.131121
B99_32149	B99_224207	0.077105
B99_9761	B99_224117	0.0321708
B99_5336	B99_6766	0.0470483
B99_6248	B99_192903	0.0615017
B99_147744	B99_147059	0.0580899
B99_84702	B99_240921	0.0505129
B99_1417	B99_215979	0.0616742
B99_61992	B99_238922	0.0660781
B99_206943	B99_161611	0.0793865
B99_22328	B99_7891	0.0877087
B99_67137	B99_97457	0.122966
B99_7798	B99_112245	0.0266728
B99_144206	B99_205814	0.1382
B99_8958	B99_1095	0.0872997
B99_234865	B99_238922	0.069676
B99_202330	B99_8258	0.0391511
B99_30654	B99_2109	0.0520585
B99_57645	B99_6512	0.154253
B99_2756	B99_19799	0.0472453
B99_219483	B99_2233	0.0215448
B99_192703	B99_30770	0.143552
B99_8073	B99_7033	0.0377056
B99_114260	B99_1178	0.0617699
B99_6936	B99_140968	0.0946429
B99_196760	B99_2587	0.0319528
B99_16006	B99_39674	0.0421531
B99_2369	B99_59476	0.0605309
B99_19720	B99_44355	0.018015
B99_165961	B99_177289	0.0322919
B99_120736	B99_177433	0.0446709
B99_84931	B99_231670	0.0403238
B99_197856	B99_212063	0.0530385
B99_59878	B99_5822	0.0381998
B99_3856	B99_120713	0.0416681
B99_152884	B99_20884	0.183052
B99_227744	B99_128686	0.0586414
B99_154712	B99_65194	0.0637762
B99_1303	B99_133968	0.141689
B99_170689	B99_168872	0.0606382
B99_1192	B99_224979	0.0777661
B99_54112	B99_159000	0.0392446
B99_190164	B99_207135	0.0583172
B99_5641	B99_6766	0.0370146
B99_158760	B99_70742	0.10092
B99_55728	B99_1489	0.0607384
B99_128116	B99_135358	0.0452532
B99_101206	B99_1638	0.0449854
B99_238566	B99_7221	0.152592
B99_94369	B99_54112	0.0486002
B99_16629	B99_136504	0.0481146
B99_413	B99_119877	0.0486651
B99_25531	B99_2827	0.0310858
B99_123302	B99_139377	0.0615429
B99_15291	B99_8003	0.0295621
B99_1377	B99_7137	0.1042
B99_205031	B99_79315	0.0307578
B99_51924	B99_2624	0.0634153
B99_224535	B99_128481	0.0872698
B99_7221	B99_179821	0.15451
B99_62762	B99_216679	0.034182
B99_238419	B99_187223	0.060303
B99_7048	B99_29655	0.0273627
B99_5842	B99_138086	0.0384127
B99_52670	B99_226925	0.0327705
B99_32364	B99_183309	0.167308
B99_208629	B99_179927	0.0458133
B99_182521	B99_69764	0.0417163
B99_186395	B99_26503	0.0577909
B99_197143	B99_27443	0.0401322
B99_178449	B99_150592	0.0541501
B99_201253	B99_55728	0.112797
B99_3856	B99_216107	0.0299778
B99_139884	B99_97805	0.0988977
B99_7767	B99_30364	0.11978
B99_7290	B99_81091	0.11219
B99_199486	B99_205030	0.0527194
B99_129339	B99_158883	0.0854602
B99_124351	B99_213981	0.130222
B99_7173	B99_209614	0.1006
B99_155832	B99_104298	0.0633244
B99_30811	B99_199962	0.114815
B99_190908	B99_688	0.126032
B99_162397	B99_162634	0.0614879
B99_63504	B99_35754	0.105051
B99_85242	B99_164474	0.0598425
B99_226061	B99_33699	0.0248106
B99_137639	B99_16168	0.053049
B99_86218	B99_66975	0.021672
B99_135740	B99_79002	0.0600136
B99_5447	B99_3842	0.0423893
B99_76706	B99_6957	0.0939059
B99_104445	B99_230183	0.0591732
B99_104150	B99_8257	0.044752
B99_128193	B99_85903	0.0280703
B99_168791	B99_205097	0.0339159
B99_41325	B99_113690	0.0502325
B99_1191	B99_6768	0.0955932
B99_80397	B99_50664	0.0945644
B99_128226	B99_8141	0.0287983
B99_1686	B99_189314	0.0996893
B99_2751	B99_79082	0.113738
B99_406	B99_222026	0.0180191
B99_14102	B99_209147	0.0339629
B99_1213	B99_223288	0.0393388
B99_168081	B99_84006	0.0281388
B99_44461	B99_141417	0.0209876
B99_24250	B99_209707	0.0362438
B99_219482	B99_5154	0.125119
B99_8516	B99_50338	0.0215633
B99_196391	B99_54572	0.0330692
B99_234417	B99_108534	0.168158
B99_80344	B99_112580	0.0501692
B99_59819	B99_5509	0.0369146
B99_3331	B99_88621	0.0440413
B99_224388	B99_115206	0.0539582
B99_60127	B99_2722	0.023674
B99_1394	B99_122650	0.018751
B99_36184	B99_243647	0.0579344
B99_79570	B99_114817	0.0409212
B99_7479	B99_10529	0.0567554
B99_3631	B99_75208	0.107775
B99_221646	B99_79297	0.0515931
B99_7924	B99_156836	0.07179
B99_25802	B99_52392	0.0221107
B99_4596	B99_12422	0.0269334
B99_217308	B99_146479	0.00924769
B99_1457	B99_6333	0.0990329
B99_174761	B99_76599	0.13982
B99_180579	B99_125687	0.0315497
B99_101335	B99_75042	0.0825115
B99_76337	B99_175050	0.0416168
B99_3325	B99_213110	0.0372764
B99_167565	B99_150592	0.037634
B99_137640	B99_106845	0.130345
B99_194191	B99_147740	0.050399
B99_20942	B99_14643	0.0674053
B99_214822	B99_37735	0.0650163
B99_103378	B99_6512	0.143775
B99_19720	B99_82974	0.0210123
B99_177290	B99_110519	0.0339012
B99_7172	B99_189521	0.0258761
B99_9761	B99_47781	0.0170303
B99_133028	B99_79176	0.0856021
B99_148002	B99_212397	0.0179438
B99_148127	B99_146427	0.180191
B99_233726	B99_57644	0.133082
B99_19354	B99_921	0.0694982
B99_70948	B99_166269	0.0761544
B99_177302	B99_38495	0.0880166
B99_55525	B99_63936	0.0291562
B99_134066	B99_122621	0.00566559
B99_196112	B99_102778	0.0231892
B99_15875	B99_45857	0.044114
B99_7555	B99_16274	0.033904
B99_118123	B99_44703	0.0396539
B99_135358	B99_211213	0.0928011
B99_182021	B99_79570	0.0237443
B99_128436	B99_217009	0.175165
B99_36097	B99_48337	0.0192597
B99_201153	B99_72316	0.0835524
B99_146580	B99_192508	0.180233
B99_53435	B99_2691	0.0728535
B99_162115	B99_2944	0.0353383
B99_156372	B99_24206	0.0457682
B99_18388	B99_82950	0.118803
B99_2187	B99_9092	0.0229484
B99_116572	B99_238006	0.124766
B99_48327	B99_5905	0.060947
B99_223800	B99_66763	0.00449431
B99_218455	B99_238712	0.0458673
B99_22318	B99_114828	0.0296534
B99_3725	B99_23847	0.0416433
B99_183910	B99_149072	0.0201168
B99_23544	B99_238310	0.113313
B99_186195	B99_186948	0.0745078
B99_72408	B99_128594	0.082028
B99_221222	B99_53525	0.0303069
B99_9494	B99_2086	0.03169
B99_189521	B99_119929	0.0220714
B99_12278	B99_143020	0.0178487
B99_244975	B99_222026	0.0187047
B99_1593	B99_126779	0.0413863
B99_132210	B99_129499	0.033475
B99_5813	B99_102275	0.146225
B99_4928	B99_208305	0.0796423
B99_2017	B99_189957	0.0321883
B99_5628	B99_69187	0.0380386
B99_175348	B99_63718	0.0389895
B99_6333	B99_187924	0.105081
B99_181045	B99_8781	0.0340855
B99_164423	B99_23388	0.0428537
B99_42984	B99_51020	0.161189
B99_238566	B99_103857	0.150314
B99_145527	B99_133557	0.0625658
B99_6562	B99_6646	0.0282243
B99_103376	B99_18193	0.0510992
B99_67114	B99_9997	0.0381274
B99_161981	B99_5511	0.0427832
B99_161739	B99_28006	0.151834
B99_186827	B99_10303	0.159662
B99_23365	B99_7055	0.0265256
B99_30643	B99_1638	0.0213169
B99_96732	B99_7662	0.0346494
B99_21378	B99_93212	0.065886
B99_1562	B99_175170	0.047824
B99_124776	B99_72591	0.0350974
B99_8775	B99_178263	0.143775
B99_37858	B99_242626	0.0973201
B99_29142	B99_5511	0.0404816
B99_23070	B99_6212	0.120997
B99_242353	B99_158883	0.0916807
B99_226240	B99_224117	0.0765233
B99_212056	B99_4197	0.0347696
B99_237386	B99_130529	0.0413545
B99_8339	B99_2989	0.151859
B99_184981	B99_114427	0.0197691
B99_125401	B99_20766	0.0924335
B99_178372	B99_240541	0.0920457
B99_8579	B99_39669	0.0490085
B99_49047	B99_23577	0.0256409
B99_241593	B99_1508	0.107725
B99_6557	B99_2500	0.0296774
B99_2897	B99_65393	0.0524362
B99_7263	B99_235268	0.106533
B99_1560	B99_170441	0.0383523
B99_180988	B99_9433	0.122582
B99_115563	B99_88894	0.149357
B99_23559	B99_103784	0.0796689
B99_183583	B99_4750	0.0219716
B99_3813	B99_76871	0.0408169
B99_60290	B99_112580	0.0436856
B99_23070	B99_4321	0.110365
B99_7024	B99_97951	0.0576369
B99_156040	B99_5671	0.0564103
B99_13661	B99_5435	0.0615347
B99_133748	B99_231670	0.0467055
B99_209617	B99_1368	0.0400275
B99_6766	B99_73630	0.0621407
B99_7784	B99_25696	0.0476772
B99_5243	B99_4350	0.0597481
B99_50420	B99_199404	0.112396
B99_7742	B99_7078	0.127569
B99_121491	B99_138893	0.0945239
B99_225215	B99_93666	0.0548591
B99_514	B99_207458	0.0282655
B99_167698	B99_213110	0.0448009
B99_183374	B99_244870	0.15149
B99_6571	B99_223595	0.0326154
B99_214520	B99_857	0.0995998
B99_67508	B99_15235	0.0600526
B99_188485	B99_84702	0.0381702
B99_202672	B99_244449	0.140046
B99_62624	B99_214227	0.0703143
B99_3997	B99_175571	0.03168
B99_7089	B99_224518	0.0261611
B99_6919	B99_243594	0.064683
B99_145411	B99_239385	0.0832655
B99_12052	B99_194651	0.107594
B99_196391	B99_216379	0.028433
B99_228641	B99_30672	0.0218864
B99_189890	B99_138257	0.0467344
B99_3185	B99_100275	0.0363511
B99_84414	B99_71345	0.055995
B99_134810	B99_214213	0.0563302
B99_136504	B99_219482	0.0432402
B99_240485	B99_2316	0.130679
B99_70087	B99_5902	0.0186517
B99_20473	B99_232456	0.0741192
B99_5094	B99_8552	0.0325632
B99_1783	B99_5720	0.0528018
B99_94411	B99_151164	0.0647825
B99_30770	B99_105900	0.125108
B99_7662	B99_58040	0.034164
B99_244138	B99_122575	0.0301689
B99_79482	B99_60387	0.0460979
B99_141065	B99_137640	0.12555
B99_143346	B99_182723	0.089328
B99_65843	B99_186195	0.106297
B99_225136	B99_205792	0.125407
B99_94812	B99_33409	0.0937288
B99_220173	B99_238810	0.113583
B99_58850	B99_63722	0.0703032
B99_4321	B99_28006	0.105567
B99_201314	B99_33857	0.0297741
B99_200635	B99_151814	0.0487918
B99_3755	B99_20519	0.0141869
B99_2691	B99_170689	0.0597853
B99_19566	B99_236874	0.0215379
B99_168200	B99_121330	0.0198794
B99_45990	B99_20548	0.142341
B99_34614	B99_83511	0.0631803
B99_70501	B99_73397	0.0504228
B99_20825	B99_30924	0.0359346
B99_182891	B99_7248	0.0656432
B99_160875	B99_230877	0.16774
B99_7648	B99_120529	0.0475582
B99_10593	B99_189517	0.021158
B99_137813	B99_226240	0.0404472
B99_115439	B99_109710	0.0346507
B99_138348	B99_165187	0.0280816
B99_20548	B99_138885	0.0986319
B99_117005	B99_4933	0.0476148
B99_97327	B99_51039	0.0768036
B99_244746	B99_5576	0.0871272
B99_94564	B99_4577	0.0470628
B99_53492	B99_688	0.0568162
B99_3032	B99_82104	0.011239
B99_240921	B99_16605	0.0563742
B99_98327	B99_84414	0.0452232
B99_16527	B99_145527	0.0522033
B99_33930	B99_179637	0.0262849
B99_180797	B99_20812	0.0507684
B99_7016	B99_6483	0.0407479
B99_7662	B99_65367	0.0292389
B99_99198	B99_87956	0.0262981
B99_148554	B99_161981	0.0408129
B99_87542	B99_328	0.0446554
B99_66016	B99_244975	0.0373295
B99_172803	B99_70087	0.00990274
B99_27636	B99_195589	0.0224188
B99_204431	B99_32866	0.11308
B99_20399	B99_117762	0.0504319
B99_66626	B99_223926	0.076698
B99_8073	B99_127143	0.0100952
B99_88894	B99_27885	0.140718
B99_518	B99_32364	0.0453135
B99_8931	B99_1014	0.0214696
B99_2493	B99_238983	0.0355636
B99_124776	B99_181585	0.0417833
B99_9262	B99_131732	0.0438727
B99_132597	B99_92159	0.123293
B99_48783	B99_5602	0.0553536
B99_96249	B99_6620	0.0243502
B99_193961	B99_7895	0.100394
B99_126101	B99_153265	0.182965
B99_220099	B99_198228	0.0757895
B99_2098	B99_144209	0.13882
B99_33930	B99_5591	0.0466213
B99_9836	B99_5770	0.0752423
B99_4350	B99_1508	0.0530055
B99_200635	B99_17242	0.0630555
B99_238983	B99_137635	0.134375
B99_195478	B99_53621	0.0331614
B99_3111	B99_5173	0.145484
B99_60085	B99_137705	0.0262055
B99_36799	B99_196760	0.00417515
B99_201897	B99_44939	0.070163
B99_205007	B99_9427	0.0472218
B99_93666	B99_241074	0.0711228
B99_4594	B99_129339	0.0408563
B99_104267	B99_84414	0.0815666
B99_208308	B99_170441	0.180506
B99_4466	B99_86174	0.1375
B99_28006	B99_169451	0.0849404
B99_161974	B99_42984	0.138153
B99_82172	B99_67074	0.0673658
B99_95172	B99_1627	0.0547232
B99_208484	B99_100675	0.0548061
B99_245824	B99_134816	0.0405209
B99_21887	B99_162865	0.0360375
B99_241294	B99_129407	0.0285822
B99_175348	B99_94658	0.0559926
B99_225433	B99_20405	0.0232324
B99_192508	B99_151814	0.164015
B99_202330	B99_196972	0.0396898
B99_66281	B99_30924	0.0699707
B99_9023	B99_175698	0.0228122
B99_6446	B99_141072	0.0356287
B99_113690	B99_201272	0.0242585
B99_98274	B99_165187	0.0632883
B99_167307	B99_153759	0.108504
B99_73903	B99_160	0.0885575
B99_211951	B99_5502	0.0405669
B99_3626	B99_147546	0.0200312
B99_212290	B99_33409	0.100498
B99_3254	B99_30874	0.0748731
B99_224805	B99_237819	0.129784
B99_107048	B99_15672	0.0319071
B99_226856	B99_115420	0.0281027
B99_50506	B99_3780	0.030564
B99_1604	B99_40806	0.0443408
B99_208484	B99_212397	0.0190347
B99_186006	B99_99158	0.142704
B99_12146	B99_221105	0.0293001
B99_146730	B99_75189	0.0349973
B99_175215	B99_181045	0.0984097
B99_67	B99_123641	0.0255926
B99_39377	B99_194165	0.0705717
B99_39004	B99_3179	0.0195706
B99_234646	B99_66163	0.0127807
B99_139873	B99_147560	0.0662199
B99_66102	B99_91409	0.0288994
B99_181671	B99_44308	0.0651643
B99_4265	B99_3604	0.0244091
B99_144206	B99_72643	0.156174
B99_6820	B99_3677	0.0337621
B99_76407	B99_3263	0.0748797
B99_82172	B99_130767	0.0471602
B99_144207	B99_330	0.0927792
B99_30856	B99_43714	0.0559208
B99_221093	B99_5602	0.0496384
B99_29677	B99_179482	0.034149
B99_128470	B99_112905	0.0307803
B99_238187	B99_204431	0.100329
B99_148346	B99_189671	0.0727346
B99_186195	B99_162866	0.104617
B99_109569	B99_51020	0.0866034
B99_185716	B99_62857	0.0936305
B99_115563	B99_2278	0.106558
B99_113690	B99_186308	0.0384805
B99_147104	B99_175215	0.0889068
B99_235649	B99_23520	0.0259812
B99_1029	B99_182521	0.0992506
B99_193155	B99_9670	0.0574443
B99_8999	B99_46037	0.0343971
B99_242626	B99_9836	0.114325
B99_44287	B99_6116	0.143117
B99_240921	B99_201788	0.0338158
B99_75460	B99_32754	0.0536609
B99_121192	B99_137635	0.0416986
B99_189524	B99_114427	0.0230182
B99_79780	B99_60230	0.105539
B99_195723	B99_126419	0.143999
B99_239368	B99_5386	0.140289
B99_4139	B99_48337	0.0141377
B99_5942	B99_2222	0.0377106
B99_32149	B99_60029	0.0853664
B99_7652	B99_60431	0.114632
B99_55323	B99_218909	0.0640743
B99_100675	B99_58776	0.0424287
B99_57250	B99_1203	0.0498307
B99_167565	B99_146730	0.0264408
B99_35028	B99_132063	0.0184394
B99_20764	B99_127051	0.00420625
B99_8103	B99_205932	0.0540655
B99_112847	B99_151345	0.0239016
B99_112936	B99_12422	0.0336451
B99_94657	B99_91409	0.0316367
B99_8516	B99_146047	0.0185813
B99_51425	B99_129427	0.0448575
B99_113016	B99_1653	0.0117651
B99_6253	B99_6658	0.0500624
B99_129516	B99_50921	0.0360511
B99_19968	B99_195470	0.0231774
B99_205814	B99_98240	0.135372
B99_86597	B99_7539	0.0953941
B99_106981	B99_64276	0.0840979
B99_114441	B99_187431	0.0180952
B99_142000	B99_172484	0.0579781
B99_9231	B99_5002	0.0285221
B99_43025	B99_212107	0.075485
B99_189310	B99_157214	0.034178
B99_1265	B99_7583	0.030722
B99_4459	B99_45700	0.0222378
B99_236635	B99_49371	0.0425755
B99_3197	B99_128014	0.10228
B99_212167	B99_2195	0.0542213
B99_93892	B99_158128	0.15684
B99_32891	B99_219972	0.0257269
B99_181009	B99_8663	0.0866228
B99_194161	B99_125385	0.0628244
B99_54572	B99_231149	0.0486182
B99_1335	B99_1883	0.0260277
B99_38794	B99_87542	0.202428
B99_173666	B99_116705	0.0805216
B99_53621	B99_133292	0.017104
B99_6850	B99_166041	0.0276133
B99_50506	B99_21114	0.0501537
B99_104345	B99_124698	0.0156017
B99_155250	B99_90923	0.0159441
B99_64587	B99_30643	0.0209647
B99_2411	B99_5502	0.0286507
B99_185542	B99_128436	0.174366
B99_104345	B99_135978	0.078359
B99_226236	B99_211951	0.0878522
B99_230570	B99_182128	0.111738
B99_1153	B99_134816	0.0475484
B99_5907	B99_91012	0.0644034
B99_202330	B99_7190	0.0443154
B99_35387	B99_128014	0.0810258
B99_66405	B99_32683	0.049774
B99_203593	B99_4321	0.108375
B99_45413	B99_89501	0.0174522
B99_26092	B99_91012	0.0759779
B99_96249	B99_114348	0.0884944
B99_196760	B99_218125	0.0827488
B99_53862	B99_244034	0.0555982
B99_237414	B99_180797	0.0370277
B99_6403	B99_186004	0.0226112
B99_84567	B99_42798	0.0603115
B99_2538	B99_112707	0.0499845
B99_6967	B99_186395	0.0518578
B99_63936	B99_233195	0.0206223
B99_51992	B99_179858	0.0356929
B99_462	B99_5021	0.0524253
B99_11876	B99_23847	0.069883
B99_8870	B99_9427	0.0522714
B99_17305	B99_186308	0.0297725
B99_112245	B99_164644	0.0444193
B99_50644	B99_190179	0.029428
B99_1653	B99_1099	0.00831783
B99_7798	B99_128043	0.0309185
B99_62521	B99_198880	0.193975
B99_4471	B99_63538	0.0270726
B99_74704	B99_245824	0.0351436
B99_131952	B99_219450	0.0344339
B99_127740	B99_127318	0.0570355
B99_167540	B99_4290	0.0784374
B99_144208	B99_181107	0.0571534
B99_8628	B99_16315	0.031365
B99_57710	B99_69772	0.0653883
B99_99532	B99_31918	0.0754266
B99_174535	B99_35387	0.0734313
B99_84824	B99_159639	0.161824
B99_242125	B99_182237	0.0734047
B99_369	B99_90995	0.0152835
B99_13743	B99_232367	0.0555246
B99_7008	B99_196297	0.108288
B99_246046	B99_6512	0.150416
B99_155244	B99_205927	0.00679
B99_199486	B99_6213	0.00557942
B99_7496	B99_187964	0.0753697
B99_166307	B99_113825	0.0346287
B99_113292	B99_51020	0.121879
B99_91358	B99_3340	0.0309258
B99_1516	B99_6943	0.0507209
B99_28073	B99_115333	0.0578434
B99_2691	B99_90605	0.0716286
B99_7496	B99_7425	0.145046
B99_60387	B99_174535	0.0357822
B99_173	B99_239264	0.118514
B99_103892	B99_37313	0.0274929
B99_7872	B99_20101	0.0228834
B99_462	B99_84564	0.0963311
B99_121377	B99_89798	0.0393913
B99_83483	B99_65367	0.033025
B99_158774	B99_47086	0.0630229
B99_49260	B99_53492	0.0547907
B99_16527	B99_8406	0.0513698
B99_129339	B99_27275	0.0142425
B99_98378	B99_49439	0.0493265
B99_198431	B99_210538	0.0415495
B99_6809	B99_99919	0.0258051
B99_120224	B99_164927	0.0121485
B99_111400	B99_245824	0.0383592
B99_361	B99_2099	0.0434908
B99_175042	B99_49149	0.176378
B99_9146	B99_26515	0.0304183
B99_38230	B99_175215	0.0451048
B99_1916	B99_174922	0.0620264
B99_172778	B99_81033	0.041851
B99_101205	B99_134971	0.0329503
B99_18193	B99_6919	0.0634354
B99_62345	B99_20936	0.0677858
B99_57428	B99_7887	0.0288693
B99_92593	B99_172484	0.0721515
B99_64610	B99_76972	0.0274223
B99_3372	B99_157173	0.154189
B99_167567	B99_46478	0.0793689
B99_84827	B99_89525	0.131107
B99_141500	B99_243806	0.030195
B99_6967	B99_166181	0.0468072
B99_6879	B99_89122	0.0285455
B99_122794	B99_14672	0.0756724
B99_30649	B99_240921	0.0304396
B99_158774	B99_176409	0.0660757
B99_6340	B99_115206	0.0502879
B99_7016	B99_93895	0.0316799
B99_150536	B99_2464	0.0803913
B99_218914	B99_185542	0.141809
B99_85042	B99_139508	0.125806
B99_2233	B99_16629	0.0214445
B99_106762	B99_157083	0.0993848
B99_5842	B99_127740	0.0551783
B99_62961	B99_164941	0.0284005
B99_25174	B99_72809	0.0395933
B99_60877	B99_160762	0.0190739
B99_188533	B99_194378	0.0694111
B99_175348	B99_4119	0.0329491
B99_237131	B99_96772	0.0202799
B99_170734	B99_142238	0.0113859
B99_54754	B99_154752	0.0408556
B99_106762	B99_189865	0.126242
B99_30928	B99_23455	0.0492831
B99_8931	B99_173898	0.0209652
B99_166261	B99_2350	0.0920093
B99_49165	B99_244651	0.065594
B99_195523	B99_144208	0.0449739
B99_224182	B99_19799	0.0262632
B99_128471	B99_61630	0.0303566
B99_16315	B99_15375	0.0521065
B99_5641	B99_9302	0.0586238
B99_17700	B99_6205	0.0558259
B99_71868	B99_56620	0.135165
B99_236874	B99_60949	0.0300655
B99_54661	B99_192510	0.051227
B99_1106	B99_106311	0.0519375
B99_48710	B99_26438	0.0156603
B99_13719	B99_120529	0.0341699
B99_103294	B99_100074	0.106023
B99_75045	B99_184632	0.079224
B99_72005	B99_104897	0.0409416
B99_200766	B99_239435	0.0180709
B99_175576	B99_6403	0.0159121
B99_5890	B99_7348	0.128346
B99_4197	B99_164883	0.0362102
B99_128471	B99_198974	0.0560754
B99_64	B99_123596	0.0614535
B99_1981	B99_173337	0.120262
B99_7798	B99_175044	0.0287531
B99_10606	B99_92	0.0857669
B99_220875	B99_224805	0.0310135
B99_1039	B99_160875	0.0540197
B99_3764	B99_4321	0.105319
B99_1604	B99_3933	0.0200081
B99_239956	B99_114884	0.0343117
B99_178338	B99_207068	0.0519705
B99_163967	B99_114427	0.0134621
B99_111122	B99_78897	0.133609
B99_122805	B99_84824	0.0752044
B99_124000	B99_168183	0.134176
B99_34216	B99_1902	0.0246958
B99_6446	B99_102563	0.0428812
B99_195339	B99_1459	0.103254
B99_32557	B99_115475	0.0650795
B99_4895	B99_228802	0.0466636
B99_146822	B99_110860	0.0472295
B99_187132	B99_3813	0.0173069
B99_181671	B99_142498	0.0690958
B99_4682	B99_71345	0.0522781
B99_182712	B99_31706	0.0146768
B99_132820	B99_1316	0.00746959
B99_2493	B99_104298	0.0340256
B99_97487	B99_20000	0.198731
B99_6105	B99_211390	0.0389232
B99_213550	B99_207761	0.0437861
B99_246420	B99_202352	0.0855932
B99_21008	B99_7995	0.0181789
B99_92204	B99_6642	0.0900823
B99_84824	B99_20548	0.13937
B99_143020	B99_210530	0.0166364
B99_57009	B99_170524	0.0985788
B99_27810	B99_69077	0.15837
B99_61102	B99_97561	0.10456
B99_1123	B99_55969	0.0124236
B99_207135	B99_185547	0.0198975
B99_7204	B99_131033	0.0221221
B99_42857	B99_81330	0.00528375
B99_88031	B99_1686	0.0522722
B99_138348	B99_49354	0.020018
B99_113016	B99_17305	0.0561449
B99_17700	B99_27713	0.0292503
B99_399	B99_172987	0.10723
B99_3127	B99_45464	0.0380792
B99_99644	B99_174504	0.091005
B99_32364	B99_177372	0.0272386
B99_2109	B99_28693	0.0573056
B99_189128	B99_5546	0.0344564
B99_171470	B99_6584	0.0370929
B99_66995	B99_6706	0.0426006
B99_39531	B99_6447	0.053781
B99_9042	B99_56186	0.0498415
B99_4634	B99_2093	0.0276052
B99_3397	B99_46554	0.0315847
B99_131744	B99_7276	0.0170403
B99_31708	B99_212898	0.0219767
B99_112445	B99_151983	0.0726401
B99_7721	B99_1394	0.0146029
B99_186948	B99_3557	0.0404887
B99_224803	B99_6957	0.0960576
B99_183762	B99_62621	0.010816
B99_89683	B99_62969	0.0218779
B99_22646	B99_180988	0.173797
B99_67137	B99_70777	0.0988179
B99_81089	B99_178289	0.0739077
B99_6026	B99_91778	0.0082238
B99_30649	B99_2114	0.0339844
B99_115439	B99_3341	0.0153051
B99_49073	B99_232367	0.0515861
B99_213550	B99_87909	0.0521772
B99_223308	B99_225288	0.0203155
B99_90923	B99_558	0.0494909
B99_79665	B99_113016	0.0541991
B99_202113	B99_37083	0.00893703
B99_158760	B99_30677	0.0326301
B99_3990	B99_34000	0.0837621
B99_52516	B99_145949	0.0463544
B99_52793	B99_171100	0.038698
B99_240510	B99_49012	0.00714486
B99_212050	B99_33784	0.0512761
B99_7033	B99_35614	0.021421
B99_79482	B99_172484	0.0226609
B99_141	B99_218397	0.0201509
B99_192128	B99_24770	0.0369878
B99_48656	B99_7048	0.0232925
B99_246429	B99_2493	0.0337384
B99_232799	B99_217328	0.0258478
B99_1384	B99_5896	0.00478195
B99_5812	B99_5555	0.0618426
B99_6046	B99_243654	0.126259
B99_179300	B99_3153	0.0478329
B99_226856	B99_30874	0.0640706
B99_78961	B99_168777	0.0193592
B99_15828	B99_6821	0.0474034
B99_120	B99_52549	0.0646992
B99_18279	B99_13727	0.0167261
B99_6041	B99_183309	0.0403028
B99_13944	B99_194377	0.0653707
B99_151382	B99_171381	0.0355198
B99_201284	B99_89163	0.0202106
B99_165321	B99_167028	0.120391
B99_163966	B99_101205	0.0362523
B99_96372	B99_157156	0.0125883
B99_3000	B99_58337	0.0759876
B99_227519	B99_178641	0.0149296
B99_175497	B99_109958	0.0199244
B99_60387	B99_36687	0.0212614
B99_208786	B99_112905	0.140826
B99_104267	B99_169982	0.125406
B99_5951	B99_132204	0.0587872
B99_58344	B99_61102	0.1217
B99_10913	B99_160	0.0381983
B99_157968	B99_54351	0.0133098
B99_145260	B99_19970	0.037315
B99_68630	B99_180407	0.0929607
B99_203492	B99_48019	0.0221398
B99_20313	B99_8141	0.0998341
B99_166261	B99_5641	0.0502389
B99_176870	B99_229484	0.0842781
B99_33857	B99_235754	0.0154377
B99_202431	B99_114427	0.0157715
B99_176870	B99_51435	0.0766156
B99_8753	B99_6809	0.0263125
B99_5040	B99_17413	0.0517514
B99_65648	B99_244746	0.0351352
B99_216860	B99_72061	0.107483
B99_228641	B99_56117	0.00743642
B99_101998	B99_142000	0.0550724
B99_13714	B99_106795	0.00987413
B99_108324	B99_20357	0.0756203
B99_33709	B99_4761	0.0641375
B99_152303	B99_3956	0.0432168
B99_93892	B99_70971	0.0312341
B99_167976	B99_128488	0.0252082
B99_164644	B99_49086	0.0644849
B99_81220	B99_173903	0.0955701
B99_9782	B99_3232	0.0462277
B99_5447	B99_195922	0.0431334
B99_159854	B99_4130	0.0218509
B99_179477	B99_4064	0.0380136
B99_78932	B99_213980	0.0196642
B99_34098	B99_119069	0.0656828
B99_35031	B99_118063	0.016024
B99_78963	B99_201221	0.0477964
B99_159642	B99_17240	0.0245538
B99_121888	B99_2625	0.0453558
B99_1563	B99_3104	0.0547418
B99_217109	B99_56077	0.0590082
B99_18679	B99_40629	0.0277326
B99_108599	B99_30643	0.0268216
B99_3208	B99_56118	0.0848032
B99_151502	B99_47207	0.0199201
B99_204671	B99_189720	0.0213846
B99_76339	B99_18388	0.0197939
B99_176115	B99_1783	0.0263936
B99_3994	B99_58137	0.0292488
B99_205031	B99_211006	0.0233671
B99_141449	B99_76871	0.0640379
B99_80199	B99_102752	0.0319528
B99_234471	B99_59630	0.16359
B99_51047	B99_86543	0.072027
B99_14404	B99_109091	0.0339486
B99_137705	B99_191700	0.0823021
B99_113382	B99_209707	0.0231943
B99_3811	B99_89062	0.0350314
B99_17631	B99_23559	0.0506954
B99_131033	B99_3821	0.0334127
B99_1679	B99_214822	0.0246965
B99_189720	B99_1280	0.0394213
B99_37385	B99_210492	0.00764889
B99_29777	B99_192469	0.0466518
B99_129507	B99_87909	0.0487744
B99_60949	B99_75189	0.0663198
B99_59534	B99_118060	0.0330258
B99_158937	B99_218551	0.022313
B99_18269	B99_20812	0.0551073
B99_2706	B99_21114	0.0289517
B99_45990	B99_143756	0.0177007
B99_67	B99_100247	0.0235116
B99_16527	B99_46478	0.0575183
B99_172778	B99_18472	0.0215261
B99_119463	B99_35031	0.0211411
B99_175669	B99_123249	0.0506921
B99_4170	B99_168315	0.0176295
B99_2233	B99_2222	0.0253875
B99_118124	B99_18236	0.0555267
B99_190908	B99_6330	0.0267862
B99_52532	B99_171381	0.0510861
B99_4107	B99_179149	0.0276986
B99_84826	B99_84570	0.142472
B99_126079	B99_133369	0.0171877
B99_109804	B99_208737	0.0232349
B99_52958	B99_688	0.0853347
B99_154752	B99_82950	0.0419385
B99_225288	B99_148828	0.0721224
B99_49795	B99_121129	0.0796824
B99_7000	B99_13755	0.00856703
B99_136503	B99_167307	0.0168034
B99_369	B99_8631	0.0202471
B99_103779	B99_157453	0.0962148
B99_19218	B99_3492	0.0696378
B99_224637	B99_185031	0.00991298
B99_462	B99_224850	0.0392287
B99_156492	B99_125385	0.0852914
B99_15108	B99_71315	0.025939
B99_85928	B99_193155	0.0370567
B99_180102	B99_35032	0.00509744
B99_237819	B99_51765	0.150044
B99_3044	B99_246467	0.0751236
B99_90801	B99_20313	0.0743886
B99_4289	B99_190275	0.0341885
B99_68696	B99_79315	0.0559766
B99_7550	B99_173666	0.0219004
B99_246429	B99_149074	0.0524416
B99_147001	B99_19970	0.0456707
B99_215148	B99_3501	0.0242319
B99_125415	B99_39366	0.0406179
B99_79297	B99_175571	0.023913
B99_8387	B99_112840	0.0153201
B99_237169	B99_7947	0.103905
B99_179149	B99_87909	0.0258744
B99_90532	B99_45494	0.058703
B99_63803	B99_190179	0.0200635
B99_47502	B99_25756	0.0278583
B99_235978	B99_183617	0.0219356
B99_232223	B99_216132	0.12694
B99_146693	B99_76313	0.0457364
B99_4247	B99_182173	0.0264739
B99_71983	B99_63151	0.0769593
B99_205007	B99_190413	0.0402237
B99_146693	B99_91273	0.0579593
B99_142225	B99_205814	0.0321666
B99_145527	B99_2516	0.0718295
B99_19178	B99_209709	0.0456703
B99_222175	B99_121316	0.0439544
B99_177372	B99_121020	0.0393206
B99_221544	B99_81330	0.00785241
B99_120281	B99_137640	0.0599046
B99_175984	B99_18279	0.0275931
B99_80502	B99_79176	0.0369242
B99_67772	B99_123172	0.0154193
B99_246024	B99_163976	0.0272426
B99_83911	B99_182464	0.0489274
B99_10657	B99_180797	0.0309194
B99_178608	B99_4468	0.0484145
B99_205927	B99_6205	0.00720584
B99_97564	B99_65194	0.09008
B99_6483	B99_4967	0.0910847
B99_134971	B99_46146	0.025103
B99_128193	B99_4526	0.0240266
B99_16315	B99_2371	0.0407183
B99_147740	B99_229303	0.0427784
B99_136410	B99_138885	0.0677531
B99_1548	B99_217109	0.00940993
B99_63366	B99_6919	0.0602355
B99_210499	B99_11233	0.031193
B99_6812	B99_127143	0.0172859
B99_138243	B99_168939	0.0137809
B99_4926	B99_1215	0.0457733
B99_4456	B99_215508	0.0416082
B99_8015	B99_74615	0.0349108
B99_194914	B99_41831	0.0280626
B99_73034	B99_36793	0.143086
B99_19111	B99_26109	0.0303399
B99_29072	B99_177603	0.0804942
B99_243150	B99_97921	0.0412004
B99_240282	B99_170690	0.0584346
B99_210492	B99_97929	0.00618819
B99_134969	B99_3091	0.0477985
B99_5060	B99_50719	0.124324
B99_138257	B99_48337	0.00439809
B99_10419	B99_9170	0.00772021
B99_168357	B99_240921	0.0749739
B99_172987	B99_9787	0.0659682
B99_39822	B99_178105	0.0577415
B99_159649	B99_3231	0.0923088
B99_908	B99_217269	0.0497855
B99_15375	B99_134933	0.046777
B99_79002	B99_53144	0.0709937
B99_1337	B99_47997	0.0352854
B99_1719	B99_6416	0.0739843
B99_620	B99_246429	0.0517005
B99_783	B99_175433	0.0325994
B99_167615	B99_19340	0.00876915
B99_14354	B99_152823	0.0250117
B99_160875	B99_208682	0.0263039
B99_35587	B99_62621	0.0685707
B99_8668	B99_167130	0.135682
B99_49098	B99_114441	0.0408618
B99_99678	B99_30921	0.127654
B99_5222	B99_84489	0.0356348
B99_112828	B99_146340	0.0217743
B99_27710	B99_5646	0.0417197
B99_238978	B99_183583	0.0112083
B99_106925	B99_5446	0.0338167
B99_58337	B99_7084	0.102198
B99_995	B99_239098	0.0273235
B99_138886	B99_109901	0.109129
B99_7550	B99_190322	0.0526892
B99_169938	B99_84827	0.0370667
B99_26769	B99_1727	0.0372757
B99_219035	B99_211328	0.0100304
B99_223942	B99_216126	0.0212938
B99_91166	B99_2180	0.0434282
B99_189720	B99_231401	0.0433873
B99_2373	B99_6144	0.0381795
B99_21402	B99_186827	0.115271
B99_216649	B99_4281	0.0316288
B99_72005	B99_3492	0.0716361
B99_3537	B99_109052	0.00926269
B99_143644	B99_3815	0.0194981
B99_108534	B99_166631	0.0319082
B99_6116	B99_121019	0.080255
B99_15279	B99_190261	0.0117285
B99_6959	B99_32557	0.0374413
B99_126128	B99_171381	0.155536
B99_85486	B99_146580	0.0130852
B99_56306	B99_190413	0.0204316
B99_2782	B99_13044	0.103487
B99_144207	B99_39544	0.0291824
B99_154712	B99_179068	0.0788465
B99_110181	B99_24206	0.0327307
B99_161553	B99_195589	0.0152602
B99_7533	B99_147948	0.0431925
B99_63803	B99_6959	0.0277661
B99_141803	B99_56620	0.12689
B99_189710	B99_213016	0.0794589
B99_160349	B99_121316	0.0304592
B99_244471	B99_68967	0.0125271
B99_83911	B99_151382	0.0209853
B99_210897	B99_90756	0.0339373
B99_117034	B99_113305	0.0326032
B99_8189	B99_68689	0.0353554
B99_15885	B99_52809	0.102741
B99_224850	B99_93892	0.0221501
B99_2975	B99_241593	0.0126419
B99_22334	B99_222821	0.0144313
B99_182237	B99_226061	0.0294065
B99_7137	B99_48571	0.140427
B99_218914	B99_4339	0.0701244
B99_2162	B99_6569	0.036694
B99_4339	B99_726	0.0368798
B99_25206	B99_6812	0.0490598
B99_151146	B99_237819	0.0416035
B99_60387	B99_8493	0.0247336
B99_227156	B99_202330	0.0476
B99_137243	B99_63698	0.0233552
B99_137218	B99_93301	0.0385446
B99_98240	B99_158774	0.0369591
B99_57250	B99_144208	0.0195264
B99_143346	B99_750	0.0684177
B99_41937	B99_205031	0.0676477
B99_54351	B99_219900	0.0280764
B99_195181	B99_147963	0.0751502
B99_168603	B99_160984	0.0815757
B99_55414	B99_207506	0.0316286
B99_218551	B99_119458	0.0356384
B99_44308	B99_216782	0.0146761
B99_114615	B99_1407	0.0678109
B99_154712	B99_1178	0.0666134
B99_117524	B99_9007	0.0159432
B99_230003	B99_124327	0.0327442
B99_167583	B99_4918	0.0353003
B99_22908	B99_43462	0.048999
B99_6282	B99_74959	0.117187
B99_220843	B99_57355	0.0357591
B99_81054	B99_206374	0.0344881
B99_8693	B99_4886	0.0327143
B99_29753	B99_30652	0.0142272
B99_204348	B99_125580	0.0481571
B99_27723	B99_4281	0.0133404
B99_175215	B99_113555	0.032079
B99_231431	B99_117014	0.0218543
B99_189521	B99_30829	0.0256285
B99_128043	B99_79570	0.0498048
B99_148273	B99_211769	0.0181414
B99_56186	B99_46146	0.0389958
B99_185941	B99_42856	0.00331204
B99_128470	B99_8258	0.0322702
B99_19788	B99_244471	0.0192725
B99_182370	B99_8947	0.02233
B99_111895	B99_182349	0.00921142
B99_162397	B99_8124	0.0178333
B99_116229	B99_78511	0.0422283
B99_11224	B99_130529	0.0337638
B99_96416	B99_7060	0.0730138
B99_125415	B99_104298	0.0371445
B99_45408	B99_61895	0.0396463
B99_184628	B99_8693	0.0251828
B99_64991	B99_118124	0.0575465
B99_11983	B99_103376	0.0408163
B99_165040	B99_173764	0.076804
B99_168855	B99_142753	0.0208801
B99_2161	B99_36994	0.0128464
B99_207406	B99_165064	0.0785565
B99_126877	B99_146547	0.0250094
B99_1604	B99_8715	0.0671483
B99_114893	B99_12338	0.0316883
B99_232223	B99_208305	0.0496542
B99_13118	B99_31918	0.0603082
B99_237788	B99_159165	0.0116458
B99_44667	B99_169379	0.0217418
B99_167567	B99_67644	0.0151916
B99_4526	B99_22283	0.0418779
[truncated: 8,683 more rows]

## Sheet: ED7b
otu1	otu2	comm_sim_rarefied50
B99_619	B99_113821	0.0272832
B99_12147	B99_18668	0.152201		corresponding phyloegnetic distance values are in source data of f3. Each sample was rarefied to only contain the 50 most abundant OTUs each
B99_128136	B99_191262	0.0318365
B99_44892	B99_93759	0.0899212
B99_14813	B99_12041	0.0653839
B99_144922	B99_91238	0.0616367
B99_52460	B99_781	0.153906
B99_11272	B99_3252	0.0428478
B99_171660	B99_103118	0.0316287
B99_162730	B99_9110	0.0251746
B99_39052	B99_225372	0.105367
B99_16502	B99_121886	0.089615
B99_203629	B99_98934	0.12978
B99_243985	B99_185432	0.0422251
B99_5071	B99_146687	0.0366302
B99_83614	B99_18668	0.183574
B99_12978	B99_79001	0.0510362
B99_51186	B99_210016	0.170211
B99_175212	B99_10164	0.170782
B99_51186	B99_14559	0.181633
B99_2541	B99_107048	0.0340219
B99_54624	B99_6833	0.0384249
B99_12146	B99_12145	0.203169
B99_127516	B99_85381	0.0106148
B99_20639	B99_111637	0.106497
B99_5258	B99_147871	0.0251958
B99_3724	B99_192125	0.0479632
B99_7425	B99_7426	0.116059
B99_227654	B99_176331	0.0935524
B99_193041	B99_34937	0.208504
B99_15397	B99_92495	0.0811586
B99_117010	B99_224291	0.103398
B99_74103	B99_119687	0.100975
B99_172983	B99_37787	0.0593339
B99_44756	B99_200805	0.0630699
B99_153485	B99_153487	0.0526505
B99_133292	B99_195480	0.0368947
B99_104591	B99_80569	0.196996
B99_86666	B99_202188	0.0875064
B99_38999	B99_164239	0.022732
B99_148139	B99_63606	0.0250224
B99_126062	B99_88556	0.0717408
B99_189717	B99_173779	0.132133
B99_86543	B99_129566	0.0455027
B99_242623	B99_85898	0.168364
B99_19912	B99_8278	0.023287
B99_11629	B99_9716	0.159014
B99_49957	B99_117984	0.103597
B99_11050	B99_159558	0.121856
B99_118064	B99_118060	0.0467233
B99_87088	B99_87087	0.114705
B99_139145	B99_243346	0.134158
B99_121629	B99_73979	0.0624185
B99_60085	B99_122680	0.0774407
B99_175054	B99_14310	0.0541101
B99_2197	B99_75484	0.0431148
B99_151022	B99_70810	0.0415557
B99_209	B99_188196	0.103087
B99_2456	B99_235574	0.0620595
B99_182349	B99_199446	0.1689
B99_3923	B99_199327	0.12031
B99_75608	B99_24569	0.0296299
B99_115125	B99_25204	0.101921
B99_79422	B99_119787	0.198497
B99_200303	B99_107744	0.132611
B99_195109	B99_18133	0.12177
B99_96163	B99_187500	0.0755257
B99_226061	B99_99289	0.0224325
B99_74303	B99_110175	0.162496
B99_56868	B99_237561	0.100427
B99_72251	B99_3410	0.113908
B99_136039	B99_8303	0.0551889
B99_205935	B99_43553	0.11141
B99_82738	B99_237989	0.0945554
B99_65858	B99_100536	0.041957
B99_171006	B99_161280	0.041488
B99_160725	B99_53	0.0233349
B99_226452	B99_115979	0.0799834
B99_150661	B99_54955	0.0497348
B99_187211	B99_831	0.0607306
B99_207069	B99_83861	0.0890452
B99_122575	B99_59810	0.0369256
B99_144269	B99_44659	0.219365
B99_1270	B99_16719	0.0407147
B99_84033	B99_84023	0.135633
B99_61895	B99_28615	0.0692345
B99_220173	B99_20357	0.116985
B99_17547	B99_17546	0.120912
B99_98274	B99_90043	0.112007
B99_33899	B99_65858	0.0393787
B99_124855	B99_217756	0.0873682
B99_122613	B99_117417	0.016865
B99_4353	B99_156014	0.140583
B99_136	B99_49354	0.0735131
B99_30940	B99_212125	0.0163994
B99_145949	B99_208861	0.0598551
B99_133025	B99_93666	0.0857606
B99_8122	B99_205935	0.0891462
B99_19354	B99_97561	0.0781731
B99_147025	B99_188323	0.0390133
B99_63758	B99_237108	0.187347
B99_7048	B99_103909	0.0254915
B99_202574	B99_235933	0.160769
B99_63135	B99_165775	0.114373
B99_173275	B99_173276	0.158363
B99_88792	B99_129324	0.0342332
B99_128136	B99_16172	0.0457478
B99_48828	B99_108796	0.0396039
B99_25601	B99_26021	0.0576582
B99_228325	B99_169616	0.0290015
B99_153391	B99_25601	0.0523388
B99_66502	B99_79674	0.106686
B99_17173	B99_105797	0.0791122
B99_149351	B99_131715	0.0657027
B99_161923	B99_68557	0.0332375
B99_107012	B99_16502	0.103856
B99_170529	B99_6270	0.0226661
B99_31721	B99_221947	0.0184193
B99_35479	B99_49936	0.113311
B99_33702	B99_241257	0.0541163
B99_104557	B99_86668	0.0443336
B99_64521	B99_210165	0.0634104
B99_38389	B99_79986	0.0227483
B99_234494	B99_117010	0.210556
B99_90148	B99_90137	0.0807591
B99_46441	B99_187301	0.0413551
B99_213376	B99_59149	0.143998
B99_7201	B99_6062	0.0217276
B99_49788	B99_159556	0.107531
B99_103925	B99_239374	0.15397
B99_13745	B99_2264	0.0397077
B99_41142	B99_186945	0.165926
B99_243989	B99_118173	0.023452
B99_192611	B99_165344	0.0760737
B99_39092	B99_39091	0.226689
B99_170450	B99_245059	0.0756984
B99_62546	B99_84631	0.0875725
B99_26671	B99_23871	0.111699
B99_202184	B99_40102	0.0748933
B99_110429	B99_45777	0.0821479
B99_111122	B99_189892	0.0707985
B99_148758	B99_234494	0.120556
B99_58902	B99_153392	0.101564
B99_146694	B99_22834	0.0417766
B99_187837	B99_81019	0.0368683
B99_228266	B99_137640	0.152631
B99_214080	B99_28149	0.041688
B99_12621	B99_12624	0.0206809
B99_220312	B99_121715	0.164957
B99_18383	B99_1225	0.0658139
B99_5348	B99_5896	0.107842
B99_72324	B99_182357	0.0522473
B99_7851	B99_20879	0.0652405
B99_98768	B99_222821	0.038185
B99_191219	B99_11983	0.0518882
B99_225288	B99_225289	0.0573587
B99_199962	B99_148346	0.14464
B99_132575	B99_72591	0.0403596
B99_92540	B99_55728	0.0967925
B99_101206	B99_121888	0.103
B99_7213	B99_223311	0.0488627
B99_174505	B99_168511	0.103635
B99_43025	B99_53397	0.179362
B99_186823	B99_53425	0.0496842
B99_67953	B99_88792	0.0521755
B99_119784	B99_32866	0.131223
B99_53720	B99_168748	0.0828895
B99_84631	B99_90050	0.067446
B99_84401	B99_168918	0.110555
B99_40542	B99_87095	0.0988215
B99_4021	B99_113822	0.0485542
B99_97305	B99_7992	0.0610542
B99_44756	B99_93448	0.0702429
B99_938	B99_227575	0.00333796
B99_20893	B99_196936	0.126191
B99_139417	B99_97284	0.0432987
B99_53492	B99_117925	0.0617761
B99_168315	B99_118117	0.176572
B99_49767	B99_7186	0.0574508
B99_112125	B99_66502	0.1047
B99_79109	B99_84023	0.130513
B99_22679	B99_243985	0.0865275
B99_14352	B99_3312	0.0339134
B99_62594	B99_2132	0.0783658
B99_115331	B99_52360	0.0409516
B99_19720	B99_201579	0.149434
B99_503	B99_136307	0.0550715
B99_167499	B99_164111	0.0415782
B99_103925	B99_233312	0.124175
B99_85134	B99_28195	0.0616931
B99_28623	B99_199139	0.0610572
B99_43482	B99_243026	0.0736032
B99_7610	B99_3715	0.0368456
B99_142632	B99_58876	0.0635286
B99_83614	B99_61000	0.165691
B99_160554	B99_160545	0.0345471
B99_68967	B99_82357	0.0295627
B99_201206	B99_1305	0.0209037
B99_96623	B99_158695	0.118451
B99_98862	B99_24922	0.0878632
B99_918	B99_34593	0.0168647
B99_128208	B99_202182	0.254271
B99_158512	B99_99986	0.048917
B99_166084	B99_3623	0.0843003
B99_776	B99_67829	0.0081895
B99_164648	B99_53397	0.11188
B99_155329	B99_155328	0.0321447
B99_5951	B99_11629	0.101715
B99_7843	B99_128767	0.0111633
B99_219033	B99_136374	0.0350559
B99_32523	B99_44356	0.0384753
B99_77657	B99_2130	0.0661443
B99_220041	B99_13261	0.145925
B99_123633	B99_189927	0.0436804
B99_2195	B99_3340	0.0569904
B99_122575	B99_62969	0.0440754
B99_16335	B99_69135	0.166604
B99_149508	B99_104349	0.0360474
B99_60431	B99_4353	0.133085
B99_3049	B99_60999	0.113374
B99_115720	B99_47417	0.0356054
B99_217926	B99_53	0.0330218
B99_187211	B99_143160	0.0491343
B99_220804	B99_39498	0.0619473
B99_14559	B99_210016	0.162584
B99_73317	B99_131224	0.229504
B99_139949	B99_124762	0.0519912
B99_63718	B99_215983	0.0451376
B99_70319	B99_2490	0.0295478
B99_27759	B99_182850	0.18797
B99_46841	B99_7248	0.0305208
B99_28182	B99_136292	0.0353077
B99_71407	B99_92460	0.109661
B99_117010	B99_138687	0.127974
B99_191218	B99_11983	0.0544688
B99_4130	B99_41937	0.0318699
B99_225215	B99_39531	0.0792992
B99_106795	B99_38954	0.0436828
B99_50701	B99_183677	0.0494565
B99_77994	B99_162738	0.0771526
B99_8834	B99_165342	0.0385426
B99_89533	B99_12705	0.0549969
B99_209102	B99_62345	0.0761871
B99_71408	B99_74668	0.119221
B99_70983	B99_3595	0.0418775
B99_18388	B99_18389	0.0331471
B99_3662	B99_48004	0.0239063
B99_38525	B99_182518	0.04062
B99_134000	B99_74670	0.137478
B99_161242	B99_109359	0.125779
B99_225881	B99_13261	0.15655
B99_212456	B99_240420	0.0773526
B99_202979	B99_217429	0.126669
B99_211338	B99_80382	0.19099
B99_152418	B99_227329	0.0540232
B99_214516	B99_152418	0.0649246
B99_66566	B99_66574	0.0394531
B99_78306	B99_130666	0.0527124
B99_142632	B99_152418	0.0745016
B99_111502	B99_93094	0.102199
B99_173352	B99_2516	0.0555831
B99_38616	B99_40806	0.0143134
B99_158937	B99_148273	0.0521716
B99_97683	B99_77530	0.0149575
B99_2382	B99_152201	0.154602
B99_99145	B99_241646	0.116902
B99_4716	B99_25897	0.109075
B99_2567	B99_105804	0.0427633
B99_12424	B99_16931	0.0805752
B99_221034	B99_3941	0.140294
B99_121211	B99_123163	0.223608
B99_40156	B99_24833	0.0975276
B99_12604	B99_170450	0.078338
B99_63538	B99_40806	0.0275581
B99_4055	B99_202030	0.0623277
B99_158433	B99_109714	0.0746813
B99_23336	B99_54212	0.0370497
B99_68955	B99_116493	0.0495898
B99_54204	B99_49874	0.129975
B99_190756	B99_125551	0.0151884
B99_133736	B99_91358	0.106007
B99_46224	B99_194432	0.0459986
B99_192580	B99_10331	0.046892
B99_8825	B99_38228	0.122691
B99_215983	B99_110246	0.0384818
B99_122582	B99_122575	0.0358405
B99_66163	B99_4034	0.174465
B99_98934	B99_85723	0.110145
B99_116190	B99_131635	0.15045
B99_107205	B99_109540	0.0386824
B99_139474	B99_57959	0.161741
B99_37414	B99_226870	0.0517522
B99_39052	B99_218071	0.164272
B99_99590	B99_136424	0.0264552
B99_122601	B99_208550	0.0855217
B99_141255	B99_146578	0.200729
B99_127985	B99_1394	0.111055
B99_159873	B99_234773	0.0461533
B99_147729	B99_29342	0.0258674
B99_107079	B99_130666	0.0346179
B99_4416	B99_23565	0.0276145
B99_139145	B99_214570	0.122999
B99_6809	B99_160725	0.0222989
B99_47051	B99_118473	0.176175
B99_89398	B99_10559	0.0165821
B99_35759	B99_227769	0.0648553
B99_3049	B99_110965	0.1347
B99_97805	B99_124097	0.10721
B99_129695	B99_11612	0.239797
B99_175532	B99_169699	0.0535708
B99_19037	B99_200078	0.0521383
B99_10559	B99_25756	0.0215746
B99_9985	B99_3231	0.142265
B99_237078	B99_152947	0.0788354
B99_49710	B99_67953	0.0653996
B99_44461	B99_198913	0.218283
B99_6165	B99_123844	0.070432
B99_8931	B99_80057	0.0191648
B99_100240	B99_11136	0.0391289
B99_1543	B99_15671	0.020928
B99_7016	B99_119999	0.124183
B99_136292	B99_136288	0.0314916
B99_131222	B99_208581	0.0599717
B99_225565	B99_156492	0.0729014
B99_219854	B99_132973	0.0768466
B99_157425	B99_32833	0.116027
B99_139451	B99_950	0.0350657
B99_6720	B99_3681	0.0279019
B99_6079	B99_53488	0.0531123
B99_66530	B99_179323	0.0411067
B99_24974	B99_119404	0.0359103
B99_212473	B99_205883	0.103423
B99_236775	B99_131421	0.0281225
B99_362	B99_365	0.0372282
B99_28623	B99_32681	0.0529928
B99_35385	B99_9228	0.182553
B99_204405	B99_209615	0.0442076
B99_80171	B99_96268	0.0217691
B99_122323	B99_165775	0.077413
B99_80570	B99_215078	0.122045
B99_53397	B99_236191	0.129198
B99_93844	B99_96952	0.0805474
B99_198211	B99_1394	0.120187
B99_7311	B99_170678	0.105202
B99_164742	B99_93050	0.164646
B99_7060	B99_184805	0.0396937
B99_240601	B99_75476	0.0913246
B99_17853	B99_133968	0.147786
B99_198228	B99_16502	0.0932147
B99_96339	B99_65261	0.0371205
B99_30940	B99_199918	0.041197
B99_54212	B99_64110	0.0516461
B99_133870	B99_3091	0.040895
B99_84284	B99_7774	0.0273942
B99_93464	B99_149515	0.0356202
B99_97391	B99_37414	0.0609491
B99_2446	B99_49098	0.036185
B99_202168	B99_77220	0.114934
B99_218606	B99_209522	0.203324
B99_201835	B99_125381	0.0395591
B99_40805	B99_210329	0.0709813
B99_157208	B99_186648	0.123668
B99_12279	B99_223868	0.0206132
B99_79109	B99_84033	0.198458
B99_226236	B99_22679	0.113636
B99_84415	B99_49129	0.0885821
B99_49767	B99_199555	0.0757308
B99_20639	B99_200303	0.127325
B99_137235	B99_187431	0.0440678
B99_5001	B99_155037	0.0486445
B99_210465	B99_27191	0.121001
B99_110429	B99_205011	0.0561282
B99_52537	B99_236191	0.066831
B99_37252	B99_1949	0.0783674
B99_30364	B99_121488	0.141722
B99_47686	B99_63685	0.0585558
B99_30876	B99_213224	0.0709164
B99_6340	B99_19798	0.0533103
B99_100126	B99_131012	0.0584518
B99_66502	B99_159873	0.0559497
B99_172909	B99_57961	0.158661
B99_216678	B99_77985	0.0412001
B99_2431	B99_139864	0.156319
B99_32681	B99_104377	0.0438164
B99_45465	B99_35595	0.0427748
B99_4219	B99_24115	0.0702315
B99_208560	B99_122590	0.0643999
B99_44776	B99_201206	0.0386649
B99_29933	B99_229410	0.146474
B99_18232	B99_52537	0.0729195
B99_197188	B99_3586	0.133376
B99_213110	B99_20094	0.0921471
B99_222956	B99_33930	0.0405315
B99_113822	B99_229566	0.0543054
B99_58429	B99_198422	0.033958
B99_97811	B99_241257	0.0523817
B99_166084	B99_6369	0.0932215
B99_4438	B99_113821	0.0584784
B99_185432	B99_108637	0.0478521
B99_161590	B99_1912	0.051724
B99_16719	B99_31833	0.0672625
B99_102148	B99_102163	0.132844
B99_34156	B99_35088	0.0265987
B99_243346	B99_101552	0.142696
B99_25526	B99_9761	0.0760138
B99_201202	B99_172276	0.0352708
B99_125463	B99_98535	0.053549
B99_66567	B99_33574	0.0265498
B99_14722	B99_83538	0.0556542
B99_113148	B99_181741	0.143746
B99_950	B99_131141	0.0348879
B99_43489	B99_145215	0.0366621
B99_201695	B99_198228	0.0881111
B99_79109	B99_84030	0.214771
B99_19008	B99_17380	0.11844
B99_90050	B99_186648	0.0710023
B99_7016	B99_76407	0.127542
B99_200839	B99_79511	0.0393899
B99_46853	B99_46854	0.0210387
B99_19155	B99_2268	0.0506134
B99_27759	B99_121211	0.20909
B99_161547	B99_98755	0.000941088
B99_62546	B99_39052	0.101171
B99_133280	B99_3731	0.0266797
B99_31564	B99_107012	0.104184
B99_199771	B99_34840	0.0457199
B99_76705	B99_1394	0.119379
B99_1723	B99_227654	0.0738988
B99_170833	B99_52360	0.0592844
B99_128136	B99_60145	0.0496398
B99_19798	B99_6340	0.0533103
B99_117187	B99_16588	0.160134
B99_219792	B99_2222	0.0341884
B99_193155	B99_14607	0.0435825
B99_47433	B99_34445	0.114888
B99_32256	B99_215896	0.0524799
B99_169093	B99_55787	0.0521787
B99_86519	B99_80569	0.185598
B99_215508	B99_147248	0.0765567
B99_143518	B99_143513	0.0317137
B99_50047	B99_237747	0.107839
B99_172919	B99_18133	0.167405
B99_157018	B99_16405	0.256833
B99_121204	B99_235852	0.119932
B99_104377	B99_60145	0.0664647
B99_213427	B99_90932	0.0766572
B99_146046	B99_180809	0.044847
B99_360	B99_240736	0.148758
B99_22681	B99_168494	0.0581855
B99_9716	B99_112833	0.079258
B99_10487	B99_2770	0.132024
B99_98934	B99_143796	0.0772677
B99_74103	B99_202188	0.0708443
B99_2770	B99_172909	0.15731
B99_9452	B99_81430	0.0344338
B99_173	B99_135675	0.112875
B99_7890	B99_215273	0.0618447
B99_11315	B99_22659	0.145993
B99_192581	B99_99566	0.0637973
B99_53398	B99_156081	0.121065
B99_181915	B99_97500	0.0504208
B99_57962	B99_36804	0.126289
B99_142228	B99_205929	0.150995
B99_118065	B99_131080	0.0791575
B99_16608	B99_150160	0.0385908
B99_4505	B99_6017	0.0227309
B99_211430	B99_89572	0.0654063
B99_111282	B99_121984	0.0438029
B99_141064	B99_16588	0.129893
B99_183490	B99_213373	0.158868
B99_558	B99_188556	0.0190409
B99_217631	B99_36503	0.0444339
B99_123934	B99_9107	0.0437523
B99_39357	B99_37413	0.0624184
B99_7496	B99_101712	0.0777772
B99_163088	B99_96634	0.0382976
B99_191449	B99_129020	0.0944309
B99_211342	B99_36271	0.0557508
B99_229283	B99_122324	0.195882
B99_148127	B99_3236	0.170646
B99_19334	B99_116673	0.0299812
B99_133407	B99_22334	0.0315905
B99_18903	B99_165471	0.098998
B99_102510	B99_112445	0.124881
B99_186927	B99_186925	0.168331
B99_49017	B99_150410	0.168822
B99_27856	B99_214516	0.0570868
B99_360	B99_214426	0.189875
B99_75406	B99_244449	0.0848845
B99_155971	B99_50523	0.053571
B99_105144	B99_9493	0.062415
B99_24206	B99_154801	0.0452253
B99_12568	B99_31848	0.0475327
B99_99416	B99_71101	0.195247
B99_24253	B99_151555	0.0484698
B99_153937	B99_73630	0.123544
B99_31697	B99_5911	0.00890502
B99_128594	B99_34073	0.0762777
B99_49031	B99_172	0.132654
B99_132477	B99_41827	0.0380106
B99_240018	B99_220387	0.103583
B99_100302	B99_81093	0.0566304
B99_186648	B99_174506	0.0771286
B99_178164	B99_33702	0.0496076
B99_29805	B99_221105	0.0824752
B99_66281	B99_182853	0.0967426
B99_138377	B99_102159	0.0954732
B99_65390	B99_188432	0.0545259
B99_128014	B99_1394	0.0691472
B99_12512	B99_227389	0.117956
B99_148753	B99_129706	0.0745347
B99_197892	B99_1099	0.0786181
B99_37532	B99_9032	0.097777
B99_108600	B99_39052	0.117613
B99_207126	B99_205159	0.124184
B99_45408	B99_235574	0.103518
B99_308	B99_18209	0.150223
B99_224804	B99_93895	0.134943
B99_129706	B99_170280	0.104664
B99_78513	B99_187218	0.124302
B99_241294	B99_234492	0.0697973
B99_183490	B99_169389	0.0859842
B99_54910	B99_107709	0.0448039
B99_66380	B99_228933	0.0759472
B99_90038	B99_183490	0.0478841
B99_242910	B99_179609	0.107511
B99_199132	B99_187132	0.0653273
B99_119934	B99_22318	0.0260294
B99_65097	B99_166562	0.189302
B99_26080	B99_233794	0.036154
B99_2132	B99_110936	0.0746857
B99_2122	B99_186513	0.0889747
B99_90037	B99_225614	0.190654
B99_19211	B99_90538	0.103563
B99_234497	B99_125036	0.109103
B99_121198	B99_182021	0.127313
B99_117417	B99_58717	0.0151228
B99_109358	B99_81089	0.103123
B99_141205	B99_8808	0.0416249
B99_22682	B99_166854	0.134589
B99_851	B99_214935	0.18111
B99_340	B99_161616	0.10589
B99_14636	B99_115763	0.0471427
B99_125030	B99_37385	0.099015
B99_235386	B99_197755	0.0329992
B99_44237	B99_210499	0.058339
B99_202964	B99_96811	0.136418
B99_8374	B99_57612	0.178944
B99_178383	B99_236191	0.10317
B99_222856	B99_222855	0.0817171
B99_34932	B99_50258	0.153532
B99_232726	B99_1877	0.101484
B99_73520	B99_138184	0.0286224
B99_13630	B99_8328	0.179039
B99_149920	B99_197892	0.0730918
B99_157425	B99_84582	0.0958876
B99_43025	B99_168502	0.180888
B99_91722	B99_97672	0.152361
B99_11952	B99_55445	0.028598
B99_217467	B99_12500	0.133925
B99_175216	B99_186215	0.164704
B99_145516	B99_11857	0.0878528
B99_6215	B99_129702	0.0665144
B99_186216	B99_187920	0.099327
B99_125688	B99_87923	0.0283667
B99_186609	B99_3091	0.0659324
B99_18235	B99_2522	0.0627588
B99_152141	B99_132423	0.154492
B99_70715	B99_53435	0.129094
B99_245431	B99_137648	0.116101
B99_66378	B99_137539	0.0599701
B99_116244	B99_6296	0.0662943
B99_1508	B99_39526	0.0706888
B99_144130	B99_170555	0.100719
B99_186219	B99_200720	0.0850554
B99_140425	B99_74108	0.106027
B99_63936	B99_2945	0.151875
B99_119390	B99_57876	0.0659762
B99_108600	B99_174061	0.0852392
B99_88669	B99_199918	0.0424811
B99_213734	B99_152184	0.0732045
B99_125167	B99_98608	0.0787111
B99_122337	B99_363	0.0430219
B99_26711	B99_225614	0.0987807
B99_202188	B99_173245	0.135825
B99_121886	B99_115763	0.0880593
B99_147442	B99_112746	0.0461392
B99_186881	B99_47988	0.0539787
B99_96167	B99_84830	0.0395621
B99_50527	B99_239771	0.071253
B99_165187	B99_156081	0.0803704
B99_154460	B99_35614	0.0576335
B99_208729	B99_234499	0.0901058
B99_135567	B99_162390	0.0319267
B99_156081	B99_170542	0.0414813
B99_3202	B99_43653	0.160715
B99_246024	B99_97500	0.113204
B99_136426	B99_2691	0.0406814
B99_27272	B99_240510	0.042649
B99_189800	B99_82126	0.105738
B99_225679	B99_150162	0.0461693
B99_41288	B99_18594	0.0577244
B99_23276	B99_43596	0.112009
B99_229283	B99_118097	0.105107
B99_166571	B99_18235	0.0661338
B99_7089	B99_186609	0.0484773
B99_240018	B99_180316	0.0812768
B99_5763	B99_18661	0.109205
B99_36785	B99_57962	0.0992018
B99_60332	B99_106981	0.0678196
B99_195135	B99_35096	0.0384313
B99_175213	B99_220387	0.0599402
B99_53397	B99_164828	0.0707615
B99_141364	B99_90050	0.0349189
B99_149703	B99_10103	0.0675892
B99_216091	B99_104295	0.0411022
B99_149703	B99_129700	0.0451643
B99_171727	B99_187708	0.111626
B99_50701	B99_219254	0.0438197
B99_27245	B99_73698	0.0492607
B99_302	B99_235357	0.0692863
B99_127797	B99_93061	0.123095
B99_36097	B99_49085	0.0724733
B99_14636	B99_210896	0.0657253
B99_2122	B99_182078	0.10462
B99_49198	B99_1394	0.0988032
B99_201695	B99_174504	0.0919023
B99_106393	B99_141313	0.0717071
B99_168918	B99_16980	0.109871
B99_215069	B99_146578	0.156548
B99_142593	B99_122323	0.0973708
B99_171935	B99_84024	0.171243
B99_3630	B99_9787	0.0567701
B99_8688	B99_107086	0.0562658
B99_172173	B99_100734	0.0320082
B99_2522	B99_155353	0.0713626
B99_36007	B99_205929	0.164732
B99_189717	B99_145808	0.121073
B99_208729	B99_156081	0.102149
B99_18234	B99_72333	0.0801547
B99_211430	B99_57962	0.0926909
B99_129702	B99_168498	0.0785965
B99_86221	B99_24250	0.0511981
B99_234920	B99_173276	0.0603337
B99_80110	B99_514	0.0455967
B99_5592	B99_154807	0.0357413
B99_149979	B99_48023	0.0802666
B99_165346	B99_71556	0.0265588
B99_117010	B99_166854	0.110314
B99_241402	B99_225372	0.0641174
B99_76599	B99_46570	0.138879
B99_185181	B99_104480	0.0397417
B99_192961	B99_43428	0.0946118
B99_94225	B99_144260	0.0604209
B99_331	B99_180103	0.0300371
B99_18233	B99_225372	0.0715974
B99_121140	B99_154368	0.101037
B99_113998	B99_195034	0.0447393
B99_211052	B99_243883	0.0669847
B99_128079	B99_141361	0.13582
B99_106852	B99_87924	0.134595
B99_101998	B99_5502	0.0436216
B99_56186	B99_41990	0.0669125
B99_126568	B99_215981	0.0431898
B99_231789	B99_135075	0.0845182
B99_4795	B99_19880	0.00752023
B99_59435	B99_9537	0.18375
B99_245431	B99_2522	0.0951382
B99_226348	B99_201792	0.0331127
B99_5905	B99_162824	0.0371599
B99_197892	B99_53347	0.0949139
B99_141361	B99_245431	0.149366
B99_243364	B99_129274	0.119277
B99_26052	B99_205270	0.0842148
B99_197895	B99_156081	0.0829993
B99_241225	B99_234492	0.0971733
B99_172456	B99_194370	0.0480835
B99_167608	B99_60008	0.0438109
B99_175046	B99_133736	0.127635
B99_182878	B99_97132	0.0296021
B99_194370	B99_158293	0.0431436
B99_156447	B99_1394	0.0963159
B99_84582	B99_54356	0.115303
B99_201742	B99_10785	0
B99_2197	B99_205090	0.0525302
B99_186881	B99_62546	0.0475492
B99_240175	B99_163844	0.0312878
B99_159775	B99_229283	0.151461
B99_215981	B99_129700	0.0442448
B99_220387	B99_12500	0.145778
B99_231789	B99_174506	0.0525146
B99_6215	B99_213734	0.108876
B99_164525	B99_112999	0.0553935
B99_83311	B99_208861	0.101704
B99_111493	B99_44187	0.0504821
B99_183780	B99_128784	0.0265827
B99_211275	B99_2122	0.109607
B99_18226	B99_129706	0.128767
B99_138205	B99_150149	0.00964978
B99_6296	B99_201153	0.0558556
B99_66378	B99_208786	0.0467672
B99_139364	B99_42809	0.0538837
B99_218071	B99_2456	0.0612289
B99_168388	B99_46776	0.0557976
B99_174504	B99_13063	0.10332
B99_139384	B99_103912	0.030612
B99_172901	B99_207444	0.0855321
B99_45328	B99_227532	0.0292955
B99_103739	B99_12257	0.138434
B99_41990	B99_141361	0.0940923
B99_146046	B99_60009	0.0367784
B99_153189	B99_130142	0.100848
B99_129696	B99_170542	0.0471731
B99_80054	B99_92742	0.129912
B99_157746	B99_102140	0.0289322
B99_206967	B99_8453	0.0735752
B99_118065	B99_154666	0.0737859
B99_245940	B99_5978	0.0932556
B99_126996	B99_110431	0.0339819
B99_138090	B99_199917	0.0714002
B99_146767	B99_100839	0.101513
B99_171727	B99_155353	0.110328
B99_212056	B99_39052	0.0615584
B99_186846	B99_90048	0.113159
B99_105396	B99_164648	0.0640944
B99_182813	B99_187203	0.0363296
B99_90035	B99_215478	0.063017
B99_171727	B99_1610	0.12531
B99_112125	B99_232757	0.176827
B99_150364	B99_14821	0.206423
B99_59148	B99_142780	0.0877123
B99_106045	B99_49157	0.181006
B99_224288	B99_147059	0.123269
B99_142099	B99_16527	0.0449635
B99_51425	B99_241295	0.0761961
B99_56868	B99_143269	0.110275
B99_31553	B99_207277	0.118162
B99_6369	B99_7311	0.117389
B99_143541	B99_93715	0.0795432
B99_92243	B99_185181	0.0324218
B99_75189	B99_119992	0.0675706
B99_104236	B99_26198	0.192633
B99_23156	B99_22658	0.157347
B99_141500	B99_241294	0.0988866
B99_108348	B99_147022	0.0483436
B99_112284	B99_3091	0.0837235
B99_59149	B99_17371	0.0764514
B99_105793	B99_25119	0.0746444
B99_20357	B99_20556	0.103468
B99_12118	B99_71868	0.147145
B99_46441	B99_161933	0.0330608
B99_79422	B99_40488	0.18164
B99_63718	B99_186215	0.166101
B99_9162	B99_226017	0.0323712
B99_224291	B99_198228	0.0846387
B99_20073	B99_174130	0.0897539
B99_32825	B99_186648	0.145519
B99_215980	B99_18232	0.00573911
B99_63135	B99_178105	0.24737
B99_29798	B99_226929	0.0950073
B99_169389	B99_186217	0.071533
B99_93724	B99_51306	0.0441859
B99_245431	B99_120543	0.0850295
B99_187708	B99_234865	0.0723511
B99_113690	B99_94657	0.0682554
B99_22679	B99_186219	0.112284
B99_107228	B99_116771	0.0176733
B99_34928	B99_133303	0.269238
B99_159444	B99_142632	0.0580714
B99_69106	B99_34614	0.137876
B99_16007	B99_246429	0.0933751
B99_238724	B99_243346	0.167453
B99_123633	B99_149066	0.0285957
B99_71193	B99_53347	0.130445
B99_186512	B99_128079	0.201332
B99_237510	B99_48247	0.0758753
B99_1624	B99_51941	0.0392503
B99_186216	B99_229280	0.0789303
B99_138687	B99_203081	0.0727205
B99_68292	B99_89163	0.118111
B99_34937	B99_131281	0.16917
B99_6165	B99_25672	0.068523
B99_90037	B99_71193	0.159927
B99_190164	B99_170542	0.0363127
B99_108637	B99_174061	0.0946532
B99_10419	B99_36420	0.0194809
B99_165773	B99_157208	0.0510026
B99_34665	B99_129860	0.201345
B99_152875	B99_10493	0.031555
B99_213374	B99_165187	0.069539
B99_197892	B99_168494	0.0377088
B99_205929	B99_136755	0.116212
B99_56186	B99_241225	0.0839328
B99_182078	B99_181045	0.102119
B99_138053	B99_57493	0.0785234
B99_26515	B99_181046	0.15486
B99_56186	B99_223076	0.0196664
B99_781	B99_179609	0.116865
B99_85953	B99_39052	0.121252
B99_88912	B99_95135	0.117674
B99_90037	B99_18232	0.163863
B99_130291	B99_53492	0.0366978
B99_155922	B99_13539	0.128101
B99_54032	B99_2382	0.126426
B99_156081	B99_185432	0.0447054
B99_53024	B99_186648	0.0956474
B99_38486	B99_68765	0.0757207
B99_154712	B99_35838	0.114038
B99_109546	B99_172823	0.0308902
B99_141439	B99_175216	0.0834385
B99_117010	B99_186881	0.0705657
B99_205033	B99_30924	0.0634733
B99_186844	B99_172632	0.0587099
B99_40542	B99_7441	0.0918339
B99_186216	B99_205033	0.0916402
B99_108600	B99_36009	0.114151
B99_92204	B99_115090	0.05884
B99_215859	B99_28059	0.0492671
B99_17328	B99_231235	0.0367379
B99_98273	B99_26711	0.145077
B99_127751	B99_4162	0.0504612
B99_30924	B99_168511	0.0492792
B99_182684	B99_7234	0.127784
B99_224803	B99_224804	0.129835
B99_1043	B99_3161	0.0692968
B99_101206	B99_147740	0.0649265
B99_240935	B99_122324	0.0921435
B99_229303	B99_234492	0.0638174
B99_199366	B99_1547	0.0102531
B99_18231	B99_187708	0.0885685
B99_44526	B99_53347	0.0999579
B99_238573	B99_132123	0.170035
B99_165773	B99_71189	0.0501892
B99_122514	B99_173590	0.0323038
B99_211782	B99_34076	0.0363592
B99_75205	B99_73617	0.122297
B99_5746	B99_63504	0.0917643
B99_168052	B99_215983	0.0342102
B99_134028	B99_237212	0.0419045
B99_185432	B99_142935	0.0587055
B99_178383	B99_61992	0.117155
B99_98273	B99_240711	0.255405
B99_148610	B99_57120	0.128936
B99_112999	B99_48558	0.0513285
B99_107013	B99_224289	0.120618
B99_127797	B99_127146	0.113686
B99_136288	B99_28183	0.0338278
B99_101205	B99_49086	0.0626675
B99_1099	B99_152184	0.069018
B99_112127	B99_18847	0.0475414
B99_31564	B99_16509	0.0759126
B99_9785	B99_70776	0.194881
B99_188350	B99_83879	0.111932
B99_31529	B99_177116	0.0565212
B99_1610	B99_105396	0.0975919
B99_181213	B99_28093	0.0441998
B99_79300	B99_43208	0.0793327
B99_244429	B99_200579	0.073253
B99_187708	B99_168511	0.093088
B99_183490	B99_108637	0.133654
B99_223076	B99_26515	0.0195434
B99_138687	B99_106852	0.106922
B99_174505	B99_76705	0.129887
B99_169451	B99_146473	0.105446
B99_27295	B99_228758	0.0561552
B99_70267	B99_57120	0.12522
B99_116343	B99_224288	0.109641
B99_258	B99_168502	0.123247
B99_11970	B99_167565	0.0525029
B99_6927	B99_6820	0.0280511
B99_229283	B99_71193	0.163962
B99_118066	B99_22429	0.0465429
B99_217308	B99_57970	0.142548
B99_182606	B99_79674	0.159987
B99_145808	B99_153936	0.0863088
B99_6173	B99_234888	0.125209
B99_243876	B99_233694	0.118746
B99_97567	B99_158696	0.153773
B99_193806	B99_231766	0.129411
B99_175046	B99_186844	0.0755263
B99_160791	B99_173388	0.099844
B99_225210	B99_16761	0.0254612
B99_56117	B99_168511	0.0842543
B99_212987	B99_141358	0.104455
B99_149703	B99_13063	0.0867671
B99_1368	B99_148753	0.0642885
B99_26711	B99_71189	0.0770239
B99_78289	B99_197892	0.0728008
B99_234773	B99_215478	0.0556757
B99_116343	B99_46554	0.10806
B99_106740	B99_186527	0.102982
B99_97079	B99_243156	0.140808
B99_71193	B99_7167	0.124209
B99_2003	B99_1755	0.126342
B99_91130	B99_10998	0.13386
B99_107012	B99_71189	0.0798927
B99_84631	B99_166571	0.10144
B99_56186	B99_178105	0.101877
B99_7167	B99_141364	0.09663
B99_110246	B99_104010	0.0826236
B99_210204	B99_1741	0.0889267
B99_124124	B99_111966	0.108138
B99_246152	B99_151721	0.0959677
B99_46554	B99_125036	0.103864
B99_181044	B99_66632	0.0774866
B99_225372	B99_90048	0.0763472
B99_5508	B99_1384	0.0592576
B99_96811	B99_34937	0.166495
B99_128014	B99_245183	0.0710093
B99_50711	B99_54034	0.133511
B99_41123	B99_16389	0.177194
B99_116484	B99_231577	0.0395077
B99_7652	B99_115311	0.122068
B99_60757	B99_15381	0.112151
B99_19745	B99_178370	0.0686099
B99_186881	B99_241225	0.0644166
B99_147740	B99_240087	0.0397616
B99_133736	B99_106852	0.110345
B99_2506	B99_122323	0.126086
B99_117677	B99_31378	0.0634952
B99_30924	B99_156082	0.0675356
B99_71193	B99_66502	0.0908634
B99_231770	B99_7167	0.144977
B99_125036	B99_18233	0.0878401
B99_239604	B99_49031	0.240892
B99_38665	B99_31695	0.0515671
B99_202665	B99_52582	0.0898785
B99_66057	B99_246445	0.180968
B99_165771	B99_32825	0.173606
B99_238810	B99_59113	0.142487
B99_168498	B99_244147	0.0958334
B99_220312	B99_50711	0.15686
B99_73630	B99_142225	0.115261
B99_175216	B99_141365	0.148347
B99_162390	B99_246488	0.0424143
B99_154995	B99_37327	0.0369092
B99_210897	B99_18228	0.0961589
B99_157310	B99_144579	0.0798083
B99_63936	B99_4034	0.135394
B99_28195	B99_28182	0.041671
B99_183964	B99_116673	0.0378858
B99_64610	B99_220597	0.0739149
B99_154259	B99_233961	0.0369493
B99_134818	B99_195512	0.0616707
B99_97929	B99_121886	0.0826006
B99_199917	B99_104926	0.053985
B99_147948	B99_211350	0.0581417
B99_171727	B99_53396	0.130742
B99_72129	B99_104010	0.060646
B99_224796	B99_186216	0.0755846
B99_56353	B99_151306	0.0824488
B99_36781	B99_127051	0.130333
B99_30617	B99_139270	0.0767144
B99_157208	B99_210896	0.0954505
B99_159873	B99_197892	0.0546306
B99_3332	B99_44678	0.0214526
B99_90782	B99_176115	0.0740913
B99_18232	B99_45408	0.106028
B99_53347	B99_16509	0.0971051
B99_216220	B99_203310	0.146923
B99_62488	B99_39487	0.174952
B99_3048	B99_121490	0.0455367
B99_41288	B99_175000	0.0719775
B99_174506	B99_147104	0.0474284
B99_118107	B99_138840	0.142714
B99_192128	B99_20473	0.0572849
B99_56	B99_186095	0.126272
B99_213369	B99_236191	0.1628
B99_213374	B99_168494	0.0408463
B99_127347	B99_208786	0.0910445
B99_86566	B99_11950	0.0369634
B99_198211	B99_18231	0.0942684
B99_241297	B99_75205	0.159553
B99_52648	B99_126434	0.100761
B99_246398	B99_234609	0.0925885
B99_66502	B99_186512	0.196801
B99_142021	B99_191155	0.054172
B99_7539	B99_243770	0.0469069
B99_11819	B99_29986	0.0397549
B99_2770	B99_165957	0.138587
B99_238212	B99_177845	0.052975
B99_59996	B99_108623	0.0316098
B99_241294	B99_117010	0.0991539
B99_190179	B99_4961	0.030029
B99_54279	B99_195581	0.201108
B99_33366	B99_98240	0.0994726
B99_56118	B99_166571	0.0773978
B99_238216	B99_177845	0.0385249
B99_148753	B99_168498	0.0629389
B99_183841	B99_182347	0.0704571
B99_53347	B99_217463	0.107125
B99_100943	B99_172909	0.156265
B99_238212	B99_84968	0.0441998
B99_152519	B99_96952	0.0640249
B99_18226	B99_2456	0.0689628
B99_72333	B99_98274	0.0918539
B99_125661	B99_66688	0.146467
B99_13063	B99_135075	0.130409
B99_187842	B99_138205	0.0315248
B99_59276	B99_8978	0.0827703
B99_20204	B99_6006	0.159076
B99_166854	B99_232171	0.0804463
B99_202141	B99_225414	0.0397497
B99_150162	B99_201534	0.0382325
B99_6215	B99_209553	0.116327
B99_53425	B99_68538	0.0729153
B99_8459	B99_132760	0.0220968
B99_113964	B99_1676	0.0417665
B99_98636	B99_45494	0.0433021
B99_164640	B99_66500	0.0729993
B99_4034	B99_12043	0.178101
B99_240344	B99_23581	0.0147273
B99_123629	B99_16987	0.0389563
B99_241438	B99_183841	0.0765255
B99_242125	B99_202849	0.105851
B99_189720	B99_186215	0.0883456
B99_54624	B99_173245	0.068714
B99_45253	B99_172753	0.180067
B99_72070	B99_70577	0.0333315
B99_168498	B99_203478	0.174239
B99_98967	B99_223311	0.0384219
B99_179116	B99_66684	0.0436292
B99_190971	B99_129707	0.0630368
B99_74304	B99_117010	0.110371
B99_70664	B99_30643	0.0406188
B99_84412	B99_53438	0.078409
B99_17305	B99_167567	0.0702655
B99_62621	B99_46226	0.0299197
B99_208773	B99_175046	0.0894559
B99_193956	B99_188352	0.106755
B99_137283	B99_198880	0.153862
B99_57147	B99_94657	0.0847195
B99_221941	B99_189521	0.0532967
B99_59016	B99_174505	0.0975925
B99_231056	B99_193403	0.0720487
B99_48247	B99_257	0.0878763
B99_182464	B99_217046	0.0574719
B99_162397	B99_106925	0.135469
B99_53401	B99_134643	0.0596499
B99_147104	B99_138415	0.0788334
B99_130260	B99_17369	0.120983
B99_75406	B99_221941	0.0764117
B99_186478	B99_126568	0.0656719
B99_143541	B99_170542	0.0428697
B99_232757	B99_186846	0.223128
B99_4790	B99_230953	0.0730952
B99_35074	B99_138211	0.0387735
B99_78393	B99_17690	0.021273
B99_210233	B99_180358	0.0204553
B99_53401	B99_68374	0.0757022
B99_182464	B99_6573	0.0579105
B99_108600	B99_181045	0.0968912
B99_168502	B99_2506	0.146426
B99_133869	B99_43025	0.109228
B99_90525	B99_73410	0.0350485
B99_14352	B99_8052	0.0676366
B99_100302	B99_33354	0.101602
B99_210615	B99_54463	0.0648441
B99_134249	B99_32391	0.0235958
B99_161923	B99_150789	0.0264417
B99_152926	B99_170550	0.0836291
B99_208786	B99_138411	0.0976176
B99_218060	B99_183964	0.0286396
B99_135466	B99_14228	0.115938
B99_159775	B99_213374	0.0881985
B99_257	B99_146767	0.0933889
B99_75482	B99_183965	0.0284922
B99_129702	B99_142935	0.0862974
B99_9110	B99_199918	0.0414359
B99_96167	B99_160984	0.0382495
B99_104557	B99_237884	0.0224841
B99_243985	B99_174511	0.0698
B99_88684	B99_186512	0.123982
B99_111861	B99_142225	0.138469
B99_2109	B99_223312	0.0446983
B99_170538	B99_70664	0.0488709
B99_97485	B99_4035	0.124768
B99_81613	B99_31529	0.136076
B99_5558	B99_189700	0.107289
B99_209314	B99_69156	0.0684404
B99_217628	B99_13765	0.0429988
B99_187811	B99_85939	0.0276712
B99_232260	B99_50192	0.0714959
B99_168200	B99_177161	0.0722772
B99_7721	B99_90995	0.0639695
B99_38390	B99_241064	0
B99_147579	B99_177865	0.107262
B99_24770	B99_38381	0.0505533
B99_165771	B99_162034	0.112264
B99_242482	B99_39683	0.0403519
B99_129703	B99_35386	0.0823272
B99_119921	B99_224189	0.0234333
B99_22823	B99_178326	0.0410174
B99_191060	B99_217730	0.133002
B99_61447	B99_144889	0.0575954
B99_199028	B99_213586	0.0288302
B99_188556	B99_201543	0.0144938
B99_10103	B99_208786	0.0665963
B99_5494	B99_164625	0.0428722
B99_13656	B99_1063	0.141124
B99_60828	B99_152184	0.0662595
B99_80452	B99_119934	0.0220501
B99_214029	B99_9180	0.0737885
B99_180316	B99_48247	0.0822998
B99_40109	B99_18896	0.110471
B99_2612	B99_194377	0.0221863
B99_119938	B99_189820	0.0604589
B99_170553	B99_182078	0.00766206
B99_209179	B99_245227	0.0993133
B99_19037	B99_232260	0.0511029
B99_112847	B99_129700	0.0386868
B99_241438	B99_141439	0.0754008
B99_18543	B99_105144	0.111273
B99_232680	B99_168524	0.172292
B99_121330	B99_53578	0.0542531
B99_208767	B99_159338	0.15805
B99_167627	B99_1211	0.0156636
B99_232023	B99_117622	0.0501798
B99_43879	B99_78700	0.032868
B99_246658	B99_150076	0.207361
B99_242698	B99_172841	0.0312481
B99_225372	B99_177357	0.083545
B99_207780	B99_219611	0.0882586
B99_136410	B99_67137	0.116258
B99_210162	B99_31276	0.0555615
B99_12429	B99_187439	0.0987226
B99_110287	B99_340	0.0900869
B99_62203	B99_53425	0.0365201
B99_238983	B99_152184	0.0920935
B99_23847	B99_171776	0.0692179
B99_230460	B99_42640	0.0346602
B99_127146	B99_173764	0.109196
B99_179827	B99_89698	0.138288
B99_174061	B99_106848	0.0700696
B99_138411	B99_193035	0.102235
B99_185374	B99_165608	0.035746
B99_170727	B99_24846	0.0843305
B99_147059	B99_174505	0.115494
B99_127195	B99_56186	0.0763963
B99_2122	B99_208786	0.0738901
B99_152136	B99_1690	0.0286032
B99_123844	B99_58897	0.0872262
B99_212984	B99_172919	0.105626
B99_31726	B99_52390	0.0431625
B99_6573	B99_217467	0.0837161
B99_246430	B99_152184	0.0792963
B99_5508	B99_241621	0.0151083
B99_145888	B99_225898	0.0325266
B99_129698	B99_146767	0.134351
B99_85242	B99_26081	0.0561667
B99_42473	B99_28746	0.0256089
B99_72408	B99_130225	0.0392691
B99_145145	B99_166331	0.0768486
B99_104918	B99_68557	0.0322958
B99_70694	B99_199917	0.0713087
B99_168160	B99_199052	0.104929
B99_211350	B99_66378	0.0530009
B99_72047	B99_4330	0.0812836
B99_150992	B99_244449	0.0790255
B99_214935	B99_2431	0.16243
B99_67137	B99_243488	0.104178
B99_142225	B99_160715	0.0916295
B99_93816	B99_2809	0.0407021
B99_18826	B99_257	0.0674384
B99_156542	B99_202007	0.124485
B99_233689	B99_196703	0.128883
B99_43269	B99_176801	0.0322056
B99_184628	B99_232757	0.118087
B99_187417	B99_70267	0.10455
B99_175938	B99_31697	0.060813
B99_25709	B99_59740	0.0655342
B99_18226	B99_28387	0.116479
B99_122515	B99_54572	0.0329023
B99_226791	B99_217651	0.0215497
B99_212063	B99_141365	0.0757786
B99_169240	B99_173699	0.114773
B99_218908	B99_127146	0.0686929
B99_123573	B99_8741	0.0523019
B99_133870	B99_215525	0.0249164
B99_215983	B99_238983	0.0440064
B99_117454	B99_45494	0.0407556
B99_208773	B99_90038	0.0346935
B99_89163	B99_6215	0.0907035
B99_225673	B99_3536	0.0776897
B99_16610	B99_125547	0.0421172
B99_52532	B99_98967	0.0330318
B99_2972	B99_164644	0.135261
B99_81305	B99_40935	0.0367298
B99_53793	B99_14162	0.112494
B99_164828	B99_118097	0.0307811
B99_138191	B99_114924	0.084668
B99_78289	B99_74304	0.0886207
B99_143541	B99_186216	0.0732309
B99_30924	B99_74304	0.066125
B99_7728	B99_45238	0.0856439
B99_52392	B99_23581	0.0230216
B99_199918	B99_216975	0.0600138
B99_130669	B99_7622	0.0159065
B99_168160	B99_57147	0.0842522
B99_63936	B99_58156	0.155205
B99_60088	B99_155353	0.0705321
B99_182464	B99_171727	0.0906581
B99_136	B99_33266	0.00923473
B99_84919	B99_131417	0.0537128
B99_148167	B99_160549	0.0475405
B99_9787	B99_86772	0.0911876
B99_246338	B99_2141	0.0198844
B99_124783	B99_147298	0.131744
B99_160533	B99_19806	0.0628193
B99_3623	B99_83302	0.097359
B99_173764	B99_231401	0.101937
B99_244417	B99_187811	0.0348658
B99_81421	B99_35075	0.0600485
B99_53401	B99_2972	0.0937741
B99_202089	B99_217730	0.149077
B99_140340	B99_101403	0.132458
B99_18233	B99_2456	0.0584875
B99_167964	B99_187842	0.0286626
B99_6451	B99_138114	0.0911608
B99_220761	B99_132760	0.02745
B99_228051	B99_918	0.0170259
B99_7072	B99_33593	0.0868198
B99_8459	B99_137567	0.0263737
B99_171738	B99_26052	0.083168
B99_129557	B99_133578	0.128284
B99_168494	B99_231542	0.0376184
B99_121886	B99_232171	0.0963429
B99_182960	B99_60299	0.0327131
B99_40102	B99_237884	0.0414611
B99_67	B99_214833	0.0468719
B99_101206	B99_53862	0.067698
B99_180210	B99_156073	0.0442959
B99_482	B99_176245	0.0289677
B99_10448	B99_54950	0.0134623
B99_96772	B99_59740	0.0670629
B99_75040	B99_101340	0.0505524
B99_129310	B99_242229	0.122477
B99_194930	B99_147298	0.124321
B99_49572	B99_5264	0.042423
B99_32930	B99_107569	0.0616201
B99_93715	B99_71193	0.0974584
B99_198950	B99_129249	0.124548
B99_68374	B99_5586	0.112589
B99_97811	B99_11950	0.0422279
B99_186478	B99_132423	0.118001
B99_134821	B99_54754	0.064303
B99_6706	B99_178075	0.039778
B99_243150	B99_142225	0.106785
B99_7770	B99_167941	0.0263651
B99_10164	B99_199450	0.104733
B99_212499	B99_53556	0.00144344
B99_96504	B99_30940	0.0347134
B99_128079	B99_155310	0.11578
B99_186513	B99_189538	0.0709307
B99_156447	B99_215978	0.139958
B99_223999	B99_66629	0.143532
B99_184567	B99_118070	0.0325063
B99_212987	B99_37385	0.0579094
B99_205033	B99_155832	0.0775941
B99_75484	B99_75482	0.0348597
B99_8382	B99_91863	0.0350817
B99_151783	B99_225415	0.00422403
B99_118070	B99_184567	0.0325063
B99_231778	B99_68955	0.0590027
B99_197892	B99_246430	0.0879967
B99_213376	B99_235854	0.100103
B99_49073	B99_189542	0.0478166
B99_41990	B99_48247	0.0720549
B99_188329	B99_112841	0.0949751
B99_66057	B99_246658	0.192537
B99_11614	B99_150364	0.154911
B99_39157	B99_167540	0.0859557
B99_48247	B99_182078	0.0930585
B99_191700	B99_10606	0.0715998
B99_134381	B99_48558	0.0453527
B99_201542	B99_158715	0.0363254
B99_150149	B99_81421	0.00990203
B99_18231	B99_240711	0.0900915
B99_149578	B99_102776	0.0367476
B99_37907	B99_198195	0.111738
B99_225698	B99_10262	0.0859356
B99_114062	B99_9284	0.00671483
B99_191155	B99_175309	0.0471208
B99_223927	B99_208308	0.0534729
B99_193035	B99_182606	0.0863114
B99_183841	B99_229303	0.0614482
B99_159299	B99_62245	0.0670797
B99_68859	B99_53793	0.137074
B99_177588	B99_145464	0.0997917
B99_157199	B99_30424	0.116983
B99_2972	B99_117524	0.123581
B99_39531	B99_125033	0.0453746
B99_4103	B99_88006	0.0405969
B99_157990	B99_8145	0.0243635
B99_182464	B99_231789	0.0696364
B99_115979	B99_59500	0.0500787
B99_17544	B99_46166	0.0793575
B99_106833	B99_208183	0.0969381
B99_231542	B99_143233	0.0670448
B99_154712	B99_213896	0.0826747
B99_147059	B99_48247	0.0998154
B99_979	B99_104918	0.0208943
B99_5586	B99_193035	0.0916296
B99_225708	B99_138206	0.10405
B99_861	B99_53946	0.0734565
B99_174843	B99_19607	0.122146
B99_206269	B99_6967	0.0318154
B99_7147	B99_103015	0.06263
B99_95845	B99_201878	0.0918713
B99_239966	B99_637	0.050797
B99_47988	B99_215978	0.138624
B99_7089	B99_161628	0.0453629
B99_38495	B99_84891	0.112513
B99_3047	B99_190566	0.0637994
B99_7770	B99_12836	0.0444135
B99_17853	B99_9316	0.161854
B99_18231	B99_211011	0.0815641
B99_159775	B99_127347	0.135104
B99_108637	B99_212987	0.0882532
B99_184628	B99_209553	0.0817839
B99_68292	B99_170039	0.131784
B99_240862	B99_26004	0.0351289
B99_5222	B99_4012	0.0582828
B99_137138	B99_176276	0.00886719
B99_54463	B99_213819	0.0379078
B99_72377	B99_67620	0.190552
B99_9148	B99_134669	0.0320396
B99_105926	B99_83300	0.0772574
B99_89163	B99_197143	0.0843838
B99_208786	B99_181044	0.0646925
B99_33418	B99_141065	0.122595
B99_60006	B99_181044	0.0751126
B99_119458	B99_110874	0.0386196
B99_119902	B99_118158	0.0348672
B99_195135	B99_167961	0.0305905
B99_60332	B99_30643	0.0393347
B99_190971	B99_100839	0.066497
B99_1950	B99_3346	0.0599835
B99_80150	B99_2187	0.0360631
B99_49198	B99_241225	0.0913155
B99_46826	B99_91167	0.155913
B99_81019	B99_138205	0.028967
B99_49528	B99_17425	0.0382567
B99_158123	B99_106845	0.0738881
B99_151538	B99_11219	0.102084
B99_37385	B99_190164	0.0684208
B99_8052	B99_4625	0.0438802
B99_123641	B99_42640	0.0323625
B99_123694	B99_244440	0.123726
B99_113	B99_80740	0.0481601
B99_90038	B99_167051	0.0563424
B99_79300	B99_180405	0.136492
B99_184135	B99_44696	0.0844011
B99_173949	B99_13884	0.0366911
B99_146917	B99_30478	0.0760622
B99_224419	B99_58902	0.0300391
B99_44237	B99_146730	0.0460007
B99_65843	B99_228933	0.0858174
B99_146917	B99_132423	0.0873475
B99_101715	B99_217463	0.0812121
B99_165775	B99_213038	0.0592008
B99_2490	B99_43911	0.0338857
B99_156033	B99_11221	0.0974606
B99_148002	B99_79665	0.0476647
B99_97929	B99_189720	0.0704162
B99_214092	B99_152381	0.0816955
B99_126159	B99_33261	0.0484303
B99_180797	B99_162865	0.0446345
B99_58166	B99_146587	0.17566
B99_13719	B99_20101	0.0264077
B99_39538	B99_240540	0.0606608
B99_18233	B99_134643	0.0707638
B99_84908	B99_19925	0.0540554
B99_79674	B99_16509	0.0933811
B99_127051	B99_230074	0.119464
B99_193869	B99_122646	0.0529766
B99_18127	B99_983	0.109272
B99_8258	B99_170476	0.0258318
B99_44233	B99_132991	0.050383
B99_8054	B99_214935	0.104173
B99_88064	B99_16608	0.057328
B99_224207	B99_174410	0.0457026
B99_20986	B99_186195	0.103826
B99_192469	B99_98378	0.0413324
B99_170280	B99_167051	0.0837393
B99_202182	B99_241927	0.0769642
B99_44347	B99_10052	0.068933
B99_331	B99_9359	0.0419176
B99_100681	B99_1032	0.069218
B99_132423	B99_141065	0.108847
B99_112839	B99_57958	0.0715105
B99_105896	B99_90220	0.12616
B99_209112	B99_26018	0.0547091
B99_26080	B99_175062	0.0430397
B99_128193	B99_11964	0.0293958
B99_5608	B99_128208	0.0372005
B99_138257	B99_20075	0.0333554
B99_168511	B99_90035	0.0780634
B99_1099	B99_90047	0.140203
B99_3729	B99_73112	0.0467488
B99_187920	B99_212063	0.0750212
B99_54039	B99_175213	0.0533171
B99_5608	B99_40102	0.0207727
B99_13719	B99_231577	0.025261
B99_79300	B99_135740	0.121507
B99_204129	B99_127052	0.109112
B99_153933	B99_3724	0.0556043
B99_212056	B99_183841	0.0690946
B99_172918	B99_111494	0.170542
B99_229920	B99_75919	0.01808
B99_37898	B99_184039	0.116639
B99_240935	B99_170550	0.105757
B99_171381	B99_99644	0.0804578
B99_79135	B99_7802	0.0808945
B99_51678	B99_166194	0.0420666
B99_99993	B99_171976	0.0434244
B99_125328	B99_35754	0.103777
B99_66629	B99_30698	0.100632
B99_17548	B99_52375	0.054673
B99_90035	B99_32825	0.0786343
B99_59500	B99_191548	0.0538678
B99_66378	B99_165770	0.0687136
B99_217463	B99_101715	0.0812121
B99_199450	B99_193806	0.0902213
B99_49198	B99_231542	0.083418
B99_16315	B99_149061	0.0463287
B99_179463	B99_9162	0.0517686
B99_164637	B99_232757	0.186619
B99_244975	B99_150191	0.0682987
B99_119462	B99_73410	0.0524915
B99_27906	B99_212394	0.043122
B99_158713	B99_138206	0.0354732
B99_9180	B99_246152	0.0670817
B99_89163	B99_203081	0.0628499
B99_231056	B99_170538	0.0442955
B99_201524	B99_126589	0.106925
B99_143541	B99_200720	0.0593869
B99_140887	B99_67078	0.0322712
B99_27888	B99_216220	0.148573
B99_166084	B99_170555	0.109952
B99_205272	B99_157323	0.126469
B99_178383	B99_54039	0.0778559
B99_90050	B99_141065	0.0581117
B99_164644	B99_197143	0.0894746
B99_128465	B99_128466	0.0495569
B99_223999	B99_41333	0.0825148
B99_66378	B99_7167	0.0700541
B99_201417	B99_193403	0.0765337
B99_121173	B99_26503	0.043507
B99_205159	B99_195109	0.0999965
B99_81051	B99_158712	0.02817
B99_218071	B99_174061	0.0930068
B99_217651	B99_184070	0.0378447
B99_130378	B99_173764	0.0843828
B99_180797	B99_187132	0.0561056
B99_232456	B99_114884	0.051323
B99_198419	B99_15488	0.133822
B99_244147	B99_112125	0.0767246
B99_56118	B99_203081	0.0598178
B99_160850	B99_89884	0.0769063
B99_4790	B99_208773	0.0518427
B99_145888	B99_209346	0.0307535
B99_53949	B99_1368	0.113464
B99_241648	B99_7802	0.0771621
B99_113016	B99_221646	0.0424239
B99_192455	B99_53862	0.0750147
B99_226305	B99_51452	0.00634597
B99_178105	B99_232171	0.153855
B99_1635	B99_155971	0.0239841
B99_182464	B99_186512	0.130725
B99_115302	B99_127318	0.05187
B99_243594	B99_200766	0.0836424
B99_49198	B99_189720	0.0778977
B99_172632	B99_183841	0.0779641
B99_189706	B99_6014	0.0596566
B99_503	B99_85319	0.0485423
B99_11926	B99_242125	0.0502861
B99_14671	B99_149233	0.0230028
B99_244147	B99_217046	0.0603452
B99_128014	B99_155310	0.07679
B99_212290	B99_106740	0.106475
B99_7374	B99_1280	0.08306
B99_2937	B99_80672	0.0212984
B99_210062	B99_210066	0.0718575
B99_8909	B99_15036	0.182802
B99_171976	B99_1103	0.0485976
B99_70872	B99_136410	0.135849
B99_16509	B99_128079	0.091183
B99_164828	B99_186216	0.0513686
B99_148753	B99_100112	0.0655003
B99_44526	B99_156082	0.0415825
B99_62617	B99_245406	0.0238449
B99_24957	B99_112905	0.085032
B99_136626	B99_28387	0.0495835
B99_203133	B99_193126	0.051313
B99_49874	B99_178445	0.109914
B99_71549	B99_103387	0.0906345
B99_10799	B99_52377	0.111847
B99_182348	B99_68374	0.0868322
B99_146917	B99_43025	0.0910405
B99_62374	B99_7294	0.0379034
B99_225704	B99_114924	0.0459517
B99_23398	B99_26509	0.0503647
B99_207836	B99_43025	0.0633424
B99_107012	B99_109092	0.0635122
B99_152196	B99_219398	0.145319
B99_6041	B99_4319	0.0336252
B99_193689	B99_230193	0.0472118
B99_178651	B99_30772	0.136164
B99_241577	B99_178449	0.0338612
B99_215896	B99_246761	0.0332697
B99_206829	B99_1811	0.0628876
B99_2431	B99_212984	0.113326
B99_11983	B99_178105	0.0764241
B99_41417	B99_8838	0.0363938
B99_209314	B99_223656	0.0462904
B99_55457	B99_36184	0.0454986
B99_8966	B99_7436	0.0482629
B99_110945	B99_150191	0.076738
B99_56377	B99_16140	0.0614197
B99_52537	B99_151382	0.0427818
B99_110175	B99_179821	0.130609
B99_75755	B99_200793	0.105909
B99_15664	B99_203495	0.0378876
B99_87081	B99_241470	0.0815644
B99_4474	B99_1141	0.0845393
B99_155353	B99_223311	0.0558377
B99_192725	B99_240299	0.0459305
B99_181524	B99_148554	0.0841611
B99_1635	B99_80250	0.0249814
B99_205096	B99_93713	0.038566
B99_92784	B99_216107	0.0476917
B99_27118	B99_223591	0.0757705
B99_2851	B99_141064	0.0551855
B99_100794	B99_8066	0.0245319
B99_117060	B99_6296	0.0651348
B99_116508	B99_223135	0.0324155
B99_23520	B99_178449	0.0240008
B99_113382	B99_665	0.0479617
B99_158760	B99_23847	0.0647643
B99_53946	B99_101206	0.0754665
B99_206561	B99_5803	0.0456105
B99_221615	B99_195920	0.0468617
B99_53710	B99_1043	0.0659347
B99_76194	B99_6451	0.103814
B99_216974	B99_1638	0.0589854
B99_167961	B99_114924	0.0406639
B99_184136	B99_73086	0.0630416
B99_197143	B99_79297	0.064109
B99_25536	B99_80452	0.0550041
B99_70220	B99_19340	0.0306274
B99_115191	B99_242911	0.0723859
B99_195920	B99_239643	0.0375831
B99_20447	B99_48336	0.0808336
B99_128767	B99_233860	0.0553488
B99_124320	B99_75175	0.0374918
B99_29393	B99_199918	0.035456
B99_219818	B99_105700	0.0397195
B99_89041	B99_121995	0.0430907
B99_176777	B99_77336	0.0647215
B99_57147	B99_236875	0.08141
B99_16081	B99_36255	0.105091
B99_208077	B99_61155	0.0504535
B99_178449	B99_127513	0.0431533
B99_225614	B99_128264	0.093045
B99_88165	B99_234238	0.0124599
B99_218454	B99_136	0.0311026
B99_121128	B99_164828	0.0419532
B99_1406	B99_237437	0.0503782
B99_223312	B99_90050	0.0545455
B99_27055	B99_197187	0.0356645
B99_9468	B99_60758	0.0245443
B99_174086	B99_176844	0.196991
B99_140098	B99_1172	0.0564036
B99_44237	B99_172455	0.0248351
B99_52534	B99_46554	0.0583069
B99_11970	B99_30670	0.0427038
B99_824	B99_168346	0.0631587
B99_121128	B99_84631	0.0872543
B99_77994	B99_215478	0.057684
B99_170678	B99_2353	0.0828768
B99_60767	B99_23396	0.0237086
B99_186316	B99_159042	0.0184333
B99_136	B99_189927	0.0205095
B99_58902	B99_167961	0.0380094
B99_52656	B99_233562	0.0867247
B99_12429	B99_76347	0.0716468
B99_43018	B99_153936	0.0698411
B99_137011	B99_203538	0.125359
B99_237510	B99_152617	0.0702202
B99_5641	B99_7881	0.0270729
B99_13063	B99_39366	0.109221
B99_138086	B99_227813	0.0349177
B99_233860	B99_7784	0.0518288
B99_172455	B99_224189	0.0134504
B99_34931	B99_176843	0.160043
B99_4103	B99_11857	0.0509193
B99_2353	B99_147613	0.0897788
B99_11001	B99_133798	0.0727241
B99_151382	B99_257	0.0473644
B99_2666	B99_35029	0.0458459
B99_230953	B99_45408	0.13786
B99_132575	B99_38428	0.045642
B99_56303	B99_4223	0.130908
B99_74231	B99_196024	0.025594
B99_54035	B99_104150	0.0943463
B99_1635	B99_40614	0.0568735
B99_58776	B99_30940	0.0779734
B99_167499	B99_78137	0.0346922
B99_136748	B99_160370	0.129307
B99_244147	B99_156447	0.0756906
B99_186217	B99_223312	0.0475712
B99_178383	B99_627	0.0671234
B99_202330	B99_74623	0.0478765
B99_89772	B99_104918	0.0291614
B99_171727	B99_128264	0.0941778
B99_173237	B99_57900	0.0656475
B99_244557	B99_96339	0.0278658
B99_147341	B99_118095	0.122396
B99_198431	B99_189542	0.0459914
B99_138678	B99_208023	0.075944
B99_84926	B99_6787	0.104317
B99_1704	B99_89573	0.0517385
B99_156441	B99_187920	0.0825686
B99_79674	B99_7213	0.0631816
B99_244449	B99_196391	0.0633696
B99_45408	B99_133748	0.0856033
B99_5770	B99_5546	0.0436193
B99_225813	B99_50604	0.045615
B99_147832	B99_107666	0.0591067
B99_8693	B99_178449	0.0375587
B99_109541	B99_88803	0.0139832
B99_242542	B99_224240	0.03178
B99_11001	B99_228948	0.0639373
B99_117014	B99_186219	0.123258
B99_243985	B99_207836	0.0483817
B99_150176	B99_26022	0.036589
B99_86773	B99_4333	0.0859508
B99_29655	B99_233857	0.0745865
B99_128264	B99_133748	0.0716849
B99_31575	B99_182178	0.042568
B99_59276	B99_47434	0.105251
B99_5859	B99_172913	0.106152
B99_185852	B99_107012	0.0435655
B99_14724	B99_79177	0.0436629
B99_237266	B99_401	0.131874
B99_155794	B99_12217	0.0837292
B99_94625	B99_191654	0.103808
B99_118124	B99_67645	0.0134914
B99_170542	B99_132575	0.0284842
B99_159245	B99_105144	0.0842051
B99_180800	B99_10037	0.0929591
B99_221093	B99_22545	0.0144288
B99_136	B99_192399	0.0605431
B99_57410	B99_2213	0.0924156
B99_161292	B99_2798	0.037588
B99_189700	B99_98776	0.0489221
B99_30478	B99_1891	0.0545281
B99_42641	B99_137370	0.0700889
B99_242482	B99_66632	0.0602584
B99_38424	B99_61992	0.0878661
B99_84914	B99_235574	0.0577172
B99_93812	B99_627	0.0448345
B99_211132	B99_28324	0.0898867
B99_234320	B99_121316	0.0132398
B99_244277	B99_117187	0.0552254
B99_145464	B99_153145	0.111104
B99_201534	B99_27855	0.0306703
B99_44233	B99_201792	0.0578897
B99_8723	B99_3856	0.0338233
B99_47687	B99_88064	0.0748408
B99_20101	B99_31278	0.0144375
B99_8372	B99_5715	0.127667
B99_49957	B99_119779	0.0785984
B99_181046	B99_8216	0.12873
B99_46441	B99_155971	0.173384
B99_175539	B99_92559	0.0388749
B99_186513	B99_233126	0.053051
B99_85271	B99_50527	0.0637724
B99_182464	B99_231542	0.0719958
B99_83496	B99_136924	0.0357407
B99_166849	B99_145516	0.0528525
B99_42641	B99_150789	0.00847139
B99_101206	B99_189606	0.0730117
B99_17410	B99_85566	0.0343354
B99_56419	B99_8693	0.0495826
B99_184479	B99_105084	0.0289165
B99_131715	B99_168498	0.0584762
B99_153391	B99_138206	0.0420236
B99_243364	B99_55816	0.0888707
B99_13661	B99_228114	0.0547893
B99_59078	B99_103449	0.0413395
B99_94236	B99_182521	0.0567499
B99_179963	B99_60627	0.151856
B99_101206	B99_30670	0.0579962
B99_105648	B99_18454	0.025196
B99_142429	B99_189141	0.0532349
B99_182223	B99_163844	0.0298437
B99_65670	B99_107055	0.0335181
B99_5044	B99_462	0.0357073
B99_5544	B99_98557	0.0862127
B99_189750	B99_164883	0.0508276
B99_4737	B99_49169	0.0363474
B99_9431	B99_201153	0.0471626
B99_3084	B99_89118	0.0625529
B99_120099	B99_53024	0.0480016
B99_208183	B99_20151	0.0988018
B99_11494	B99_182349	0.107091
B99_115302	B99_103455	0.0389968
B99_36687	B99_115302	0.101425
B99_21075	B99_9291	0.0158174
B99_26509	B99_32466	0.0655708
B99_17160	B99_70694	0.0446336
B99_48019	B99_233578	0.0621471
B99_103455	B99_40745	0.00639771
B99_128264	B99_186881	0.0266512
B99_4919	B99_4626	0.0516966
B99_167964	B99_201534	0.0233412
B99_4326	B99_162648	0.0145092
B99_60943	B99_152617	0.0689968
B99_77664	B99_52537	0.0369633
B99_12217	B99_156470	0.0427163
B99_12720	B99_65261	0.029525
B99_244282	B99_5888	0.0420649
B99_123641	B99_46441	0.0291776
B99_2110	B99_185927	0.0458551
B99_68557	B99_44237	0.0420136
B99_98117	B99_4383	0.0409052
B99_158713	B99_114924	0.0426511
B99_128264	B99_184628	0.0685066
B99_160544	B99_1778	0.0609218
B99_57931	B99_186022	0.0699481
B99_174535	B99_45408	0.0971981
B99_94227	B99_183548	0.0409688
B99_124321	B99_67164	0.0587223
B99_160585	B99_1704	0.05511
B99_230183	B99_74623	0.0442047
B99_13924	B99_120455	0.0521183
B99_36621	B99_60932	0.0731274
B99_80450	B99_13714	0.0216026
B99_9493	B99_160786	0.051426
B99_202352	B99_104298	0.0601441
B99_242237	B99_18209	0.15459
B99_55798	B99_1963	0.00496905
B99_148338	B99_22651	0.179449
B99_185181	B99_87311	0.0267464
B99_93983	B99_136207	0.0298735
B99_2845	B99_61155	0.0807537
B99_123641	B99_200127	0.0294844
B99_123629	B99_64927	0.00535093
B99_233126	B99_72129	0.0567637
B99_3725	B99_213819	0.0414299
B99_227320	B99_35096	0.030858
B99_109700	B99_50644	0.0421163
B99_60932	B99_66193	0.0809421
B99_98967	B99_201695	0.0376227
B99_211350	B99_121191	0.0285965
B99_104267	B99_149851	0.0526186
B99_198457	B99_193689	0.0448814
B99_165961	B99_9162	0.0448166
B99_1364	B99_198199	0.0507316
B99_219239	B99_171775	0.0357357
B99_142098	B99_3828	0.0317733
B99_110860	B99_1103	0.044379
B99_174535	B99_186512	0.157667
B99_94658	B99_139037	0.0598592
B99_68630	B99_89033	0.060482
B99_117010	B99_191218	0.0453575
B99_43025	B99_1137	0.0441435
B99_121174	B99_112938	0.043961
B99_6173	B99_30851	0.0999371
B99_157432	B99_27888	0.135664
B99_77994	B99_241294	0.0524851
B99_78702	B99_105974	0.047215
B99_239464	B99_198422	0.0303005
B99_119881	B99_30772	0.135049
B99_195523	B99_97457	0.0400719
B99_4594	B99_157660	0.0344853
B99_3677	B99_189927	0.0182872
B99_169597	B99_93993	0.0371222
B99_3811	B99_120713	0.0411543
B99_132419	B99_214939	0.116214
B99_225813	B99_85903	0.0453823
B99_23398	B99_49354	0.0981872
B99_692	B99_125797	0.0959398
B99_9689	B99_178387	0.0560414
B99_2948	B99_215026	0.0902198
B99_14143	B99_44703	0.073312
B99_171237	B99_3777	0.0423993
B99_47988	B99_108975	0.0720999
B99_38085	B99_107284	0.03038
B99_125276	B99_121491	0.0974856
B99_96591	B99_240607	0.0211652
B99_46356	B99_7862	0.0910849
B99_26503	B99_90718	0.02823
B99_63094	B99_9761	0.046812
B99_198974	B99_39121	0.0626803
B99_90220	B99_53793	0.13134
B99_84914	B99_215921	0.0464298
B99_9452	B99_151132	0.0201437
B99_15279	B99_61101	0.0597288
B99_1778	B99_30876	0.0680339
B99_3677	B99_128767	0.0420414
B99_152617	B99_45408	0.0869634
B99_88684	B99_232171	0.0674556
B99_138415	B99_238983	0.120427
B99_1137	B99_106829	0.0569506
B99_86773	B99_2673	0.105432
B99_158123	B99_218834	0.0602669
B99_159775	B99_133748	0.0776691
B99_204630	B99_238324	0.154437
B99_1406	B99_186844	0.0388578
B99_163965	B99_42639	0.0221681
B99_207780	B99_104150	0.0772363
B99_175539	B99_115458	0.0288003
B99_206599	B99_73061	0.0465685
B99_181046	B99_11983	0.0896316
B99_50506	B99_105804	0.0371952
B99_189606	B99_28843	0.0689171
B99_36173	B99_219168	0.0532057
B99_2845	B99_81215	0.0952296
B99_223305	B99_7609	0.0582667
B99_75889	B99_222175	0.0507764
B99_4304	B99_75755	0.150572
B99_89720	B99_102674	0.0491647
B99_100804	B99_68538	0.0476746
B99_184893	B99_109545	0.082445
B99_154332	B99_80382	0.171641
B99_208077	B99_189717	0.0470435
B99_218898	B99_155794	0.0750612
B99_201788	B99_98755	0.00923211
B99_117458	B99_123633	0.0277264
B99_46	B99_117014	0.0596552
B99_2835	B99_1488	0.0434761
B99_192127	B99_167410	0.0473071
B99_121128	B99_30478	0.0884182
B99_43502	B99_182165	0.0652845
B99_152617	B99_128079	0.0894028
B99_191219	B99_66632	0.0387668
B99_42473	B99_233792	0.0221252
B99_108975	B99_137011	0.0796365
B99_11136	B99_54200	0.0301526
B99_2122	B99_11983	0.065512
B99_226017	B99_7392	0.0366514
B99_13063	B99_7213	0.0674884
B99_193061	B99_160763	0.149021
B99_103832	B99_162866	0.0882453
B99_4061	B99_65008	0.0242865
B99_106740	B99_70426	0.162579
B99_4223	B99_10052	0.0716923
B99_67164	B99_23398	0.0579049
B99_7137	B99_192915	0.139732
B99_46684	B99_227760	0.0508532
B99_50518	B99_50602	0.0570132
B99_145811	B99_168748	0.0682106
B99_55149	B99_19211	0.0484869
B99_105554	B99_3589	0.0543571
B99_30924	B99_1417	0.0571757
B99_205104	B99_156298	0.146037
B99_53347	B99_68402	0.0875245
B99_141975	B99_7645	0.0279653
B99_182960	B99_172939	0.0272046
B99_151382	B99_191218	0.0410775
B99_198396	B99_9359	0.0302575
B99_133748	B99_49198	0.0723634
B99_147726	B99_180097	0.0452802
B99_189717	B99_64515	0.0496617
B99_192390	B99_88803	0.014407
B99_11983	B99_6573	0.0558614
B99_246338	B99_58767	0.0252617
B99_179753	B99_156372	0.0728531
B99_153392	B99_103721	0.0402253
B99_112200	B99_49025	0.0242137
B99_131718	B99_234492	0.0534898
B99_238983	B99_170553	0.00590786
B99_121886	B99_68402	0.0678101
B99_128264	B99_71193	0.0673319
B99_152617	B99_142935	0.0963889
B99_141122	B99_132568	0.0223321
B99_181328	B99_57627	0.0210666
B99_52534	B99_164021	0.0670156
B99_60145	B99_99730	0.038509
B99_117010	B99_52534	0.0665378
B99_6662	B99_411	0.0796266
B99_164883	B99_627	0.0501903
B99_2770	B99_1704	0.0544233
B99_86937	B99_42647	0.0413628
B99_205096	B99_1516	0.0635071
B99_136877	B99_4163	0.137859
B99_74978	B99_14247	0.141308
B99_76705	B99_120097	0.0274401
B99_94658	B99_115439	0.0647964
B99_200055	B99_198204	0.0813392
B99_52	B99_1811	0.0746916
B99_145516	B99_232456	0.0638638
B99_85939	B99_125527	0.0277512
B99_138199	B99_27856	0.0522938
B99_245071	B99_138264	0.043284
B99_211350	B99_149061	0.0394
B99_131144	B99_185375	0.0782945
B99_134000	B99_187221	0.0350751
B99_212125	B99_164111	0.0142984
B99_166196	B99_76988	0.029107
B99_18235	B99_89033	0.0534868
B99_155525	B99_53734	0.040913
B99_185547	B99_2493	0.0306604
B99_167565	B99_53946	0.044226
B99_224289	B99_1417	0.0856439
B99_174504	B99_12429	0.0651399
B99_227239	B99_26052	0.141891
B99_154732	B99_50518	0.037593
B99_223312	B99_126568	0.0417039
B99_231401	B99_42019	0.0666803
B99_10299	B99_174130	0.0893095
B99_100824	B99_19370	0.054698
B99_38424	B99_93812	0.0574469
B99_52692	B99_102776	0.0437391
B99_75889	B99_209787	0.0446082
B99_67076	B99_53720	0.0691367
B99_212509	B99_138743	0.0416904
B99_192127	B99_52265	0.059479
B99_138205	B99_45534	0.0264841
B99_145520	B99_189927	0.0162474
B99_120099	B99_36009	0.0522848
B99_134683	B99_192915	0.150896
B99_69841	B99_132991	0.0380071
B99_18876	B99_5686	0.0442031
B99_27879	B99_90667	0.0317558
B99_100824	B99_215980	0.00523264
B99_78102	B99_190756	0.0704027
B99_30940	B99_201784	0.0434512
B99_96255	B99_53780	0.0152962
B99_246583	B99_141984	0.0599239
B99_92784	B99_2195	0.0613272
B99_11610	B99_56118	0.15722
B99_33266	B99_240920	0.00247181
B99_33573	B99_21075	0.0139249
B99_5763	B99_210893	0.12283
B99_6846	B99_47086	0.106096
B99_108637	B99_121191	0.0341799
B99_104298	B99_2108	0.0393193
B99_6362	B99_7172	0.0500763
B99_165350	B99_154582	0.0385927
B99_114442	B99_237628	0.0224748
B99_23412	B99_195109	0.0836126
B99_115763	B99_233126	0.0576866
B99_17376	B99_102674	0.0403933
B99_78978	B99_61032	0.181548
B99_186648	B99_151382	0.0614521
B99_133869	B99_168052	0.0573463
B99_129695	B99_156441	0.0811658
B99_59996	B99_13812	0.0339868
B99_90050	B99_2108	0.028388
B99_201792	B99_8459	0.0366259
B99_23412	B99_118994	0.12181
B99_244506	B99_60937	0.0304886
B99_76988	B99_93993	0.0435219
B99_169200	B99_184135	0.0572833
B99_203538	B99_213369	0.17839
B99_94625	B99_2369	0.0651491
B99_5578	B99_60	0.0828521
B99_103099	B99_14500	0.0653733
B99_236191	B99_133748	0.0672759
B99_173779	B99_208077	0.0520037
B99_53947	B99_122548	0.039913
B99_3990	B99_39377	0.0530955
B99_154732	B99_50602	0.0434601
B99_85319	B99_239716	0.0403276
B99_142058	B99_1638	0.0535259
B99_104236	B99_8909	0.174739
B99_18233	B99_30654	0.0510209
B99_26052	B99_160786	0.094382
B99_212704	B99_41968	0.042527
B99_167051	B99_175690	0.0729365
B99_83300	B99_136748	0.109374
B99_47621	B99_26509	0.068046
B99_178796	B99_160434	0.0362648
B99_188979	B99_6594	0.0462438
B99_157706	B99_24923	0.0749107
B99_11857	B99_23520	0.0391325
B99_1706	B99_227204	0.0536675
B99_186513	B99_77994	0.0536885
B99_100074	B99_207836	0.0586958
B99_214833	B99_189524	0.044353
B99_7294	B99_172562	0.0365745
B99_138198	B99_157607	0.082976
B99_193961	B99_8775	0.086338
B99_165648	B99_29393	0.0286822
B99_30876	B99_231409	0.0459119
B99_52810	B99_9516	0.079982
B99_164742	B99_145140	0.0979843
B99_17461	B99_50518	0.0749945
B99_137277	B99_7872	0.0250224
B99_1778	B99_160547	0.0668224
B99_188352	B99_188350	0.12378
B99_112847	B99_105207	0.0746977
B99_69982	B99_117457	0.0424415
B99_160370	B99_164122	0.115997
B99_246487	B99_42473	0.0339288
[truncated: 23,001 more rows]
